# Supplementary material for: Genome sequence, transcriptome, and annotation of rodent malaria parasite Plasmodium yoelii nigeriensis N67
Source: BMC Genomics. 2021 Apr 26;22:303. doi: 10.1186/s12864-021-07555-9 (PMC8072299; doi:10.1186/s12864-021-07555-9)
Supplement: Supplementary file 2 — Additional file 2: Table S1. Statistics of de novo transcriptome sequence assembly of Illumina paired end reads using Trinity. [file 12864_2021_7555_MOESM2_ESM.xlsx]

## Sheet: Sheet1
Number of transcripts (>= 0 bp)	50208
Number of transcripts (>= 1000 bp)	14923
Number of transcripts (>= 5000 bp)	540
Number of transcripts (>= 10000 bp)	37
Number of transcripts (>= 25000 bp)	0
Total length (>= 0 bp)	47625810
Total length (>= 1000 bp)	32232858
Total length (>= 5000 bp)	3710426
Total length (>= 10000 bp)	516081
Total length (>= 25000 bp)	0
Total number of transcripts	25689
Largest transcript	19550
Total length	39856633
GC content (%)	23.47
N50	1952
N75	1171
L50	6207
L75	12759
