# Supplementary material for: Genome sequence, transcriptome, and annotation of rodent malaria parasite Plasmodium yoelii nigeriensis N67
Source: BMC Genomics. 2021 Apr 26;22:303. doi: 10.1186/s12864-021-07555-9 (PMC8072299; doi:10.1186/s12864-021-07555-9)
Supplement: Supplementary file 3 — Additional file 3: Table S2. Predicted gene and protein sequences from Plasmodium y. nigeriensis N67 parasite genome and transcriptome. [file 12864_2021_7555_MOESM3_ESM.xlsx]

## Sheet: Sheet1
Gene	seq.name	seq.protein	seq.transcript	statistics	Signature	GO_terms	InterPro	Reactome_pathway
N67_000001	maker-000000F_bc1115-augustus-gene-0.14	RNNRKSHKSNDTNYHNMRKYTYYNNKNKKNNDKTYSADTNRTNTHDDMGGYGNDYTNKNMMHNSYNNNNSYYNVNTYNHNNYCNSSYNTNYGTSNCGVSNYGATNKRKDNDNDNDNDNSKRKRRKRNNNVNNSTTRDSNNSNNVMYKHKASKNTNDSHSKNMKDTSGNWKTYKMDGKKNRNRVTGKTVVDDKWHTDKVRTVTRGDGDRDYYKSRTCRACGRHKKATHYRNYCWKVMWRGYYYNTVRNYRVNNKAMKTMYNDKKATNVNKKYYDNVVSKKKSKKKSDDNNTKNMDYSGYSNGDNTSNNCYKSNKGGMVRDTCVDWGDNAKKYTHANNTNYDVNRNYDGAYKCNKNNKNKVRKTVWHYWAADNSKNYDKNAHKCYYMDNTNKNGTTASATH…	AGGAATAATCGGAAATCACATCAATTGAAAAGTATATTACCTAATGATGAAACCTTAAATTATCATAATATGGAAAGAAAATATACATACGAATATAATAATAAAAATATCAAAATCGAAAAAAATAATGATAAAACATATTCATTAGCAGATACAAATATTGAGCGAACAAATGAAACACCACATATAGATCAAGACGAAATGGGTGGTTATGGAAATGATTATTTTATTACAAATAAAAATATGATGATACATAATTTTAGTTATAATCTAAATAATAATAGTTATTACAATCCTGTAAATACATACAATCATAATAATTATGAATGCAATAGCAGTTATGAAAATACAAATTATGGAACTAGTAATTGTGGAGTTAGCAATTATGGAGCTACCAAT…	AED:0.04 eAED:0.04 QI:0|0.5|0.33|1|0.5|0.66|3|272|797
N67_000002	augustus_masked-000000F_bc1115-processed-gene-0.9	MGTNDNKSKSSDSRKNDYNRHNNDGTNCYNGKKDNKTDSDKNYVSTGSDVSKTTSNHYNKDKNCNGNNNGNDNGNDNDNGNDNGNDNDNGNNNDDNVNHNDSGDNSTNSDKSNYSTNVSADDANMTKDSNNDGGVNSKMSADTSNSGDNKDNDNTDDNDNGNNANKRNKNMKRAAYNTNYYSKKKKKKTNDYCTNKRDGKNCRNVSANSHGNDHDSTSDY	ATGGGATTCTTTACAAATGATGAAAACAAAAGTGAAATAATTAAAAGTAGTGAAGATCTTGAGATATCGAGAAAAATAAATGATATATATTTGAACAGGCATAATAATGATGGGGAAATAACAAATTGTTATCAAAATGGAAAAATACAAAAAGATATTAATAAAATAACAGATATTTTATCGGATAAAAATTATGTTAGTGAAACGGGTAGTGAAGATGTTTCTAAAATTGAGACCACATCTAATCACCTACTTTATAATATAAAAGATAAGCTAAACTGTATAATAAATGGTAATAATAATGGTAATGATAATGGTAATGATAATGATAATGGTAATGATAATGGTAATGATAATGATAATGGTAATAATAATGATGATAATATAGTCCCGAATCAA…	AED:0.07 eAED:-0.07 QI:0|-1|0|1|-1|1|1|0|309
N67_000003	augustus_masked-000000F_bc1115-processed-gene-0.10	MKKAMGGTSKGSDSTKNKKYNATSRRVCHKNSNCNYSNSNDWSSNSVDVGKKNDVYTNANNNSNRYNTNKNNNDNKTNKNDYSNKDTNNKATNVKKARAKDNNNNVNNRKNTNYKVNKNNYKKDDNDNKNYVVSNSYDSTSYNDKNTKDNYYYNVNDHMYYTKNHVYCNNVSSKTWDMNKDKNAMYTNHDNMDKKVDSVYNDDYNKHAYTVDKKYNDNKKNYMRNHNNNHMHSDHNNDMANYDYKNTSVDKVDYS	ATGAAATTTCTAAAATTCGCTATGCTTGGACAAGGTACCATTATATCTAAATTTGGTATTTTGTTTCTTTTTATAATTTTAATATTATTTTCAGATAGTTTTACAAAAAATAAAAAGTTTGAATATTTATTAAATGCACAAATAACTAGCAGAAGAGTATGTCATTTATTACAAAAAAATATATCAATACTGGAAAATTTGCTTATATGTAATTATTTTTTGAGCAATAGTTTTCTTCAAAATGATTGGAGTAGTTTAAATCAGAGCGTTGATGTTGGAATAAAAAAAAATGATGTGTATGAAACGAACGCAAACAATAATATATCGATAAATAGAGAATATAATTTTACAAATCAAAAAAACATTAATGAACAGAATGATGAAATAGAAAACAAAACA…	AED:0.00 eAED:0.00 QI:0|-1|0|1|-1|1|1|0|430	EF-hand calcium-binding domain profile.|EF-hand calcium-binding domain.|EF-hand domain pair	calcium ion binding	EF-hand domain|EF-Hand 1, calcium-binding site
N67_000004	maker-000000F_bc1115-augustus-gene-0.15	MDKKKNNYSSKANSAYKKNRNKNARSKNARNNSNGNDNYHVDGNDYKKSKKKNDVWNYCRMYRNKNSKTNSTSYTYNNRNRCRKDDNCSMNCKKNKSYKKRDKKKDKSSHYSNSKDYNNNKNNKNNKNNKNNKNNKNNNNNKNNKNKNKKSSVGSYNSKKTKYNYDHKKKKNNSAYNDTNTSYNHKKSHHVKVSRSKGGKSGKDGKGGKNGKDKDGKASDNNYKVNVHNSNNCKKKNVSCSTATHKVMKCDKNGKNGKNGKNGKNGKNGKNGKNDANVVKGNNKKDNNNTCNSSYCYSYKNDNCKRVRTSMNKSSYKAKNKKDYVNSCNKNRNSNNSRSAYMSKVKTNSKYKKKKKSSVNCTKKVKNYDDKDVSSKSRYDSSTSNYYKYKNMNNMTSAS…	ATGATTGATTTTAAAAAAAAAAATTTTAATTACAGTTCGAAGCTAGCCAATTCGGCATATAAAAAAAACAGACCAATATTAGAAATAAACAAAAATGCGAGAAGTAAAAATGCGAGAAATAATTCCCAAAATGGGAATGATAATTATGAACATGTTATACCTGATGGAAATGACGAATTTTATGAATTAATAAAAAAAAGTTTTAAAGAAAAAAAGAATGATTTAGTCTTATGGAATATTTATTGCCGTGAAATAATGTATAGAATAAATGAAAAAAATTTAAGTCCAAAAATAATTACAAATTCATTAACATTATTATCATATACTGAATATGAAAATAATCGAATTTTTATTGAAATAATAAATAGATGTATTCTAAGACTTAAAGATTTTGATCTA…	AED:0.37 eAED:0.71 QI:0|0|0|0.5|1|1|2|0|1158	Pentapeptide repeats (8 copies)		Mycobacterial pentapeptide repeat
N67_000005	augustus_masked-000000F_bc1115-processed-gene-0.2	MGNNKDSVVKYNSGRKKKRYKHGYDKNNSSNDYRHKYSKSHKKCSKTNKKDSHTNDKCYKTKKSYNNTSNVYYNKKNYKSYYSHTMKVRKYKVKYKAKRKNNDRYSYVHKNDKCSNTKRNKWNYNCKVTYNYYNNYKMNNVNYANMNKNKNYMKKNHANYTKASCMVNNHVVKDYNNRKTKYKNDDKNKDDNNNNCDKTSNNVNHKDNYKRSYNNTAKKVNMNNYYHVNKCVKKVNCNYCNRYKKWRARYHNHCSDSSKVSNYSKASTDDDDDYSCYNMRCKHNVHTTDYANSRKNSMNKNKNKNVDKKDKNKNKNRKHTYSWHRSDNMNKNKKK	ATGGGAAATAATAAGGATATAATAAGTGTAGTAAAATATATAAATAGTTTTGGAAGAAAAAAAAAACGATATAAACATTTAATTATAGGATATGATAAAAATAATAGTTCATTTGAAATTCAAAATGATTACAGACATAAATATTCGAAATCTATTCAAGAACATAAAAAATGTTCAAAATTAATAACAGAGCTAAATAAAAAATTGGATAGCCATTTAACTAATGATAAATGTTATAAAATATTACAAACTATTAAAAAATCATTATATTTGAATCCTATAAATATAACAAGTTTATTTAATTTAGTTTATTTTTATAATAAAATAATAAAAAATTATAAAATTTCATATATATATTCATTAATTTTTCACACATTATTAATGAAAGTTTTAAGAAAA…	AED:0.41 eAED:0.41 QI:0|-1|0|1|-1|1|1|0|524
N67_000006	maker-000000F_bc1115-augustus-gene-0.16	MSHHGCGCRSDVKGGKYDKVTCNHGSCKKKYDRSSNCSDADHNTNCKTSGGGTYKKMKSNRDDNNDKCDSDHGAVYKVTSNVSYTYCNYGATTKYGKGVGTNYTRKAVATVYASNKDHKVKGANDAKSDA	ATTACAAATATATTGAAAAAAAAAAAAAAAAAAAAAAAAAAAAAAATATTGCATAAAATATAAATCATAAAAATATTACGCCGCATTAAATTGTAACATTAATAGAACTGAATAAAGCATATTCTGTCAGTTCCATCAAATGTTGTTTTTCTCAATTATATAAGAATAATTTTTATTTTTTTTTAAAATGCCAATATCTCATCATGAAGGTTGTGGATGTAGGGAAAGTGATGAAGTTTTAAAAGGAGGAGAGTTTTTATTAAAATATATAGATATAGAAAAAGTTACATGTTTAAATGAACAGATACATGGATCATGCAAAAAGATTTTCAAACCATATGAAGACAGATTATCTTCGCCAAATTGTGAGAGTGATGCGGATCACGAATTGATAATAAA…	AED:0.43 eAED:0.43 QI:187|1|1|1|1|1|8|374|206	PITH domain profile.|PITH domain		PITH domain superfamily|PITH domain
N67_000007	augustus_masked-000000F_bc1115-processed-gene-0.4	MAYKRCGTNNSHKYNNYYCDKKDKNDDSYKYKDKNKGYKKSNKAHKDKKRKKNYYAMKHMYDKNGRRKNKRKSKKKNDYGKVNKTCSDDMRDKRKSGHNNKYDTYGVSDSND	ATGGCCTATAAAAGGTGTGGAACTAATAATATATCACATAAATATAATAATTATTATTGTGATAAATTAAAAGAAGACCAAAAAAATGATGAAGATAGTTATTTAAAATATAAAGATAAAAATATAAAGGGCTATAAAATAAAACAATCAATAAATATACTAAAAGCACATAAAATAGATCAAAAAGAAATAAAAAGAAAAAAAAATTATCAGTACGCAATGAAACATATGTATGATAAAAACGGAAGAAGAATTAAAGAAATAAATAAAGAACGAAAATCATTAAAAAAAAAAAATATTTTTGATTACGAGGGTTTTAAAGTTAATAAAATATTCACATGTTTATCGGATGAAGATATGGAAGAATTGAGAGATGAAGAATTAAAAAGAAAATCTGGA…	AED:0.48 eAED:0.47 QI:0|-1|0|1|-1|1|1|0|156
N67_000008	maker-000000F_bc1115-augustus-gene-0.17	MRYYYRNYVTKAYGNNKNKVYSKCDYNNHKKKKKKNNNSNNSNNSNNSNNSNNSNSNNKSNNTGVCKGNHRKRNYSTRKTNKKKNNKNYDNNNHKNTWKNTYNCKKKSYYYNGTVKTSDNTGYWYDKYYTWCYDRKVYHTSVWNNSKMVKGYMKKTKYMRKCSDGSN	ATGAGATACCCATATATATATTTTTTTTTTTTTTTTTTAATTTTATTTTTTTTTGAGAGAGAAAATTATGTGTTTACGCTCAAAGCTTATGGAAATAATTTCGAGAAATTTAATAAAATTTTAGTAGAATATTCAAAATGCCCAGATTATATTAACATCAATCATAAAAAAAAAAAGAAAAAAAATAATAATAGTAATAATAGCAATAATAGTAATAATAGCAATAATAGCAATAATAGCAATAGCAATAATAAAATTTCCAATAATTTGACTGGCGTATGTTTAAAGGGTAATGAACACAGAAAGAGAAATATTTATAGTACTATAGAAATTAGAAAATTAACAAATTTAATAAAAAAAAAAATAAATAATTTTTTAAAAAATTATCAAGATAATAAT…	AED:0.42 eAED:0.42 QI:0|1|0.5|1|1|1|2|665|245
N67_000009	maker-000000F_bc1115-augustus-gene-0.20	MKMVKKRYASNNVYKTNNKNRYGSSSVCNRRASRNYDNVKKSSSKNKAYRKAKYHDKNNNRKSKRTAYTSDDNKKSYDSNNGSSNSGNSYSNTSNNMNYNKTTRMTDNVKNVGNMNDDRSNNNHKTKTMRSNSNSTSHGSANSNKTNKTRGNKKTTKYKDGNVKVRNNNRGDYSKNNKKNVNNYNMHRSTNKNNNTNKVSKYNYMGSATRKVNTNRKMKRR	AAATTTATTATTTTTTTTTTTTTTCCGTATAATTATTAATTAGTCAGGCAAAAATATACATATTTATTGCTTGTACATATTTATTTTATAATTATTGTCATTGTTTAGAATATAATAAGGAACATATTTGGATATTCGAATTATGCATATATGTGTATAGTACATTTAATAAAATGCGTTAAAGAGTCATATGATGAAAATATATAAAACAGTTTATGTTAAAAATGTTTTTAGTGAAAAAAAGATATGCTTCCTTTTTTAATAATGTTTATAAATTCACAATTTTCAATAATAAATTACCAAACGAGCGATATGGCAGCATTAGCAGTTTGGTCTGTAACAGACGTTTTTTTGCAAGTAGAAATTTTTATGATATATTGAATGTAAAAAAGAGTAGTA…	AED:0.14 eAED:0.14 QI:215|0.8|0.66|1|1|1|6|0|331	DnaJ|DnaJ domain|dnaJ domain profile.|Nt-dnaJ domain signature.|DnaJ domain signature		Chaperone J-domain superfamily|DnaJ domain|DnaJ domain, conserved site
N67_000010	maker-000000F_bc1115-augustus-gene-0.21	MKVNDRTVNDKKRYSHSSKVYSVVYHSDGDSTSSSMSMVKVSKSCAGVSKMMCYVNTARSGYYDKSGDWYVASTNCCVVYCRYKYKNTYDSSNDNNMAVSHSNSADVSWSAYSVCVSMKGKVAATTHASASKVSWVSYKNSSDNKSYVGVWVVMVMGDYHYRCSKGVSDNNNV	TTTGTGTAATTAAAAAAATATATATTTATTATATATTAGCAATGCATACACGTTTAATTAAAAAAAAAAATTCTTATAGCACAAACATGTTAAGTATAGTATGAGCAATGATCAAATTATAAAAATAAAACTAAAACATAGAAAATTAATCTAAAATATTAACAATAATATTAAAATAATTTATAATAATATTTATAACTACCAAAATAATATTACAAAATAAACCATAAAAATAATCACAAAAAGGAGAATAAAGGGATTACGAAAATAATAACAAATTGTAAGGGGAAAAAAGTATAAATAAAAAAGTATAAATAAAAAAATATAAATAGTATAATTTGTTATATTTTGTATATATTTTATGCATACGTGCGTACATGATATTGGTGTGCTGTAATA…	AED:0.12 eAED:0.12 QI:733|1|1|1|0.8|0.66|6|318|284	ER lumen protein retaining receptor signature|ER lumen protein retaining receptor	protein retention in ER lumen|integral component of membrane|ER retention sequence binding	ER lumen protein retaining receptor	COPI-mediated anterograde transport| COPI-dependent Golgi-to-ER retrograde traffic
N67_000011	augustus_masked-000000F_bc1115-processed-gene-0.6	MDKSADVKDGKDGKDGKNGKDGNDGKDVKDGKDGKDGKDDGVSSKGKVNYKKDNVKNNNNVMASKSNGHSNSSGHADGKNTKSTVKNKSGNDNNVDTWKMMNYNTNKVKKMCDNKKKDKKKKKKMVNVDKYVKMNVRNKMKNTNKKNNKMTKNTKNAKKKVNSKKMVSVNKHSRYYDVSKRNNDSYDKRNWDGYCRYGNTSCKRYDNYSDAYYKYKRMYNGWCKYKSKKMNSNSHHVYNKYAYKRVGNDKSDDVKVTYNVNYNDKNKNKKRWKKKKAYSDGTMNKKSGSVKTDCKNKKKSTNCTCDKVSNKTKSCYTNMDNNTTTGHVSKASMKDDCHTHRYRDDSR	ATGGATATTGAAAAGAGCGAAGCGGATGAAGTAAAAGATGAGGGAAAAGATGAGGGAAAAGATGAGGGAAAAAATGAGGGAAAAGATGAGGGAAATGATGAGGGAAAAGATGAAGTAAAAGATGAGGGAAAAGATGAAGGAAAAGATGAGGGAAAAGACGATCAAGGAGTGTCGTCAAAAGGGGAAAAGGTGTTAAATTATATTGAAAAAAAAATAGATGAACAATTAAATATTGTAAAAAATAATAATAATGTTATAATGGCATTGGAAAGTAAAATAGAATCAAATATTGGTCATTCAAATAGCATAAGCCAAATTGAAGGACATGCAATTTTTGATGGAAAAAATACAAAATCAGAAACTGTCGAAAAAATAAATAAGTCAGGGAATGAAGATAAT…	AED:0.01 eAED:0.01 QI:0|-1|0|1|-1|1|1|0|563	CTLH/CRA C-terminal to LisH motif domain|Gid-type RING finger profile.|RING-Ubox_Emp|C-terminal to LisH (CTLH) motif profile.	negative regulation of gluconeogenesis	Protein Fyv10/Macrophage erythroblast attacher|CTLH/CRA C-terminal to LisH motif domain|CTLH, C-terminal LisH motif
N67_000012	augustus_masked-000000F_bc1115-processed-gene-0.13	MMKTKSRVNSTKNGVGNMGNYNNCNNVMNKRNNSNNGKGNKYYKKNVNYNNKNKNKKNAGRKKHMNGTGHVDHGKTTTAATKVCSKYDRGTKSYDDKTKRGTNATHVYTKRHYSHDCGHDYKNMTGTSMDGSVVSAYDGMTKHVSRGNKVYNKDMCDVDVVRSHKYDGDNKGSAKANDDSYGVSKDACDNYDKRKDMSDDVSGKGTVATGRVGTKNSVDGKKKTVTGMRKTDTAAGDGVMKNVKKNDSRGMVVTKNMKTYKKSDYVKNGGRKNSSYYRVYRTADVNCAVNDTANGDNKCTMYASSGRSRGGKTVASGTKV	ATGATGAAAACGAAATCCCGAGTTTTAAATTCTCTGACAAAGAATGGGGTAGGGAACCAAATCATGGGTTTTGAAAATTATATTAATAATTGTAACAATGTTATGAACAAACGAAATATTAACAGTTTGATTCAAATAAATGAAAATGAAGGGAAAGGAATTAACATAAAATATTATATTAAAAAAAATGTAAATTTATACAATCAAAATAAAATCAATATTTTTAAAATTAATAAAAAAAATTTTGCTATAGGAATATTTGAACGAAAAAAACCACATATGAATATTGGAACAATTGGTCATGTAGATCATGGAAAAACTACATTAACAGCAGCTATAACTAAAGTGTGTTCAAAATATGATAGAGGCACTTTTAAATCATATGAAGATATAGATAAA…	AED:0.00 eAED:0.00 QI:0|-1|0|1|-1|1|1|0|477	EF_Tu|Elongation factor Tu domain 2|small_GTP: small GTP-binding protein domain|EF-Tu: translation elongation factor Tu|Translational (tr)-type guanine nucleotide-binding (G) domain signature.|Elongation factor Tu GTP binding domain|EFTU_III|Elongation factor Tu C-terminal domain|EFTU_II|Translational (tr)-type guanine nucleotide-binding (G) domain profile.|GTP-binding elongation factor signature	translation elongation factor activity|GTPase activity|GTP binding|translational elongation	Elongation factor Tu (EF-Tu), GTP-binding domain|Translation elongation factor EFTu-like, domain 2|Small GTP-binding protein domain|Translation elongation factor EFTu/EF1A, bacterial/organelle|Tr-type G domain, conserved site|Transcription factor, GTP-binding domain|Translation elongation factor EFTu/EF1A, C-terminal|Elongation factor Tu, domain 2	Mitochondrial translation elongation
N67_000013	maker-000000F_bc1115-augustus-gene-0.18	MNSMKNKKNGASVCVRVVVYVNGSNYYKNNSKNNKSKNNNYKTWHNRNYNGNYMDKRYNKNKNKSDSMYYSNSDYNMKYYDSYRKRYKDYSVRNSHNKKNMNKVRKTSKKNRSNMDYHRYMCTDAHKKKKDNYYTSNGWKNVNYNNTANVSDNKTMSYTRSTNSNKNCVNSYTSHGNNKDNSHKKKMKNTCYGVSYYMNGKSSNNTNYKYNGNYWYSTMKNYYYSHHYRSKTYKMAAVHNVVNDYVMSDYNTYTAKSWVHNMSTNTWRKNTGNANVNVNTATNSKYRTTTGKCVVSKRNTKNKKK	ATGAACATAAGTATGAAAATACAAAACAAAAAAAATGGCTTATTCGCTAGTTTAGTAATATGTGTAATTATAAGAGTAGTCGTATTTTATGTGTTAAACATTTTAGAAGGGTCGAACTATGAATATATTGAAAAAATTATAAACATAAATAGTATAATAAAAGAAGAAAATATCCCAAATTTAGAAAAATCTAAGCTTAACAATAATGAATACAAAACATGGGAACACAATCGTATAAATTATTTAAATGGAAATTTAGAACAATATTTTCAAATGGATAAACGTTATAATAAAAATATAAAAGAAAATATATTTAAAAGTGATTCTATGTATTATTCGTTCAATTCAGATATATATAATATGAAATATATATATGATAGTTATATATTAAGGAAAAGA…	AED:0.12 eAED:0.12 QI:0|1|0.9|1|0.55|0.6|10|432|572	GPI transamidase subunit PIG-U	integral component of membrane|attachment of GPI anchor to protein|GPI-anchor transamidase complex	GPI transamidase subunit PIG-U	Attachment of GPI anchor to uPAR
N67_000014	maker-000000F_bc1115-augustus-gene-0.19	MASKKKTKDSKATDSNGDDVKANTTSTAASVKSNADSKKKNNKKKKDDSDSSDSSDSSDSSDTKKVVKKVANKVVKKVAKKKKDDSDSSDSSDSSDSSDTKKVVKKVANVANKVTKKKKDDSDSSDSSSDSSDSSSDSDKNKTTVKSTKNNKTSSGNNKDAGKRKNDNSDKGKNKKKKNNGDSMANNTNNNNNKKGYVTNNSKDNYDYKNGSYNVGSNYYNCAVCKNDKKKNKKKGVSGSTYYTSNKNDTDARSGYGNVTNYVYGNNNYNNNNNNNNNNNNTTKKTKVKTDSGAKAKDGYWKNYYVVTSTSNGDSGGGNNKGDRNNHNNGNGGKKRGGGNGGKGSGKKGNNNNRDKNNNKKNNKNKKNN	TTTTTTCTTATAAAACCAAAGAATTAAAAAAAAAAAAAAAAAAATATATATATATATAATAAGCAACATTTTAAGTAGCCAAATAATTTTTCTTTTATTTTTTTTAGTATATTTTATTATCATATATAGTTTTAGCAGTTTGTATATATTCATTTTTAAAATAAAATGGCATTATCTTTATTTAAAAAAAAAGAAACTAAGGAGGATTCTAAAGCCACTGATTCAAACATCCAAGGAGATGAAGATGTAAAGGCAAATACCCAATTGACTGAATCGACTGCAGCAGAGTCTGAAGTAAAATCTAACGCAGATAGTAAAAAGAAAAATAATAAAAAAAAGAAAGATGATTCAGATTCCTCAGATTCTTCAGATTCTTCAGATTCTTCTGATGAGGAAGAA…	AED:0.16 eAED:0.30 QI:165|1|0.5|1|1|1|2|0|498	Eukaryotic RNA Recognition Motif (RRM) profile.	nucleic acid binding|nucleolus	Srp40/Nopp140|RNA recognition motif domain|Nucleotide-binding alpha-beta plait domain superfamily
N67_000015	maker-000000F_bc1115-augustus-gene-1.3	MSKWGAGWKYVNGCNNKGHSYVKYNGNVKNKKCNNVDKMNATKSCVNDYDDNNYNKSDSKNANRSKKGMKSKNTKDKNSYNRDYNNNKKNSHNTKNYNNWATHTNSTNYTYNGNYNYTYTYNGNGKRGDKTKHDNKNKNKNKKGYRSYYNKVCDTVGGHSDSSNNKNKKGKDKNSYYKYCKDMDNCNKSYKKNNNYKDGKNKSTNKDYVTYTGVVYSDNKKDKKNKVAGVTMNGNKKKNNYNKYKSDMVYKNCNKVMNYKNVHGNKTNSNNGNGNVKMKTNYYYVNKTRT	ATGAGCAAATGGGGTTTATTAGCAGGGGAAATTTTGTGGCCCAAGGAATTTATATATGTTATTGAAAATGAAGGTTGTAATAATAAATTTGGGCATAGTTATGTGATAAAATATAATGGAAATATAGTTCAAAAAAATTTAAAAAAATGTTTAAATAATGTAGATAAAATGATAAATGCAACTAAATCTATATGTGTAAATTTAGAACAACAAATAGATGAATATGATCCAGATAATTTAAATTATGAAAATAAAATATCAGACGAATCAAAAAATGCTAACCAAATATTACTTAGATTATCAGAAAAAAAACAAGGGATGAAAGAACAACTTTCAAAAATAAATACAATTCAAGAAAAATTTGATATATTATTAAAAAATGAACCATCTTATAACTTC…	AED:0.39 eAED:1.00 QI:0|0|0|1|1|1|2|231|442	Protein tyrosine kinase|Protein kinase domain profile.	protein kinase activity|ATP binding|protein phosphorylation	Serine-threonine/tyrosine-protein kinase, catalytic domain|Protein kinase domain
N67_000016	maker-000000F_bc1115-augustus-gene-1.4	MAKKKKDKKNTCHRRGKKKYKNNHYSSGHVYTSDYRADDNDTKKSKTGYSSNNKVYTVNDNKDKHDKNYYYSRKYNKYYDCRNANYSNNDKKDDYDATHVDNNSSANGKGMVKCDNNVMHVKNMNTKNNDKYKNSMTGMGKTYDRYKGYRVTTVSNKYDYYMGNSTVSNKKNSNTGYSYSSTDACTYANNKNNKSNDHYNDRGSTKKYAKNYNHNRTYGSATSNDHGKWAKRVSSKKTKKYYKKNVMYKDKYRTDMYVDDHGYSKRNVCSTKKSKVASSNVSYYKNNYDSKRKKNNVKDNNKNGYHHSGKNKDNARNNCCCTTTSVGVNNVHTRNKGSTKDSGRCGRKKKNDNNNTKHSNNKNDSYNKKHTNKNNYYKDYDTNCDGKVNGKDDVYKMDD…	TTTCAGTCTATTTTTATCAACAAATGGAAGAGTGTTATAATTAATAAAAATTTTTTTTTTGTTTTTTTGGGCGTGATACAATGTTTTTTGCAAAACAAAAAAAAAAAGATAAAAAGGAAAACCTAACAATATGTCATAGAAGATTAGGAATATTTAAAAAAAAATTATATAAAAATAATCACCAATTGATATACATTTCTTTATCGGGACATGTCTACACAAGTCCTGATTATAGAGAGATTGCAGATTTTGACAATGATATTCTCACCAAATTGAAAATATCAAAAACAGGAGAATATTCCTCGATAAACAATATCAAGTTTGTATATGAAACAGTGAATGATTTAAACAAAATAGACAAATTTATTCATGATGAAAAAAATTTTGAATATTACTACA…	AED:0.25 eAED:0.25 QI:80|1|0.8|1|0.55|0.5|10|0|1072	DEXHc_archSki2|SF2_C_Ski2|Superfamilies 1 and 2 helicase C-terminal domain profile.|Superfamilies 1 and 2 helicase ATP-binding type-1 domain profile.|DEAD/DEAH box helicase|Helicase conserved C-terminal domain	nucleic acid binding|ATP binding	Helicase, C-terminal|Helicase superfamily 1/2, ATP-binding domain|DEAD/DEAH box helicase domain
N67_000017	augustus_masked-000000F_bc1115-processed-gene-1.9	MSDDSMSDSRDKDKYNDKKNNNKNKKYNNDSTTNRNTNKKTNKGYYSKKVCDKKKANGGNGGNGGNGGNGGGKDGNGGNGGGKSSAGANKSAVSWSDNYTKNKNNDAKNKMNNNNCTDDSNSDDDYKYDVDNSDSVSNDGNGNDSNHVNTNSVYDGKKVDNNYDNDNYCTDNVHGKGKKKTSKKKKNYYSNNT	ATGTCATTTTTTGATGATTCTATGTCAGATGAATCCATAAGGGATAAATTTGATGAGGAGATCGAAGAAAAGGAATATGAAAATTTTGATAAAGAAAAAAATAATAATGAAAAAAATAAATTACAAAAATATAACATTATAAATGATGAAATTCAATCAACTACTATAATAAATAGAAACCCCCAAACAAACAAGAAAACAATAAATATAAAAGGCGAATATTACTCTTTTAAGCTTCCAAAATTTTTAGAGGTATGTCCTGATATCGAAAAGAAAAAGGAAGCAGAAAATGGTGGCGAAAATGGTGGCGAAAATGGTGGAGAAAATGGTGGAGAAAATGGTGGGGGAAAGGATGGCGAAAATGGTGGCGAAAATGGTGGGGGAAAAAGTGAAATATCC…	AED:0.34 eAED:0.33 QI:0|-1|0|1|-1|1|1|0|319
N67_000018	maker-000000F_bc1115-augustus-gene-1.0	MDKYNSADKKTRNRDSSHNVCNAMWKVVATGCSVVVSGSMGYYRGDTAYNHAGDVVVYNGRDVHRNHKTKDNYHSKGDNNNDDRGYDTHYWNHVGSVGYAYGMTWVNYTKWGVSMMGY	AAAGGAAAAGAAAACAAAAATATAAATAGCTGGGAATCAAAATTAAATTAATACAATATTAAATTAATATATATATATATATATATTATATATATGTTTTATATATACATTTTTTATACATTTTTAATTATATTGCAATTGCAACTATCCGCAAATAATAAGAATACCGAATACAAAAGGAATTGCATATTTTTTTTTTTTTTTAATTTTTTAGTAAAATTTATGTTTCATAAAAAAAAAACACACATATACATACAAACAAAAGATTTGATATTATATAATGGATTTCATAAAAGAACAATATAACTCGGCAATATTAGATCTTAAAAAAACATTTAGAAACCCAAGAGATAGTATATCTCACATATTAAACGTTATATGTTTGTTACTAAATGCTTT…	AED:0.34 eAED:0.34 QI:280|1|1|1|1|1|2|66|184	Eukaryotic signal peptidase (S26B) family signature|S26_SPase_I|Peptidase S24-like|sigpep_I_arch: signal peptidase I|Signal peptidases I signature 3.	signal peptide processing|peptidase activity|serine-type peptidase activity|membrane|integral component of membrane	Peptidase S26B|Peptidase S24/S26A/S26B/S26C|Peptidase S26A, signal peptidase I, conserved site
N67_000019	augustus_masked-000000F_bc1115-processed-gene-1.11	MRVVTVCVHKTCTVHNKNDSKSNSSNGKNVKHSKSDNSTMKVKKAHDNKKGACKDYTCKYWNKMNNKTCTANNYDGCKYSTYSDKMNSCNVWCKNNSTCNGKRDYSCGVNDNSCKADKYDGMCNSDNNNHMNSSKNDWSVACGAYWCYKCSNSNCKNWKNKYDCNKYKGCKGKHNYYTKKMKDCKTKVCKKNKNCKNYDCDWVKNGYCATSNCNKKKSNKNDKKKCVNWCKKNDDNSCMDWSYDCYNWKKHNKKYCNNSSNYNGKCKNNNSNTKRKASNCHTWCNKKVMNNKNNKSNDKKNNNGSTNGDYNRNYHDYDKDDDS	ATGATACGACTTTTCTTTGTACTACTAGTTACACTTGTGTGTGTGCATAAGTTTTTTTTTTTTACATGCACTGTTCATAATAAAAATGATAGTAAGTCAGAAAATATATTAAGCTCAAATGGAATTTTAAAAAATATTGTAAAGCATTCACCAAAAATAAGCGAAGATGAAATAAATGAAAGCACAATGAAAATAGTTAAAAAAGCACATGAAGATGAAAATAAAATATTAGAAAAAATAGGAGCATGTCAAAAAGATTATACATTACCATGTCCAAAATATTGGGAACAAAACCCCAAAATTATGAACAATGAAAAAATTATTACATGTACAGCTAATAATGAATATGATGGATTTTGTGAAAAATATCAATCATTTACATATTTTTCTGAACAAGAT…	AED:0.36 eAED:0.36 QI:0|-1|0|1|-1|1|1|0|474	Plasmodium falciparum domain of unknown function (CPW_WPC)|CPW_WPC: Plasmodium falciparum CPW-WPC domain		CPW-WPC domain
N67_000020	augustus_masked-000000F_bc1115-processed-gene-1.12	MSVSTKDRKSKDNSSYSYSRKKKAKRNKKRGHKNNNKVTYRSDYKYKKKYDYSKKNTWKHNKNRKRDKNNNSNDKYSYTKKMRAGTVKKDYKNKKKNSRKSNSKNWSTNGDNGKKSKSANKSKNANKSANKNANANSGTTSNVKTYNNKSTKNDSGNSAKKNNNDDTKRNSRDTTGGSTGRGSTRDNDDDDNMDKRNYNNMKKGNNDDYSNHNSDKGYKNKKDKNKSYSNSSGDNSKYSTKNKRDSTSGNKNKNNRNNKKKDKNDSWYSNMDDYKKNSNDKNNDKYSSDSSKDWDNKHVNVTKSDT	ATGAGCATAGTGAGTCAAGAACAAACTAAAGAGGATAGGAAAATAAGCAAAGATAATGAACTATCAGAATCCTATTCTTATTTTTCAGAATTAAGAAAAAAAATAATTTTAAAAGAACAAGAAATTGCAGAAAAAAGAAATAAAGAATTAAAACGAGGACATAAAAATGAAAATAATAAAGTTACATATAGATCATTTGATGAATTTTATAAATATAAAAAAAAATATGAAGATTATGAAAGTAAAATAAAAAATGAAACATGGAAACATTTAAATAAAAATCGATTTAAAGAAAGAGATAAATTAAATAATATTAATTTTATATCTATCGAACAAAATGATGAAAAATATTCATATACTAAATTTAAAATGGAAAGAGCTGGAACAGTTAAACAATTA…	AED:0.36 eAED:0.36 QI:0|-1|0|1|-1|1|1|0|495
N67_000021	maker-000000F_bc1115-augustus-gene-1.5	MNKNKCYNTVSYWCVYVSVYAYNKRTKWGKHKKATSSDVSGKSDVKVVTSRVHNYNNNKWSCWADRYYSNNRVGTSRNKYGVSVVCTTSKNSTRSYAMNNNDYYCVYGSVYAAARKSRGKNTTSKKMN	TTTTTTTTTTTCACATTTTAGCTATTTTTTGGAAAATTATTATTTTTTTTCCTGACTTTGTCATAAATATATTTTTTATGTGCATATTAGTTATTTTGTTTTAAAAGAATATTATATAAACATTTTTAGTGTCAATTAAAATATGCCTTATCATATAAAATAAACAAATTTTTTGACTATCAATTTCCAGGATTGATATATTTTGGGGTATATATAATACAAGAATTTATATAAATATTCACCAAATTCGAATTTTCTTTAAAAAAAAATGAATATAAAGAATAAATGTTTATTTATTTATAACACTGTATCCTATTTATTGTGGATATGTGTGTTGTATGTTTCGGTAGAGTATGCTTTATATAATGAGAAACGCCCTATTACTAAATTCTGGGGCAA…	AED:0.36 eAED:0.36 QI:268|1|1|1|0|0|4|434|221	Protein tyrosine phosphatase-like protein, PTPLA		Protein-tyrosine phosphatase-like, PTPLA	Synthesis of very long-chain fatty acyl-CoAs
N67_000022	augustus_masked-000000F_bc1115-processed-gene-1.19	MHKYKNKSDGNYYNWVKKNSVSSNSRHNVSDGNHSNNSCAHSNDKNSKNNKNNNNKNNKNWNNSDVNRSKNKNKKKNNYRKMMNKNNNSKDKRYDCKKNNKNNKYHNNWYNNSVKSMNSTNTNHDDKKKKHSYVTRNGYHGHAKSCNGSKYGGTHRDDTNVTDRYNSDVKWGNWNHYYASDYDYWAKGDAYVDDTRKNRGSKGNSYRNRSNVNMKGKYKGKVRAKDMSSGNNRDYRMNKHKTKNKWVYMYDAHGSDSKTHSCTTHRYWDKNKTRARNVSYMVMSKRKTVNKWVNDWDDRMTSGMRRRGYSDAKDCNKVGVAKRNMSYCARDMNKKARSVKKVTNDDNYNNTNYYTANHKNMGRKKKYDHDDNASNYRANRTVRRYACTCNVKDSTGKRC…	ATGGAACATATCGAAAAAATTTATATTAAAAATAAGTCGGATCTAGGAAATGAATTTTTTTATTTTTACAACTGGGTCAAAGAAAAATTTAACATATCACTTGTAATTAGCGAAAGTAATAGTTTGAGACATAATATAGTGTTAGAATTATCAGATGGAAATCATCTATCTTTAAATGAAATTAATTCATGTGAAGCTATATTTCATTTAATTAGCAATGATAAAAATAGTAAAAATAATAAAAATAATCAAAATAATAAAAATAATAAAAATATTTGGAATAACGAATTTGAAAGTGAACAAGATGTTGAAGAGAATCCTTTTAGAATTAGTCAAATAGAAGAATTAAAAAATTTTTTAAAAAACATTTTATTACAAAAAAAAAAATTAGAAAATAAT…	AED:0.22 eAED:0.23 QI:0|-1|0|1|-1|1|1|0|887	tRNA synthetases class I (E and Q), catalytic domain|tRNA synthetases class I (E and Q), anti-codon binding domain|glnS: glutamine--tRNA ligase|Aminoacyl-transfer RNA synthetases class-I signature.|Glutamyl-tRNA synthetase signature|GlnRS_core	nucleotide binding|aminoacyl-tRNA ligase activity|glutamine-tRNA ligase activity|ATP binding|cytoplasm|tRNA aminoacylation for protein translation|glutaminyl-tRNA aminoacylation|tRNA aminoacylation	Glutamyl/glutaminyl-tRNA synthetase, class Ib, catalytic domain|Glutamyl/glutaminyl-tRNA synthetase, class Ib, anti-codon binding domain|Glutamine-tRNA synthetase|Aminoacyl-tRNA synthetase, class I, conserved site|Glutamine-tRNA ligase, alpha-bundle domain superfamily|Ribosomal protein L25/Gln-tRNA synthetase, N-terminal|Glutamyl/glutaminyl-tRNA synthetase|Rossmann-like alpha/beta/alpha sandwich …	Selenoamino acid metabolism| Cytosolic tRNA aminoacylation| Mitochondrial tRNA aminoacylation
N67_000023	maker-000000F_bc1115-augustus-gene-1.1	MKRGRAGTKNKMRTSVGANCCDNSGGKNYAVGGSCNRAASGDMVATVKKGKDRKKVNATRSKAWRRHGYYDNAGVVNKGMKGSATGVARCAWKSSAASAV	ATGAAAAGAGGAAGAGCAGGAACATTAAAAAACAAAATGAGAATTACCCTATCCTTACCGGTAGGCGCTCTCATTAATTGCTGTGATAATAGTGGAGGAAAAAACTTATACATTATTGCTGTTCAGGGTTTCGGATCATGCCTTAACCGTTTACCAGCAGCATCGCTAGGAGATATGGTCTTAGCAACTGTAAAAAAAGGAAAACCCGATTTAAGAAAAAAAGTTTTAAATGCTATTATTACTCGCCAATCAAAAGCATGGAGAAGACATGAAGGTTATTTTATTTATTTTGAAGATAATGCCGGTGTTATTGTAAATCCAAAAGGAGAAATGAAAGGGTCAGCTATTACTGGACCAGTTGCAAGAGAGTGTGCTGAATTATGGCCAAAATTATCATCA…	AED:0.00 eAED:-0.00 QI:0|0|0|1|1|1|2|0|139	Ribosomal protein L14p/L23e|50S ribosomal protein L14 [rplN].	structural constituent of ribosome|ribosome|translation	Ribosomal protein L14 superfamily|Ribosomal protein L14P
N67_000024	maker-000000F_bc1115-augustus-gene-1.6	MKSTKKDNYYTDVMVDKTDKTVKVDNNYKKKDRATDTVGASKTTGNKYNRYVKKGNDKTKTYVKTDSTNTDSTHYTYSNRNCRTHDNSSKNKVDTKKKDVHRSHKKMSRRMYSCVSTSASNKYKKHDDDGGKKTKKSSYHSRADAMNKVGDAHMKVATMVTDMKRDDDSTNTRGHYTYNRTSTRTVCVS	ATGAAAAGTACTTTGAAGAAATTTGATAATTATTATTTAACACAAGATGTCATGCCTTTTGTTGATAAAACAGACGAATTTTTTAAAACTGTTGAAAAAGTGGATAATAATTATAAAATAAAAAAAGATCGAGCTATAACCCAAGATACACAAGTTGGGGAATTTGCATCAAAAATTACTGAACTATTACAAACTGGAAATCAAAAATTATATAATTTAGAACGATATGTCAAGCAAAAGGGAATATTTAACGATAAGACGGAAAAAATAGAAGAACTAACTTACGAAGTTAAACAACTAATTACAGATTCTACAAACACTTTAGATTCACTAACACACTACACATATAGCTTAAATATTAGAAATCCACAATGTCGAACACATATAGATAATATTATA…	AED:0.19 eAED:0.23 QI:0|0.83|0.71|1|0.66|0.71|7|184|298	SNARE_syntaxin5|t-SNARE coiled-coil homology domain profile.|SNARE domain		Target SNARE coiled-coil homology domain
N67_000025	augustus_masked-000000F_bc1115-processed-gene-1.14	MKYDHHGCSAMNKNYNNSYSSGVCNKCKNKDKCVDNKAYTCSMTSNKKKKKKKKNASWDTKNKYNKKNNKSRVYGAGMGTVGGSYYTKNNTKNKDYKKSVCCSTYGGHNAKNNKNSDDTNMKNYSNNKNKVTTVRNKKKNYNYNHNDTRYGHKTYGSYNHKNNNKNNNKNKYNKHSKNKYNKHNVYKMVKYDSTNTHYHKDYNVKKASYDYTNDSYCDCKTSKCTKSYYRSYYSTVNYYGNNSTAKAGVSMHCVSYYNNCSKNNSAHDANANGGTTATMSMKRHDTVSTWGGYATDSVYKH	ATGTTTAAATATATACAAGACCATCCCCATGGAATTTGCTTACTTATTAGTCTTATATTTGCATTTATAGAAATGAATAAAAATTATAATAATTTGATATCAATTTATTTATTGAGTTTTATTTCAGGGGTATGCTTTAATAAAATATGCAAATTTAATATTAAGGACATAAAATGTGTAGACTTGTTTTTAAACAAAATTTTAGCCTATACATTATGTATATCATTCATGATAACTTTTTCATTTATTAATAAAAAAAAAAAAGAGAAAAAAAAAAAAAATATAGCTAGCTGGCTAATAGACACAAAAAATAAAATTATATATAATGAAGAAAAAAAAAATATAATAAATAAATTATTAATTCAAAGTCGATTTGTATATTTTGGTATTGCTTTTATA…	AED:0.39 eAED:0.37 QI:0|-1|0|1|-1|1|1|0|541	Protein of unknown function (DUF819)		Protein of unknown function DUF819
N67_000026	maker-000000F_bc1115-augustus-gene-1.2	MKKKKKSVDMHWKDANDVSRKNKYSTDTHGRRVHVDKRHYNYKNKKRTNSSNNYYKYNAYADKNNMYTKKDKNKNSSDTVRRDYDTVSAGVCTASDTASSDNNKKKKTMKMDYYCRTDRNSYGMYYSGKDGKSVSDNGWSDYVNHYTNNGDVKSMSSGNKNSSDKMYKGNNNDSYSKYKDKNNNVHNVKSNDGNNNNMSSDNGYSDSNNNKYNGNKCVVRYDSSASANTRVTRKDRDDSNVDYTNNSRDKKKTGDSMDHDVSGKVVGTSRCSSKTNNAWDYSRNKSKGKYVSVYKNNSAVKNKKNNKNTNMHKNSKATTNTHNNMVNTDTKYKTVKVKNAVSKAYKDKGNKTATGKRGKVTKYVSKSDKNVSKKAAKRNDKSKVTTSSDTDNAKSNTTS…	AAAAAAAAAAAAAAAATAATATGTTGCTTAGTTAAATTGTTCTAACAACAACATAATATAGAAGATCAAATAAAAAAATAAAAAAATAAAAAAATTGTCAAATAAATATATTGCATTTGGCCATTTTTTCGAATAATTCAAAGTGTGAAGGACATATTTTAGTAACATTGTGTTATGTAGTTATTTTAAGTATGTATACGTATATTTATACATGCATATATAACACATATAAATATATATATATATATATATACATATATACATATATATTTATTTATTTATTTACTTACATTATTTATGTTTATATATATATGGGGGTAATATTTTGTGTTTTGTCTTTACACCTCCTTATCAACATTTTGTGTGTAACTTAAATAAGGGCACTATTTTTGAAGGCCA…	AED:0.17 eAED:0.17 QI:879|1|0.66|1|1|1|3|245|964
N67_000027	augustus_masked-000000F_bc1115-processed-gene-1.16	MNSNVVTGKGDYADSNGKKDSHSHSDSVDVWRNNNMKTVDSNNYSVSAYCTGHKYKNKNNNSKANHVSDDNKSVHNYKVNYNGTSSDNVHAAKNH	ATGAATTCAAATCAAGTATTTGTATTAACAATAATAGGAAAAGGAGATATACCAATATATGAAGCAGATCTATCTATAAATGGAAAAAAAGATATATCAGAACATTTATCTCAATTTATTATTCATCAATCATTAGATTCAGTAGATGAATTAGTTTGGAGAAATAATAATATGTTTTTAAAAACTGTAGATTCATTTAACAATTATAGTGTATCTGCTTATTGCACACCTGGACATATAAAATTATTATTATTATATAAAAATAAAAATGAATTAAATAATTCAATAAAAGCAAATATACATGTACCTTCTGATGATAATATTAAATCTTTTTTTGAACTTGTTCATGAAAATTATATAAAAGTTTTATTAAATCCATTATATGAACCAAATGGAATC…	AED:0.47 eAED:0.46 QI:0|-1|0|1|-1|1|1|0|153	Sedlin, N-terminal conserved region|TRAPPC2_sedlin	endoplasmic reticulum to Golgi vesicle-mediated transport	Trafficking protein particle complex subunit 2
N67_000028	augustus_masked-000000F_bc1115-processed-gene-1.21	MDDYYYNSVKAKHKVKKNRRNRVNKMKADTVSVDNDNKNKKKNDSNTNVTDHVKKKKTSKNKNKNKNTDATNSGNVSDSYSCSSVSSGSDSSSSNYSNNKKSSSVKNKSKMYGNSNNDTDNNNKSGNNNKRKRDNNNWKKNSKWRKNNGNGNNKDYKNYKTSKYYKHMMKKKRYDNKKKANDNTKTSDVTKNGSDNNGYYSRYWTTKKKKSVKMVKSYNCKMGSVTGSSSDDVCMDKATTGYVKNVCRNMRKDAKVKKYTDNSGANVDCNKSSKSTNKKKKYYRVKNSRNNTYTGGGSMCCMVHHTDTKYNNTNVSYYNDYNDKCSVRGGHVMRYMRSYRNNNRCNDVSDVGANSYKRYHSHNCNTKKKKGVRNKYNTTRNGHDNNGNKNNSYGNNNNA…	ATGGATGATTTGTATTATTTTCTTTACAATGAAGAAGAGCCAGAAAGTGTGAAGGAAGCCAAATTGGAGCTTCATAAAGTTTTGAAGAAAAATAGAGAAAGGCCAAATCGAGTAAATAAGCCAATGAAAGAAGCTGATACTGTAATTTCGCTAGTTGATAATCCAGAAGATATTAATAAAAATATAAAAGAAAAAAAAATAATAAATGATATATCAAATACTGAACAAAATGTACAAACTGATCATGTTAAGAAAAAACAAAAAACATTATCAAAAAATAAAAATAAAAATAAAAATACAGATGAAGCAACAAATTCACAAGGTAACGTATCAGATATTAGTATATATTCATGTTCTTCTGTATCGTCAGGATCTGATAGTTCTTCGTCTATTAATTAT…	AED:0.00 eAED:0.00 QI:0|-1|0|1|-1|1|1|0|684	NT_PAP_TUTase|Nucleotidyltransferase domain	nucleotidyltransferase activity	Polymerase, nucleotidyl transferase domain
N67_000029	augustus_masked-000000F_bc1115-processed-gene-1.17	MGVKVHMDDWCYMHCVKDNTKKGNKDSKSHKCYKSGDKNGWNKCDMKAKDVTCKDKNDGGGNVSNDRTSRKSRNGSVMTTNTAVVCHNDVNVDNDVKNNKSMMRVSKYYYTKCSDKNVKNKDYKGDYNDDS	ATGGGGGTAAAATTCATTGTAGAGCATATGGATGATCTTGAAGAATGGTGCATACTTGAATATATGCATATTTGTGAAATTGTAAAAGATGAAAATATAATATTTACAAAATTTAAAGGTAATTTTAAAGATATATCAAAATCACATGAGCCAAAATGTTATGAAAAATCTATAGGTGATTTAAAAAATGAATTTGGATGGAATAAAATATGCTTATTAGATATGAAAGCAAAAGATGTATTAACATGCAAGGATAAAAATGAAATTGACTTTTTATTATTTGGTGGTATATTGGGAAATGTACCATCAAATGATAGAACATCAGAATTAAGAAAATTTGAATTTCCTATATCAAGAAATCTAGGAAGTGTGCAAATGACTACAAATACTGCAGTGTTA…	AED:0.30 eAED:0.30 QI:0|-1|0|1|-1|1|1|0|212	Arginine_MT_Sfm1|Predicted SAM-dependent RNA methyltransferase	methyltransferase activity	RNA methyltransferase TK0422/Sfm1
N67_000030	augustus_masked-000000F_bc1115-processed-gene-1.22	MNVKNNVTAHRHTRRKNASNTNYYYGGNKMTKMVKNKGNTKNKKSSNNTDRNMNKKKDCDKKDNNKNKNVKKKDKNNKTKKKTKSTNKNVNTYSKSKRWDYKKYAKTTSVYGAHSASGGVNANSNVSGMAAKNRKWDSTNKNNCKKYNDKNHGSYNANDKKRKSYSVDDKRCNKYNHGSTVGMCSTGKNSDCNRAHKTSNVVNSAGKNSGSKHRDSNDKRGVCDTCHTAAGYDKSYKKVMNHHNVDSKYKAVHNDSKSDGSGDRHNGKGKTDTKYMTSKYKNVTDTNDSVYKYYYKMCAN	ATGTTACTAATTAATATTGTTAAAAATAATGTAATTACAGCCTTTTTACACAGGCATCAAACAATAAGAGAAAGAAAAAACGCCTTTTCAAACACCCCCATAAATTATATATATTATTTAGGAGGAAATAAAATTATGACAAAAATGGTAAAAGAAAATAAAGGCAATACAAAAAATGAAAAAAAAAGTTCAATAAATAATACCCAAGATATCAGAAATTTTATGAATCTCAAAAAGGAGGAAAAAGATGAAGAATGTGACGAAAAAATAAAACAGGATAATAATAAAGAAAATATAAAAAACGAAATAATTGTTCAGAAAAAAAAAATCGATAAAAATAATAAGACAAAGGAAAAAATAAAAACTAAATCAGAAACGAATAAAAATGTTAATATAACA…	AED:0.29 eAED:0.29 QI:0|-1|0|1|-1|1|1|0|445	AP endonucleases family 2 signature 3.|AP endonucleases family 2 signature 2.|AP2Ec|AP endonucleases family 2 signature 1.|AP endonucleases family 2 profile.|Xylose isomerase-like TIM barrel|nfo: apurinic endonuclease (APN1)|Probable endonuclease 4 [nfo].	DNA binding|DNA repair|zinc ion binding	AP endonuclease 2, zinc binding site|AP endonuclease 2|Xylose isomerase-like, TIM barrel domain
N67_000031	augustus_masked-000000F_bc1115-processed-gene-1.23	MKGRKKRKGRKRYRRYYKYNKRKDKKRKNNNNVNSGNNNSDCSSDTNGSGDDWKSKSVKTKKCGKNVGSSTGTGKTCYCWGMNKNYGGTRVVHYGNKGKSCGGSRRNNKHVVGTGRVSDDDCDVKNCKRRVDADKSDKKSNKTGRRTSSTTDSNNKTNDKVDANKKKKNDRYYDSAMTYVYKNKDMSGTANSYRCYNVNSGTSVSHSSKDRKRMSSKKNGCKATDSRGDKVAVNDNYHRGRTARANRKGSSDKKDSNNVKAMKNKKYNKNVADMKGKVVKKVMMKKDKKNDKNSYD	ATGAAAATTGAAGGCCGCAAAATCCAAAAAAGGAAACTACCCTTAGGGTTTCGAAAACGATATCGAAGATATTATATAATAAAATATTTAAATAAAAGGTTTTTAAAAGATAAAAAAAGAAAAGAAAATGAGAATGAGAATGAGAATGTGAATGAAAGTGGGAATGAGAATGAGAATGAAGAAAGCGATTGTTCTAGTGATACAAATGGACCCGAAAGTTTTGAAGAATTAGGCATTGATGATTGGTTAATAAAAATAAGTAAAAGTGTTCAAATAATAAAACCAACCAAAATTCAAAAATTATGTTTGCCTTTAATTATTGAAGGAAAAAATGTAATAGGGTCATCTGAAACTGGAACTGGTAAAACGATTTGTTATTGTTGGGGTATGTTACAAGAA…	AED:0.27 eAED:0.27 QI:0|-1|0|1|-1|1|1|0|493	SF2_C_DEAD|Helicase conserved C-terminal domain|Superfamilies 1 and 2 helicase C-terminal domain profile.|DEAD/DEAH box helicase|DEADc_DDX49|Superfamilies 1 and 2 helicase ATP-binding type-1 domain profile.|DEAD-box RNA helicase Q motif profile.	nucleic acid binding|ATP binding	Helicase, C-terminal|DEAD/DEAH box helicase domain|Helicase superfamily 1/2, ATP-binding domain|RNA helicase, DEAD-box type, Q motif
N67_000032	augustus_masked-000000F_bc1115-processed-gene-1.18	MARVNSNVGVSRTNSYGAGGSNSSVASHYATGGTRVGRVCVGNRKGVSSCTDHRNSDNVKKRVRSAGNCTCNDYVGHTDDRTVDVDVRTSAGNVGTYSYTNNGGHAMTTSSVTGTNRGSDGSGVANDWSACGMDTTANKKNNDTNDTKYKSSVTM	ATGGCAATTAGAGTTCAATTTGAAAATTCAAATGAAGTTGGTGTTTTTTCGAGACTAACTAATTCTTATGGTCTTATTGCTTTAGGGGGGTCAGAAAATTTTTCTAGTGTTTTTGAAGCAGAATTATCACAACATATTCCAATAATTTATGCAACAATTGGAGGTACAAGAGTTATAGGTCGAGTATGTGTAGGAAATCGAAAAGGACTATTAGTTTCAAGTATATGTACAGATCAGGAATTATTACATTTAAGAAATTCTTTACCTGACAATGTTAAGATAAAAAGAGTAGAAGAAAGATTATCAGCTTTAGGAAATTGTATAACATGTAATGATTATGTAGGTTTAATACATACAGATATTGATAGAGAAACTGAAGAAATCGTACAAGATGTATTA…	AED:0.20 eAED:0.19 QI:0|-1|0|1|-1|1|1|0|247	eIF-6: putative translation initiation factor eIF-6|IF6|eIF-6 family|Translation initiation factor 6 [eif6].	mature ribosome assembly|ribosome binding	Translation initiation factor IF6
N67_000033	augustus_masked-000000F_bc1115-processed-gene-1.24	MKRKKGRKKTKSASVKKKKNNCTVNCKKKKKHTKGHYRNTHKNSKKKNSMATKTTYVDNNVKKYWKNNASNKSKNRKYYDGATGHYGHAGKDCVTRYYSGYSVRRGWDCHGVYKNNNKKDKMGDVYNKCRSVKYSNWVNTVRGRWNKNDYKTMDKDMSVWWSYKKNYYKSKVMYSCKCNTSNNNYKDVSDSVGNTCKDASDSTKNKDGKKDKKYKYYSRVKSNKTSNDNKKRDSSTYDTSNKVTAWTTTWTSNACVNNYRNKNNRACRMWVKRKNCNRKGKYNGSKYKNHYKNKNAYRCDVTNTVGTGVHCATYGDDRVCKNKNKSDDSNGYTNKVNMYKDADVKKKNRSNNMVHSYCWRSDTYRAAWVRVNNYTDRVKNNDTTYWAHVKKKHNWKDAK…	ATGTTCCTAAAAAGGATTAAACCAAAAGGCCAATTTATCAGAAAGTTCAAAACATTAAAAAGCGAAATAGCTAGCGTAAAAATTGAAATAAAAAAAAAAGAAAATAATATATGCACAGTTCAGAATATTTTTTGCGAAAAAAAAAAAAAAAAAATTCATACCATCATTGAGAAAATAGGACACGAATATCCAAGAAATACACACAAAATTAACTCACCAAAAGAAAAAAAAAATAGCGAAATGGCAACTAAAACTACATTTGAATATGTCCCGGATAATCCAAATATTGTTGAAGAAGAAGAAAAAATTTTAAAATATTGGAAAAATATAAATGCATTTGAATTATCCAATAAATTGTCAAAAAACAGAAAACCATATATTTTTTATGATGGACCACCA…	AED:0.00 eAED:-0.00 QI:0|-1|0|1|-1|1|1|0|1303	Anticodon_Ia_Ile_ABEc|tRNA synthetases class I (I, L, M and V)|IleRS_core|Anticodon-binding domain of tRNA|Aminoacyl-transfer RNA synthetases class-I signature.|Isoleucyl-tRNA synthetase signature	tRNA binding|nucleotide binding|aminoacyl-tRNA ligase activity|isoleucine-tRNA ligase activity|ATP binding|tRNA aminoacylation for protein translation|isoleucyl-tRNA aminoacylation	Isoleucyl tRNA synthetase type 2, anticodon-binding domain|Aminoacyl-tRNA synthetase, class Ia|Methionyl/Valyl/Leucyl/Isoleucyl-tRNA synthetase, anticodon-binding|Aminoacyl-tRNA synthetase, class I, conserved site|Rossmann-like alpha/beta/alpha sandwich fold|Isoleucine-tRNA ligase	Selenoamino acid metabolism| Cytosolic tRNA aminoacylation
N67_000034	maker-000000F_bc1115-augustus-gene-2.0	MKTKAGVTSTAKRAVSNSNVNNAKKRSKRATYKDNRTRGSNYKNDAHDTTAGVGDTKKNYVGKVAVGTGVNKNGRVDVGDVNSDGNKKYNDKDCSNGKNDSSMVNNTYDRVKVNNNSDSMSNNKSCDGVVATGSGNYDHNNKDRNDYKSSNSCTYKNKYTVKARYMAKY	AGAATATGCATTTGGTATAAAATTTTCCTTTCATATCAAAAGATATAAATTCTATATGTGATATACTTTTTTTTAATTTTTATATTCCCTCTAAATGTTTATTATTTTTTTTATTGGCAAATGTAATTGGCACATTTGTAAAAACTTGTAATGGGATTGCTGTTTTTTTGTTGTAACTAAGGATCAAAATAATTGAATAAACAATATTATATGCATATATTCATATAGAAAAATTATCAAATTGTGTATAATAATTTTTTTAAATAACATTCACAATAACTTGATATAAGCATACATATATATATAAACTATATGAATATACAATAAATATCTATGTATTAAAAAAATGAAAACAATAAAAATAGCAGGCTTTGTTCTTACATTTTTAAGCACACTTTT…	AED:0.38 eAED:0.38 QI:346|1|1|1|0.8|0.83|6|265|260	cpn10|10kDa chaperonin signature|Chaperonin 10 Kd subunit	protein folding	GroES chaperonin family|GroES chaperonin superfamily
N67_000035	augustus_masked-000000F_bc1115-processed-gene-2.3	MSKYVYVKNNKSNYANYNTNKTNTSYYSKKCHKNRNRGKRNHKCNNVNKKVNGTNRSHTSANNVRSKNKNVKSKNKNGKDDNDVGNNKKYTRYTHGYNKKRKSKGNGVSSCKNCGVKGYDNDTYDDNCDNKNKKKSACNKKNNNCKKATNNDNNYNNYDMVSNKNNNCRKKKKAVNTVGGRMVDGDYSNSVNNKYVNKKKDNMHYSYYNHSNDKNCSNNKTNCKNSKKNKTVSVCNGNKYNNNNKSKTWNYYNRKKKKVDNKKNKYKNNNSRKMHVRNYVTGYNKKKKTKNNKSNYKMNVNNKNDSDVCSYDVRDKKGYVGRCNNNKKCKKKKNMNGVNDSTAHSMWGSVTKGMHKKYTYDKRSSNSKKYYGKYMHNGKKYNNNNVGSGAGCKAMGSCS…	ATGAGCTTTTTCTTTAAATACATTTTTCTAGTATTTATTTATTTCTTTGTACAAATTAAATTAAATAATAAATCGAATATATATGCGTTAAATTATAATACAAATAAAACAAACCAAACATTTTCCATATACTTTCCAGAATATTCTATAAAAAAATGTCATTTTAAAAACAGGGAAAATAGAGGAAAACGTTTTCAAAATTTGCATAAATTATGCAACTTAAATGTAATAAATAAAAAAGTAGAAAATGGAACAAACCGTTCACCACACACGTCGGCAAATCAAAATGTGAGACAGTCAAAAGAAGAAAATAAAAATGTGAAACAGTCAAAAGAAGAAAATCAAAAGGAAAATGGAAAAGAGGATGATATAAATGATGTGGGAATAAATTTTTTTGAA…	AED:0.21 eAED:0.07 QI:0|-1|0|1|-1|1|1|0|1637	ThiF family|Ubiquitin-activating enzyme E1 signature	cellular protein modification process|ubiquitin-like modifier activating enzyme activity	THIF-type NAD/FAD binding fold|Ubiquitin/SUMO-activating enzyme E1
N67_000036	augustus_masked-000000F_bc1115-processed-gene-2.9	MAKNKTAASNSYSKNKCKRSKDTVVGKKTHKDSVVSYDDVNKKNSDKADHDKTATTYSGSYSCAYNKSNKVVDYKHGVARDYTKAKADHNATKNMKTSNKRKSKKKSSKNDTMWSTAATDYYKRTSKK	ATGGCGAAAATTAACAAATTACTTACATTCTTGATAGCATTCATATTTCAAGCATCAATAATTAATAGTTTGCAAATATATTTATCCTTAAAACCTAATTTACCAAAATGTATAAAAGAAAGAATAAGTAAAGATACTCTTGTAGTTGGAAAATTCAAAACTCATGAAAAAGATTCAGTAGTTTCGATATTTATATATGATATTGATGTAAATGAAAAAAAAATAAATTCTTTAGACAAACTTCCTATTTTTGAAGCTATTGATGAGCATGATATAAAAACAGCTTTTACAACATTTTATTCTGGTTCTTATTCATTTTGTGCATATAATAAATCTAATAAAGTTGTTGATATTTATTTTGAAATAAAACATGGAGTTGAAGCACGAGATTATACAAAA…	AED:0.40 eAED:0.40 QI:0|-1|0|1|-1|1|1|0|214	GOLD domain profile.|emp24/gp25L/p24 family/GOLD		GOLD domain|TMP21-related
N67_000037	augustus_masked-000000F_bc1115-processed-gene-2.4	MSTSMVNNSDKYVVSKVNKNTVCSWCDKNKKNKNYKDHKGKAVKWMKNNKDGSYYNAYDKGCGCSDTYYASSNDTRNTKDYVTTYNKCHVYDWVGKHGKNTNNKRYSSTDVATHNDHTTTHRKANYRGTNDNTRYGVNCSTYTDYKKG	ATGAGTACACCTTCAATCATGGTTGAAAATGAAAATATATCTCAAGATAAATATGAAGTTGTTTCAAAATTAGTGGAGAATAAAAATACAGTTTGTTCATGGTGTTTTGATATATTGAAAAATAAATTAGAAAAAAACAAATTTAATTATATTCCACCAATTATAAAAGATTTACATGAAAAAGGATTCAAAATTGCATTTTTTGTAAAATGGATGAAATTAAATAATATAAAAGATCTCGGATCTTATGAATATAATGCATATGATTTAAAAGGGTGTATAGGATGTTTAAGTCAAATTGATTTAACAGAATTACAATACTATGCTTTAGAAAGCTCACTAAATGATACACGCTTTAACCCAATAACTTTAAAAGATTTGCCTTATTTGATAGTTACA…	AED:0.34 eAED:0.34 QI:0|-1|0|1|-1|1|1|0|231	AMMECR1|AMMECR1 domain profile.		AMMECR1|AMMECR1 domain|AMMECR1, N-terminal
N67_000038	augustus_masked-000000F_bc1115-processed-gene-2.5	MKKKKCRKWVHNVRYGSNKNCDGMKKGNNNSVSNNNCYCKNKNKKGNKKDNYSYDNSSSKKKKTNNRKNHNNYNYDKTSNRTVNKYSNKDDSNKHVKNDKNDKNDKNDKNDNTNGKSCKDKNKKWDDNKSKNNNTWVGKNKYKNKKKMSVYSKCKCKARKYSKCNHNNNRTYTKDKKNSNNNNSNNSDAYVSYTYRYYMHDKNNRNYKVKKNKSNHTKKTNNKMDTDKNKNRVNAYKVDKYV	ATGAAGATAATTATAAAAGAACTAAAAAAATTAATATTGTGTAGAAAATGGGTACACAATGTAAGATATATAGGAAGCAATAAAAATATAGAACAATGTTTAGATGGAATGAAAGAAAAGGGAAATAATATAAACATATTAAGTCTTGTAATAAGTAATAATAATTTGTGTTATTGTTTATTAAAAAATAAAAATATAAAAAAAATAGGGCTGATTAATATAAAAAAAGATAATTATTCATATGATCCAAATTTTTTATCAAGTTCAAAAAAAGAAGAAAAAAAAACAAATAATAGAAAAAATCATAATCTAAATTATAATTATGATAAAGAAGAAACCCCCTTAAGCTTTAACATTCGAGAAATATTAACAGTTTTGAATTTTATTAAATTATATTCC…	AED:0.23 eAED:0.22 QI:0|-1|0|1|-1|1|1|0|387
N67_000039	augustus_masked-000000F_bc1115-processed-gene-2.10	MNNWGSDRHNRRNVSSRNYYKNKRKVNMVSCKSYSCDSGTYYKYNNTKGSNDGSCSSWVTKKNKKKYNKDYAASGCYDKTTHTNTNGSSSCKNNSTGTNNGYNYNYKNDNYNCDYDAKNTTSYNKHDMNNYNNYNNNYNNNYNNNYNYNNNYNNNYNNNYNNNYNKKTSNMASYDNVKDSNDTVNNSGNSRNSNNNSKKKKHDNYVKDKCGKTCCYVDKSRKRMNSKNYHKRRRMHSASGKNHASDDVGAAADSDVAADSDVAGSDVAADGDGDATNRKRKKSKKRDKRSKTYSNYNHYAGSSKYKYNDSKCGYVSNNKSWDVMYYKTDVVADNCGDDYKSYVKCYKNHTKASTKNNDYTAGDRYVKYRYNKNGTNCNYANSDGDYSDGGSDSDGGDGV…	ATGAATAATTGGGGTTCTGATAGGCACTTCAATATACGCCCAAGGAATGTATCTTTAAGCTTAAGAAATTTTTATTTTTATAAAAATGAAAAAAGAAAAATAGTGAATATGGAAGTATCACCATGCAAATCATATCTGAGCATATGTGATTCTTTTGGAACAATATATATATATAAATTTTATAATAACACATTTATTTTTTTATTAAAAGGTGAATTATCGAATGATCTTGGTTCTATATGTTCATCTATATGGGTAACTAAAAAAAATAAAAAAATAAAATATTTATTTAATAAATTAGAAGATTATTTATTATTTATTGCTGCAATCTCTGGATGTATATACATATTTGACTTGGAACTTAAAACAACTATCCATACAATAAATACTAATGGTAGT…	AED:0.24 eAED:-0.44 QI:0|-1|0|1|-1|1|1|0|1193		protein binding	WD40/YVTN repeat-like-containing domain superfamily
N67_000040	augustus_masked-000000F_bc1115-processed-gene-2.11	MNKSANNGSKSNKNNSGNTHKNNKNRRRHRYRGVAKRAYATTKVRVKTKYNNRYTAATASAYVSDAYCSHANRVTMKDHARRRGRD	ATGATAAATAAATCAGCAAATAACCAAATTGGGTCGAAATCAATAAATAAAAATAATTCAGGAAATATAACACACAAAAATATAAATAAAAATCGTATTCGAAGACCACATAGATATAGACCTGGTGTATTAGCATTAAAAGAAATTAGAGCTTATCAAGCAACAACTCAATTATTAATACCCAAAATACCATTTGTAAGAGTAATTAAAGAAATAACAAAATTATATGAATTGCCAAATAATCAATTTCGTTATACTCCCGAAGCTTTATTAGCTCTTCAAACTGCATCAGAAGCATATTTAGTTAGCTTATTCGAAGATGCATATTTATGTTCTCTTCATGCAAATAGAGTAACACTTATGCCAAAAGATATACATTTAGCTAGACGAATAAGAGGC…	AED:0.09 eAED:0.09 QI:0|-1|0|1|-1|1|1|0|135	Histone H3 signature|Core histone H2A/H2B/H3/H4	nucleosome|DNA binding|protein heterodimerization activity	Histone H3/CENP-A|Histone-fold|Histone H2A/H2B/H3
N67_000041	augustus_masked-000000F_bc1115-processed-gene-2.6	MSNCVTDNKDGNNVYKGDKYNKNGGKYKKWVNKDNNKKKTNKDTTNNVYNHYKNKNYMHNNNSDSSAHATSDKKWDCVYNTDNSDNDDNVYTKDKKTNGDDSDNDTNNNAYVGKNNNDTKMSNMNTSGDSDGWNNNDKNVNKCDA	ATGCCAATTTCTTTAAATTGTGTGACTGAGGAAGATTTAAACAAGTTGGATGAAGAAGGAAATAATCCTGTTTTATATAAAGGAGATGAAATTAAATTTATTTATAATAAGCTTAACTTAGGTATAGGCAAATTGTATATTTTAGAAAAAAAAATAATATGGGTTCCAAATAAAGATGAGAATAATAAAAAAGAAAAAATTACAAATTTTAAAGATATAACAACAAATAATGTATATTTGAATCATTATGAAAAAAATAAAAATTTTTATATGCATATTTTAAACGAATTAAACAACATTTCTATAGACTCATCAATTATTGCATTACATGCAATTACATCTGATAAGAAAATATGGGATGAACCATGTGTATATATACAATTAAACACAGAAATAGAT…	AED:0.42 eAED:0.41 QI:0|-1|0|1|-1|1|1|0|241	Regulator of volume decrease after cellular swelling		ICln/Lot5	snRNP Assembly
N67_000042	maker-000000F_bc1115-augustus-gene-2.1	MNSRKWNKNYKNCNTTKKHSSKDNYYGVNCTKANKKYKKDYKNYKYKYKNNTKSDKNNYYSCWANGGKSCVYNNNDNKKRTNTNSRKSKNCDGKKVYRKTKNKNSKKCNHKAKGKGKKNYAKTKWYHKKNNKKVYNKKKYKNKKNDNTSKSNNVNNYSNSCSSSNNTSNNNSNSSNKNNKVNNNVCKNYVTCVNKKKTNDGNKKMKNSSSGNKNKKRRYNYNMYYKYGKNYKSNSYKKYCSKNNKCNDKKNKCTNNGNMGVKNVTKNDCVYMDVKRYGDNKNNGASGNGASDNGASGNGASDNGASGDGASGDVNNKYCNYSYNRKDRKNNNNKAKNSTNNDHKTYGTTVNTSNRKYSNKKKNYNNTKNNDTRVDNTYCNNNKKKKKKNMNNSSYTSAV…	ATGAATATATTGAGTAGAATAAAGTGGAATAAAAATTATAAGAATTGTTTTATAAATACAATAACAAAAAAACAACATTTTTCTAGTAAAGACATAAATTATGAAATATATGAAGGTGTAAATTGTTTTACTAAATTTGAAGAATTAGCAAATAAAAAAATTATATACAAAAAAGATTATAAAAATTATTTAAAATTATATAAATTATATAAACCTAATAATACAAAATTAAGTATAGATAAAAATAACTATTTTTATTTTTCATTATGTTGGGCAATTAATGGGGGAAAAAGCATATGTGTGTATAATAACAATTTAGACGAAAATAAAAAAATCAGAATATTTACAAACACAATCAATTCTTTAAGACAAAAATTAGAACAGGAAAGTAAAATAAAT…	AED:0.11 eAED:0.06 QI:0|1|0|1|1|1|2|0|1235	SF1_C_Upf1|DEXXQc_Upf1-like|AAA domain		DNA2/NAM7 helicase-like, AAA domain
N67_000043	augustus_masked-000000F_bc1115-processed-gene-2.12	MHCCCRSKNNCVKNCGNHHSCKKWSVKTCCKCVCYKKNYHYNDKKKTDNTNKSKDYADKTKNNKYSTTNKNKTDTNKNNKKNKSKKKDYKKTTKVYDKKKYKKYDKNKDNKNGNSNVNYKNCDKKHTCKNKKDNKNNTKKYKYKDGVTDSNDNSNDNNSKTKKNKRRKTDSNNNTKKRYSSKSKSSNNTKNNNHDKNNSYSSDNSTSSKTTMDKGKSVNNTSNKKNDNNKKTNTKTDNWKNKTDYSTDSSRANTHNNTHNNTHNNTHNNTHNNTHNNTHSNTHSNTNTNVKTKATSTKRNYKKKSKNSKKSTKTDKKV	ATGCACATTTTCCCTGAATGTTGTATATGTAGATTAAGCTTAAAAAATAATTTGTGTGTTGAAAAAAATTGTGGTAATATTTTTCATCATAGTTGTATAAAAAAATGGATATCCGTTCAAAAAACTTGCCCATTATGTAAATGTGTGTGTTATAAAAAAAATTTATTGTATATTCATTACGAAATAAATGAAGATAAAAAATTAAAAACTGATGAAAACACAATTAATAAAAGTAAAGATGAACTATATGCAGATCTAATAAAATTTGAAACAGAGCTAATAAAGGAACAAAATGAAAATGAAAAATATAGTTTAGAAATATTAACCTTAACAAATAAGAATAAAATATTAACAGATACAATAAATAAAAATAATATAAAAATAAAAGAAAACGAAATT…	AED:0.28 eAED:0.79 QI:0|-1|0|1|-1|1|1|0|493	Ring finger domain|Zinc finger RING-type profile.		Zinc finger, RING-type|Zinc finger, RING/FYVE/PHD-type
N67_000044	augustus_masked-000000F_bc1115-processed-gene-2.13	MNNMDSNNANVKKAYKNTNYNDKNNKDNYYDVYTYKHVRKANAHGGYSNYKCCSNMNNNKDKKRKTDKKGNNSDDKNGKNDKNKNKRSYKRNKTGMGCGKTTCVNAYNKKNKNKNVKKNVTADKSWNKKYKKTYTKNYKDDYSTSYTTSSSSSKKKNDNTKKKKNKNSKNSSNKKDTNNSKKNNYNNNNNNNNDNKNNNDSRKNTNRNKMKHTKDNNNTNTNSHNSDDWNSNDYNDNNDSGNKYRKVNKKRYRSAYYKDDCKSYSYNYDDKMTNNDYKKNNNKKTNVKCNKNYTDHKKSCNCTNVDTTKRKSRTMYSNTKVYKVYVNDDHKKYYSVYSYDKKYNSTKANTKNWSYDNYGDRHYHTCVDASCYKHNGNNVNNTDNHKNMSNNSSNNDNYV…	ATGAACAATATGTTGGATAGTTTAAATCTAGAAAATATAGCTAATGTTAAAATAAAGGCATATAAAAATACAAATATTTATAATGATATACAAAAAAATGAAGAAAATAAACAAGACAATTATTATGATGTATATATATTAACATATATAAAACATATCGTTAGAATAAAAGCTAATTTAGCTTTACATGGAGGATTATATAGTAACTATTTTGAAAAATGTGAAGAAGAATGTATTTCAAATATTATGTTTAATAATTTATTAAATAAAGATGAAAAAAAAAGAAAAGAAATAACAGATAAAAAGGGTAATAATTCTGATGAAGATCCAAAAAACGAAGGAAAAAATGACTTAAAATTTAATATTAAAGAATTACTAAATAAATTAATTAGATCTTAT…	AED:0.43 eAED:0.27 QI:0|-1|0|1|-1|1|1|0|911		origin recognition complex|DNA binding|nucleus|DNA replication	Origin recognition complex subunit 4	E2F-enabled inhibition of pre-replication complex formation| Activation of ATR in response to replication stress| Assembly of the ORC complex at the origin of replication| CDC6 association with the ORC:origin complex| CDT1 association with the CDC6:ORC:origin complex| Assembly of the pre-replicative complex| Orc1 removal from chromatin| Activation of the pre-replicative complex
N67_000045	augustus_masked-000000F_bc1115-processed-gene-2.8	MVCTDKKKRNKKKNMNDRKNADAKDGNNSKNKDYNGNKYKGKYKDMNKNDKKAYNSCYYNMNYNDAHYVTKVNDKTNKKGMRCNRCSDVAKKKYNDAKKKNVKNDNKKKASKKASGYDRKKKKKYDMKKKKNNNWNKRKKDKKKRKMRKRKNNKKKYNKKNSSSNTTHNSSDDDKNTKKMGYCYKKDKDDDKKKNRKANDDNSTSNKASSWNSGGTTYKDMTKWVKNKDYYKNSKNTSDYNNNNNTNNYVYNKVNNVKDSAAVVRGTKRHSCNHVSYNHVHKVKSSAGKTWKNYKKNDKKDKDNYTVNDTKKTYSTM	ATGGTGTGTACAGAAGAGGATAAAAAAAAAAGAGAAGAAAATGAAAAAGAATTAGAGGAAAAAATAAAGAATATGAATTTTGATGAAAGGATAAAAAATGCGCTTGATGCTAAATTGGATGGAAACAATTCTTTTAAAAATAAAGATTATGAAAATGGTATTAATAAATATAAAATAGGTTTAAAATATATAAAAGATATGGAAAATAAAAATGATAAAATAAAAGAACTTGAAATAGCTTTATATCTTAATCTAAGTATATGTTATTATAATATGGAAAATTATAATGATGCACATGAATATGTAACAAAAGTTTTAAACATTGATAAAACAAATAAAAAGGGTATGTTTAGATTATGTCAAATTGAATTTAATAGATGTAGTTTTGATGTTGCAAAA…	AED:0.08 eAED:0.07 QI:0|-1|0|1|-1|1|1|0|509	Activator of Hsp90 ATPase, N-terminal|TPR repeat profile.|TPR repeat region circular profile.	ATPase activator activity|protein binding|chaperone binding	Activator of Hsp90 ATPase, Aha1|Activator of Hsp90 ATPase, N-terminal|Tetratricopeptide repeat|Tetratricopeptide-like helical domain superfamily|AIP/AIPL1|Tetratricopeptide repeat-containing domain
N67_000046	augustus_masked-000000F_bc1115-processed-gene-2.14	MKGKASSNCSNTDTDNTKNKYSSNVSDDVSDKMKKKDYDDDVGNDSSGGGGGSDKGSGDGASGGGGKGSGGSGGVGGSAGGGSSGGSSVGSAGSGSGGGGGGRVSDRDSGDRADSSSDNAVVGKYDTYDTNSNKNNNNNHNKYSKKRYDNATKSKDTKMVTNSDNKNAVKKAHDKANNSGYASKRHNYVTKDYRTKYKYNSKVTSSSTTVSGASNGSASSGSSSGSSSSGSVSSSSSGASSS	ATGAAAGGGAAAATTGCATTATTAAGTTCTTTGATTTTGTTGAATTGTTTATTAAGCGAAAATACCGATACACCAGAAGATCAAATAAATGAATTAACTGAAAAATTAAACAAGTATGAAGAACAAATCTCATCTAATCAAGTTTCAGAAGATGACGTTAGTGACGAAATTGAGGAGTTAAAGATGAAAATTGAGGAGTTGAAAAAGGAGATCGAGGATTATGACGATGACGAGGTCGAAGGGAATGATGAGTCACCATCAGGTGGAGGAGGTGGATCAGACAAAGGATCTGGACAAGATGGAGCAAGCGGAGGAGGGGGAGAAAAGGGTTCAGGTGGATCAGGTGGGCAGGTTTTAGGTGGATCAGCTGGAGGCGGACTTAGTTCTCAAGGAGGTTCT…	AED:0.35 eAED:0.35 QI:0|-1|0|1|-1|1|1|0|396	MSP7-like protein C-terminal domain		Merozoite surface protein, C-terminal
N67_000047	augustus_masked-000000F_bc1115-processed-gene-2.15	MMAYKKCAASKAVSANDSNNDDNDDNVSDVNKNKNHDYNNNYSDKKKKNDMNKYKGMSSGDANDDSDDDSNNDVGMSDDNYDDDWGSAKKTVKGDANGATVGNDVGGAVDNAVGGNGVGSSGDVSDNKTAGTDKRHDDDVHSTYHSKYNSKNCDMNYAAKKSSYSGTTNKYYDKSKDYKKHKNYGVYSAKKYNYSATRAANSNVKAATVDK	ATGATGGCATATAAAAAGTTATGTTTTTTAGCTATTTTAGCATTATCTTTAAAAGCTGTGTCAGCTAATGATTTTTCAAATAATGACGATAATATTGATGATGAAAATGTATCTGATGTTATAAATATATTTAAAAATAAAAATCATGATTTATATAACAATCCTAATTATATTAGCGATATTAAAAAAAAATTCCAATTATTAAAAAATCAAATTGACCAAATGAACAAATATGAAAAAGGAATGTCATCAGGAGATATTGCAAATATCCTTGACGAGGATTCTGATGATGATTCAAATAATGACGAAATTGTTTTTGGCATGAGCGAGGAAGATTTAGATAATTATGATGATGACTTTTGGGGTCAAAGTGCAAAAAAAATAACTCCTGTTCAAAAG…	AED:0.38 eAED:0.38 QI:0|-1|0|1|-1|1|1|0|314	MSP7-like protein C-terminal domain		Merozoite surface protein, C-terminal
N67_000048	augustus_masked-000000F_bc1115-processed-gene-2.16	MKVNKYSVVAYSAVVCDSSDSTNNNNDNDKNDNNDSNDVNNDSNDNKDSNNDNNNNSDDNNCCCDKKDCDHSNSKDCSSNDNNDNSDNNDDTNDDMNDTDNAVNSNYTNDYNAVANNNDKNGNYKNKYDKNKYDNVADKSKVVMKNHGSNSNYTKASDGKTKMNNMYNVKKKGKMTNDKYMTNVSNSM	ATGAAAGTTAATAAATATCTCTCCCCTTTAGTAGTATTAGCCTTGTATTCCGCTGTAGTTTGTGACTCGTCAGATTCGACTATAAATAATAACAACATTGATATACCAAATGATAAAAACGACATAAACAATATCGATTCAAACGACGTAAACAATATCGATTCAAACGACATAAATAAAATCGATTCAAATAATGATTTACCAAATGAAAATATAAATAACGAATCTGATGATGAAAATAATGAATGTGAATGTTGTGATAAAAAAGATTGTGACCATTCTAACTCAGAAAAAGATTGCTCATCTAATGATGAACAAAATGAAAACTTACCAGATAATAGTGACGAAAATGAATTAAATGATGATACAGAAAATGATGATATGAATGATACAGATAAT…	AED:0.42 eAED:0.40 QI:0|-1|0|1|-1|1|1|0|268	MSP7-like protein C-terminal domain		Merozoite surface protein, C-terminal
N67_000049	augustus_masked-000000F_bc1115-processed-gene-2.17	MKRASSKYTSSDNDSSRNDNHTDVDHDNDNVNNDNDNVNNVNNVNNDNDNVNNVNNVNNDNDNDAHMNRNNDDSNDVNGATSNGANSTNDVRNNRYRNDYNNKSNKYANDKVDATSNNVTGVSDKYNRDRNDNNKNNNKKNRDNYSVKHHNNTSKNASSKDMNGNKDT	ATGAAAAGAGCCAGTATATTTTTTTTGCTTTCCATATTTTTTATTTTTAAGTATACTCAATCAAGTGACATACCTTTAAATGACTTATCAGAAAGTAGAGAAAATGAAATAGATAACCATTTAGAACCCACAGATGTAGACCACCCTGATGAAAATGAAGATGAAAATGTAAATGAAAATGAAGAAGATGAAAATGAAGATGAAAATGTAAATGAAAATGTAAATGAAAATGTAAATGAAAATGAAGAAGATGAAAATGAAGATGAAAATGTAAATGAAAATGTAAATGAAAATGTAAATGAAAATGAAGATGAAAATGAAGATGAAAATGAAGATGCATTTGAACATTTCGAAATGTTTAACATCTTAAGAGAAAATAATGAAGATATTGAGGATTCA…	AED:0.06 eAED:-0.07 QI:0|-1|0|1|-1|1|1|0|287
N67_000050	maker-000000F_bc1115-augustus-gene-3.17	MDDVTTKRNKTKKRASTGNGRNTNKKSNDRKNRRAHNADGNYNGDSYNKDKSGNNSTTNNNNNYVVDSYKNTACSYYYRNMYGNRNKDNTKADKTTYNNDNDNYKTKTKAYDRYYKYTTASDSNNYYNNGVYRSKRNNDYNCRNHNYYNNAGNNDSYNNYSDSRTNKTNTDYKNCSYSSTYVDVWYKNNKYKNDSYCYMDKVSKSTTVGKKSRYMKVAGYVDKHCRRKRKNVHTNHYKNSTYNSYSWKYDKNNNDNSDTSYKKTNDDDND	ATGGATGATGTTTTTACAATTTTTACAAAAAGAAACAAAACCAAAAAAAGAGCATCAACAGGAAACGGAAGGGAAAATACAAATGAAAAAAAATCATTATTTAATTTAGATAGAAAAAATCCAAGACGAGCCCATAATGCAGAAGATGGGTTAAATTATAATGGGATAGATTCATATAATAAACAAGATAAAAGTGGGAATAATAGTACCACTAATAACAATAATGAAAATTATATAGTAGTTGATTTCCCATCATTACCTTATAAAAATACAGAAGCATGTATATCATTTTATTATATAGAATATTTAAGAAATCAAATGTTATATGGAAATAGAAATTTAAAAATCGATGAGAATACCAAAATAATAGCAGAAGAATTACTTGATAAAATTGAAACA…	AED:0.29 eAED:0.29 QI:0|0.5|0.33|1|1|1|3|40|435	GINS complex protein|GINS_A_psf2	nucleus|DNA replication	GINS subunit, domain A|DNA replication complex GINS protein Psf2	Unwinding of DNA
N67_000051	maker-000000F_bc1115-augustus-gene-3.18	MMDNDAMNKCKGGKKCYKNKNNVVHNCTSDVVYTDDNCTGTTGKVCHKTKKVDKTNTVSDDVKSDKNRNNKNVKYCMRNSKSYDKKCYYYSCDVCKTYNRKDNNKASNNNSKSYDTNNYMSYYKNKNVDNTNYCYKNNGKCHRVYNDHCHCVDSSKSHGKDDKVAKNGKRDKKAVDMYRKKKTKVDYKSTNMVNYNSAYYKSGYKWYRYKNNKSSDRGYYDYHS	TTTATAACATTTTTATAACATTTTTATAACATTTTTATAATATTTTATATTTTAATATGTATAATTAATTTTTTTTTTTTTTATTTTTACCATAGTTTATATTTAATTATTGAATTTGACTCGAATGATTTGAATAAATTTTAGTTTGAAAATCTCCGCATTTTTTTTTGTTGTATAATTTTAAATACGCCATTCCATTATGTTTTCATAATTTTTTGTTTCGTTTTCCTTTTTTTTTTTTAATGAGCAAATTAAAGATGTAACGAGTTGCATTGTGGAGATATATTGATCAAATAAAAAGGGATAAAAAAAATCAGGAAAAAATAGGAGAAAAAAAGGAAAAAAGAGGAGAAAACGGGAAAAATCAGGAAAAAAGAGTAGAAAAGAGGAGAAAAAGTG…	AED:0.26 eAED:0.56 QI:425|1|0.5|1|1|1|2|0|365
N67_000052	maker-000000F_bc1115-augustus-gene-3.24	MHDNNYKDYNGNSYYDNTSKNRKKKRYNNSNNKHYCHDRRTNGMVRYDNYYYKNRKYKNKKNKRTSNSKVKKHANYHAKDNVNKHSYKTYSNYYDKYSKKNKNKNHRHYTNARANNTNGYYDNRDDNSTHSSTDTTSSSDNSYSGKADKADKADKADKADKADKYSGNSSSYDVSNTWDYMSSDDKGNGNSKVDKKKNNVTNKNKKYKKNYSNNKDSKKYDTNNKKYKKNGKKKKNVKKNYYMSSKAKKKNTYNAKNKTKYYKRKYVNRDVNNTDNYKKNGDVNNYDVMYKYDHNMNTSNNNHNHRKKNNNNNHNSSHTDKYTHKKNDVTSAKNNTHDSKTDKNGKKRVYTNSHNRCNKRCGNVKVYNNDAADSGDMKCRDMHTDGDKSGKTNHKWKSG…	ATGGAGGAACATGATCCAAACAATGAATTATATTTCAAACTTGATGAATATATAAATCAGATTGGGAATATTTCATACTATGATGAAAATACTAGTTTTAAAAATGAAAGAAAAGAAAAAAAAAGATATAACAATTCTCAGTTCAATATTAATAAACATTATTGTCATGATAGAGAAAGAACAAATGGAATGGTGAGATATGAAGATTTGTTTATAGAAATAGAAAACTATTATTTAATTTATAAACTTAATAGAAAATTTGAAGAGTATAAAAATATTAAAGAAATTGAAATAATAAAAAATAAAAGGACATCAAATTCAAAAGAAATCGTTAAAAAAATTCATGCCATATTAAACTACCATCAAGCTATAAAAGATGAATTAAATATACTAGTACAA…	AED:0.17 eAED:0.48 QI:0|1|0.66|1|1|0.66|3|283|1336
N67_000053	augustus_masked-000000F_bc1115-processed-gene-3.12	MKGNSKYVVCSVNGTDKYSVCTDHDGSGSGYSNWKMHVMNTVDNNSNDNVSTSTHSRRKGYGSTSKDSRAHNNYSSGTTNTSADNNRRMYRDATVTDGVNDGSTAVVNKRKNVNVAGVGSGNNDYNRVGCNRYGCYYTSGSWNANMKTKVCVRAHCGKWWSCSTTCDGRKRRRKHGCVSMTTCKVRDCNKKNNSNNKNNNNKNNNNKNNNNKNNNNKNNNNKNNNNKNNKNKRRNKRRNKSNNSNKSNKSNKSNKSNKSNKSNKSNKSNKSTNKSNKSNKKSNSNNKSNNKSNNKNSNSNSNSNKSNSNSNKNKSNKSNNNDRNDSDVVKGNNSNNSDSVYRDDNGNSNTMKSKNNSGDNYKGHRKHRSNDDYYDNDVNKNNKNNNYNKNKNSKSNNGY…	ATGAAGCTCTTAGGAAATAGTAAATATTTGTTTGTTGTGCTTTTATTATGCATAAGCGTGTTTCTTAATGGTCAGGAAACTCTTGACGAAATAAAGTATAGTGAAGAAGTATGTACCGAACAAATCGACCTTCATATATTACTGGATGGTTCAGGAAGTATTGGTTATAGCAATTGGAAGATGCATGTTATTCCAATGCTTAATACTTTGGTTGATAACTTAAATATTTCAAATGATGAAATTAATGTATCTTTGACACTTTTTTCAACACATTCACGTGAATTAATTAGACTTAAAGGATATGGATCGACTAGTAAAGACTCCCTACGTTTTATACTTGCACATCTCCAAAATAATTATTCACCAAGTGGTACTACAAATTTAACGAGTGCATTATTG…	AED:0.24 eAED:0.24 QI:0|-1|0|1|-1|1|1|0|790	VWFA domain profile.|Thrombospondin type-1 (TSP1) repeat profile.|Thrombospondin type 1 domain|vWA_micronemal_protein|von Willebrand factor type A domain		von Willebrand factor, type A|von Willebrand factor A-like domain superfamily|Thrombospondin type-1 (TSP1) repeat|Thrombospondin type-1 (TSP1) repeat superfamily
N67_000054	maker-000000F_bc1115-augustus-gene-3.19	MHYCMHKNMAMNTSDKNKRGNNTNTSTNSNKNKTNNSNTNNKTTSKTNAGKNNNDGNNNNNSSKDNNTTKSNNDSKNADNNSKTNSYKKNDNNGNTTKNNSSKRSTCSMKGKHCKSYTYKNYNMNMYKDDVSSKNRVNSVSSCNMWSNNYKHYMSKNKYKAKNDKNNYCVYDNKKMNDHKNKMKKRKRKNNNNKNNAKKARRRDDKKNNSSSNKYSKKDNSSDTKNNKVRKRHVNYTDKTTNKNTKNHTKSTTSCNVDNRYYSSARDNYM	TTTTTTTTATAATAAATTTATTTCGTTTATTGGTAAATAATTGGAATAAAATATAAAATATTGATATATGTAAAAAAAAGGCTGGTCTTGTTATTAAGATTTTTTTTTTTTATTTTAATTTTGATGAACTCAAACTATAGCATATGTATGTTAATATAAAGAATATGCATAATTTTGTTTTTCTTAATTTTGTATAGTTAAAATTTAGTGGGGAAATATGAGGAATCGTTAATTAGTAACTTTAGCATTCATTTTAAATTTTGAAAAATATATCCTTACAAGAAATTTATGCATATATATATATGTATGCATAAAAATATGGCTATGTTAAATGAATTCACATTTAGTGATAAAAATAAAGAAAGAGGAAATAATACAATAAATGAAACCTTTCAAATA…	AED:0.35 eAED:0.35 QI:288|1|1|1|1|1|3|317|443
N67_000055	augustus_masked-000000F_bc1115-processed-gene-3.5	MSSRRVDNKRSTTTNNNTYDRDNANKRGNTSDYKYVKKTKSKKSKKRVKRTSKKGYNSYYGWRNRKVVDDKVRKNRKC	AAAAATATGAAAAATAAAAATAATAAAATAGTGAAAAAAAAAAAACACATTTATTATTTGTTACCTTTATTAAATTTAAAAAGAACGAAAAACTAACATGTTTTTTTTTTTTAGTTGTGTAATATTATTAAATCATCCCTTTTTATTTATAAATTAAATAAAATTAAGTTAACATAATAAAACCACAAAAATAAGGTGAAATGCTATAAAAAAAAGAAATGCTTATTTTTCTATAAATAAAAAAAAACTCAGGATTTTACACAAAGATGATTTCTTCCCTTTTACGAAGGCCAATTATTGTAGATATAATAAATAAGAGGTCCTTTACAACAACAAACAATATACTGAATACATATGATAGGGATAATATTGAAGCAAACAAAAGAGGGATAAATACTG…	AED:0.39 eAED:0.39 QI:266|1|1|1|1|1|2|766|113
N67_000056	maker-000000F_bc1115-augustus-gene-3.21	MKHTSKNNYDSNKNYNSTDNSDVSVSTSNSTGDSDYNNVKDKKRRKKYGTNDRGRYSSSDRKYKKKYSKDSSDKKRTRRRKDRRSSYNRKYKKDRKKRKRTYSRSRSKDRHHNDNAYKNKTNHNRKKNGKGNTNDRWHDRYSTSSDGYKKHAYGNSHGNTRTMWKSKAGGVCMTSMD	AAAGCTGGTATGTATTTATATGTACATATTTTTAAGAATATAATTTATGTATTGGTTTTATAAATACAAAACAAAATTTATATAATAGTGAAAAAAATAAAGAAACACAGAATTGTATAATCATGGTACTTTTATATTAAATTTTATTAAATTATATAAAAATGAAGTTGAGAGAAAAATAAAATTAACATAAATTTGACTGTCTACTTTAGAATAATAATGTATGTTATATAAATATTTTATCTGTATTTTAAGAAAAAAAAAAATTATGTAGAAAAAATTCAAACTACCATTCTATATAATATATATAATTTTTTTTATAAGCATTCCAAAATTATTAAAAGAAAATGAAAGAACATACGTCAAAAAACAATATTTATGATAGTAACAAACAAAATA…	AED:0.41 eAED:0.41 QI:347|1|1|1|0.5|0.4|5|62|230
N67_000057	augustus_masked-000000F_bc1115-processed-gene-3.7	MDKYGDYDKYKVNYKRKTNNGKNGKNRTKKMDKTAGYKKDKKKGNCYCKSSDNVVDVHKRKKNNKNNNNKSVYNNNNNNKSVHNNNYDGNTYSDVDHNSDHNNSNKKYNYKRKKSNKKMYSDSNMKNKHSNMDGNNSYVKKKKKNDDHKKKNNKDKAKM	ATGGATAAATTATATGGCGATTATGATAAAATTTTTGAACAGTACAAGCAAGTGAACATATACAAAAGAAAAACTGAACAAAATGAACAAAATGGAAAAAATGGAAAAAATCGAACTAAAAAAGAAATGGATGAAAAAACGGCAGGATATAAGCAAAAGGATAAAGAAAAAAAGGGAAATATTTGTGAACCTATCGAAGAAGAATATTGTAAATTAAGCAGCGATCTTAACGTAGTGGATGAAGTCGAGCATTTATTAAAAGAGAGAAAAAAAAATAACAAAAATAACAATAATAAAAGCGTGTACAACAATAATAACAATAATAAAAGCGTGCACAACAATAACTATGATGGTAACACTTACAGCGATGTCGACCTTCATATCAATAGTGACCATATT…	AED:0.47 eAED:0.45 QI:0|0|0|1|1|1|2|0|221
N67_000058	maker-000000F_bc1115-augustus-gene-3.25	MNDSGTSTYNTKNWKYKHNDNVMNYCVHRMYDVASKTNVKDMTVKRYDNMNNKAHNNDRKKHKDVYKKKKNNNNAYSAYVNKSNDDMMMAYDNSDAKKKKKKSTKRDDNYYNVDSSTYVKNATNVSAKYCSKKNKNGYYHKKNKKKKKKKSKNCSNKKKVSRNYDKNNSRDNTAYDYRSM	TTTTTTTTTCTTTTTTTTTCTCTATAACACTTATATGCGTATTATTTGTACTGAAATATATTATTATTAATATTGTGTGCAATTATTTTAATGATCTGTGAATTGGTATGAAATATTTATTATGTATAAATATGGGTATTGATTCAAGCATTGTATAAAAAGGGAATAATTAATAAATAAACTTGCATTTATTTATTTGCATATCCATTACAAATTTGTTACTCTATTACAACGCAAATTTTTTATTACTAATTTTTTTTCCGTCCTTATATTTTTTTTTATAATTTTTTATGATATTTATAAATAATTAGCTCCCTATTTATGAATCCTGAAATAAATAAATAAATATATACACGCTTATCCGCATTGGAGTTACAATTTTCTATTTGGAAATATTTT…	AED:0.16 eAED:0.16 QI:497|1|1|1|1|1|9|15|284	LIS1 homology (LisH) motif profile.|CTLH/CRA C-terminal to LisH motif domain|C-terminal to LisH (CTLH) motif profile.	protein binding	LIS1 homology motif|CTLH/CRA C-terminal to LisH motif domain|CRA domain|CTLH, C-terminal LisH motif
N67_000059	maker-000000F_bc1115-augustus-gene-3.22	MWKSGNKHVASRSNTVVMSWVDCNANRHKVSNARSRGKYKYYKAVRNVYKSTMYTAGRKYRKKTA	AAAAAAAAGAAAAAAAAAAAAAAAAAAAAAAAATCCACAATAGCTGTAATATTTTTAAAAAAACTCCATGGCAACTTATGAAAACAAAATATATTCTCAAATTGAATAAACCCATAAAAAAAAAATAATTATATATAAATATTTAAAATATTGAAACACAGAATTACATTCCTTCCTTTTTTAATAAATTAAATATATGCATGTATATATATTTTTTTTTTAATACACATTCAAAACGATTTCAAGGAATAATTATTAATGTGGAAAAGTGGAAACTTCATTTTTATAAAGCATGTGGCATCGAGGAGTCTTAACACTGTTGTGCAATTCATGTCGATATGGGTTGATTGTAATGCTAATCCTAGACATAAACAAGTTTTATCAAACCCAGCACCTAGA…	AED:0.21 eAED:0.21 QI:258|0.66|0.75|1|0.66|0.75|4|223|92
N67_000060	augustus_masked-000000F_bc1115-processed-gene-3.14	MAKKTAYSNYTDDGKCTCNNAMDYGDNDTATVDDGNVNNGGNNNNYNGNDDGDDGDDDDDDDDDDDDDDDNNDDDDDGKKK	ATGGCGTTCAAAAAGTTAATATTTATTACAGCATTTTACAGTTTAATCAATTATTTAACAGATGATGGTAAATGTACATGCCAACCATTTAATAACCCTCTTGCACAACCCCAATTTGAAATGGAAGATGAATATCAAATATTTGGAGATAATGATCTCACAGCGGAAACAGAACCAGTACCTGATGATGGAAATGTAAATAATGGTGGAAATAATTTTAACAATTATAATGGAAATGATGATGGGGATGATGGAGATGATGATGATGATGATGACGATGATGATGATGATGATGATGATGAAATAATTAACAATGATGATGATGAAGATGATGGAAAAAAAAAATAA	AED:0.48 eAED:0.48 QI:0|-1|0|1|-1|1|1|0|115
N67_000061	augustus_masked-000000F_bc1115-processed-gene-3.9	MDGDVNKDMSAKCGDNNMNSRKTDTNSNCVVRVKKHYKKKDYVKKKYKMDKKKRNSKDKKKMNNNKVVDDDHKKKNDKKNDKKDNNSKKKSNNNACSNDDDDDGDSKGNGGKTKYTWTTGTVDMYDVKTKDKVDTKKSKVKNNYGHKHKDSWTDNRHSKNTMWWATVKGDDVKKVNSRMDDSTRSVVKMYDKKANTSKKKKKMHMDSKANNYGNSSSGNMGK	ATGGATGGCGATATTGTGATTAATGAAAAGTTTGATTTCTTAATGCTAAGCATAGCTAAGGAATGTGGAGATATAAATAATTTTATGAATATATTTTTTTCGTTTTTATTAAGAAAAACTGATTTTATTACTAACTCCCAAAATATAGAACAATGTGAACAAGTTGTTTTAAGGGTGTTGAAAAAACACTATAAAAAAAAAGATGAATATTTAGTAAAATTAAAAAAGGAATATGAAAAAATGGATGAAGAAAAAAAAAAAATATTGCAAAGGGAAAATAGTATAAAAGATAAAAAAAAAATGGAAAATAACAATAAAGTTGTGGAAATAGAAGATGATGATCATGAAAAATTAAAAAAAAACGATAAAAAAAACGATAAAAAAGAAGACCAATTAAAT…	AED:0.00 eAED:-0.00 QI:0|-1|0|1|-1|1|1|0|343	CS domain|p23_NUDC_like|CS domain profile.|N-terminal conserved domain of Nudc.		CS domain|NudC family|NudC N-terminal domain|HSP20-like chaperone
N67_000062	maker-000000F_bc1115-augustus-gene-3.26	MKKTYVDSASKGACTSRTTSVKKKNGVTVNSKSTSYDDKKVKNKNAYNYRSADKYGDCYDNGVKNNNWNNCNRSRKHTGKNNNKYNNKSVHSVNMYTSTYKNKSYNCRKVRTNNADTTDNYSNGNNNRGNGHGNNYYNDKNKVSGVNYRSNVTWNVNHGDGDYNKKGCSKKHKRTKKKAHHRRNSHRDDNYYKNKSYYTGRGSSSMHGHYCKYDANVSDDKNKNYSDYNKSKNVKDAVGNTKNTYVHNYNTVSHKKTTNSMNGDHSDNGKSYSACSCNKNCVGDDYRSRDAVKAHKVHSMSGVNTKMSSTKKKSKTDGNNSVASGSNTKDGGNKTGSNHNNSVTDTKNKNKYASGGGATHRKGGNDKDSYYRYDDDDKNGKYKSGSGKKDVVVDTHKKK…	AAAAAAAAAAAAAAAATAATTTATTATATTAAAAGGAAAACTATTGATGATTGGGATGTTTCAAATTGAGATAACTTAAATTCAAGCAATACAAATAAAATATAAGAAATGGAAAAACTAAAAACAATTTATGTAGATTCAGCATTAAGTATAATTAAGGGAGCTCTTTGTATTATTCTTCAGATACCAACAAGTAGAACCACAGAAAGTGTGAAAAAAAAGCAAAATTTCATAGGAGTCTTGACAGTAAATTCAATAAAAAGTGAACCAACAATAAGCCAATATGATGATATAAAAAAGTTGGTAAAAAATAAAATTTTAGAAAATGCTCCATTTTATAATTATCAAATAGAAAGATCATTTGCAGATAAATTTTATGGGGATTGTATATATGATAAT…	AED:0.28 eAED:0.28 QI:108|1|1|1|1|1|2|550|666	TrpRS_core|tRNA synthetases class I (W and Y)|Tryptophanyl-tRNA synthetase signature	nucleotide binding|aminoacyl-tRNA ligase activity|tryptophan-tRNA ligase activity|ATP binding|tRNA aminoacylation for protein translation|tryptophanyl-tRNA aminoacylation	Tryptophan-tRNA ligase|Rossmann-like alpha/beta/alpha sandwich fold|Aminoacyl-tRNA synthetase, class Ic
N67_000063	maker-000000F_bc1115-augustus-gene-3.27	MNSHYKRAGKSHKRRGCDRKVVNNKDNNKNDNNKNVNKVNSSRVNVKGNNRNKDKKCYSGNYNSKCVDKKNSDYDGVKVKKNDKDDDRCKGSNNGNYTNMCKCKKKDKNNYNDTVSNNCKGDARNHNNNNVKAHGKTNDNVNKYNKKYNDNNNNHKVNMSMNGVHKKKKKYKAKYSHASSNSTNGYKNKYDKNKYNKKYKNNKKKSYYTNDYYDSSTNKRYNKKTNKNNNYYRNMNYRNKNYNYGKNCNSDKVYKVRKVDKRYNCNKNHNNKNKNKYKNKYKYKNKYKKKSVCKDDNSNSVTNYYNKKMKKKDKNHTYDVSVKKKSYDMNVKKGWDDHKKKDNYYGYYMDRNKNAAYTVRCSKNMNTCKYKWNVNDVNYTGKSNNNVSDNKNVYRTTST…	ATGGAAAATTCAATTCATTACTTAAAACGGGCAGGAAAAATATCAATTCATGAAAAAATAAGGAGAGGGATTTGTATTGATAGGAAAGTATTAGTTAACAATTTTATTAAAGATAATAATAAATTGAATATATTAGATAATATAAATTTTAAGAATGTTTTAAATAAAATTGAAGTTAATAGTAGCAGGGTAAATGTAAAGGGAAATAACAGAAATATATTTAAAGATAAAAAATGTTACATTAGTGGAAATTATAATTTTGAACAAAGCTTAAAATGTGTAGACAAATTAAAAAATAGTGATATTGAATATATCGATGGGGTTTTAGAAAAAGTGAAAAAAATAAATGATAAAGATGAAGAGGATGACAGATGTATTCTCGAATTAAAAGGAATATCT…	AED:0.26 eAED:0.26 QI:0|1|0.5|1|1|1|2|61|941	Peptidase family M3|M3A_MIP	metalloendopeptidase activity|mitochondrial matrix|proteolysis|protein processing involved in protein targeting to mitochondrion	Peptidase M3A/M3B catalytic domain|Mitochondrial intermediate peptidase
N67_000064	maker-000000F_bc1115-augustus-gene-3.23	MDSNDMNVGKGTYGVVYKAMDKKNKVAKKNCDHNYGSKRSKNHKNVRNYGKDKVGNNSCYTYCDDNTKYNNKVKYACYHSNNYHRDKNNSKGKGDGSVKSDNMTSVVTWYRKNNYDKDWSGCVTGRGKNDSDYTTGNKTTMDNRYNSYYHKSTSDSVCDSKMYDYRSSKAKHSCDDMTKT	AAAATAAAAAAATAAAAATAAATTAACTGACTAAGCTTCCCATTTTATAATTTAAAAAAAAAAATTATCATAATTTATCATGGTTTTCAAGTGTACAAATATTATACTAAAATTATATACAACCTATGTATACATTTATATGTTTTGGTGCTATTATTATATAGCCTTGTGGAAAAAACTATATATATTTTTTTAATAGCTAGCTAAATGGATATTTCTAATTTTGATTTTATGAATGTAATAGGAAAGGGAACATATGGGGTTGTGTACAAGGCCATGGATAAAAAGGAAAATAAACTCGTTGCAATAAAAAAAATAATAAATTTGTGTGACCATAATTATGGGATAAGCAAAATAATATTACGAGAGTTAAGCATACTTCAAAAAATAAATCACAAA…	AED:0.29 eAED:0.29 QI:207|0.71|0.75|1|0.85|0.75|8|337|301	Serine/Threonine protein kinases active-site signature.|Protein kinases ATP-binding region signature.|Protein kinase domain|Protein kinase domain profile.	protein kinase activity|ATP binding|protein phosphorylation	Serine/threonine-protein kinase, active site|Protein kinase, ATP binding site|Protein kinase domain
N67_000065	augustus_masked-000000F_bc1115-processed-gene-3.11	MNSNYNGGGNCSRKNRKTSYKNSYKNYNNCYKDNKCYKNNGKVTKSDKRKTYKNKSKNSSNSHNKKNWNKNGNYNRKMYTNYKNNVYKNSKKNYSHSGDNSTNDDNTSNKNNNCYNYNRNNDKYDKNKYNVDYKTKYGYNVNYVKRDKNYKYKNVKKSDDKYNDKKTNNGVNTNKKYYNKKNKRMTNYKNTMDKNKKKYSHKHVNTAGHSSSSYNDYDGHTYHKTGRKSRKNGSGNSSYDKGAGHSSTASAGYGDWCSNKKNDVKNNCDRSYSNKYSGDGGTGGMAANYSNSKVYNDNRVSTNGKCSGNKGASDHYDVKKNGGNNNKVNHYNSKNNNSDKKNTNNYNYGDGNNVKDKNKGKSTHTNKSSDNSKSNMHSKKNKNDSCHNNNSKKDNKKDT…	ATGAATTCAATAAATATATATAATTTTCCTGGAGGGGAAGGGAATTTATGTAGTCGTTTTAAGAATATATTACCCCGTTTTTTCAAAACATTATCATATAAAAATTTGAGTCCTTATAAAAATTTAGAAGAGTATAATGAGCCAAATATATGTTATAAACAAATTGATAATTTCAAACAATGTTTGTATAAAAATAATGGAAAAGAACAAGTTACAAAAAGTGATGAAAAAAGGAAAACATATAAAAATAAATCAAAATTGTTATTTATAAATTCTTCAAATTCACCTCATTTTAATTTAAAAAAAAACTGGAATAAAAATCAAGGTCTAAATTATTTATTCAATCGTAAATTAATGTATACTCAAGAAAATTATAAAAATAATGTGTACTTGAAAATA…	AED:0.50 eAED:0.08 QI:0|-1|0|1|-1|1|1|0|991	Transketolase signature 2.|TPP_PYR_DXS_TK_like|Transketolase, C-terminal domain|1-deoxy-D-xylulose-5-phosphate synthase|Transketolase, pyrimidine binding domain	catalytic activity|1-deoxy-D-xylulose-5-phosphate synthase activity|terpenoid biosynthetic process	Transketolase binding site|Transketolase, C-terminal domain|Transketolase-like, pyrimidine-binding domain|Deoxyxylulose-5-phosphate synthase|Transketolase C-terminal/Pyruvate-ferredoxin oxidoreductase domain II
N67_000066	maker-000000F_bc1115-augustus-gene-4.14	MKKKRKCGKNGKNGNKNTGGGRNVKRKDDNNTKVSYGHRNVKDNNRNKNKNNKNNDNSNMNSCTYRDTTDNVNKKNNNRKNCVKSAYSNAKMNKNKKKNNKKNTKMYRYNSDSVNYNDNYYKKTKNSDKRYSSVNSVYTSTHDKTKTDNSNDTSKNYKKNTTDHYAKKNASSSTKTTKKSSNSNVDSNNKKKDKNVGDNSKVNANGCNADNVTDCDTANGTDADHNTKTNTNKDNNSDCMCTGGHRTKVTVDAYMNYDSYVDNKTNYTYSGNNTKNVNTKTDVNKNNNKSGHSNDHAKKHDYDTSVYSNNYYNKSNSKKHNTMRNGHNSDDARSMAKKSDSSSYYGYMKNNYNNSNSDVNSKYNKNMCYDSKNYKSKHMRNCYCSCNDDCNVNNKNNKK…	ATGAAAAAAAAAAGAAAGTGTGGAAAAAATGGTAAGAATGGAAATAAAAATACAGGAGGAGGATTAAGAAATGTAAAAAGAAAAATAGATGATGAAAATAATACAAAATTGGAAGTATCATTTTATGGACATAGAAATATTGTACTTAAAGATATTCAAAATTTTATAATAAATTTAAGAATAAATAAAAATATTATAAAAAATAATATTTTTCAAATAAAAAATAATGACAATTTATCAAATTTAATAATTATGATAATACCTAATTTATCATGTACATATATAAGAGATATAACAACAGATAATGTTTTTAATAAATTACAAAAAAATAATAATTTTAGAAAAATTCAATTAGAAGAAAATTGTGTAAAAAGTGCTTATAGTAATATTATTGCGAAA…	AED:0.22 eAED:0.22 QI:0|1|0|1|1|1|2|0|802	REX1_like	nucleic acid binding	Ribonuclease H superfamily|Exonuclease, RNase T/DNA polymerase III|RNA exonuclease 1-like, exonuclease domain
N67_000067	maker-000000F_bc1115-augustus-gene-4.15	MNGDNKYANYRNKKYNKSDTYKSNSKTYDYSSYNSNNKNNKTNNVKKTDVDSKNKTSSNVNNNNSKDKNDNGKNKSHNSYKKHDHNRRNRGSNGNGNGNGNNGNGNDNNKNDNNKNSKNKNKNDNKNSKNSADRSKGSNSHKGKKNKTNNKKNNSDKHNKNVKNCMGTKNNDKKCHSKTSKKAKKSKKKNDYSNRKNSCSKDDNNVKKDDSNNDSKKKKKNCTCNGKNHKYANCCGKCSKKKNCCDNYSDNASNKTKTNNTNMKNSNYKYYDNNNKKADMRNKMKNSNNTKDDSDWDDKHTNHDHSCYDDDTKNVNKYYDKKKTDNDDNKNNVDYAKKSYNHKYKKKKSNGTHNYSNKKKYSYVNDCKMKNDTKDTNKSKNTKKRYKYNVNMSDDC	ATGAATGGAATTGAAGATAATGAAAAATATGCAAACTATTTGCGAAATAAAATAATAAAATATTTTAATTTGAAAAGTGAAGATTTAGAATTAACATATATTAAATCAATATTAAATAGTAAAACATATGATTTGTATAGTTCTATATATTTATTAAATTTTTCTTTTTTTGAAAATAATAAAAATAATAAAATAACAATAAATAATGTTAAAAAGTTTACACAAGATTTAGTTGATTCCAAAAATAAGTTTACCTCATCAAATGTACTAGAAAATAATAACAACTCTCAAAAGTTTGATGAAATAAAAAATGACAATGGAATAAAAAATAAATCTATACACAATTCGATAGAGTATATTTTTAAGAAACATGATCATAACCCACGTCGTAACAGGGGA…	AED:0.28 eAED:0.28 QI:0|1|0.66|1|1|1|3|110|575	Putative zinc finger motif, C2HC5-type	nucleus|regulation of transcription, DNA-templated|zinc ion binding	Zinc finger, C2HC5-type|Activating signal cointegrator 1-like
N67_000068	augustus_masked-000000F_bc1115-processed-gene-4.2	MVRNKNMNSNVDCVNHVDNNTYVDNHTVNHAAYSVTNNKNTNTVKSVSHNSGNTNSNSNSNNNSNSSNNNNSYNNNSNNNNNSNNNNSYNNNSYNNNSYNNNSNNNNSYDCNNNSKKNTHSNNKDKDNNSKKTHYNYTNNYGNYYNCNSSNSDVNKYDYNYSDKKSNNYKKNKTKKKKNACNTTYGNYDSKNRKNTDKKYCSNCKTNDHVNDYSRANNNSNVANSNNSSNKCKNRYYYNNGDDKNNDVSGKVRNSNYGGCNVANKNKCNMKYVNCNDHNDKMGTHSNYCTSCNKKNMKNNNCKNTCTNHNYMNGSGKNKYNVYTNSDNGNGNSNSNSNNNYNNNNNHADDNAGTNSKYDNTCKDKKYNNNHNKHGRYKYYNNCNSNDDTDSKDSNYYNK…	ATGGTGCGAAATAAAAATATGAACAGCAATGTGGATTTGTGTGTTAATCACGTCGACATAAATAATACTTATGTGGATATATTAAATATTCACGAAACATTAGTAAATCATATTCAAGCAATAGCTCCCCAATTTTACAGTTTGGTAGAAACTAATTTTAATTTAAAAAATGAAACGAATGAAACAGTAAAAAGTGTAAGTCATGAAAATAGTGGTAATACTGAAAATAGTGAAAATAGTGAAAATAGTGAAAATAATAATATTAGCAATAGTAGCAATAATAATAATAGCTATAATAATAATAGCAATAATAATAATAATAGCAATAATAATAATAGCTATAATAACAATAGCTATAATAACAATAGCTATAATAACAATAGCAATAACAATAATAGC…	AED:0.11 eAED:0.11 QI:0|-1|0|1|-1|1|1|0|1899
N67_000069	maker-000000F_bc1115-augustus-gene-4.16	MDTTSHGSNTKSSGYMYCKKKNKYSNDNKNNYTNNYNDKKSYKWKYCKANVYKKGDYKVGVTNYNVAKNGKVDNNGNDKSNNMNMCYASKVGYSKRWATDSNTNKNNKNKNDKNKKNKKNKDNSNDRNMKADNVRKNKRTAAANSADKKMTMSACASKNTKDKKAAARKMKRNDANNKNNKKDVTYAKSDKTKNNNRYVVHNNKTKKRYYNKYKKKTKGDDYHKVCTKKYSYKYTDNTHYKTKAANARVSYTHRSKMRYYNRKASDYYANTRRGWGTNNCKNNKTNDDVYYSYDNHANMRYYNGGRCKVTDVDVYSTKMYYNMNKYNYKKTDKKDNKKKNSKNRCNGKKMHDWKK	ATAGTGTAGTTACATGTATATTACTTTTCTCAATACTACAACTATATTTTTTTTTTTTTTTTTTTTTATTTTATATTTTTTCGCTTTTTCGTTTTGTCTACAACTTAATCGGACATGTCCCATGCTACAATATGTGTGTTAATTTTATAATTTTTTTTTTTTTTAATTTAATATATGAACAAGTCAGAAAATAATAATAATAATAATAATTGTGTGAATTTAAAATGTTTGACACAACTTCCTTAATACACTTAGGGAGTAATCAAACGATACAAAAATCTATATCAGGGGAATTGTATATGTATATATGTAAAAAAAAAATTAATAAAGAATATTCTCCTTTTTTTTTTCCCGAAAATGATAATAAAATAAATGAAAATATTTATACTAATATTAATT…	AED:0.06 eAED:0.06 QI:224|1|1|1|1|1|4|59|607
N67_000070	augustus_masked-000000F_bc1115-processed-gene-4.9	MCHKVNNKHDGVNKKNHNHCGTKSTADCDDYSTCTKCSTKTDVNKNKDSKAKDSRTKRRSSVNDDNNNNSYDRSTVMNNDDAYDKYKGKGSYGNVVKANKKTGAKAKDKKRNNRKRMKMDHNKYVYDSKYVCTGGDKVKHGSSYTYKMKSAAYCHSKNHRDKNYVDSSDDSDWGASKCMNNHNKSVVGTYYAKGKYDKKCDWSSGVMYCGYNGKNNDDKKVKKGVDSNYWSKSDAKCCNYNYKRDVHKVNHKWVKKTYNHTNKHSKKKKHKCKKKATCAYNKKKGKMKKTADHNGDGVTSCKVGDNDRDYYKDTDGNGDYTAACDHSDACRNAKVDANGDGTKDNVSSNDMSKNVKVDANNDGYDYDYKMMSGRSSKM	ATGTGTGAACATAAAGTTAATAATAAACATGATGGTGAATTTGTAAACTTAAAAGAAAAAAATGAACATAATCATTGTGGAATCACAAAAAGTACAATAGCAGATTGTGATGAAGATTACTCAATTATTACATTATGTACAAAATGTCTATCAACAAAAACAGATGTAAATAAAAATAAAATAATATTAGATAGTAAAGCACTTAAAGATAGTCGAACAAAACGTCGTTCAAGTGTTAATATAGATATAGATATCCTTAACAATAATTTAAATTTGTCACCATATTTTGATAGATCACAAATAATTCAAGAAACGGTTCTTATGAACAATGATGATTTGGCAGAACTTTATGAATTAGATAAATATAAATTAGGTAAAGGATCATATGGAAATGTAGTA…	AED:0.00 eAED:0.00 QI:0|-1|0|1|-1|1|1|0|565	EF-hand calcium-binding domain.|EF-hand domain pair|EF-hand calcium-binding domain profile.|STKc_CAMK|Protein kinase domain|EFh|Protein kinase domain profile.|Serine/Threonine protein kinases active-site signature.	protein kinase activity|calcium ion binding|ATP binding|protein phosphorylation	EF-Hand 1, calcium-binding site|EF-hand domain|Protein kinase domain|Serine/threonine-protein kinase, active site
N67_000071	augustus_masked-000000F_bc1115-processed-gene-4.4	MADNDSDDSDSTVTVMNSNNDNRKNNTRKKGNYRKKNNTTTNDDVAKKDDSNYSDMNMVRNNSNNTNYNKDTNDHVVVKNDNSSSNNNKDNNKKSTDNTHNNNNNNKKDDNSKNDNKRKCVNNNDDDNNSSKNNYCNNKYKKGVHTSSGTNYKNKNKNKNYDSNDYKNVKGDNNTRDDTYGSTKSDY	ATGGCTGATAACGATTTATCGGATGACCAGTCAGACAGTACCGTCGAAGAAACATTGGTTATGCTAAATTTACCTTCATTAAATAATGATGAAAATAGATTAAAAAATTTAAATACTTTTCGTAAAGAAAAAGGAAATGAAATTTATATAGAAAGGAAAAAGAATAATACTACAACAAATGATGATTTTATTGTAGCGAAAAAAGATGACTCAAATTATATATCAGACATGAACATGGTCAGAAATAATTCAAACAATTTCACCAATTATAATAAATTACAAATTGATTTAACAAATGACCATGAAGTAGTGGAAGAGGTAAAAAATGACTTTAACAGTGAAATAAGTTCAAATAATATTAATGAGAAAATTGACAATAATAAAAAATCTACGATTATC…	AED:0.43 eAED:0.43 QI:0|-1|0|1|-1|1|1|0|271
N67_000072	maker-000000F_bc1115-augustus-gene-4.17	MDTTCTAVCGYNYVKNSTTAVSSTTTVDYVSNGVYKDKDKDKDKDKDKSNSNSKHSRYNSMWTAYVSYYKNKKSYKNDDNVCNVSKKTYVAVSGYRGHKMKGKDYSDDVKHTGSAMGCVVGVSWVSYTSYGACKKNYDKKYRNKKAMKKKYNTNKDDDRDKNNMKRSKYNYKKASSWVSYGATRTGTSSVSASTDKYNSCAYKCGVDNTYNVDSSSKYDVASAYCCSVYGNVGRYKKKKTSTMVSVHVMSTANYVTYGNKDDGYKCSKTDKHCKMSVSRNKGYANSYSNWMYTSMYTCKKSSYDRNDDNNDKMNKT	ATTATTATACCATTATTATTATTATTATTATTATTATTATTATTATATTATTATTGTTATATTATTATTATTATTATTATATTATTATTTTTTTTGCATGTCATGTTAATAATATTTGGGCATATAATTACGTGTTTTCCCTTTTTTATATTCCATGTTAATAATTTATGGACATATAGCTATTTTTTAAATTATTTCTGACAATTTTTTAATACAATACAATATAATACAATACAATATATAAAAGTTTGGGGTTAAAAGTGATAGCATTTATACACATTATATGAAATTAGATAGTGTTGAAAAAAAGGGAGAAACCATAATAAGAGAAATATCATAAATATGTAATGGATATCACTACTTGTACTATTTTTGCTATTTTTGTTTTGATAATATTTA…	AED:0.31 eAED:0.29 QI:347|0.94|0.95|1|0.68|0.75|20|446|556	LMBR1-like membrane protein		LMBR1-like membrane protein
N67_000073	maker-000000F_bc1115-augustus-gene-4.18	MKKGSKASTKNDKCNKNVSNSSNYNNAYRDNRRMKHKSMRSKNDSNMVSNKKDTYYNKYNYNNNKNTVNNKNYVNSVYMVHDKKYDDCSNKRNSNRRSDNSKYYYSWVHRGNSVRYRNACHRDMTTVVNRDYKNNYDMAVKVSKTNMSNHARYYYGKADYSSHNKSARKANANMAKGKATKVMGDDRSTNKMRKNYKHVVTAVRNGDNKASVMNNYKKVRDGVYKRHHNVKTARNSYSRSADGKKGVSMDVVGTAKAHDGVGATDYDNYVSKNDYTGDMKAHKRACYSDAVKAMYDNKTNVAKRKRAAGGDDTD	TATTCTAAGCATACTATTATAAGCATACTATTATAAGCATACTATTATATGCACAATATTATAAGTACAATATTATAAGCACAGTTTTATAAGCATACTATTATATGCACAATATTATAAGCATACTATTATAAGCATACTATTATATGCACAATTTTGTAAGCACAGTTTTATAAGCACAATTTTGTAAGCAGAATTTTCTTCTATAGCTACAAATAAAGATGAAAGAAAAAGGCTCCAAAGCAGAATCTACAGAAAAGAATGAAGATATAAAGGAATGTAACGAAAAAATAAACATATTTGTCAGTAACTTATTATCAAGTATAAATTATATTAACAATGCAATCTTATATAGAGACAACAGATTCATATTGCGTATGTTAAAACATATAAAAAGTA…	AED:0.34 eAED:0.34 QI:221|1|1|1|1|1|2|104|500	motif in proteasome subunits, Int-6, Nip-1 and TRIP-15|PCI domain|Proteasome regulatory subunit C-terminal|PCI domain profile.	proteasome complex|enzyme regulator activity|regulation of protein catabolic process	Proteasome component (PCI) domain|26S proteasome non-ATPase regulatory subunit 3|26S proteasome regulatory subunit, C-terminal	Activation of NF-kappaB in B cells| Oxygen-dependent proline hydroxylation of Hypoxia-inducible Factor Alpha| ER-Phagosome pathway| Cross-presentation of soluble exogenous antigens (endosomes)| Autodegradation of Cdh1 by Cdh1:APC/C| SCF-beta-TrCP mediated degradation of Emi1| APC/C:Cdc20 mediated degradation of Securin| APC/C:Cdh1 mediated degradation of Cdc20 and other APC/C:Cdh1 targeted protei…
N67_000074	augustus_masked-000000F_bc1115-processed-gene-4.10	MAKNNKNTKSVVSSDDKKSKHYVKGHKTAKKTSKKHYGRKASKKKYVRKMRKSGKVATGKHMGKRCTKKSGAGYNGVKRVDRYVTSTNDNNSKDKTADHDDKSNDKKRKKKNKNSMNDVKRDSDKMKKKSKGDKSKDKMRSYKSKTRNNMSHTK	ATGGCTAAGAATAACAAAAATACAAAAAGTGTGGTATCATCTGATGATAAAAAAAGCCTTTTAAAACATTATGTAATAAAAGGGCAACACAAAATCCTTACCCCAATACAAGCAAAAAAAACAATTTCTAAAAAACACTATGGAAGAAAAATAGCATCAAAAAAAAAATATATTGTACAAAGGAAAATGCGAAAATCTATCCAAATTGGAAAAGTAGCAATTATATTAACAGGAAAGCATATGGGTAAAAGATGTATAATAACTAAAATTTTTAAATCAGGATTATTAGCAATTATTGGACCATATGAACTTAATGGGGTACCTTTAAAAAGAGTAGATCCAAGATATTTGATAGTAACATCTACAAATATTTTTGATCTAAATAATTTATCACAAATT…	AED:0.17 eAED:0.17 QI:0|-1|0|1|-1|1|1|0|234	Ribosomal protein L6e	structural constituent of ribosome|ribosome|translation	Ribosomal protein L2, domain 2|60S ribosomal protein L6E	L13a-mediated translational silencing of Ceruloplasmin expression| Peptide chain elongation| SRP-dependent cotranslational protein targeting to membrane| Viral mRNA Translation| Selenocysteine synthesis| Major pathway of rRNA processing in the nucleolus and cytosol| Formation of a pool of free 40S subunits| GTP hydrolysis and joining of the 60S ribosomal subunit| Eukaryotic Translation Terminatio…
N67_000075	maker-000000F_bc1115-augustus-gene-4.19	MDKGKNDRCKVTVASCNKNMAGDDNKDVKSMKRVTGSSNAGKYCSRKHNGCGCGVNMWDCTVCCYSNKSNDKSKHDTSCNKHNYMVGNKTVDMSVNCKSGKMTKKYGNYRYTTNKKYVMGSGVGNNKKTVKTNNNKKKKKDADDDDSDDGNKKTKKTNDSKSDNWKYKSNKDKNAMTWTYDSNGSYYMKYDKDCSVACNMASGRNNSKYSAVSVGNKNYDGVWRGTMKDHSYHKKDNNSDDKKVDYWCSKVSNRVCDRKVWK	TGTAGATTTACTTTTTATTTAAACTAGCGAAAATGGATTTAAAACTTCTCGGCCCCAAAAATGACATTAGATGTTTGAAAGTACAAACAGTTGCTTCGTTTTGTAATATAAAACTAAATATGCCAGCATTCGAAATCGGAATAGATGATAATAAAGATGAATTTGTAAAAGAGTCGCCAATGAAAAGATTACCAGTTTTAATAACACCGCAAGGAAGTTTATTTGAAAGCAATGCTATAGGAAAATATTTATGCAGTATAAGGAAAGAACATAATTTATTGGGATGTGGATGTTTCGAAGAAGGGCAAGTAAATATGTGGATAGATTTTTGTACATTTGAATTAGAAATTCCAGTATGCTGTTATATTAGTAATAAATCTAATGATAAATCATTAAAAC…	AED:0.14 eAED:0.14 QI:32|1|0.5|1|1|1|2|0|404	Soluble glutathione S-transferase N-terminal domain profile.|Elongation factor 1 (EF-1) gamma C-terminal domain profile.|Glutathione S-transferase, N-terminal domain|Soluble glutathione S-transferase C-terminal domain profile.|Elongation factor 1 gamma, conserved domain|Glutathione S-transferase, C-terminal domain	translation elongation factor activity|protein binding|translational elongation	Glutathione S-transferase, N-terminal|Thioredoxin-like superfamily|Elongation factor 1B gamma, C-terminal|Glutathione S-transferase, C-terminal-like|Elongation factor EF1B gamma, C-terminal domain superfamily|Glutathione S-transferase, C-terminal	Eukaryotic Translation Elongation
N67_000076	maker-000000F_bc1115-augustus-gene-4.20	MYNNKTSVNYKSGKKRRNRSYSNNDNDKNNNNSYYKTDNDYTVRSSKDSSTDSSSKDVYARSVGKKNKKNKKKKRVRHSVCVDVVYDSKDTDYSYNKYYNRSVVKWSNKMKCAGCKKSGYCCRSKRKRYKTHMHANKKSDKNDGHGKKHMYRNKTGNSYHSHDVHYRNHVWRCTGCRKYHGYKRSMNRGKKWWRSHSTYCSGKVKKSSKAGNANKDNTTKNTKNTKNTGKKKKDDDRTNTDVMDDSMNDTTNSNKKKTKKKVTYSNDNKTNNSKTSVHNSTSNNSDYHKAKSKNYD	AAAAAATAAATGAAAAAAATAAATGAAAAAAATAAATGAAAAAAAATAAAAAAATATATCAATATTAATTAGGAGAGAAGACAAAGAAAATTATAAAGATTATAACATTATGAAACTTGTCAAGTTATGAAATTGCCAAATTATTGAAGCTTTTCTTTTCATTCTTAATAATATATATTCGCATTTTCCAAAAAATATGAAATTTTAAAAATGTACAATGAGATAAACAAATTAACATCTGTAGAAAATGAATATTTGGAAAAAAGTGGAAAAAAAAGAAGACAGCAAAATAGATCATTTTATTTAATTTCAAATGAAAATGACAATGATATAAAAAATCCGAATCAAAATAATATAGAAAGTTATTATAAAACAGATATACAAGAAAATGAAGAAGAT…	AED:0.14 eAED:0.14 QI:210|1|0.87|1|0.71|0.75|8|0|445	SprT-like family		SprT-like
N67_000077	augustus_masked-000000F_bc1115-processed-gene-4.8	MVRKGKNCSNWNDNTRNSKKCVCNNCNNKRKYTTSNDKKKKNCNNDNNASNNNASNNNASNNNTSNNNTDYDKNVNNVKNKNNSNDSNYKNNKGSKMDDTTYGVNKDTGRKNKKCNCTDGNMDNKMHKNVYSYYNYYKNCKNNMNNKNKRVTKYTNNDYKNYGKCGKDGKNNSYNVNKNNCSTSHKSVSKYRKNNWDNGKNNDDRYTKDKYSKNYTYNKNDNSVNDTKVATYVSSTYNHMYKNMYKNVYDVKYSTVDKMNKNYYKKNKSSKYAHNSTSMYTSRYSSYYKYKNVNDKDDSKSKMSGMGSYSGNSNKYSDVNKKKNNSDSTNSATTDNNKKMDKNYASCNSYKNKGYNNNVKNCTNNKWYKHRVDKRKNNKKMNYDHWNDHYNNYYMYNNS…	ATGATTGTATTCCGAAAGGGAAAGAATATATTTTTTTGTTCGAATTGGAATGACAATACATTCAGGATTCTCCCAAATATTTCAAAAAAATGTGTTTGTAATTTATTGCCCAATTGTTTAAACCTCAATTTTAAAAGGAAATATTTCACAACTAGCCAAAATGAGGATATTTTGAAAAAAAAAAAAAATTGCAACAATGATAACAATATAGCTAGCGAAAATAACAATATAGCTAGCGAAAATAACAATATAGCTAGTGAAAATAACAATATAACTAGTGAAAATAACAATACCGATTATGACAAAAATTTATTTGTAGAAGAACTTAATAATGTCTTTAAGGAGTTTCCATTAGAAAATAAAAATAATCTAAGTAATGAAGATATATTTATTTCTATA…	AED:0.17 eAED:-0.25 QI:0|-1|0|1|-1|1|1|0|725
N67_000078	maker-000000F_bc1115-augustus-gene-4.21	MNYTYYKDYMWKHRCTRVCYSKHSRSHNKRYNNKTSHNKDKKKKHKKYSKSNSDNNDYKYNYTVDNYTRWNGSNDSRTDDNDGNDNDNDRNDNDNDNDNDNSRSSGKKKVNSNKKSTNTDYSDNYKYHSKSDKDDRSNYDKYMNKDKYVNCCDMDDTYDAHNGGWSYKKNNNNYKKTDMYNSYDKKYYKKKMTNKTKCDNGNGNDNDNGNDNGNGNDNDNGNGNDNDNDNGNDNGNDNGNGNGNDNDNGNNNNNSTTTVDRKYYKKVKTKAKYKWNRSKYSRKNWRTKYTYKRKGYKKKNDKYKYSAGGHRTMDDKNKNNYTDNDAKRNTSGVGNGDAKRNTSVNNNNDNRNNYSKKSDNMYWDDNCYWRRTKVVRDVMYDYYKRRASNDYDSWSAGKM…	TTTTTTTTATTTTTTATTTTTTTATTTTTTATTTTTTTATTTTTTATTTTTTATTTTTTTATTTTTTTTATTTTTTTGTGAATTAGCTAGCTAACTATTTTTATCCATTTTGTGTAAAAATAAATTAAACTAAAATGAAAGCCAAAGAAAAAGGTGGTTAAGAATGTCAACATTTGCTACAATAATTTTACCATTTTTGTATGAATTATAATAATTTATATTTTTCGGATTTTTAAGGAAAATAAAAAAAATTATATTAAGGGCATCATGAATATATGAATTATTTTTTTACCCTTTATTATTTGAAGATTATAGATTATATAATGTTTTTAATTCAGATATGGAAAATACATAGAATTTTTTTAATATTTTTTTTATGTACAAGAATTTTTGAAATAG…	AED:0.21 eAED:0.21 QI:275|1|0.75|1|0.33|0.5|4|0|879
N67_000079	augustus_masked-000000F_bc1115-processed-gene-4.13	MSTDKCYKTNSDSCVKKKKYSNVSKSGSNNKNNSKGACDKKSNVKMNDAKADSSNTDGSNDMMNVNDKTCNKNDNSCNYKGYSSNKKRVYTNKNSKNYDNDDNKSTTKRRYTNKRKNGDKNKDNCSRSKRKSYNHHTKDTKKYNDKNKWDSNMNKKNYVSYHSKRSRKSKNKMNNNKNKGSDYSCSNGNNSNTDSNDYDDKCWDDYYTNVDKVRTGTTAVNTKGKKKRDNKYSSNDMGHGNHMAVMKWGTVGRYGVSGASRAKCKNNKRKVKVDMKYYKDDYNAVVTSNSNTKTNKMHTKYSKSTDYTCRMDHGNCDWDSSVVMNSSDSNCKNNKGNSYVNNSSKRDHTKVYTATKYDSSAKYRAKNNGKACGYKRNVYDMKHKKSAGTKNDADWYSTA…	ATGAGTACCATAGATCAAAAGGAATGCATTTACAAAACCGAAAACAGTCAAGATAGTTGCGAACTCGTTAAAAAAAAGAAACAATACAGCAATTTAGTGAGTTTGCAGAAATCGGGGATATCTAATTTAAACGAAGAGTTAGAAAAAAATATTATAAATATACCTTCATTACAAAAAGGGCAAGCTTTATGTGATCAGGAAAAAAAATTGAGCGAAAATTTTGTAAAGATGAATGATCTTGCAGAAATAAAAGAGCTTGCAGATATAAGCGAATTTTCTAATACTGATGGATTCTCAAATGATTTAATGATGAATGTTAATGATAAAACACCTTGTAATAAAGAAAATGATAATAGTTGTAATTATATAAAAGGTTATTCCTCAAATAAAAAAAGAGTA…	AED:0.31 eAED:0.31 QI:0|-1|0|1|-1|1|1|0|632
N67_000080	maker-000000F_bc1115-augustus-gene-5.13	MKYVSSNAKGNSRNKNKKTVSGDADDNKYSKGDSSNNNVNDMNRRKTNATKSDNKNVNSNMKKKYNNSGTARDSSDDAANASSDSNDKKRTSNKKYAVNAMNKDTYKKMDSNKVHMTDDSDVCDYSCNRTSSGCVSYGCNVKMYYDNKSWADCDSNWCKCKYGTDYNSVCNWDMGKGVCRSYKNNKCKSADSDKSSKKRCGRWRCKSVYTNDSCYWTKDYKCKSDDYNGCKSNKKYNSGKKNACVNWYNRNYRDYNVCGWNNGCRANYKNSKCNDVGNMTSKSSSCNVDKDRNCRNYSKCGWSNGCKSNYKSKCRSYSKKNVSSRNYYKCNDWCSNSHYTKNYSGRKWDNGVDSTGS	GTACAGATTTATAAACATTGTAAATGAACTAAATTATTTAAAAGCTTTGTATACTTTTTTAAATTAATTTTTTTTTTTTAAATAATTGTTATATATAATTTAAAATATTATTTAAACCATATTAAGATGATAGTTATGTTGCCATAATTGATGTCGTTGTTATTACCATTATTTCAATCGATATTAATGCGAATAATATTTTAAATTTTACTTTTTTTTTATTAAATGAAATATATTGTTATTTTTTCTTTTTTGTCCCTTTTTAACGCTCTCAAGTTTGGAAATTCCATTATTCGACTAAATGAAAAAAATAAAAAAACGTTTGTCTTTTCTGGAGACGCTGATTTAGATAATAAATATTCGAAAGGAGATGAATCATCAGAAAATAATAATGAAGTT…	AED:0.31 eAED:0.31 QI:225|1|1|1|1|1|11|55|542	CPW_WPC: Plasmodium falciparum CPW-WPC domain|Plasmodium falciparum domain of unknown function (CPW_WPC)		CPW-WPC domain
N67_000081	augustus_masked-000000F_bc1115-processed-gene-5.5	MKYSCVYTCKVSKVYCSWYNHVNNDYNRKNNVDNNDVSYTSKHKKKNNNDNDNDNYNGNKNDKNASVSSYVSSKNYVYSYYYYYGCNVHTKKHKTYNSYYVYSKVYNNTSKNKKRYNGNDKNNNDNKNNNSKNNSKGKYGYSSNDKSKKDKDKCVNNKSTKCYNNKKNKNKNKYKKNKDHNHYNNNNKYYKKKKTKKTKTKSYVHRSNTTVKNKNVCSKCVNKYSKRDNYSDMKKDTYYDDKVYSDVDNKDYNDKTYKSMSNKNKYKMNTKHNKKNKNNDKYYNKRTNYSNKGAGAYGWYGNNKNNVVKKKKSADNNNDDRKYYAMRVYGKNCDNSRYHKSSNNKHVTWVANGYSSHTDNNSGMVSKWWSKKNGMVKDMRNGNAHKKNTHRDKMNVSNT…	ATGAAATTATATTCGTGTGTAATTTACACATTTATATTATGCAAAGTAATATCTCTTATTAAAGTTTTCTATTGTTCTTTTTGGTATTTAATAAATATCCATTTTTTTGTGAATAATTTAGATTATAATGAAATAAGGAAAAATAATATAGTCGATAATCAAAATGATGTTCTTATTTTATTTATCTCTCCATATCTAACATCAAAACATAAAAAATTACAAAAATTATTTAATAACAATGACAATGATAATATAGAGGATCAAATTAATATTTATTTAGAAAATGGAAATCAGAAAAACGATAAAAATGAAGCTTCTGTTAGTTCATATATTGTTTCACTTTTATTTAGTAAAGAAAATTATATAGTATTATTTTATATTTTCTCTTATATATATTAT…	AED:0.22 eAED:0.22 QI:0|-1|0|1|-1|1|1|0|913	Serine/Threonine protein kinases active-site signature.|Protein kinase domain profile.|Protein kinase domain|Protein kinases ATP-binding region signature.|PKc	protein kinase activity|ATP binding|protein phosphorylation	Serine/threonine-protein kinase, active site|Protein kinase domain|Protein kinase, ATP binding site
N67_000082	augustus_masked-000000F_bc1115-processed-gene-5.1	MNVKNDNMSRTMRYSNAASDMSSNDSSSVGNSSDDSDYVDSDKRRNTGSSNDTVATKDGTGKRGTHAKKSSSSASKASSDTNNNDNKKNGCRTGTGRKRMKRKAYKYNCKVMKNKNSSYYNSMWADGVYNAKHRCKKRTTNVRKGNKNSGNYNDAKNSKASKNYMSDYSSNVDTGGYDSMNTTDDVGKRKRKKNT	ATGGAATTATTAAATGTAAAGAATGAAGATAATATGTCATTAAGGACAATGAGATATTCAAATATCCAATTTGAAGCAGCAAGTGATATGTCATCAAATATAGATTCGTCTTTTTTTTCTGTTGGAGAAATACCAAACGAATTGCAAAGTAGTTTTGATGATATATCCGATTATATATTAGTTGATGAATCAGATTTAAAAAGAGAAAGATTAGAAAATACAGGTAGCGAAAGTAATGATACAGTAGCAACAAAAGATGGAACAGGAAAAAGAGGAACACATGCTCAAATTCTCAAAGAATTAAAAAGCTCAAGTTTTTCTGAAGCTAGTAAAGCTAGTAGTGATCAAACAAATAATAATGATAATAAAAAAAATGGTTTATGTAGAACATTAGGAACA…	AED:0.26 eAED:0.26 QI:0|-1|0|1|-1|1|1|0|271
N67_000083	maker-000000F_bc1115-augustus-gene-5.14	MNAKSNAKAKGKNRNHGMMSTANVDKKYVNKVHGGMYWKCRDMNTKKKTKRCARYNHDGRATVGVKTSYDKNNYMDNWAGGSKVMNSMNYHSWYYYRMVNNKNVSKWKDA	ATTTCATAATATTTTAATAAAAAAAAAAAAAAAAAAAAAAAAAAATATATATCTATATATATATTTCTATATACGATGAATATAGCTAAACTATTTCCCTCTCAAATAAACATTTTAGCTAAAGCCAAAATTGGCAAATTGCTGAATATAAGAAACCATGGGATGCCAATGAGTACATTAGCTAATGTACAGGATAAAAAATTAATATATGTTAATAAACCTGTACATGGGGGTATGATATATTGGAAATGTAGAGATATGATAAATACAATTAAAAAGAAAACAAAAAGGTGTGCAAGATATTTAGAATTAAATCATGATTTTGGAAGAGCAACATTAGTAGGAGTTCCAAAAACAAGTTATGATCCAAAAAATAATATTATTTATATTCAAATGGAC…	AED:0.30 eAED:0.30 QI:75|1|1|1|1|1|2|231|160
N67_000084	maker-000000F_bc1115-augustus-gene-5.15	MNVKYMKYSYNYNTYRKKNKSRRTASDNVKYKNNKNVVTVRKKGNKKKACNNVKDCMKGNHKKKKDYKYGY	TTTTTTTTTTACAAGTATATATAAAAACATCGAATTATAAGAGATATATAATACAAATGGAAAATAGTACATATAAATATATTACATTGTATGAAACTCGAAACAGTTCACTATTCATTTGTTTATATCTATTTTAAATTAGCTAGTTTCACATAAGCACATTTGCAACAAGTTTAAAAGCATGCCAGTATTTAAAAGCATGTCAGTATTTATATTACATCAATATTTTATTTTTATTTTTTGAGGCACGAAATAAAAGTAAATTAAGAAAAAGGAGAAAACAACGCAAATATTATTTATTTGTACATTTTCAAATTTATTAATATGATTTGACAAACACATAGTATTATAAATAGCTCTATATAAAAACATATTTTTTTTACTTTTTCTTTTGAATTA…	AED:0.23 eAED:0.23 QI:405|1|1|1|0|0|4|334|108	Mitochondrial large subunit ribosomal protein (Img2)	structural constituent of ribosome|ribosome|translation	Ribosomal protein L49/IMG2	Mitochondrial translation initiation| Mitochondrial translation elongation| Mitochondrial translation termination
N67_000085	maker-000000F_bc1115-augustus-gene-5.12	MNNVKYKNKSRKSTNSMKNDYMKTVHKKKKNRNCVSNSTTVHNYYKKDNYSKNDNDHNNVVSSGNNSYKNGYTKVNNKNNYSAKNASYKNKNCVNYKNNADNYKKNDKNTKNVSSYYKYSSGGGNTTYDWVYNKNHNHKDRDSYNKNKYNDVRKWNTTDHKDNTNDSKGNNDKNNNYSNTKSHSCKYGKTAKNSNVKYDTKNNNYYKTNKYNKNKNDNMKKKSYSNNKYKYNTVYTSAHNYAKYTKTYYNDKSYNTNSVKSVNNDNNDTTSSNNSTSYSYKCKYGVSVKDN	ATGAATAATGTAATAAAATATAAAAATAAATTTTCACCATTTATATTTCAAAGGAAAATAAGCACACTACCAAATAGTATGAAAAATGATTATGAAATAATGAAAACAATTGTACATAAAGAGAAAAAAAAAAATTTTCGAAATATATTTTTATGTGTAAGCTTAATTAATATAAGTACATTTATATTTACTGTTCATAATTATTATATAAAAAAAGACCCAAATTATTTTTCAAAAAATGATATAAATATTATTGATCATATAATATTAAATAATGTTGTAAGCTCATTAGGTTTAAATAATTTAAGTTTATATATAAAAAACGGGTTTTATACCAAATTAGTAAATAACATAAAAAATGAAAATTATTCAGCCAAAGAAAATGCTTTGTTAAGTTTA…	AED:0.10 eAED:0.10 QI:0|1|0.5|1|0|0|2|447|474
N67_000086	augustus_masked-000000F_bc1115-processed-gene-5.7	MDNYSSVKKKKNGHVNKAVDNNTKSKKDNNNDTDKNNKSKKVKKRKDKKNGDDNYTNDMADDSSGNSNKNDNSDNYKNKNDYSDCYDNYSNKSYVSVYRKSSSKCKKNNKKNNSDSDSMKKDKKNYDTRKSYDRRDVKNSKDNYKKKRCNANNKTDHNKYNKKKNDTTSNATKKDKYTCSSHKKNYKNAKYKNAKYKNMSYKNMSYKSMSYKSMNYKNMKRKYAKWKDMNRVKMNNDKRNTKKTNKTNSKDTNNNVNKNTKTMVNDVKNVYVKKNSKKKKYKKVVYKNSVYDANNKKCNKNNRKKKTANNYKRNVVNNNTKSCKSDKYSDSTNCGKSKYMNKYSDMKNRSKAGKKKKHKKTKNKKNYKKDSTDTNGTSDKYNCDSKDSSDTKVRKDSGK…	ATGGATAACTACGAATCTCCTTCAGAAGTTTTAAAAAAAAAAAAGAATGGGCATATTGTAGAAAATGAAAAAGCTGTAGACCCATTAAATGAAAACACAAAAAGCAAGTTAAAATTTATTGACATATTTAATGAAAATAATGATACAGATAAAAATGAAGAAATAAATATATTTTTAAAATCTAAAAAAGTTATAAAAAAAAGAAAAGACAAAAAAAATGGTATCCAATTTTTTGATGATAATTATACGAACATAGACATGGCAGATTTAGATAGTTTATCTTTTGGAAACTCAAATTTAAAAATAAATGATAATTTTTTAAGCGATAATTATAAAAATAAAAATGACATATATAGTGATTGTTTATATGATAATTATAGTAATAAGATTAGTTATTTG…	AED:0.17 eAED:0.26 QI:0|-1|0|1|-1|1|1|0|1653
N67_000087	augustus_masked-000000F_bc1115-processed-gene-5.8	MGDKAKKAYANNVNDKTVCYGVSKSHKKRKNVSNNMNKGNV	ATGGGAGATAAAGAGGCAAAAAAAGAAGCTATTGAAATAATTTATGAAATTGCGAATATTCTAAATGTGAACTTAGATAAAGAAACAATTGTTATTTTAATACAATTATGTGAATATGGTGTCAGTCCTAAAATACTATCTCATATAATTATACAATTGAAAAAAGAAAGAGAAAAGTTTTTACAAAATGTAAGTAATAATATGGAAAATTTAAAACAAGGAAATGTCTAA	AED:0.48 eAED:0.48 QI:0|-1|0|1|-1|1|1|0|76	Mitotic-spindle organizing gamma-tubulin ring associated	gamma-tubulin ring complex|gamma-tubulin complex localization	Mitotic-spindle organizing protein 1	Recruitment of mitotic centrosome proteins and complexes| Recruitment of NuMA to mitotic centrosomes
N67_000088	augustus_masked-000000F_bc1115-processed-gene-5.3	MGNSCKKKTNNSDVYKNAYKHCSNVSTGNGVNSSTSKCSKVWGKNGANSDANNDNNKSSSKSDNYRACMTNYKTSSVGNATNNYKMGCVGNKCRNVKKNKKHSNKSSAMYYCGGASYRYTNKCVKKYRKKVHNKNNDNKKYKSNDYVNCNKSSKTSTRYNSVGGSMCSYTKCVTYGCKKKKRNNKMRSDSKKNTGNYYNHHSKNTKHKYNSSMYSNGTNVCTSGKNNNRTHGVSAYSSMGGVGKKKDVNKSKKYDDSSNNNTSSNNSNKATNSCDNDMSSNTNNNADNNDNGNGNMGNSRNGDTNNVCGSKNVNTYNKDKDKKKNNKKNKAGKSGSGKSTWKTRYYGNYDNNKNDKTYKKSSTCCNRSYNVYATKSDAKGMKDNGDRRDNKVNNSNNTN…	ATGGGGAATAGCCTTTGTAAGTTAAAAAAAACAAATTTATTTATTATAAATTTTTTAAGTGATGTTTATAAAAATGCATATAAACATATTTGTAGTAACATATTTGTCAGTACGTTAGGAAATGGAGTAAATAGCTTTTTTTCAGAATTTACGAGCAAATGCAGTTTGCTAAAAGTGTGGGGAAAAAATGGTGCCAATAGTGATGCCAATAATGACAATAATAAATCTTCCTCCCAAAAAAGTGATAACTATTTATTTCGAGCTCTATGCGAAATGACTAACTATGAAAAAACATTGCTATCAATATCTTTAGTATTTTTAGGAATTAATGCAATCACTAATTTAAATTATCCTAAAATTATGGGAGAATGTGTAGAAGGTGAAAATTTGAAACTATGT…	AED:0.01 eAED:-0.01 QI:0|-1|0|1|-1|1|1|0|826	ABC transporter|ABC transporters family signature.|ABC transporter integral membrane type-1 fused domain profile.|ABC transporter transmembrane region|ATP-binding cassette, ABC transporter-type domain profile.|ABC_6TM_ABCB10_like	ATP binding|integral component of membrane|ATPase activity|ATPase-coupled transmembrane transporter activity|transmembrane transport	ABC transporter-like|Type I protein exporter|ABC transporter, conserved site|ABC transporter type 1, transmembrane domain superfamily|ABC transporter type 1, transmembrane domain|AAA+ ATPase domain
N67_000089	augustus_masked-000000F_bc1115-processed-gene-5.9	MNVKNKCYRNAYANNDVNKSGKKNRNKRNNAGTNKSYVNKKNNNSNSKDNSSNTKNANKNNKNGDHDATRKRNRGSRKKGRNTSKSNDDDKNSKKTNNNNRNKTNNNVKNTGRADTDNVNHNDDKKYDNNNNNNNNNNNNNNNNNNNNNNNNNNNNNNNNNNNNNNNNNNNNNNNNNNGRNNRNVSGNSYSSDTSDGNMDDYKYADDNDDTDTDDYKYADDNDDTDTDDDSMYNNSDKYDNVDSSTKDAKKDDVNSRKNDAYKSAKNSTKNDDKTSSKNKNNKKTTSNASHDNSKNKTKNNTMNSGNNSSTNSNKKSDASKYRGNNKTKKNNTNHKNKDGHNKGNDKVKNNVNNANKNSKVNTTKNDKNSTSNDDNKVKDTKSGNNANTNKNRKGKKKK…	ATGAACGTAAAAAATAAATTATTTCTAATTTGTATATATTTCTTTATATTGCGAAATGCATATGCTGAAAATTTAAATGATGTAGAGAATAAATTCTCTGGAAAAATAAAAAATAGGAATAAAAGAAATAATGCGGGAACAAATAAATCCTTTTATGTAAATAAAAAATTAAATAATAATTCCAATTCAAAGGACAACTCATCTAATACATTAAAATTAAACGAAGCAATTATAAACAAATTTAATAATATAAAAAATGGAGATCATGATGCTACAGAGAGAAAACAAATAATTCGTAACAGAGGTTTATCACGACAAAAAAAGGGTCAGAGAAATACCAGCTTTATTATAAAAAGTAACGATGATGACAAAATAAATTCTAAAAAGGAAACAAATTTT…	AED:0.23 eAED:0.22 QI:0|-1|0|1|-1|1|1|0|866	ChiC_BD
N67_000090	augustus_masked-000000F_bc1115-processed-gene-5.10	MSSKYGNSNRVDGRTTYRTNKSVSADGSSSVMNNNVCGKSHSDGVNDCASVASNRKKHMTSYDCKNNDKKKCVSKVWGDNVMVNGGGGDSAYVANDMNVVKAKKDNMHNTKSKYVNKCNCSGNNKYYDMSKVNVVVAVTSSGKCVAHKYGSMVSSNMSNSVKSNKKNADKANTHV	ATGAGTTCTTTAAAATATATAGAAGAAGGAATAAACTCAAATATTAGAGTAGATGGGAGAACTTTATTAACATATAGAACAATCGAAATAAATAAAAGTATTTTAGTATCAGCAGATGGAAGTAGTAGTGTTATGAATGAAGAAAATAATGTAATTTGTGGAATAAAACTTTCATTATTACCTCCTGAACCACATTCAATCGATGAAGGTTTTGTTAATTTACAAATTGATTGTCCAGCTTCTGTAGCTTCAAATAGAATAAAAAAAGAGCATTTACAAATTATGACATCCATTATTTATGATTTATGCATAAAAAATAATATTGATAAAAAAAAATTGTGTGTTTTACCTTCAAAATTTGTTTGGGGTATTGATATAAATGTTATGGTTTTAAATGGT…	AED:0.41 eAED:0.41 QI:0|-1|0|1|-1|1|1|0|281	3' exoribonuclease family, domain 2|3' exoribonuclease family, domain 1		Exoribonuclease, phosphorolytic domain 2|Exoribonuclease, phosphorolytic domain 1|PNPase/RNase PH domain superfamily	ATF4 activates genes in response to endoplasmic reticulum stress| mRNA decay by 3' to 5' exoribonuclease| Butyrate Response Factor 1 (BRF1) binds and destabilizes mRNA| Tristetraprolin (TTP, ZFP36) binds and destabilizes mRNA| KSRP (KHSRP) binds and destabilizes mRNA| Major pathway of rRNA processing in the nucleolus and cytosol
N67_000091	augustus_masked-000000F_bc1115-processed-gene-5.4	MTDVAVTDCVKNKKNDNNSSSDDMNNDKGDDKNGRDNYVHNSNKKVRNKVKADANYHDDYSKKGTNNNNNDNGNNNKTMKKKKHNKKGDNNKKNRMNVDTSYNVYNNNYNMNDGNNNSNDKDNKVSYKNKDMNKSDYDNMNKYKNNRYKCNKVNKKSCNDSKKRKRWAVKYGRKKSYSKKSMYYNMYNRKRTNSKTKYDNKNTYYMKYGYHTYHYGSKDNNWNDHKNCVTYSHDVAYNARYKRKYDKGNDKSKNKNKKNNKSKYYKRHTMKMKVTKCDNNTYGTTGKMKNNMRYNNRMDKKKYSYACNGKNYKNNKNNKNKDKTRNDNSNDKSDSSYYDKYVDYGVNHSANKKYYCVTKSKKTHAKNSDNKRKYNYTHDKMTYNKSRRNYNSYSKKAKS…	ATGACTGACGTAGCTGTAACAGATATTCCTTGTGAAGAGGTGGAGAAAAACGAAGAAGAAAAAAAAAATGATAATGAAAATAGTTCTAGTGATGAGGATATGGAAAATCAAAATGATAAATTATTATTAGGTGATGAAGATGAGAAAAATGGTGAAAGAATAATTGATATAAATTATGTTCATAATTTTTTAGAATCTATTAATAAAAAAGTTAGATTAAATAAACTTGTTAAATTGCTAGCTATTTTTGAAGATGCTCTAAATTTATATCATATAGAAGAAATAGATGATGAATATTCCAAAAAAGGAACTAATAATAATAATGAACAAAATGATAATGGAAATAATGAAGAAAATAAGACAATGAAAAAAAAAAAACATAATAAAAAAGGAGATAAT…	AED:0.05 eAED:0.87 QI:0|0|0|1|1|1|2|0|768	Noc2p family		Nucleolar complex protein 2	Regulation of TP53 Activity through Phosphorylation
N67_000092	maker-000000F_bc1115-augustus-gene-5.16	MGGNNSSYHKAGNYKNSNAHNYDNKNNNYKTYNSCDSTTNSDNNHVKNKGKHNCYNNSSRNNKTNSKDSHNSHNKNDNNGHCYSSTSKKSKNNYTYKTMNDRYNDYMNGGYNHHNTSNNGYTNTYNKANTMHNMHGRNNMDGNYGYDSNYTGTNSVMCGNGVANKMMYRRNMNSSYYHNYMNNGMGYNMYNNMRKNMMRNGYSHCNYMNSRNYKNNMDMTSRNYKKDNCRKNSKKKGDDNTSSSSKKGVDNGVGN	ATTTTATTTTTAAAGTATGAGACATTAGCTGTAACAATTAACACTTTCTTCTAGCTTATTTTTTATTTTATATTAACACGCTATAAATCACAACTTTCTATTTTTAATGATATTTCAACATTAAGCATATTACAAACATGCATTTCCATTATTGTTAACCTATAAAATTTAACTACATGCTATTTTGACACTGTATATTATATGTTTTTAATATACTAACTATATATTCCGTTGTTTTTTTTGTTCTATCACACGAGTCCATATTATCGATTAATATAAAGCACTCTTTCGTACTAGATAAAAATGCACATTTTACAGGAGGACACTAATCATTTTAATTCTGAACATTCAGCAATAATATTAGCCACCTCTTAAAAAAATTGAATATTGTTACAACAT…	AED:0.00 eAED:0.00 QI:479|1|1|1|0.33|0.25|4|318|354
N67_000093	augustus_masked-000000F_bc1115-processed-gene-6.8	MNNVNDDNKKCNHNNDNSVKKNSSNHVKKDKDYVNKKNKSKSNVCKKNGKKNKKNTRKCKNNYNKYYRVKKWKKRCKKGNNKGKGKKRNAVKKNKYKKTKNSVYGMKRKTKDSNNTHHNKDKTNDTSNNMKKYNHKNYDKDSSRNTNCKNYNNMSHYRNSNTNNVHSNTNNVYSNTNNVYSNKTMDSNNSNHNSNNTSNTSTDNNYNMNDNMKMKKYNNTNTKYTDNTKKKKNKSNTYTYNSSHTNTSKKTNNVNGTKTSYKRNNNKYNDSNNNNDHYKKCKNNNKNYKTNKKNNSSYNKNMYAYKRVKNKNTDRKKKKMKKNCYGDKKTDYNSNTASCTYNNSDSNNSNNNKKTKNNKYKYSTCNSNNDTDTHNSTNYRKYKNSSVKKKKKSKNNMHN…	ATGAATAATTTTGTGGAAAATGATGATATAAATAAAAAAGAATGTAATCATAATAATGATAATATATTTAGTGTTATCCCAAAAAAATTACTTAATTCATCAAATATTATACATGTAAAAAAAGAAGATAAAGATTATATATTAGTTAATAAAAAAAATGAAAAAATATCTAAAAGTGAAAATGTTGAAATATGCTTAAAAAAAAATGGAGAAAAAAAAAATCCAGAAAAATTCTTAAAAATTAATGAAACTCGAAAAATTTGTAAAAATTTTAATTATAATAAATATTATGAAAGAGTCAAAAAATGGAAAGAAAAAAGATGTCAAAAATTCAAGGGACAAAATAATTTCATAAAAATTGGAAAAATTGGAAAAATTAAAAGGAATGCTGTCAAAATT…	AED:0.26 eAED:0.26 QI:0|-1|0|1|-1|1|1|0|1115	Inner centromere protein, ARK binding region		Inner centromere protein, ARK-binding domain	Amplification of signal from unattached kinetochores via a MAD2 inhibitory signal| Separation of Sister Chromatids| Resolution of Sister Chromatid Cohesion| SUMOylation of DNA replication proteins| RHO GTPases Activate Formins| Mitotic Prometaphase
N67_000094	augustus_masked-000000F_bc1115-processed-gene-6.9	MVAVVGCTHGDYNTDKKNNKVNCCGDSRYNDNSNVNKYKKNDTKYTGKKAKTVGGNHAVNVKYYGGWVANYYGHSNVHNCGRCNSGYKKYNYKTYDCYYNNVSKVSAYHRKYKKKNKDVTHDWNNKHGNDDSKSYKTTNTGNTHKKDWAAHHVKYSSYHNDNNCTKSDKAHRHNKNSKMDHNTRGVGKAKGVGVGAVGARGKYYCYDVWAKANHNSNSDKNYNDKYTNDVKKKKKSNGKYYNGYNTNYKNRKYNDNYSDYNNKKNKNSTDCNKN	ATGATTGTAGCAGTTGTTGGATGCACACATGGGGAATTGGATTTAATTTATAACACATTAGATAAATTAGAAAAAGAAAATAATTTTAAGGTTAATCTATTAATATGTTGTGGTGATTTTCAAAGTATTAGATATAATCTTGATAATGAATCCTTAAATGTACCTAATAAATATAAAAAAGAAATAAATGATTTTACAAAATATTTTACAGGAGAAAAAAAAGCAAAAATATTAACAGTGTTTATTGGAGGCAATCATGAAGCTGTTAATGTTTTAAAACAATTATATTATGGTGGTTGGGTTGCTCCAAATATTTATTACTTAGGACATTCAAATGTACATAATATATGTGGTATAAGAATATGTAATTTAAGCGGGATATATAAAAAATATAATTTT…	AED:0.58 eAED:0.58 QI:0|-1|0|1|-1|1|1|0|452	MPP_Dbr1_N|Calcineurin-like phosphoesterase|Lariat debranching enzyme, C-terminal domain	mRNA processing|hydrolase activity|hydrolase activity, acting on ester bonds	Metallo-dependent phosphatase-like|Lariat debranching enzyme, N-terminal metallophosphatase domain|Calcineurin-like phosphoesterase domain, ApaH type|Lariat debranching enzyme, C-terminal
N67_000095	maker-000000F_bc1115-augustus-gene-6.4	MSNYDHYKVGDATVGKTHSRYRGSSVAKATGVATRTAVGGTVKAWDTAGRYRSTSAHYRRSAGAVYDTKKKSNSKWRNSKDVMVGNKVDADTKRKVTYGASARNNSASAVSKNVKHNYNNRKDNNSCSSTRSHTYGGTNAKNKNDAHDKYNNNTNMKCC	TTTTTTTTTTTTTCGTATGCTTTACCAATTTTGCTAAATAAGGGCATTTTGTTTATAATATCTGTTTAAAAAGTGAAAATATATTGATTATATTATTTTTTTTATAATACATAAATGTGTATACTTTTACGTCCTATTTTATCTTTTTTTATTAATTCAAATTGGGAAACATAATTAAAGGCTCCAAACTTAAATTAGAACAGTAAATACGATTGAGATACATATGCAGACAAACCCTCCTAAATTTAACATATTTTGGAAATTTCTAATAAAGAAAATTATGTTCATAAAAAAATGTCTAATGAAGAGTATGATCATCTTTACAAAATAATTTTAGTAGGAGACGCAACTGTAGGTAAAACACATTTATTGTCTAGGTATATAAGGGGATCCCTTCCC…	AED:0.42 eAED:0.42 QI:294|1|1|1|0.66|0.57|7|123|228	small GTPase Rab1 family profile.|Ras family|Transforming protein P21 ras signature|small_GTP: small GTP-binding protein domain	GTPase activity|GTP binding	Small GTPase|Small GTP-binding protein domain
N67_000096	maker-000000F_bc1115-augustus-gene-6.0	MSKKNVRKNANMWAANWGVAGNRKSYTHNNDDNDDDNDDNDNYMCKAKRCNDKKNMYVSKMTSVVVYSMRYSAKKNYTCHATNTVSRKKYDSDNKMATN	ATGTCAAAATTTAAATTACTTTTTCAAAATGTAAGGAAAAATGCATTTAATATTATGTTCTGGGCACCCTTAGCAAATTGGGGTTTTGTTATTGCAGGTAATTTTCGTATATTTTTAAAAAGTTATACTCCCCATAATAATGATGATAATGATGATGATATTAATGATGATAATGATAATTATGAAATGCTTTGTCAAAAACTAGCGAAACGATGTAACGATTTAAAGAAAAATCCTATGTACGTATCTGAGAAAATGACATCAGTTTTAGTTGTTTATAGTTTATTATTTATGAGATATTCGCTTGCAATTAAGCCTAAAAATTATTTGCTTTTTACATGCCATGCTACAAACACGTTAGTTCAAAGTATTTTATTATTTAGAAAAATAAAATACGAT…	AED:0.40 eAED:0.40 QI:0|0.75|0.8|1|0.25|0.2|5|644|143	Mitochondrial pyruvate carriers	mitochondrial inner membrane|mitochondrial pyruvate transmembrane transport	Mitochondrial pyruvate carrier
N67_000097	maker-000000F_bc1115-augustus-gene-6.1	MADSMWVASGVACMAVTGANDANTSTSGAKSTKKAAAGASGGTVTDSRSKNAYNAMGMSAVGASWAATCGVSTTHSVGAGGSAGHADSKWAKSVSWAAAGSCSAASTMRSRKKNSKKWYWTSVVYNVNTKCRMKGNKVYASCYDWSSGHVYATSTSTGGSVYVYNKRKCYNRKRDYMNDNVKNTTCNGNNSSNSVASNTRRDTNKGNNDNNVSKGNNKSGTKNDNVTDDTVATSAGVASANDTANAGAAVNTYNSGRKKVWYGGSMSGSGYRVKTVGMKKTSRGTSGVVSCGSSTHCAVSSVGGVARNDKNGNTDKDVSNGSNTNNVAVKKRSCSYNTSCVNKRTSWTVSSASVTAASAAYTSYVMRN	TATATTTATTTACACATATATTTAATGATTGTATTTTTTTTTTTATTATATACAATATATTTGCCTTAATTAAAAAATTATGTACATGCATATATCATATATTTTTTCAGACATGTTCTATAATACACATTTTATTTAAATATTATATGTATGTCATAGTTGTTTATTTAAATTTCATTCAAATCTATGAAAAGTTGTATATATTTTTTTTTTTTTTTTACCATAGATATTTTTAAATCTTTTTAATATTAGCTACACATTATTTATAATTAAATAAAAGCTTTGAGCTTTACAAAATTATATATTCGAAAAACATTTTAAAGATTTAACATAAGATTATATATATATACGAGCAATTAGTGCCGAGGCCGCATCAAAACAAAAAAAACAGTGCATGCT…	AED:0.24 eAED:0.24 QI:529|1|1|1|0|0|4|458|568	Phosphate transporter family	inorganic phosphate transmembrane transporter activity|phosphate ion transport|membrane	Phosphate transporter	Sodium-coupled phosphate cotransporters
N67_000098	maker-000000F_bc1115-augustus-gene-6.5	MDNNKDKSKNYHVVGRATTDKDNNVYRMCAKNDTNAKSRWYMKKHKKKSNGACRKNRAKTYGVRYDSRTGTHNMYKRDTTKGAAYSMAGRHRARASSSRSSMHAKRHKKKRRAHTAKKRKYATRSTYRM	CCAAATTATTACATATATAACTATTGAAGAAAATAAAAAAAAAATTTTAAAAAAGAATAAAAATAAAAAAAAGAAAAAAAAAAAGAAAAAAAAAAGAAAAAAAAGAAAAAAAAAGAAAAAATAATCTTTTTATTAAAAATAAATAAACGAATAGCATAATTCGAGAGTTATTAAGCCAATCCCTTTTTAACATACACTAATTTGACCGCAAAAATGGATAACAATAAAGATAAATCATTAAAAATAAATATTTTTCAATACCACGTTGTTGGAAGAGCAACACCAACAGATAAAGACCCAAACCCCAATGTTTATAGAATGTGTATTTTTGCAAAAAATGACACAAATGCAAAATCTCGATTCTGGTATTTTATGAAGAAAATACATAAACTAAAAAAA…	AED:0.04 eAED:0.04 QI:213|1|1|1|0.5|0.33|3|320|184	50S ribosomal protein L18Ae [rpl18a].|Ribosomal proteins 50S-L18Ae/60S-L20/60S-L18A	structural constituent of ribosome|ribosome|translation	60S ribosomal protein L18a/ L20, eukaryotes|50S ribosomal protein L18Ae/60S ribosomal protein L20 and L18a|Ribosomal protein 50S-L18Ae/60S-L20/60S-L18A	L13a-mediated translational silencing of Ceruloplasmin expression| Peptide chain elongation| SRP-dependent cotranslational protein targeting to membrane| Viral mRNA Translation| Selenocysteine synthesis| Major pathway of rRNA processing in the nucleolus and cytosol| Formation of a pool of free 40S subunits| GTP hydrolysis and joining of the 60S ribosomal subunit| Eukaryotic Translation Terminatio…
N67_000099	maker-000000F_bc1115-augustus-gene-6.2	MGDKNVGRKKHGRKNVSKNYRVKYRARRTDVNNKAKRMKRRSSKHMSNNNSVAVVVGSTDDKRSCRNMKVCARTTARKRVDAGGCTDARYTGKDCRGTKARTAKHGSAGRKSKARYVRSKGRKKARGRRKSRAYKK	TACTTTTATGGGATAACTATACATAAATTTATTATATTTATATATATTAATTTTTTTATTTCAAAATTTATATTTAAAATAAATATTATTTTATTTCATAATATTATAGTTATGATTATTTGATTATTTAAAATAATATAAATATTATATTGATTTAAGTAACTTTTATAAAGTTCTTTATTCCTTTATCATAAAACATTATTTTTTTATAATAAATAGTTGATAAATATGGGTATTGATCTTAAAAATGTTGGTAGAATAAAAAAACATGGAAGAAAAAACCTGGTTTCCAAAAACCCATACCTTAGGTTATTAGTAAAGTTGTACCGATTTTTAGCTAGAAGAACTGATGTAAACTTTAACAAAATAATTGCCAAAAGGCTTATTATGCCTAAACGT…	AED:0.37 eAED:0.37 QI:228|1|0.33|1|1|1|3|0|187	Ribosomal protein 60S L18 and 50S L18e|Ribosomal protein L18e signature.	structural constituent of ribosome|ribosome|translation	Ribosomal protein L18e/L15P|Ribosomal protein L18e|Ribosomal protein L18e, conserved site	L13a-mediated translational silencing of Ceruloplasmin expression| Peptide chain elongation| SRP-dependent cotranslational protein targeting to membrane| Viral mRNA Translation| Selenocysteine synthesis| Major pathway of rRNA processing in the nucleolus and cytosol| Formation of a pool of free 40S subunits| GTP hydrolysis and joining of the 60S ribosomal subunit| Eukaryotic Translation Terminatio…
N67_000100	augustus_masked-000000F_bc1115-processed-gene-6.13	MNKKNNGKSKSGVKNKNMNSTSNSTTKTCNTKNTNKSSGKTYDSSYNHKYSTTVNHNMNTYSYDKDYAANVKNTYSYNNTHNYNKYSNCKDNNYYNSNGSYNKCGYNGSNDKNNAYNSYTNACNSNNGKYSYMKMSHNYNNSDKHRRRSNRHSTKNKYGRYRKMNGYMNAYNNNNNSYGYNANRNYNSCHGYSNYRDYHNNKRNRYYRNDDDCYKRGGCSGDCKSGDKCSSKYYGNSHDNKSSRCDVKKVTKVGTYDNVVNVDMNSYKSAKNNNTNVYDYYNDDYTRKRTKTGHNDKNSADGSTKHKKKNVGRAVKTTGSMVVDGNSMDNNMSYKYDYYSDKYNNVKDVNK	ATGAATAAAAAAAACAATGGAAAAAGTAAATCGGGGGAAGAAATTGTTAAGAATAAAATTCCTAACGAAATGAATAGCACAGAAAGTAATAGTACCACCAAAACATGCAATACTAAGAATATAACTAATAAATCAAGTATTGGAAAAACTTATGATATTAGCTCTTACAATCTACATAAATATAGTACTCCTGAAACAGTAATTCCAAATGAGCATAATATGATAAATACCTATTCTTATGATAAGGATTATGCAGCGAATGTACCAAAACAAAACACATTACCTTATTCTTACAATAATACCATCCACAATTATAATAAGTATCAATCTAATTGTCCAAAGGACCTACCAAATAATTATTACCCCAATTCAAATGGTAGTCCTTACTTAAATGAAAAA…	AED:0.26 eAED:0.26 QI:0|-1|0|1|-1|1|1|0|483
N67_000101	augustus_masked-000000F_bc1115-processed-gene-6.14	MSNSKRGSRRVVSKYSYSRNSVTSDYASVSHYMTGYGHMWWCARSHYSYKSRDVYVKGCAAADYKHWYCYYKGKKKKKYNGTVWYCWNYSCRTSSNSYNVGVYSKNYYSKDNKKNDVNNDVNNDVNNDVNNDVNNNSKCVNNNGNKNRYKRHKKDNNTRNKSYDKCSNNNDNNKTKKKNKNVYNYDMNNNNNSSDDYKNKKHKNSSSVCVRTAWVYYKVHATTATTTGMVNKSNWKRRSGNKTWVGMYTSADSYYGTSYNMNSGNSYGDNYYSVSYTTTYYKNKKVKKKKDSRDHVVYATTVSSNHKHKMGYTSSTVSYKGSKGRDYTNKKVKTKKGMNSHCSHNRSNVAKYRNKNDDNNVTTCYDTYSHHRKYKGDCTYKNNGTYNWRKKYDDNGRDN…	ATGCTATCAAATAGTCTTTTAAAAATTAGAGGAAGTATATTAAGAAGGGTTGTGTTGTCAAAATATAGTTTTTTTTATTTGAGTATTTTTCGATTATTTAATTCTTTATTTGTTCAAACATCATTTTTTCCTGATGAATATGCTCAATCTGTAGAGATAAGCCATTACATGACTTTTGGATATGGTCATATGCCATGGGAATGGGAACCTTGTATAGCATTACGATCTATTATACATCCTTTAATTTATAGTATATTATTTTATATTTTAAAAATAAGCAGATTAGATTTTCCATTTTTAGTTTTATATGTACCTAAAATATTTCAAGGATTATGTGCAGCATTTGCTGATTATATTTTTATAAAATTAATAATTCATTGGTATTGTATATTATATTAT…	AED:0.21 eAED:0.20 QI:0|-1|0|1|-1|1|1|0|775	Alg9-like mannosyltransferase family	mannosyltransferase activity|GPI anchor biosynthetic process|transferase activity, transferring glycosyl groups	GPI mannosyltransferase 3|GPI mannosyltransferase	Synthesis of glycosylphosphatidylinositol (GPI)
N67_000102	maker-000000F_bc1115-augustus-gene-6.3	MMSCGNKNNKDVKNYTNKTSKRNKNTSYNKCNYKMVKKDKNRKKRYNKTDHDNKMKKVVSC	TTTTTACTTTTATTTTTTTACTTTATTTTTTTACTTTATTTTTTTACTTTTATTTTTTTCCATTTTATGTGTGTGTGTGCTAAAAAGTTAAACTAAACATTTTTTCATTTACCCTTCGTTTAAAAATATCTACACTTTACTAATTATCACGCATATATAATTTTGATTTTTTGTCTTCCCATTTTTTATTATTTGGCAGTAAAAGGGTTAAGTATCGACACCTTGCCATATTATTTTTATTGAGGATAAATTTTTATACAAAACGTCAAAAATAAGGGGGAAAAAAAAATATTATATTATATATATATATATACATATAAAGAAGTGAAAGTAGCTTGAGATATGCATACTTTTGGAATAATGTACACACTGAAGAATGTGAAAATGAAAAATGAATAT…	AED:0.37 eAED:0.37 QI:653|1|1|1|0|0|3|77|104
N67_000103	augustus_masked-000000F_bc1115-processed-gene-6.18	MNKNSNYNSANSSSGSKKKYYDDNKAMYNNTNKNSYVNTDNDTYNDMNDNNYRMNYSMNTYSYGGRRAKAHKGVSYHARDTNSNGTYDDNSSDSNGDKKWSWTNDGKKCSVSVVGRRDKVVTDVKVYNNKHDKDKCSNVNVKYVDKTGYTHKVKWHVRVKYGKVVVKYVDKVRVVVDTVKRVKKYVDVYVWKKYKVKDVNCVYVTKHVMVKKNKDYTHNDSGYGNYVDYTKNNTNKGSACCVDCKKVDYCDVSYCNSSVNNMCSNSNSTDSSYSKTDGVNS	ATGAACAAAAATTCGGAGATAAATTATAACCCAAGTTTAGAAGAAGCAAACTCATTAAGTAGCGGTCAAAGCAAAATTAAAAAGTACTATGATGACGAAAACAAAGCAATGGAATATATAAACAATACAAACAAAAACAGTTACGTGATTGAACAAAACACTGATTTGAATGATACATATAACGATATGAATGATCAAAATAATTATAGAATGGAAAATGAATATAGTGAAGAACCAATGAACACTCAATACATTCCTTCGTTGTATGGATTAGGTAGGGAAAGACAAGCACTACCATTCAAAGCACAAGAACATAAAATTCCAGGACAAGTGTCACCATATCATGCTCCTCGCGATACAAATATTTCAGAAAATGGAACTTTATATGATGACCAAAAT…	AED:0.34 eAED:0.34 QI:0|-1|0|1|-1|1|1|0|461	Inner membrane complex protein		Inner membrane complex protein
N67_000104	maker-000000F_bc1115-augustus-gene-6.6	MGADSTVSRTHMKKKKSAGYSKKKSDAHRDVKDVKTKNKVGDMRNASAAKSVWAAGDKGGKRVVTSSTNNVAGVKVHDTVDVGNGVAAGGVNNTRNYCNMVKASMVASDKMTNRRVNANNVRGGNYKDRYRKKKKKTNNNSDHADNGGHKHVKTNNYANADDDV	ATATATATATATATGTATAGTCACATTTTTTTCTCTTATTTTTTTTTGTAATTTACCATAATTCATATGTTGATATTATTTTAATATTATTGATGTGACTGTATTTTATTATACTAATAAAAATACATGCACTTTTATTTTATCTTCTATTTGTAATATAAATAAATATTAATTTTTTTAAGTTTATTATTTTTACCTTTTTTTATTAATAGCGTTAGGATTATTAGCAGGATCTTTATCTTTGCATATCTAATAATTTCTACAATTTTGTTAATATTATATAATAGTTACTTTTATTTTGTTATTCTCTTCAAATATATTTGTGGTGTCTTTTATGCAAACACTAGTGATATATCTCTTTATATAGAGTTTCTATTATTATATTAATTTTAAAGAACA…	AED:0.34 eAED:0.34 QI:436|1|1|1|1|1|4|201|249	ATP synthase subunit D|V_ATPase_subD: V-type ATPase, D subunit	ATPase-coupled transmembrane transporter activity	ATPase, V1 complex, subunit D	ROS and RNS production in phagocytes| Neutrophil degranulation| Insulin receptor recycling| Transferrin endocytosis and recycling| Amino acids regulate mTORC1| Ion channel transport
N67_000105	augustus_masked-000000F_bc1115-processed-gene-6.20	MKNSNNNVKSDDKKMRRGNVVGDSGSGYRTGGNDKGMMGVTNHRVRKKGMKCYRRKKGKKRKSVRGCVGDSANAVKKGDNGTDKAVGKKGKRASKRKNDKTDDVRKYVGRATKNGKTRVKKRVTKRRKRSMAAKKRAAKKAKYKRKYKSVTKKDNDTGKKKVKKNSKDGKKNNKAKDSKDDKKTKKNVDKKSNSKKTNKKTNKKVDNKNAKVDKKAAKTTNNKGKKKK	ATGAAGCTAAACATATCAAACCCTTTAAACAATGTTCAAAAGAGCATAGAAATTGATGATGAAAAGAAATTACTTCCCTTTATGGAAAGGAGAATTGGAAATGTAGTACCAGGTGATTCAATAGGAGAAGAATTTTCAGGTTATATTTTTAGAATAACTGGAGGTAATGATAAACAAGGATTTCCAATGATGCAAGGTGTTTTAACTAACCATCGTGTAAGGCTTTTATTTAAAAAAGGTATGAAATGTTATAGACCAAGAAAAAAGGGAGAAAAAAAAAGAAAATCTGTTAGAGGATGTATAGTAGGTCAAGATTTATCAGCTCTTAATTTAGCCTTAGTTAAAAAAGGTGATAATGAAATTGAAGGTTTAACAGATAAAGCAGTAGGAAAAAAATTA…	AED:0.40 eAED:0.40 QI:0|-1|0|1|-1|1|1|0|310	Ribosomal protein S6e|Ribosomal protein S6e signature.	structural constituent of ribosome|ribosome|translation	Ribosomal protein S6e|Ribosomal protein S6e, conserved site	L13a-mediated translational silencing of Ceruloplasmin expression| Peptide chain elongation| mTORC1-mediated signalling| SRP-dependent cotranslational protein targeting to membrane| Viral mRNA Translation| Selenocysteine synthesis| rRNA modification in the nucleus and cytosol| Major pathway of rRNA processing in the nucleolus and cytosol| Translation initiation complex formation| Formation of a p…
N67_000106	augustus_masked-000000F_bc1115-processed-gene-6.15	MKNAGVNSNYVKKYCSKSNNNRKNNKGNYHYYDNNDSRKSYSRSARNCDNKVTNKTAWKNSKKKKMARVDTGVCVDATMRDTAGGDANKNVDVDHSVVDYSRTSKAYNKRRNRKKWGMNSNMGSGVHNYAHCVKNKNNNYDSVVGTDSHTTMNGGVGWGVGGAATMGSMTVGNVVGKSDNSTDVYTSRKVGVVGKYVGSKDKADRATANMAYGATVGGDDTTYKTGRDNDKNRDYKKNMYNDYSNYTNVYTDSKSSVSGKRHDNHDHNDKCDSVGKGYNSKDKKTYKTGNGATYKSHGSVAATSCTNTSNSCSMAAGAKKAVGKYKSSSGSKAVKYAGGSYKGYNVGYGCMTCGNSGNDAVDVNKHDVCSSVSGNRNGRHKANYASAVVSGNVNTDTKY…	ATGAAGAATGCTGGTGTGAATTTCAGTAACTATGTGAAAAAATATTGCAGTAAAAGTAACAACCCGTTTGAAAATTTACGAAAAAATTTTAATAAAGGGAACTATCATTATTATGATTTAAACGAACTAAATGATAGTAGAATAAAAAGCTTACCATATTCTATAAGGATATTGCTTGAATCCGCGATACGTAATTGTGATAATTTAAAAGTGACTGAAGAAAATATAAAAACAATATTAGCATGGAAAGAAAATTCTAAGAAAAAGAAAGAAATACCATTTATGCCTGCCCGTGTTTTATTACAAGATTTAACGGGTGTACCATGTATAGTAGATTTAGCTACAATGAGAGATACTGCTGAATTTTTGGGAGGTGATGCAAATAAAATAAATCCTTTA…	AED:0.00 eAED:-0.00 QI:0|-1|0|1|-1|1|1|0|914	AcnA_IRP|Aconitase family (aconitate hydratase)|Aconitase family signature|aconitase_1: aconitate hydratase 1|AcnA_IRP_Swivel|Aconitase C-terminal domain		Aconitase/Iron-responsive element-binding protein 2|Aconitase/3-isopropylmalate dehydratase large subunit, alpha/beta/alpha domain|Aconitase/3-isopropylmalate dehydratase large subunit, alpha/beta/alpha, subdomain 1/3|Aconitase A/isopropylmalate dehydratase small subunit, swivel domain|Aconitase/3-isopropylmalate dehydratase, swivel	Iron uptake and transport
N67_000107	augustus_masked-000000F_bc1115-processed-gene-7.4	MRGRNKWTKSNVRNCNKKHYNGKDTYNSGKNDTKSMKSKKTCTYYSGKHYAHKNNDSKNHYKSYYKKHNNSMCANTYGVYKDGNKASSANKKCNDKNYVDTNNGSYHKKNYTTSYCRSSSYHKNACYYNSSYGNDNSATCRSYMANVGDHMTRKKHRNVTGK	ATGCTTAGGCTGGGACGTTTTAATAAATTATGGACAAAATCTATTTTTTTTAATGTTCGTAATTTTTGTGAAAATAAAAAAATTCATTACAATGGACCAAAGGATACATATATAAATTCTGGGCTTGAATTAAAAAATGAAGACACAGAAAAGTTAATAAGTTTAATGAAAGAGAGTTTAAAATTAAAACTTCTGACATGTACATATTATTCAGAAGAAATAGGGAAACATTATTTAGAGCTAGCAATATTAGAGCATAAAAATTTATTATTAAATGACTCGAAAAATCATTATTTAAAAAGTTATGAAATATATAAAAAAATTCACAATGAAAATAGTATTATGTGTGCAAATATACAAACATATATAGGTGTTATTTATAAAGATTTAGGAAATTTT…	AED:0.35 eAED:0.34 QI:0|-1|0|1|-1|1|1|0|262	Tetratricopeptide repeat|TPR repeat profile.	protein binding	Tetratricopeptide repeat|Tetratricopeptide-like helical domain superfamily
N67_000108	maker-000000F_bc1115-augustus-gene-6.7	MDHSDDSNNTDNDVSGYNNRSDYKYDHDHGVKDGGNGDDDDDDDDDDDDDDDDDDDYDDDDYDDDNATVSWWCKNVVDDRDNGNKVHKKKDDDDDDDDDDDDDDYDDDDNRRSYKNKDYNAACYGHSRTSKGAMRKYKSGYGTCSYCDNAKTASVNSYCRCCTYYHKNSNDGSYGTSASASNSDKKKNYYTCGTNRDRNMYMNKDNSSSS	ATGGATCATATATCAGATGACAGCCTAAATAATACATTTCAAGAAGAAGATAATCAGGAAGAGGATGTAGAATTTTCAGGTGAATATTTTAATAACCAAATACGAAGCGATTATAAAGAGGAAGAATATGACCATGATGAAATTGAAGAACACATTCCAGGTTTAGAAGTTAAAGATGGTGGAAACGAACAAGGAGAGGAAGAAGAGGAAGAAGAGGAAGAAGATGAAGAAGAAGAAGAGGAAGATGAAGATGAAGAAGAAGAAGAGGAAGATGACGACGATGATGATGATGATGATGATGACGATGATGATGATGATTATGATGATGATGACGAATATGATGAAGACGATTTTAACGAGGCTACGGTCTCATGGATTGAGTGGTTTTGTCAGCTAAAA…	AED:0.00 eAED:0.00 QI:0|1|0.5|1|1|1|2|792|351	Casein kinase II regulatory subunit family signature|Casein kinase II regulatory subunit	protein kinase CK2 complex|protein kinase regulator activity	Casein kinase II, regulatory subunit|Casein kinase II, regulatory subunit, N-terminal	Synthesis of PC| WNT mediated activation of DVL| Condensation of Prometaphase Chromosomes| Signal transduction by L1| Neutrophil degranulation| Regulation of TP53 Activity through Phosphorylation| Cooperation of PDCL (PhLP1) and TRiC/CCT in G-protein beta folding| Receptor Mediated Mitophagy| RUNX1 interacts with co-factors whose precise effect on RUNX1 targets is not known| Regulation of PTEN st…
N67_000109	maker-000000F_bc1115-augustus-gene-7.3	MKSTVKCVSNSKGNNTDKHKKSNDHSKNDKSDDSDDNTTKTKDDGSDTSDDVVKSKYSKNDGRSNNKTHVSNSSNAYMYKKKNVCDKKNSNNKSHKYGKGAKKGVSKNNDNSKNKSKYNVSNNRVSNTYDDKKSDSDKNNSK	AAATTATATCAATATAAATTTTTTGTTAATATGTTTATATTTCCTGAATTTATCAACTTAACATGTCTAACATACGAGATAGGGGATTGATGTCGAATAAATATATGTATATATAATTGATATATTATTTTTTGTTTCCTTTTTCATATGAAGTTGTACTTTAATTCCCATTAAAATATATACCATTTAGCAATATGGCATTAAATTTTATGGCTAGCCAAAAAAAAAATATTTATGCATGTTTATATTATTTTTTAATATAATTCCAATATTTATGGAGTTTTTATGTGCTCAATTTTTTTTTGAATCTTCAATCGCTTAATAAAAAATGAGTAATTTTGCCTTTAAAGGCGTAACACACTTATATATGTTCTGGGCAATTATAAATTTCTCATTTTA…	AED:0.07 eAED:0.07 QI:750|1|1|1|1|1|5|223|241	Plasmodium host cell traversal SPECT1		Plasmodium host cell traversal SPECT1
N67_000110	maker-000000F_bc1115-augustus-gene-7.0	MAVTNKTAHKVRRVSNADKSGVVKGYWTNSTDNVMVKCVVHGSNKDKNVVDGSGTYDKNAWNCNSVDMSGDGNHTNTCVDKHRYKNYTTACVANYKDGNTTDWRKYRDASDHTRHSCARASNHGVNKSTVSGSGAGKTATKMKYASSKNGNMDYTAMAANVAGNAKTRNNNSSRGRMASHGGRNGSVVAKSRTDDNRSYHYKGADSNMKSKGKSKDYKNNSDVDGDDVKDVSSKNMNDVSAGTGNVRKTAGSDAAGHNDDMTKKACMDVKRKVTAGGNRGRWNKNDAVKSCKAMYKWKNNSRGGKAMGMDGVKNNSNTNMKNVDVRSKYRDGSTANYTSNKVSVCRGKSSYDCAGGSDKVNACVVNKNNKAKVASNKNHTGYCSDNKNKDVRGVGSGNK…	TTTATTATATTAACATAATATATTTTTGGCTTTTATTCCTATATATTTATTTGTTAAAAATGTTGTTTTAAGTTCTTATAAAAAAATATAAAATAAATATATAAATATGTGTATATAATATATATTATATATATTTGCAACTTTTTATTTGTTCTAGTTCCTTTTTTGTTTTTATTTATTTTTTGGTTCTTATACTATTATAATTAAAAAAAAAGATTTATAATATTTTTTTGTTTTTTTATTTAATACATGAATCTATAATATACTATATTTTTTACGTTATATTTTTAATTTTGATTTTTCTCGTTTTTCGTTTTTGTTTTCGTTTTTGTTTTCGTTTTTGTTTTCGTTTTTGCTTTTGTTTTTACTTTTCGTTTTTTTATTGTATTTCTTTATTTA…	AED:0.02 eAED:0.02 QI:402|1|1|1|1|1|3|330|817	Myosin head (motor domain)|Myosin heavy chain signature|Myosin motor domain profile.|MYSc_Myo14	motor activity|ATP binding|myosin complex	Myosin head, motor domain|Kinesin motor domain superfamily|Class XIV myosin, motor domain
N67_000111	augustus_masked-000000F_bc1115-processed-gene-7.7	MNDKKVDRRNVYNKVGMSKDTSSNKVGGNVNSHHNSTSYMAKYSNSYTSTGACCTSGKTGRSSDKRVKSSSNDWWGNVNKKSYNKGRADYNNYVDAYAGWDSCRKRVTSRAYHAYMNMKTVNVDYNAGDSNRTGMSSKTSVNGAMNMVGTYAGMKKGTMYKMKNKHSSCNVGKKNDVTGSGTGKTTSADANRYGDDHVWTDNGNVGGCYAKCKGSKKAKGANVMDTRDVDYNNCSTNTRCAYSYNAKAYNSHKNTCDAGVSKNVYMMYHVSGYTSKMAGTDNKTATSSCYAAAHMVYAKMADKYKHKNVWNTGWYGAYGTNGRKYTRMVDYHDDKNNKYKTNSHGDDVDYGWKNKDYNVSKTATNDYSDKADNSGGS	ATGAATGACATAAAAAAGATAGTAATTGATGAAATAAGGAGGAACTTAGTTTATAATAAACCAGTTGGACCAATAATGAGTTTAAAAGATATTTTAACATTAAGTCAAGAACAGGAATCTCAATTTAATAAAGAAGTTCAAGGTTTAGGGTTGAATGTAAATAGTATCCATCATAATTCAACCCCATCATTTTTATATGAAATGGCTTTAAAATATGAATCTAATTCATATATAACAAGTACAGGAGCATTGTGTTGTACATCTGGTGAAAAGACAGGAAGATCTCCATCGGATAAAAGGATTGTAAAAGAAAGTAGTTCAGAAAATGACATATGGTGGGGTAATGTTAATATACCAATAAAAGAGAAATCTTATGAAATAAATAAAGGTCGAGCTATA…	AED:0.10 eAED:0.10 QI:0|-1|0|1|-1|1|1|0|570	Phosphoenolpyruvate carboxykinase|Phosphoenolpyruvate carboxykinase (ATP) signature.|Phosphoenolpyruvate carboxykinase (ATP) [pckA].|pckA: phosphoenolpyruvate carboxykinase (ATP)|PEPCK_ATP	phosphoenolpyruvate carboxykinase activity|phosphoenolpyruvate carboxykinase (ATP) activity|ATP binding|gluconeogenesis|purine nucleotide binding	Phosphoenolpyruvate carboxykinase, ATP-utilising|Phosphoenolpyruvate carboxykinase (ATP), conserved site|Phosphoenolpyruvate carboxykinase, N-terminal|Phosphoenolpyruvate carboxykinase, C-terminal	Gluconeogenesis
N67_000112	augustus_masked-000000F_bc1115-processed-gene-7.11	MNNGMDATKTKNGKTGYKSDNHVYTKDDNYKNANKDNNSNKHNNSKYKHVMNHNDSSNNNRYSNNDHNKTKNKVTGNGYNNNSSCNTMNSNNYKSSNNNNDKKNNMKNDYKDNYVNNDVNNRTSYSNNSNVNNTNNKNNSDNNMKNNDNNKNNNKNTNTDNNYNNNYTNMNHDTSNNHKNGNNYNKSSSMCSTYYDYMKHDSYDDANSDRNGNNVKNSNCSNKNGGGTYNNNYYNNNGNYNRSSSNDYDNNYADNNYKNSVNSGNNNYDKNSNAKNVTRNMKVTSNSNNVMNTSNNNMTNHNYRTDHNNTNNYDNKHNNTDVSHNGTNTSKTKDNNNSNSNNSYRNDVNDNMGDNKRNSNNNDDNNTKDTNKYYDTNNNGKNNKVNHSNNNSAYTNVYN…	ATGCAAAACCAATTAAATGGAATGGATGCCACAAAAACAAAGGAAAATGGTAAAACCGGCATTTATAAAGAATTAAGTGAAGACGAAATAAATCATGTTTATTTTGAAACAAAAATTGATGATAATTACAAAAATGCTAATAAAGATAATAACAGTAACCAATTGAAGCACAATATATTTAACAGTTTAAAATATCAAGAAAAACATGTGATGAATTTTCATGAATTGCCTTTTAATGATTCTTCAAACAACAACAGATTTTATTCTATAAATAATGATCATAATAAAGAAATAACAAAAAATAAAATAGTGACACAAGGAAATGAAGGTTACATTAATGAAAATATAAATTCTTCCTGCAACACAATGCCGTTATTGAATAGTAACATTAATTATAAA…	AED:0.14 eAED:0.14 QI:0|-1|0|1|-1|1|1|0|3700	AP2 domain	DNA-binding transcription factor activity|regulation of transcription, DNA-templated	AP2/ERF domain
N67_000113	augustus_masked-000000F_bc1115-processed-gene-7.12	MNNNHYKDNYKAWRSNYKDWNDDTCSSNTKVVGNNNSNNVMNHANNTNKKKKRKAYSYSNHNNSYKDDYNNNDHNNYNDNWTNKNMNNNNANSGKNRHSTSSDGNDTKCTGDNTASNDKSHDHNTSKKKRNVCTNNDDTNNMNSSKKKKKSRSASTSNNYTTKVNSNNYYDSKKGTCTNTTKNTSYVSSNNSASKRTNYSNKTDDNDYRSSHDYSSSYVDDSRCNKRSVNGKDYKVMNSKKHRYSM	ATGAATAATAATTTGCATTATGAAGAATTCAAAGAAGATAACTACATTAAAGCTTGGATTAGACAATCCGAAAATCCTGAGCTTTATAAAGATTGGAATGATATAGAAGATACCTGTAGCAGTAATGAGCTCACAAAAGTTGTTGGATTTAATAATTTTAATAGTAACCTAATAAATGTTATAATGAATGAACATGCGAATAATACCTTAAATAAAAAGAAAAAAAGAAAAGCATATAGTTTATTTTATAGTAATGAACATAATCAAGAAAATTTTTCTTTTTATAAAGATGATATTTATAATAACAATTTTGACCATAATAATTATAATATTGATAATTGGACCAATAAAAATTTCATGAACATAAACAATAATGCTAACTTAATAAGTGGAAAACAA…	AED:0.00 eAED:0.00 QI:0|-1|0|1|-1|1|1|0|341
N67_000114	augustus_masked-000000F_bc1115-processed-gene-7.8	MSYWSSHNKYDKKSTGYYCNSNGNKKNKYAGTYKNKKNSNWNVSRSKGVVWGGTYDANKAKNDSTNNKKWCHHAYGKNKVKKMDMNYVKYKNDNHVAYDKSKGNKYGKCARKNYNKDKNHACSSYKKCDNCNNDVNKKKNNNRKTWWAHYANKRRGTTTDNAMCNAKKKGDVDVGSGGASSVNACGNDDRKGYKSYNHMKHKSNKKTNKYNNSVSDNSNVWNHKWDAVTDYGNRATVRMSKTKKTNKNNSRHTNDNSNNYGDANNSNYGNSANDNVSNSSNNDKSKAKSNTKTVTYSCAAVKDTASKTVDNGMVVTMMKHDYSYGMTDYSGRVAMRKRY	ATGTCATATCTGATTTGGTTTAGCAGTCATAATAAGTATGACGAATTAAAAATACTTGAATTAAAATCGTTGCTAGAAACTTTTGGTTATTATTGTAACATATCCTTAAATGGGGAGGAATTAAATTTAAAAAAAAATAAATATGCGGGAGAAACATATATAAAAATAAATAAACTAAAGGAAAATATCTCAATTGAAAATATATGGGAAAATGTCTTATCAAGAAGTATTTTAATAAAAGGTGTTGTTGAAATATGGGGGGAAGGGGAAACGTATGATGAACTATTAGCAAATTTAAAAGCAAAAAATGATTTATTTGAAAGTACTTTAAATAATAAAAAATGGTGTTTTCATTTCCATGCATATGGTAAAATAATAAATCAAGAAGAAAAGGTAAAA…	AED:0.00 eAED:-0.00 QI:0|-1|0|1|-1|1|1|0|519	N-6 Adenine-specific DNA methylases signature.|Putative RNA methylase family UPF0020	nucleic acid binding|methyltransferase activity|methylation	DNA methylase, N-6 adenine-specific, conserved site|Putative RNA methylase domain
N67_000115	augustus_masked-000000F_bc1115-processed-gene-7.13	MNNMNTKKGTKYNKTSAGTRSSKNNNMDNDGDSMTRADKTKKSMAVTNYTTMNNGDNNRNNGNTNANRKRRNRGNYNSDDKNKVNRDSKDDYNNTSSMDNNNKKMKKYSKGNNNNNNNNNNNNTNNSRNNNNDYNNKMNGNNTSSMSNGWGTKKSNVGHNYYSGDNSTKKYKTCMDMNDSGNKCTNNYVNKVSTTSKSGKNDMTYDRGKNNACSHNSKKAKHKGDNDRKYNNVCTNWNKRGVSSVNKNASTTNTTAGNSNDSSVSRSSNHRSRNAHSNTYGNYGNSSNNYKSKSKKRKGDGSKSTKKNASGNDTKKKDHNNNSRSYKKSKTSNKDSYDTDGNKKNKKDYNVKTKDTNKTNCMCKHKNTTYYSKDDDNKNTKTTNYYSRRNKKNVYRKTN…	ATGAATAATTTAATGAATACAATAAAACAAAAAATCCAAATAGGAACTAAATTATATAATAAGACCTCGGAAGCCGGAACGCCAATACGATCGTCAAAAATAAATAATCTTAATATGGATATAAATGATGGGATTATTGACGAAGAGTCTATGACTCCTCGAGCGTTTGATAAAACAAAAAAAAGCATGGCTGTAACAAATTATACTACTATAATGAACGAAAATCTAGGGGATCAAAATAATGAACGAAATATCAACGAGGAGGGTATAAATGAAACAGAGTTAAATGCAAATCCACGAAAAAGACGAAATCGAGGTCAAGAAAATATATATAATAGTGATGAAGACAAATTCAATAAAGTGATAAATAGGGATTCAAAAGATGATGAAATATACAAC…	AED:0.00 eAED:0.00 QI:0|-1|0|1|-1|1|1|0|962	DNA replication factor CDT1 like		CDT1 Geminin-binding domain-like	CDT1 association with the CDC6:ORC:origin complex| Assembly of the pre-replicative complex| Orc1 removal from chromatin| Activation of the pre-replicative complex| G1/S-Specific Transcription
N67_000116	maker-000000F_bc1115-augustus-gene-7.1	MTTSNYKCNNCNSNNVSKYNYSDDVVNNSNGCKYNGKTNDSKSRNKANYNKKSDSDVGDRYNNDKDKSNKDGRGKGVYYYGCTDSSSCDVKNDKDVSSYTKSTKRSSMYNKNDSYSSNDYKGRNNKTTGKKKVKKKKNNNDSSTVRYDTSNNNNSSDKKYVMNKYKCVKDNGYCRKHNNRDSKKSHSKTSVVNARKKVSCDKGGSKTVHVYDSKDVHKYHYNSKYSVNNKKARAKNSSGSDDNTKVTGKKTKNNDNSNKYNSSANNTNNAYDAKGGTGSSTSAKYDTASNKNDTTNMVAKYRGGYDKYNSVYKTKTYAGWWMYKNYKNKGKTKDDRSKSTCSHVYNDYVDKVDVYVDKDVHVNRDVYVDKNVNRDVYDKVNVNKYMHNCYDMKTSGSSN…	GGGGGGGTATTTATTTTAATAATATGTTATCTTTCTTTTTTTCCCTCACATTTTGAAAATATTTGAAAAAATTAAAACGATTTTTTGTCTTTCTTTTTATTATAAATAAGGACAATTTTAATACTTACATTGTAAGGGAGAAAAAAATGAAAAAATTTCCATGACTTAATATTGTGGCTTTTTTTTTAATTTTTCAATTAATTCTTCCATTTAATATTATTTTTAAACATCTACATACTCACAAGAATATATGTAAAGGGGCGGAACATTGTCCCATGTCTTTCTTTCTAATCGCTGATATGTATAATATATATTAAATATATAATAGATAGATGCGAAACAGCAAATTTTGAAAAGATAAATATAGATAACGAAATGTAGTTAAATGTGTGAACAAAA…	AED:0.16 eAED:0.16 QI:632|1|1|1|1|1|3|687|1456	Zinc finger RING-type signature.|SNF2 family N-terminal domain|SF2_C_SNF|Zinc finger RING-type profile.|Superfamilies 1 and 2 helicase ATP-binding type-1 domain profile.|Zinc finger, C3HC4 type (RING finger)|Helicase conserved C-terminal domain|Superfamilies 1 and 2 helicase C-terminal domain profile.|DEXDc_SHPRH-like|DEXHc_ATRX	ATP binding	Zinc finger, RING-type, conserved site|SNF2-related, N-terminal domain|Zinc finger, RING/FYVE/PHD-type|SNF2-like, N-terminal domain superfamily|Helicase superfamily 1/2, ATP-binding domain|Zinc finger, RING-type|Helicase, C-terminal
N67_000117	augustus_masked-000000F_bc1115-processed-gene-8.0	MKYDKGNYKDGHDNDHNNDKKNKKYKDDKKNYKSANDNNSYHNNGTKNYKNDKTNKGKCKNKVAVAGGGSRHKKAKGTNKTYRDYCNKSYNHNNNCYDNTSNDYKKCNSNNNNRTNCSKNDSNNNDRKNVNYKYNTNSVNYYMTSDTYDHTKYDNNGNSNNVKKCNNTNNDMKNHNTVTAGGNGTKAYNNMNDMNKNKYVSDNNKADVGCSYNCDVNKAVKKNSVGCMKKNMYDNKNMNTCDDDKDNCVCYNCDKNSKYGNCHHSDHVKNKYNNMHKSRKYYNTSSVSNNNTKSKVYCYYDKYAKKAYVCCDNNKSNNNGDSSAKSSNHKSWKKNNSTNNNCSSYDGSNKRDVDRDTN	ATGGAGCAAATTTTAAAACTGTTGGAGGAATATGATCAGAAACTTTTAGGAAACTACTTCAAAGATGGACATATTGATAATATTGATCATATAAACTTAAATGATTTAAAAGAATTCTTAGAAAAATTAAACAAAATAAAATACAAAGACGACAAAATAAAGAACTATAAGATAAGCGCTCCCAATATTATCGACCTGAATAATAGTATATATGAACACCAAAACTTACAAAATGGAACCATAATTAAAAATATATATAAAAATGATAAAATAACTAATGAATTAAAACAAATAGGATTAAAATGTATTAAAGAAAATAAAGTGGCAGTCATATTTTTAGCAGGGGGGTTGGGATCACGACTTCATTTAAAAAAGGCAAAAGGGTTGCTCCCAATAACA…	AED:0.47 eAED:0.47 QI:0|-1|0|1|-1|1|1|0|572	UTP--glucose-1-phosphate uridylyltransferase	uridylyltransferase activity	UDP-sugar pyrophosphorylase|UDPGP family
N67_000118	augustus_masked-000000F_bc1115-processed-gene-8.1	MDDKKSNSSNSVTYRSGSNSNSRDMSSDNSNMNTGDKNKDNSSVNMKDSSDSVDSNDSKNDNNSKNNNTKDNSNKYNKYNKNDSAMTMSKDNNSDNNNVSNNNNGNNVSNDGGNKSMHVKGNNNNGSTGATNKKDMDSGASSNMNDNSTMHNRYKNTNNNDTYKKTSDSSDNMVGDRTNWKKTMNRKDKKDKKMRRYKNRKAKDRKKDDSNGYKKKKHRKRDDRRDKKVYKKYYKNNDKKKVDANATTMDNVGGATSRHTTKDSKSGRYHTRDKGRDRDSRNRNTKDGSAKAYGKVSGGDGVYNSMDSCWRMCTMSTKKAYGSAVNNYVGGNNYDYKATVYDRRDTWSSNNRRNNCGTNGRYCGGYDGSSNVAYDHRMKAWVANTRSSAMCVADNKYVV…	ATGGAGGATGATAAAATAAAATCAAACAGTATCTCTAACTTTTCAGTTACATACGAAAGAGAGTCTGGATCGAACAGTAATAGCGAAGAGAGAGATATGAGTAGTGATGAAAATGAATCAAATTTATTTATGAACTTAACTGGTGACAAAAATGAAAAAATAGAAGACAATAGCAGTTTTGTTAATATGAAAGATAGTTTATTAGAATCCATAGATTTAAGTGTTCTTGATTCTAATTTTGATTCTAAAAATGATTTTTTACCCAATAATTTTTCTAAAAATTTAAATAATATAACTAAAGATAATATCAGTAATAAGTATTTAAATAAATACTTGAATAAAAATGATTCAGCATTTATGACAATGAGCAAAGATAACAATTCAATAGATTTGAATAAT…	AED:0.46 eAED:0.46 QI:0|-1|0|1|-1|1|1|0|738	Galactose oxidase, central domain|Kelch motif|BTB/POZ domain|Kelch repeat signature|BTB_POZ_KCTD-like	protein binding|protein homooligomerization	BTB/POZ domain|Kelch repeat type 1|Potassium channel tetramerisation-type BTB domain|Kelch-type beta propeller
N67_000119	maker-000000F_bc1115-augustus-gene-8.8	MKSDTNKGNYGNDYGSDTGKTNHKSVDDCRNGCGYKNYMKNNVYDVVVSTSKYDDKYKKYNKKNASSYRAVCSGGVWMSVNNNSKNRDTTNSNCAGNSKGKRDGYYTKKNVNNTMNMTVKKGVYMDSDMKKMNKKHYTWNNNNNTVDTSHKSNGSKKRKRKKNKKYNKKKKNKSNNNDNVNKNNYYKNSRNNNNTSKANTKGNDAVHNNNNTNKNGDNNNNSNNDNKNSKYTSSYNSSKSNKNDNSDNNSWTACNADSHVKKDKRVKRKDRKRNKYMNNDVNKKTTRKKKCDSKNNVYMSNNDNDHKKTSDNSYHKTSSKSSDSKNYKNNKKYSNDGKNDKSNTHCGGSDGYYTAKDTNDDNNKRNKYKKGKKNKYGCSNYYDTVDNKTRYNHNSCYNN…	ATGTTTCAAAAATTTCTTTCAGACACCCTAAATAAAATATTGGGGAATTTTATTTATGGCCTAAATGATGAACAATATGGGCTAAGTGATTTATTAACAGGAAAATTGGAATTAACAAATATTCACCTCAAGCAGTCTGTTATAGATTTAATTGATATACCATGTAGATTGAATTTCGGGTGCATTGGATATTTTAAAATTAATTTACCGCTTTTTTATTTTATGAAAAATCCCATAAATGTGTATATTGAAGACGTCGTTATAGTTTTATCAACCATCCCATCTAAATACTTAGATGACAAGTTATATAAAGAAAAATATATAGAAAATAAAAAAAATGCATTGTTGTCCTCGGAATATAGAGCCATAGTTTGTTCTATAGAAGGAGGGGTTATATGG…	AED:0.12 eAED:0.45 QI:0|0|0|1|1|1|2|0|7095	N-terminal region of Chorein or VPS13|Vacuolar-sorting-associated 13 protein C-terminal		Vacuolar protein sorting-associated protein 13, N-terminal domain|Vacuolar protein sorting-associated protein 13|Vacuolar protein sorting-associated protein 13, C-terminal
N67_000120	augustus_masked-000000F_bc1115-processed-gene-8.2	MKSDVNDYKSSNKKNSDSSKKNNDSKNKRKVCGTKDVKNRKCADNYDKRNRKHVTRYDKKNKGNVKNKKYYDSKYDTTSYKVNDRNKGKKDDATTKSGSDNKKYTSTKSRDTKTRYYKMNNNKYSRYNYSSYNHKSDYSGDSRTMGKSDNSVAVSSYNTYNNKNDNYNVKTKNGHVDKNCVWNYNNYSYYTTTNYTDNKNDASCSSDKTCWKHTNDGNNSSNYSNSNKSDTNDSNDGKKWGGKKMKNKTNNSDANNDNGSDNNNNNNVDNKCKKAHDDRNKCHNKVTCSDTKDTNYGHNSNVYSVTCNYGNYSGDSKGGMWDRTGRNRKHMHNNCMNSNMNMCTCSSDNTKDRKVSCNAHNKVTDATYGRYVSSSDTYKWDTVNYCTKCNNDNKVRNVD…	ATGAAAATTAGTGATGTTATAAATGACTATAAATCACTTGAAAGTAATAAACTGAAAAATAGTGATATAAGTAGCAAAAAAATTAACAATGATAGTATATTAGAAGAATTCGAAATAAAAAATAAGATAAGGAAAGTATGTCTAGGTATTCCAACAAAGGATTTGGAAGTAAAAAATATTTTAAGATTGTTAAAAGAGCCTATTTGTTTATTTGCGGAAGATAATTATGATAAAAGAAACAGATTAAAACATATTTTAGTTACTAGATATGATAAATTGATAATAAAAAACAAAGGGGAAAATATAGAAGAAGTCGAAGAATTTAAAAATATTTTAAAAAAATATTATATTGATTTTAGTAAAATATATGATACAACTTCACCTGAATATCAAAAAGTA…	AED:0.29 eAED:0.29 QI:0|-1|0|1|-1|1|1|0|619	Trp-Asp (WD) repeats profile.|WD domain, G-beta repeat|pre-mRNA processing factor 4 (PRP4) like|WD40|Trp-Asp (WD) repeats circular profile.|Trp-Asp (WD) repeats signature.	protein binding	WD40 repeat|Pre-mRNA processing factor 4 (PRP4)-like|PRP4-like superfamily|WD40/YVTN repeat-like-containing domain superfamily|WD40-repeat-containing domain|WD40 repeat, conserved site
N67_000121	augustus_masked-000000F_bc1115-processed-gene-8.3	MNRTRKKVYTNVAYSCDHNNNSKRGTYGAVTRKKKRKYYKYKHNSKYSKVKKGSRGGWNNKVTKNSGSNTMYKKKNHKKCDARRKMTDGNNSSNDMNYDGYTNSAYNNNTWAGNKNDGSHHYGRRKNKDKDKSKNNDSCDSDKKKNKNHVDKHKSNYNNNNHNCNANNYKVRDYKTGKKRSNKKKRNNNNSKNNTGKYDYNGSYKNCDNNVNGVKAYASGNTYDCKYNNNTHDNTTKKYDNYDNDGCDVTMSTDRNKKSKNSASYNNCSKSGTHYHTRNKCSDKSYKYGNDCYCNSNDNDMNKNDVCYTCDNKSYDGYVKGDNVTSGYKKGVYSDYCKDSGMDNADMNKRVSGSNVNDVMYDHNNKYKNVMNDMNYTNKSAKNNSHGSDTDSSGNNYNN…	ATGAATTTTTTTCGTACAAGAAAAAAAGTATATTTAACCAATGTGTTTGCATATTCTTGTGATCATATATTTTTTAATTTGAATAATTCAAAACGATTTGGAACATATGGGGCAGTGACTAGGAAAAAACAAAAACAACGAGAAAAATATTATGAAGAGAAGTATAAGCATAACCCTAGTTTGATTCCAAAGTATTCAAAAGTTAAAAAAGGAAGTAGGGGGGGATGGATAAATAATCCTTTAAAGGAGGTAACAAAAAATAGTGGGAGTAATACGATGTATGAAAAAAAAATTAAAGAAGAGATAAACGAGCATGAAAAAAAATGCATAGATGCGCTTATAAGAATCAGAAAGGAAATGGAAACAGATGGAAATATAAACATTTCATCAAATGATATG…	AED:0.21 eAED:0.21 QI:0|-1|0|1|-1|1|1|0|851	Aminomethyltransferase folate-binding domain|Glycine cleavage T-protein C-terminal barrel domain|Prokaryotic membrane lipoprotein lipid attachment site profile.	protein binding	Aminomethyltransferase, folate-binding domain|GTP-binding protein TrmE/Glycine cleavage system T protein, domain 1|Glycine cleavage T-protein, C-terminal barrel domain
N67_000122	augustus_masked-000000F_bc1115-processed-gene-8.4	MGDVSSKATKYGNSVNKKNKHNKNDKNADVNRYYVTSHHKNDKKGNSNNYNYANNKNCKKNNNTCNNSYRNSNSHDKTTSKTDNKNANSDSNDKNNDKGKGNTNSKDVKTCSGNKVNDKKKDNNSSNGNDTKNAKNYKYTDSVAHHAYMYYSSNNNNNCNKNNNNKDSNDKNSDYSYNNNKDNYNDKASHKNKNMGRYVNGVCNNNNNNNSSAVKYNSTVYMSNNYSMATKHMDSNDSSSSWKKNTNSNNDDSSKGDKNDACKSHYYKNKGKNGSTKGNDNNKSNKYKSSSVTNTKGKGVNSSSRTDVARCSSCNNWYKYASWKGTSNRNSYYSVKTKDNGGVCTTKDSHYGSSNDSASVRVRSSNGSNYYNSKNSYKGGGGRTCRSDKNSYCTSDYTY…	ATGGGTGACGTATCCTCAAAAGCTACACCAAAATATGGGAATTTGAGTGAAGAGGAAGTGAATAAAATAAAAAATAAACTTCATTTAATCAATAAAGAAATAAATGATAAAATAAATATCGCAGACTTTATATTTGTATTTCCAAATATATTAAGACCGTATATATATTTAGTATTAACATCTTTTCATGAATTACATAAACAAAATGACGAAAAAAAGGGAAACCAATCGAATAACTATGAATTTAATTACGCTTTAAACATATTATTTAATAAAAATTGTAAAAAAAATAATAACGAAACCTGTTTACAAAATATAATTAATATATTGTCATATATTCGAAATTCGAATAGCCATGATATTATAAAAACATTATTTACTAGTTTTTTAAAAACTGAT…	AED:0.00 eAED:-0.00 QI:0|-1|0|1|-1|1|1|0|737	TLD|TLDc domain profile.		TLDc domain
N67_000123	augustus_masked-000000F_bc1115-processed-gene-8.5	MKKVCCGNKNVDSASGDGSYKVSVSGKGNNNSKRKTNASGSKVRTYDAKYSGKTNSNNAYNSKNKNYNNGDDNASDNNYNDTAKDNNGVSADKYSYDYVVDHKRGTYKMKDNMVSSTANGYKKAYNHNDYKNKRSANVNGCVSVCNRKKANASKAGGNGVTAAAHNANDANTTKTMYDVGSNNNVGASVSYVNNKVRTRTNMHACVNNSGTKDMSYRKKKNVNNDKKAMRKTASNKAKSAKKSTDSYNNKSTVTRDHDVMKKNNAKASKDSGSSWRKVNTNDKVGMHNSDATMGAYAAYNSANYRRGYTDSNYRVDKGDTDDSTKNKYSKYVNKVVKYRKNKSYNGKSKYGTDKKNVNDAKHKSDKGNVNVYVYKVKVKTKTKTKTKTKTKTKTKTKKT…	ATGAAGTTGAAGTTGGTGTGCTGTATTATTATTTTTGGTATTTTAAACAAATTGAATCTTGTAGATAGTGCATCATTGTTAGGAATTGATTTTGGAAGCGAATATATAAAGGTGTCAATTGTATCTCCAGGGAAAGGTTTTAACATATTATTAAATAATCAGAGTAAAAGAAAAATAACAAATGCTTTATCATTTGGCAGTAAAGTTAGAACATATGATGAGGAAGCAAAAATATACAGCGGGAAATTTCCTCAACTAACTATATTGAATAGTAATAATTTGTTAGCATACAATTTATTCGAATCGTTAAAAAATAAAGAAAATTATAATATTGAAAATTTTGGGGATGATAATGAAGCTTTTTTCAGTGATATAAATAATTATAATTTTGATACGGCC…	AED:0.00 eAED:-0.00 QI:0|-1|0|1|-1|1|1|0|929	HYOU1-like_NBD|70kDa heat shock protein signature|Hsp70 protein		Heat shock protein 70kD, C-terminal domain superfamily|Heat shock protein 70 family|Heat shock protein 70kD, peptide-binding domain superfamily	Regulation of HSF1-mediated heat shock response
N67_000124	maker-000000F_bc1115-augustus-gene-8.9	MYCTWTNRTKTWTRDSHDDYAVNKKTSSKRSKAVSCVADNSNTADYSVRDKYVTAHNSYNVKKWVKNDKCYSHNDKGRRKVRSVDTNSKYDSKKCADSTNCRCGSNDCCDCKGSKYAHCRKWNGRNNDSGSKDCCCKTKYKSKNDVKNKTVDNGTSKGVHSADKTHKGRGHSDRDVSSRYHATKYGKDHNSKGTVARKARSTKDTMSVGRSVVNRDDYKSGDVNKVMNTNNDDKNNTNNNNSGNNTVNATNNVDSSAANNVTNNGRNNYNGNNTNNSRVDNTNYNYRGRNCYNMNNSNCDTMNNNACNNNTNHNTGSNNHNHHHNNNNTTNDNSDSDNNNDNDNTDDHNVNNNDDDHSNSGANCGGNNSSYTNNNNNSNNNNNNNNTNNNNNNGSNGNC…	ATGTTTATATTGTATATATGCACATGGACGCCTATTAATTTCTTCGAGTTGAGAATTGAAACAAAAACATGGACTCGAGATAGCCATGATCTATTTGATTATGAAGCTCAGCAAGTAAATAAAAAAACATTTTTAATTTCATCGCCAATAAAATTATTTCGTTCAAAAGCACAGGTTTCCTGTGTAGCCGATAATCCACAAAGTTTACCTAATACAGCACAAGATTATCTCTTATCAGTGCGGCCAGAAGAAGATAAATATGTAATAACCCCAGCAGAACACCCATTAAATAGCCAATACAATGTGAAAAAATTGTGGATTATTGTGAAGAATTTACCTGATAAATGTTATTCATTACATGAAAATGATATCATAAAATTAGGGAGATTTCGACTTAAA…	AED:0.12 eAED:0.11 QI:0|0.5|0.66|0.66|1|1|3|402|916	Forkhead-associated (FHA) domain profile.|FHA domain|FHA|RING_CH-C4HC3_MARCH|Zinc finger RING-CH-type profile.|RING-variant domain	protein binding|zinc ion binding	Forkhead-associated (FHA) domain|Zinc finger, RING-CH-type|Zinc finger, RING/FYVE/PHD-type
N67_000125	maker-000000F_bc1115-augustus-gene-9.17	MSNNGDYYSYYVKCNKNKKKCCGHKKSNTNDNDSNSNKKKKNKKHYHKNDDRYKTSNNSMDMHTADSKKRHMKRTKTKCYKNTVDYKSKNSKYCAYSVKDKHNSMKNSTNGCDSTNRTCHMSAYTNSDANNNNNDNWDNKNNNNDKANANDSNYYVNSSRVGNYNTGGYSYYTDDSYNNSSSS	TGAATACGATATAGTGAACATGATACCACGTACACATATAAACTATATATATATATATTTATTTATTTATTTATTAATTTATTATTTTTCCTTATTAAATATATGCATTTTTAACATATATAATTTTTCATCACTCCGAAGGATATTATTTTGGTGAGCCTCTGATTTATTATTTTTTTTTTTTTGCAAATATGAATGAGAAAAAACAAGATTAATAAAAATAAGCTGAAAACATAAAACAAAATGTCTAATAATGGAGACTATTACTCATATATTTACATTCCAGTAAAATGCAACAAAAATATTAAAAAAAAATGTGAATTTTGCTTTGGCCTCTTGCACAAATTACTAGAAAAACAGCTGAGTATAAACACAAATGATAACGATTTATCTAACTCT…	AED:0.41 eAED:0.41 QI:243|1|1|1|1|1|3|192|279	Uncharacterised conserved protein	nuclease activity|U6 snRNA 3'-end processing	U6 snRNA phosphodiesterase Usb1
N67_000126	augustus_masked-000000F_bc1115-processed-gene-9.1	MKVSYSVYSVYGSKDRKCCYGNSVDSSKMYAGSVRKRRKTKKNVSNRGNANGYKHDNKGYATKNDARNKANNNKNDATTVNRKSNKNNHNNNKDCYTNNANDKNKKVKKVGNAMKKDWHVANGKYKKKSDGKKHTVCACNGCWNGTATMGDTCTRGCKCSKTSSKDNNTAKACWDNYVTSVDRDDDGGADHAKTVKSKSCVSDGNDSKRASGDVYAHNTVKRKYVRDKRANYSYVKKAKNNYTKTSMGGTDVTMKDARSNDDVTGYRTKNHNVVYSMNYYKDVGKMGKYASGVRSSYMAGYMKNMVKGRNKNKVVTK	ATGAAATTTCTTGTTCTGTTTTTTAGTTACAGCATATTTGTTCTGCCTTATTCTATTTTGGTGTATGGAATATCAAAGGATAGAAAGTGTTGTGAATATGGAAACTCTGTTGATAGCAGTAAAATGCTATATATAGCTGGCTCGGTAAGAAAAAGAAGAAAAACGTTTGAAAAAAAGATAAATGTTTCAAATTTTGAAAGGGAAGGAAATGCAAATGGATATAAACATATCGACAATAAAGGAATATATGCCACGAAACAAAATTTGGAGTTTGATGAAGCTAGAAATAAGGAAGCAAATGAAAACAACAAAAATGATGCGACTACTGTAAATAGAGAAATCATAATTAAAAGCGAAAATAAAAATAATCACAATAATCAAGAACAAAATATTAAAGAT…	AED:0.29 eAED:0.29 QI:0|-1|0|1|-1|1|1|0|463	lipoyl synthase like|lipA: lipoyl synthase|Lipoyl synthase [lipA].|lipoyl synthase|N-terminal domain of lipoyl synthase of Radical_SAM family|Radical_SAM|Radical SAM superfamily	catalytic activity|lipoate biosynthetic process|lipoate synthase activity|iron-sulfur cluster binding|4 iron, 4 sulfur cluster binding	Aldolase-type TIM barrel|Lipoyl synthase|Elp3/MiaB/NifB|Lipoyl synthase, N-terminal|Radical SAM	Glyoxylate metabolism and glycine degradation
N67_000127	augustus_masked-000000F_bc1115-processed-gene-9.8	MASYDRKDTKKKNDCRRNNRVKNASYKKKNNNKKDTNTKKVSNKKKKRSKKNYGKKSCDDNGNTYRKVNGNDYGNNTDNKTVNKNNKYKYCSGNGYNSDKKDNNYKNVDYCDSKSSKKTMARKNDNHKYYKKKNNVSNNTNHMKKKNKKKYSKNTSNKAKKAVNRNYDNSYDVVKKHKTNTKRVKDTSYYNKKSSWGNNSHVSDANNMDGNDKVVSDNRKDTKYNTDMNNNDTSDNSMSMYNNNTDDKSVHKKKKKKKTDSNSSTNDAYSKKSVNSWHKTYNRNGNKKSSSSNSDSNDNDASDHTMSKCCSMSYVDKMARSNHSKDKWGKYYSSSYKMNYDNMDNKNVHYADMHKKNNHKNGNNTTNCDKTYKHDHMDHKNRDNNKYVNTDTNNYNTGV…	ATGTTCATCGCTAGCTATTTTGATCGAAAAGATACACTCCAAATAAAGAAAGAAGAGAAAAACGAAGATGAGTGCAGACGAAACAATATTGAAAGGGTTTTAAAAAATGCGATCATATCCTATAAGGAAAAAAAAAATAATAATAAAATAAAAGACACTGAAAATACCAAAGAAGAAATAAAACAAGTGTTATCAAATTTTTTAAAAAAACAATTAAAAAAAAGAAGCAAAAAGAATATTTATTTTGGGAAAAAAAGTTGTGATGATCAAAATGGGATAAACGAAACATATCGAAAGGTATTATTTAATCAAATAGGTTTCAATGATTATGGGAATAACACAGATGAAAACAAAACAGTTAATATATTCTTAAAAAATAATAAATATTTAAAATACTGT…	AED:0.25 eAED:0.25 QI:0|-1|0|1|-1|1|1|0|1169
N67_000128	maker-000000F_bc1115-augustus-gene-9.13	MGRDSSGGVTATTCKYKDRKRKTGCAKNKNDNKKMKNKNNDDNDATAKTKRDKKDSKYKDKVCSTSTRTRCSDSARGSKVNTDVNSTSYKGTVDTSVMSKYVDGYRDASNNNATSSKNAGNGTGHTSDYTYNYDRNNKKKVAVGDKNGRTHSSKSRYNVSNSCKSDNNNSDNKKNNYDNSNKYDNKGGTHVYMTRKRSDMSYNKYKDSDNNAKNTRDAKVHRVNKVDNKSVYANGYVRMAYS	TATATCTCTAATTATGAAATTGAAAGTTTAACTTTTTTTTTTCTTTTTTTTTTTTAATTCAGGAATATACCTTGTTACATTCAAAATTTGTATAAATATATAGGAGAGAACGCATCAATAAAATACTCAACATTTTTGGAAAATGTGATTTTTATTGCATATTATTCTTCACACAGTTATTTTCATTAATTGTTACGCATATATGTGGTTATAAATTGTTTTTCTTTCTTTATTTCGTGCATTATTTTTTCATTGTTTTATAATATTTATGATTTATTTGGTTTAATAAATTGTTTTTAAACAATTATAACATTTCATCATATTGAAATTTCTCGAATAAAAAAAAACAAATAAATTTGGTATATTATTTTGTTTACATTTTTTTCGATTTTGAAAAAA…	AED:0.04 eAED:0.04 QI:583|1|1|1|0.5|0.4|5|1387|372	Aspartate carbamoyltransferase signature|Aspartate/ornithine carbamoyltransferase, carbamoyl-P binding domain|Aspartate and ornithine carbamoyltransferases signature.|Aspartate/ornithine carbamoyltransferase, Asp/Orn binding domain|Aspartate/ornithine carbamoyltransferase superfamily signature|asp_carb_tr: aspartate carbamoyltransferase	aspartate carbamoyltransferase activity|'de novo' pyrimidine nucleobase biosynthetic process|cellular amino acid metabolic process|amino acid binding|carboxyl- or carbamoyltransferase activity	Aspartate/ornithine carbamoyltransferase, carbamoyl-P binding|Aspartate/ornithine carbamoyltransferase|Aspartate/ornithine carbamoyltransferase superfamily|Aspartate carbamoyltransferase|Aspartate/ornithine carbamoyltransferase, Asp/Orn-binding domain	Pyrimidine biosynthesis
N67_000129	augustus_masked-000000F_bc1115-processed-gene-9.3	MATNNTCHKYMGVNNRDDDYTYKKSKNKYHKDGVNMCKKNVSRTNNKNMRYKKYMYAKTNNKNDDRKKNKNHYKNVNKNKDDKCVTHNNDSYYDYCNNKSRKKKKDANGGRHANNYDKYVMKHMKRKKKKKKRKKKTNNKKNMKKKKKNSNNVKYVMYKYMSDDMDKSHSWNDKTNGMSNNYAKDNVYRNKRNMMDMHWKYNNDGNNTMDKKVKSNKKRMYVCNYSKRTSCYYNDNHHNSRNKVKSKTSNSCYKNKNNGNKNVRDSVKRNDNKKKMKKGAKNMNKNMHRHVYYNRGKKNKYNKNDSSRVNYKNNGSNMKYYYYKDMNNTYMSMNYYVYKNHRGNCYKNKRCANKNVSSNYTSHNNTTNDNNNCNKVNKNACNHYNKVNRSSNVMDSSAK…	ATGGCAACGAATGAAAATGAGACTTGTCATATAAAATACATGGGTGTACTAAATAATAGAGAATTGGATATAGATGATTATACATATAAAAAAAGCATTAAAAATAAATATTTGCATAAAGATATTGGTGTATTGAACATGTGCGAAAAAAAAAATGTTTCACTTTTTCAAAGAACAAATAATAAAAATATGGAAAGGCAATATAAGAAATATATGCTGTATGCATTAAAAACACTTAATATTCAAAATATTAAGAATGATGACCGTGAAAAATTAAAAAATATAATAAAAAATTTGCATTATAAGCAGTTAATAAATGTTAATAAAAATATAAAAGATGATAAATGTGTTACGATACATAATAATGATAGTTTATATTATGATTATTTACCGATTTGT…	AED:0.25 eAED:0.09 QI:0|-1|0|1|-1|1|1|0|1399
N67_000130	augustus_masked-000000F_bc1115-processed-gene-9.4	MKDNRKKYNKYYDKKKKNAYKDKRMCAVGVTTVNKVSSTTDKDHNSYKSNKKKTSSRKRTNKKSKRNKNSTKKDSYKKHSDSVSSYKSNDKTSNKVNVTSMHTNTMSMDDRVSTDSSSSDHNNGYDNVSKSVNTKNKGHKTSVRNVNNSKSKNKDYTCCMNTSHGNVYKSCDHHMCVYTVRRCRKTCCCHTSGDKSNKVKHKKNDKKSKKAMKSKD	GGGATTGTTTCTATTTTCTTTACTTATTTTTTGTTTAATTACAAATTTTTTATTATTGTTGTTGGCGGAATATATATAAGATATTCAATGCTATAACATTTCCGCCTCGTCATATATTTATATATGTGAATAGCAAGATATAAATACCTGATAAAATATAAAAATGGAGAAAATCGATAATATAAGGAAAAAATATAATAAATACTATGATATAAAGCTGGAAAAGTTCAAAAAAAATGCCTTTGAAATTATTGAGTATAAGGATAAGATAATAAGAATGCTATGTGCCATATTGGAGGTGCAAGGAGTTACAACCGTAAACATTAAAGAGTTTGTTTCAAGCACCACAGATCAAATAAAAGATCACTTACTCGAAAACAGTGAATATGAACCAAAATC…	AED:0.38 eAED:0.36 QI:163|0.77|0.8|1|1|1|10|303|332	Zinc finger RING-type profile.		Zinc finger, RING-type|Zinc finger, RING/FYVE/PHD-type
N67_000131	maker-000000F_bc1115-augustus-gene-9.18	MKRAVSCNDVNCVKDSSTANKYDKYRMYNKMRSGTDYNGNMKNTYYAKWCHACKGDKKNGKKVHRDDNNAKKNKATTKNKVAKNHYVTSNTSTRKH	ATGAAGCGCATATTAGCGTTACTAGTTTTTATTATAAGTTTTTTTTGCTTTAATGATGTAAACTGTGTCAAAGACTTCCCATTACCATCAATAGAAAGTCCTTTAACAGCATTGAATAAATATGATAAATTTTATTTGCGTATGTACAACAAAATGCCAAGATTGGAACAAAGCGGCACTGATTATATAAATGGTATTAATATGAAGAATACTATATTTATTTTGTATTTCTATGCCAAATGGTGTCACGCTTGCAAGTTACAAGGACCAGAATTGGACAAATTGGAAAAAAATTTCGGAAAAAAAGTCCACATAATAAGAATTGATATTGACAATAATGAAGAAATTGCGAAGAAAAATTTTATAAAAGCTTTACCCACAACTATCATAATTAAAAAT…	AED:0.34 eAED:0.34 QI:0|0.66|0|1|1|1|4|0|157	Thioredoxin|Thioredoxin domain profile.|TRX_family	cell redox homeostasis	Thioredoxin domain|Thioredoxin-like superfamily
N67_000132	maker-000000F_bc1115-augustus-gene-9.19	MNKVSYTCMKRGNMKYHNVKYGRNGKYTYYKSVVSGKGGYYDKHCNRRKRNKNN	TTTTCCCCTCCAAATAATATAACATTTTAACAAATATATAATCATAGTACATTTCAAAAAAATGTAAAATTAATTATATTTTTTTTTTTTGGTAAAATGCATTATTTGTTTCACTCAAATATGTAAGATTTTTATCAATAAAAAAAAATTGTACTAAAACATTTACATTTATTCGTTACATTTTTATATTATCGTTATTATATTTTTTTAATTTGGTACGATAATTTCGCTAGCTAGTTATTGTGTTGCTTATACTATTATTATTATTTTAAAAAAATACATATTTGCAAAATGAATCAAAAAGTTAGTTTACCTTATGAGACCTGCGAAATGAAAAGGGGCAACTTTCAGATGCCCAAAGAGTATCACCCAAATGTCAAATATGGTTTTTTTAGAAAT…	AED:0.29 eAED:0.29 QI:291|1|1|1|0|0|4|3122|86
N67_000133	augustus_masked-000000F_bc1115-processed-gene-9.5	MKSKAKGACCSNNGKNVVKGKSHNSKCRGCKNKYMNMNTNNGKKKRYKKGAHSNYNSYNNNNMSNKRRHTNRTDNKTNNTKSNNVKHMRAKYNGNANYRKHNKNNCTDVHNNRWVKYVGNTYANVYKKNDYKVYKKHTHVYSNGDCSGNDYNSSSGVSSMSSAKKKDNYTHADAKGSSNNYHDDKC	ATGAAAAGTCTAAAGCTGGCGAAAGGTTTAGCTATATTTTGTATATGTATATTTATATCCATAAATAATGGAAAGAATGTTTTCGTTAAAGGTAAATCACATTTAAATATTTCAAAATGTAGGGGGTGCCCTAAGTTTTTTAATAAATATATGAATTTAATGATTAATACAAATAATGGAGAGAAAAAAAAAAGGTATAAAAAAGGGTTAATAGAAGCACATAGTAATTATGAAAACTCTTACAATAATAATCAAATAAATATGTCGAATAAATTTATTAGGAGGCACACAAATCGTTTACTAACAATTGATCCCAATAAGCTTACTAATAATACCCCATTAAAATCGAATAATGTTATACAGAAACACATGAGAGCTAAGTACAATTTAGGAAATGCT…	AED:0.00 eAED:-0.00 QI:0|-1|0|1|-1|1|1|0|276	Ubiquitin-conjugating enzymes family profile.|Ubiquitin-conjugating enzyme|UBCc		Ubiquitin-conjugating enzyme E2|Ubiquitin-conjugating enzyme/RWD-like	Antigen processing: Ubiquitination & Proteasome degradation
N67_000134	maker-000000F_bc1115-augustus-gene-9.15	MANTTNTKVCNVDNSDTNDTDNKKHNSSHSNANGTDNYSYYGNTVNNNNSCTGNNCKNTKVTRRVDNKKKNNKSNSNSSSNDYNVYNHSGNNANYDYAMNRNSDNSKYYDSKTYGYSNSNYSTNDCMNNNGYMNCSRDMYNNDACNNGYNNGNANYATSMDANCKAKNKCHNKYKVKSTKMNKDNKDYGSSMVHMDMDCDCRSKYGHMVNSSNDYKGDGHNTRNNWDAKDYNDMDSKKKKAKAYSKNYYNNTTNDGKHNNYSRTSAM	ATGGCCAATGAAACAGAAACAAATACCGAAAAAGTCTGTAATGTGGATAATAGTTTCGATGAAACTAATGATACCCTTCCAGATAACAAAAAGGAAGAACATAATATAAGTTCACATTCTAATGCGAATATTGGAACTCCCCAACCTCAAGATAACGAGTATTCTTATTATGGTAATACTGAAGTAAATCCACTTCAAAATAATTTTCCATTCAATTTTAGTTGTACAGGAAACCTACTTAATTGCAAACCTCAAAATACAAAAGTGTTTACTCGAAGAGTAGATAATAAAAAAAAATTTATTAATAATAAATCTAATTCTCTAAATAGTTCATTTTCTCAAAATTTCGATCCTTATAATGTATACCCAAATCATTCTTTTATTGGAAATAATGCAGAA…	AED:0.00 eAED:-0.00 QI:0|0|0|1|1|1|2|0|389
N67_000135	augustus_masked-000000F_bc1115-processed-gene-9.12	MRSHSKKHTYRTKRYVSNGSANSGKVKVNVDGDMTKVWKDKKYDNKYDSNRDKTNDTDAAKKYSVGKCATTDSARVKNKMWKSNGTRNDGTVRAKNKSNWKKVGRHAYADYKKSKVTKSGKVTDDNSVVRTNKSGVCGMYNTSKNASCYADKMVYSTKSTKYDGKDDYKKKNNWYHKDDMVAVKSGGVWACKNYDGDSDAVAGYGSGMSSMCDGVTCSAAHGTVTKHYRAYRGKTSTNASAWTRGHRAKDNKNCYAKACTVNGMKDACKGKNVTKDYCTDDDANNKKMNKKNDVATDTKHNNWVNYAHST	ATGGAACGCAGCATCCATTCTCTAAAAAAACATATAACCTACCGTATTACAAAGAGATATGTAAGCAATGGACAATCCGCTTTCAATCTTAGTGGGAAAGTAAAGGTGGAAAATCCAATAGTTGAATTAGATGGGGATGAAATGACTAAAGTTATATGGAAAGATATCAAAGAAAAATTGATATTACCATATTTAGATCTTAATATAAAATATTTTGATTTATCTATAGAAAACAGAGATAAAACAAATGACCAAATAACATTAGACGCAGCACAAGAAATAAAAAAATATAGTGTTGGGATAAAATGCGCAACTATAACTCCAGATTCTGCAAGAGTAAAAGAATTTAATTTAAAAGAAATGTGGAAAAGTCCAAATGGTACAATTAGAAATATATTA…	AED:0.00 eAED:0.00 QI:0|-1|0|1|-1|1|1|0|469	Isocitrate and isopropylmalate dehydrogenases signature.|nadp_idh_euk: isocitrate dehydrogenase, NADP-dependent|Isocitrate/isopropylmalate dehydrogenase	magnesium ion binding|isocitrate dehydrogenase (NADP+) activity|isocitrate metabolic process|oxidoreductase activity, acting on the CH-OH group of donors, NAD or NADP as acceptor|NAD binding|oxidation-reduction process	Isocitrate/isopropylmalate dehydrogenase, conserved site|Isocitrate dehydrogenase NADP-dependent|Isopropylmalate dehydrogenase-like domain	Citric acid cycle (TCA cycle)
N67_000136	maker-000000F_bc1115-augustus-gene-9.16	MNGKDKMKKNDNKDDDGCKKSTVYNRKNADNVNNKSSVNKTSDNNSNHGKGNYNNRNNNYRGNMMKYSRNRGMGSHVDDDNYDDSSSDYDNDDNGYYSTGYKTNYMSDKNSVYMVNKYSYTNYYNNWNKSRMYASNSVVTDKKKKRRGNKNKNVNGYDGSDSGVGDNKNSMNNYSNNKMCKSYNKYSNVHNKNSDNKNKYNRKSKYSVCNKRTTNKHSYDTNKDVSVDKSNTNNMKKNDNTNNKNSNNSTNNSDDKTVNNTNNNNNAVKKKKTNNSSMRYSYMRVYSKYNRGKYYSSDKKYDKKNSRDYYGNKCSYYKVKNKYRRWNKGNYVHNYCHKSNSKNGVKVHNRSKYSGTSSVDKSGYNTWVNHNSTNATKNNTNSTDVVNGGDKSDSSVYSS…	AATATTCAAATGTATGTATTATATATGTATCCATGACGATGATATGTAAAATAATTTAAAAAAAAATAATAATAATAATATTCCGTGTGAATTGTTTATTAATATTAGTTTAGTAAATATATGTTTTAGCATACGTTATATGTATATTTAATTTTATTGAAGTTATAGTTTTTTTAATTACAAGGTGAATGAATTATTAATAATAGAAAGCATATGTTATACATATCGAAGTTTATTATTTTTTTTTATTCACATTTTCATATTTATTTCCACTATTGACTTTTTTATTTATTACTTTAGTTATATACTACCCATCATTGTTCTATGTTCATGTTGTTTTATACATAAATGTGTGTTTGCCCTGGCTTATACATATATACATTTTAATATAAGATATTG…	AED:0.00 eAED:0.00 QI:1074|1|1|1|1|1|2|547|936
N67_000137	maker-000000F_bc1115-augustus-gene-10.15	MDSSVKKSNKTDNNKYNDSYKKMKNKTRKKKSNRNYANTVVTKSAKKDYKDVNYNKNDASKYKTVKHRDHNWTKKTYNGDNKSNSDKKKYRASTHDGMYAVTRNKYDYVNGNRGTTCCRKSK	AAAATTGATAAAAAAAAAAAAAAAACAAGACAATATATATGCTTTGTATGCTTGGATTATTATTAATGTATATATGGCAAAGGTTGCTTCTTTTTTTTCCCTCCAAAATCAAAAATAATTTTAATAACTTAAACTAGAAAATGTGAATTAACCCATTAAGTTTATCGATTATGTAAATTTTATCAGTTTATTAGTTTTATAAATTTATCAACTTTGAAAGCTTTATTATTTTCATTTCATTTTTTTTTATATATTCCTGTTAACGATTTTATGTTACAACTTAATATTTTTTTTTAATATAATCTTTGGCAACAATGTTTTAGTAATTTTTTTAATTCGTGAATACAAGCATATGAAAAATATTTGGGGAAATGTGAAAAGGGCTATTATAAATATATC…	AED:0.28 eAED:0.28 QI:701|1|1|1|1|1|7|537|216	Chromosome segregation protein Spc25		Chromosome segregation protein Spc25	Amplification of signal from unattached kinetochores via a MAD2 inhibitory signal| Separation of Sister Chromatids| Resolution of Sister Chromatid Cohesion| RHO GTPases Activate Formins| Mitotic Prometaphase
N67_000138	maker-000000F_bc1115-augustus-gene-10.16	MKKKKTSKNNHSCDDSDRSNAKNNSKKDNKNYRMGKNGTVKSNSTNNDNTKRSSKNKNNKNNVDKSNTYDNNKNNASAAHDDSYHTKHDDNNSSGKKNKMMSKKRSKGSDHTSNKDVHNKNKKGKNKVDMRNSKDVYVDTSNYSCHNNSTYKDVNMNKNDNNYSSDTYSSTVAKDNAKNKSSYGKVNKKSVSNKNANTNNGNKNDVKNNDNNADSNNKYYYYKNKTKCYNNGVVVDSKRYNDATNYYNNNMSSYNDSYKKCDMMVYNDAKNNNDNTNGDTNKKNNDKNHVKKMHNRVAKNDNNNDDKVKKKKNVKKNDSKCTNNNDSKNYMKKTDDTNDKNNKTSDDKKDDSMRKGYTNSSKKNDKDVVKDRKAHMKGVKMSMYDDNHADYNKSDSSKN…	ATGAAAAAAATTGAAAAAAAAACCTCAAAAGAACAAAACGAAGAAAATTTTCATAGTTGCGATTTTGATCAAATAGAACAATCTGATAGATCTGAAAATATTGCAAAAAATGAAAATAGTAAAAAAGACGAACAGAATGAGAAAGAAAACTATAGGATAATGGGTAAAAATGGGGAAACTGTAAAATCAATTAATAGTACAAATAATATAGACAATACTCTAAAGAGAGAGGAGTTAATTTTTTCACAATCGCCATTACCAAAAGAAAATGAAAAAAATGAAGAAAATGAAAAAAATGAAGAAAATATAGTAGAAGATAAATCGTTGAATACTCAATATGATATCGAAGAAAATATTAATAAGAATCAAAATGCTTCGGCGGCGCATGAACTTGACGAT…	AED:0.28 eAED:0.95 QI:0|0|0|1|1|1|2|0|737	Dynamitin	dynactin complex|microtubule-based process	Dynamitin	MHC class II antigen presentation| Regulation of PLK1 Activity at G2/M Transition| HSP90 chaperone cycle for steroid hormone receptors (SHR)| Loss of Nlp from mitotic centrosomes| Recruitment of mitotic centrosome proteins and complexes| Loss of proteins required for interphase microtubule organization from the centrosome| Recruitment of NuMA to mitotic centrosomes| Anchoring of the basal body to…
N67_000139	maker-000000F_bc1115-augustus-gene-10.12	MVRNKAMVSDRKKKWTAVSVCCYGTSKSSDYWMRVASNRGTMGSVTSGMVMAGSKDVDSKDRTGAKGTGAAYVVSGYGNSGTGHAAGVVVDKGYGGSGSATNCTMWKSSTTNTDKGGASYCTNKSAKKSYRTHANVTNATVVYGRVDSVKYTVRGGTYKYTSNTAVSNYSYKRSNSVNGWSNGTAVGGAYYSNSADTNDHTYSVVSCASKTWVSGSSAKDVAKRDHGMRGHRDTTSTRVNRYTAAAGGMCGATADGAGSGTGAVTYYMVKKATS	CTCGACAATTTAAAAAAATAAGTACAAAAATTATTACATATAAGATCAATGTGCTTTATTGAAAATATGGATATATATGCATTGTTTTTGTTAAATTACACTTGAGAAAATAAAAAAAAATTAGCAAAGATTAAAAAATTGTAATTGCTAACAAGTTTATGTGAATTTTCTAAAATTGAAAAGCAAAAAAATAAACGTTTGTAAAATTATATGGGCATATTTATATAAATCATTTATTAACAAATAACGCACAAAATCATGGGCAATACGTGACAAAAAAAAAGAGGGTAATATGTATATGAAATTTGTTCACATATAATAATACTGATCATGAAAAAAGAATTTTACATATTTTTAAAAAGAAAAAGATATTAAGATACAATTGCAAATTTATATTTA…	AED:0.05 eAED:0.05 QI:855|1|1|1|0|0|3|573|472	Protein secY signature 1.|Plug domain of Sec61p|Protein secY signature 2.|3a0501s007: preprotein translocase, SecY subunit|SecY translocase	protein transport|membrane	SecY conserved site|SecY/SEC61-alpha family|Translocon Sec61/SecY, plug domain|SecY domain superfamily	ER-Phagosome pathway| SRP-dependent cotranslational protein targeting to membrane
N67_000140	augustus_masked-000000F_bc1115-processed-gene-10.7	MKHNYGKYKMNDDYDSKYRTDNVYAHKYNNNCVCYKDDKKGKYYDDANNTSNKNNSVHSKNYVVGTKTKCNTMHNVYCYKHNADTWNKDDNNDNTMSKDSV	ATGGAGAAATTGCACGAAAATTATTTTTTTGGAAAATACATTAAAATGAATATACCTGATGATTACATAGATATATCAAAATATAGAACAATACCAGACAATCAAGAGGTATATGCTCATAAATACAATAATAATTGTTTAATAATCGAAATTGTATGCTATAAAGATATAGATATAAAAGAAAAAGGGAAATATTATTTTGACGATTTAGCAAATGAAAATACTAGCTTAGAAAATAAAATCATTTTAAATAATGAATCTGTTCCACATTCACAAAAAAATTATATTTTAGTTGTAGGAACACAAAAAATAACCAAATGTAATACCCAAATGCATGAAAATGTTTTGTTATATTTATGTATAATTCCATATAAAGAACATAATGCTGATATATTAATC…	AED:0.19 eAED:0.19 QI:0|-1|0|1|-1|1|1|0|167	Ran-interacting Mog1 protein		Ran-interacting Mog1 protein|Mog1/PsbP, alpha/beta/alpha sandwich	Phase 0 - rapid depolarisation
N67_000141	maker-000000F_bc1115-augustus-gene-10.13	MGSTTSTKNGRSYKSDADYVYKAVTHDVSGVGKASSVVNVAMKRRAKGHTYKHKRDTTGKKNSKGDDKKSGDSDKNKSANRSTTVCMKTSKTGNDKDVGYKDDKDVKVMTKKAYRRRYRRGRGGDRYRGSYRRYYDNSMWNNRRYKRNN	AAAAAAAAATATAACATATATTTATAAATAAATTGTGATATATAAATAATATACTTTTTCATGATTTTTTGTTTATGTTCGTATAGAGAAACCTTATTTCAAATTTTGTTATAAAATTAATTTTTATTTATTGTAACGTTAATATAACTAAAATATATATAGAATATATATTTTTTATTTTTAAAAATTTGTTAAATTTTTATACTAAATTTATTCGTCAATATGCCTGGTAGCACAACAAGCGAAACTAAATTAGAGAACGGAATACGTATTAGTTATAAGAGTGATGCTTTAGATTACGTCTATAAAGCAATTGTTTTATTTGAGACTCATGATGAAGTAATATTATCAGGGGTTGGTAAAGCCATAAGCTCAGTTGTTAATGTAGCTGAGATGATA…	AED:0.07 eAED:0.07 QI:222|1|1|1|1|1|3|259|202	Alba	nucleic acid binding	Alba-like domain superfamily|DNA/RNA-binding protein Alba-like
N67_000142	maker-000000F_bc1115-augustus-gene-10.14	MSVKNKAYVGKNHGVWSGNVNNKTDSKVHGSGNWSSGKNVCVKNAHYVKRHYKKSSVDRKAKMHRSKKNKKAKSTKNKNNDDVHDRNGKSSSVKNKKKDRSSTNNDSSKKNHKGCYSNSVNKKKRGNKKSKKKGKKNTKKKNSKDTHTDRNNNTNDYSKKTCSDTNKNDKNSRNGGSASNADDKKSKYNNDNDSKKSNDHDNDNDYKKTANNYKSDDHKMDYNNYKDVVSSNKKKARSDKWGTTRTTKMSANNSRNNKKHASTVKDVSRNTKNNYNKGYNSKTKKNRYDVVGVRHAKWRCRDTKKNCKKKYDSYKSWWSWVTGNKKDNKVSKTDNHNAVVNDNYDVVTKYDKSNSNYDDSKKRKYNNRNSKNDGKNCKGASNKNNKYNNTHMNSDCNNT…	ATGCTTGAATCATTAGTTGAAAAATTATTAAACAAATTTCTTGCGCCATATGTTGAAGGGATTGAAAAGAATTTGCATTTGGGTGTTTGGTCAGGAAACATAGTTCTTGAAAATTTAAACCTGAAACCGCAAATAACCGAAATATTAGACTTATCTTTTAAAATTGTACATGGAAGTATAGGTCAAATAAATATTCAAATCCCATGGAGTAGCCTTGGGAAAAATCCGGTATGTGTGTTTATTAAAAATGCACACATATATGTAAAACCACGACATTATAAAAAAAGTGAAAGTGTTTTAATTGATGAATTGCGAAAAGCAAAAATGCATAGACTCGAGTTATTAGAAGAAGAAATATCTCTAATTAAGCAGCAAAAAAACAAAGAAAAACCAGCTGAA…	AED:0.13 eAED:0.13 QI:0|0|0|1|1|1|2|0|5396	Vacuolar sorting-associated protein 13, N-terminal|N-terminal region of Chorein or VPS13|CUE_AUP1_AMFR_like		Vacuolar protein sorting-associated protein 13, second N-terminal domain|Vacuolar protein sorting-associated protein 13, N-terminal domain|Vacuolar protein sorting-associated protein 13
N67_000143	augustus_masked-000000F_bc1115-processed-gene-10.5	MDNSSHKVNSARMRDSKGYKKNKNSKRNCGTKMDVNDDGKKHDNSDSYNTMNKDRNDSNRMMYSNMNDDDKWKNKCDKNDKSNKKCNHHTKNNYSMVSKKNDDNKTNYKYVKNHNNYKGKNMGDDDDNDNAVDNVDKSNKNSKYNHYKHNKTKVKNYHVSGWKGKYVGVMSANNNMTKKNDNNSKSVKYNGNNVNDNKNDDTNNRKHHVKTRDKHVYGYKNDNKKRSNHDTDNSDGVSNKNDVVDKNNCYNVNKKYTKNDATKNTTTMTNSKKRKSSKKKYKKKMKTMRTGMVVGNNSDKKNKGTNNGVNKDKNVDKDKKNKKDNDDDHNKASDKVVYNVSKYVRDYKSSSANKDSYSSKKHKATSKKSKTGKRNKYK	ATGGATAACTCTTCCCATATCGAAAAAGTAAATTCGGCGAGGATGAGAGATAGTAAAGGTTATCAAAAAAAACCGAATAAAAATGAATCAAAATTTCGAAATTTTTGTGGGCCTACTAAATTTATGTTAGATGTACCAAATATAGATGATGGGTTGAAATTTTTAAAGCATGAATTGGATAATAGTATCCTTGATTTTAGTTATAATACAATGTTTTTAAATGAAAAAATAGATCGATTAAATGATATTGAAAGCAACATACGTATTCCTATGGAACTACCTATGTTGTATTCATTAAATATGGAAAATGATGAGGATATTGATAAATGGATCAAGGAACAAAATAAATGTGATAAAGAAAACGATTTAAAAAGCAATAAAAAATGTAACCATATTCAT…	AED:0.46 eAED:0.46 QI:0|-1|0|1|-1|1|1|0|559
N67_000144	augustus_masked-000000F_bc1115-processed-gene-10.8	MASRYAHKRRNSSKGHKYNRGYCYDKNNSGNSSHNTKNGTKRNYTSYNNVKGKKGDMNYNNTSNWNDSVYVNWGRNDKKGYNDKSDKKKNDVDRDHNSSRSTGAGTHVASKNNHKNRYSSYAYKYNVGKGARKYADWKHMHD	ATGATAGCATCATTTCGATATGCGCATCTCAAGAGAATAAGAAATATACCTTCTAGTAAGGGACATAAATATATTCAAGAAAATAGGGGATACTGTTACTTAATAGACAAAATTAATAATAGTGGCAACATTAGTAGTCATCAAATTAATACGAAGAATATTTTTTTTCCTGGCACTAAAAGAAACTACTTTACATCTTTATACAACAATGTGAAAGGCAAAGAAGAGTTAAAGGGAGATATGGAAAATTTGTACAACAATATCATAACAAGCAATTGGAACGATTCAGTATATTTAGTTTTAAATATTCCAATTTGGGAAGGACGATTAAATGATATAGAAGAAAAAATCAAAGGGTATGAAAATGATAAGTCTATAATTGATCAAAAAAAAAAAATT…	AED:0.40 eAED:0.40 QI:0|-1|0|1|-1|1|1|0|229
N67_000145	augustus_masked-000000F_bc1115-processed-gene-10.9	MSGNRRSYYVVKSTVGKNYVSDNKTSGGYKCDSTGHNDVRRSVCSNSYYDKKKDDKYKKDKCAKVYADGKKTGYTNDTNDYNRSNNKDVYCCDNTVSHDGRSAVHVTVKYHKSVNTDKYYSDAYTKNDDYKGKGVACKKDNKCKNDSKNGDYKTNKYHKDAKAYVKSNDATACKCKDTNYTVVKDYDKVHGCNSKDSRTTNNMNKYTNTDNCNVSYDHGSCGTDCYKTNKSSTYDSNGNYYDMHGNNRSVGASASTCMCKMDKTGMNKGSAYYASKMW	ATGCTCTCCTTTTTTGGGAACAGACGTTTTTTTTTTTCTTTTTTTTACTTTTTGTTTTATTTTGTATTAGTTATAAAATCGACAGTTGGTAAAAATGAGTATGTTTCTCCAGATGAATTGAATATAAAAACATCCGGGTTTTTAGGATACAAATGCGACTTTTCCACTCAAGGAATTCATAATTTAGAACCTGATATTGTTGAAAGAAGATCAGTAATATGTAGTATAAATTCATATTTTATTTATGATAAAATAAAATTAATTATACCTAAACAGGATGACCCCAAATATAAATTTAAATTGCTACCAGATAAATGTTTTGCAAAAGTATATGCAGATATTGAAGGGAAAAAAGAAATACCAATAGAACAAACAGGATTAATAGAATATACACTTGAA…	AED:0.30 eAED:0.30 QI:0|-1|0|1|-1|1|1|0|455	6-Cysteine (6-Cys) domain profile.|Sexual stage antigen s48/45 domain		6-Cysteine (6-Cys) domain superfamily|6-Cysteine (6-Cys) domain
N67_000146	augustus_masked-000000F_bc1115-processed-gene-10.10	MKGTASGYKGYSYANGYVCDKNNVSNTTGDVGCTVNNSSDYVAVCKKDDDYNKVARCSSNYSYKSDSAHKKYSSKKDDNSYNNKTYCRCDNSKTKKNGDNAKGKGVKNNSNTHHTNSAVGSGDKKGHKYDDKRTNDCKNMKMGDYDSRMTVKDNCKYNNAGGANVKAKKTNDGCDTKGNGYKNGVSNNDCTVHGSGNSNVAGKCYKTVYCKHVYKKYKDGNNTTDDVGTVDYYYNAKSAHVGTKSTRCVCDGKKGMKSSSNTSSVSY	ATGAAGGGTTTCACAATAGCTTCTATAATCGGATTTTACCTTATAAAGGGATATTTAAGCTATTTTATAGCCCCTAATGGATATGTCTGTGATTTTAAATTCAATCCATTAATTAATGTTCTTCCAAGTATAAACACAACTGGGGATATTGAAGAAGTAGGATGTACAGTAAATAATCCTAGTTTGTCAGATTATGTTGCTTTGGTATGTCCTAAAAAAGATGATGAAGATTATCAAAATATAGAAAAGGTACCGGCAAGATGTTTTTCGTCAAATTTATATTCTCCATACAAATCTGAAGATAGTGCACACCAATTAGAAGAACTTAAAATCCCAGAAAAATATTCAATATCAAAAGAGTTTAAAGATTTTGATTTAAATATTATAATAATTCCAAGT…	AED:0.31 eAED:0.31 QI:0|-1|0|1|-1|1|1|0|431	6-Cysteine (6-Cys) domain profile.|Sexual stage antigen s48/45 domain		6-Cysteine (6-Cys) domain superfamily|6-Cysteine (6-Cys) domain
N67_000147	augustus_masked-000000F_bc1115-processed-gene-10.6	MNRSNNGNKKKRKDANNYANNYNNNDMSNGSNDARYHNCNNNVDDHYRNCNSNNSTCSTDNSNYKNNTKNVVNTNSYNKNDKSNSDVNMNYNNNTNHHNNRHSNDDKNKKTYKM	ATGAACAGAAGTCCAATATTATTTGAAGAGAACCCAAATGGAAATGAAAAAAAAAAGAGAAAAATTTTTGAAATTGACGCAAATAATTATGAGGCCAATTTTTTGCCGAATTATTTAAATCAATTTAATAATGATCAAATGATTAGTAATCAAATTGGAAGTAATGATGCAAGATATATACAACATAATTGTAATATAAATAATCCCGTAGATGATCATATTTATAGAAATATATGTAATGAAAGTAATAATTTAAGTACATGTAGCACAGACAATAGCTTAATAAACCCATACAAACAGAACAATACTAAAAACGTAGTATTAAATACTATCAATAGTTATAATAAAAATATTCAATTTGATAAAAGCATATTAATTAATAGCATTGATGTTCTTTTA…	AED:0.44 eAED:0.44 QI:0|-1|0|1|-1|1|1|0|181
N67_000148	maker-000000F_bc1115-augustus-gene-10.17	MDANKHNHSDNTVYDVKWVDKKSSSVGRDKKGYSYNNKGKTCSNSKTDNGKTYSYSGAYTACGADGSYDNNMSKYYSKKHTKNKDCKNSKNNNVTGSRDGSVKVDRTNNASKDSYDCWCVSTGNNYNTSGNYHNNCAGYDNGDVKDKMVSHVNVNNGVCSVNYDRKDTKKNKCSTGNYNDVYSGYGYSHSKDVVSGTCWDTNRDACGGDGNYKYNKNVDKGYKKGVGDKNHNVSTSDWNKDKGCAASDTRVYTKNC	CTTTTATTCTTTTTTATTTATAACATGAAACCGAAACTTTTGTGTAAAAAAATATTAAAAAATATATCTTATATACCTAATCGAATTAGCTCTCATAGATGTTATGATATTTTTAAATTTGTAATTTTGCAATATAATGAAAGGTGATATGTAATATATATTTTTTGCATATTCCCAGCATCGCTAAATATGTTTAAAGTTCATATTTTTATACCCTTCTTGTTATTTTTCATCCGTATTTTTTTTATAGAAAAATGAATAAATGAAATAATGAATTATAAATGGGAATATATATTTGCACTCATTTGTGTACTCCAAAAAATAAATGATTTGGTTCATTTAAAGTACCATAATGCACATTTGAGGTTTTCCTAGTTGCATCTGTCTAGTGCTTTGTCA…	AED:0.18 eAED:0.18 QI:686|1|1|1|1|1|7|324|363	Trp-Asp (WD) repeats profile.|WD domain, G-beta repeat|Trp-Asp (WD) repeats circular profile.	protein binding	WD40 repeat|WD40/YVTN repeat-like-containing domain superfamily|WD40-repeat-containing domain
N67_000149	augustus_masked-000000F_bc1115-processed-gene-11.9	MGRKVNVAKSVASAVSSKGKSNKKKSYSKYNVTDYKMNTWSMVTSVTGHTDKDDKYKNWNNTDHDAKTYDKDKKNNKKYSKDCNVWDCDRGHCVNACSVTNKKKHRASAVTKDKYANNKSNKNASVDVRRDRMGSTRMTRYKVNDTKSYGCTGVVNRYKNNNYYWTKMGYYDKNSNNSNDNGKNKKRKKKKKKKGKKKKNCTDYYSSDDDANNSYDNNRDSSNTNYVVDTWSRKDHGVVYDKNCRSNKVKKYRYNTMTKVSKYHSSKCMNAKYNKGYSYRTTNYVDSMNRKHKKNNGSYATKAKNSCKRKGKNDKAHHVKNMNKANNVDKWKYCRHAVCSDDAGDTKVVANGYCKGKKNKNYYYKWNDKNDYYSVVGTKYSSDSMDKYGGTDATMHHNK…	ATGGGGCGCATAAAAGTTCTAAATGTGGCTGAAAAGCCGTCTGTTGCATCAGCAATTGTTTCGATCCTTAGTAAAGGGAAGAGTAATAAAAAAAAAAGTTATAGTAAATATAATCCTGTATTCACATTTGATTATAAAATGGAAAATGAAACATGGTCTATGTTTGTAACATCTGTAACGGGCCATTTAACAGATCAAAAATTTGATGATAAATACAAAAATTGGAATAATACAGATCCACATGAACTTTTTGATGCTAAAATAACTATATATATAGACAAAGATAAAAAGCCTATTGAAAATAATTTAAAAAAATATTCAAAAGATTGCAATGTTTTAATTTTATGGTTAGATTGTGATAGAGAAGGAGAGCATATTTGTTTTGAAGTAATAAATGCA…	AED:0.12 eAED:0.12 QI:0|-1|0|1|-1|1|1|0|677	TOPRIM_TopoIA_TopoIII|TOP1Ac|Prokaryotic DNA topoisomerase I signature|Toprim domain profile.|Toprim domain|DNA topoisomerase	DNA binding|DNA topoisomerase activity|DNA topoisomerase type I (single strand cut, ATP-independent) activity|DNA topological change	DNA topoisomerase 3-like, TOPRIM domain|DNA topoisomerase, type IA, central|TOPRIM domain|DNA topoisomerase, type IA, domain 2|DNA topoisomerase, type IA|DNA topoisomerase, type IA, central region, subdomain 3|DNA topoisomerase, type IA, DNA-binding domain|DNA topoisomerase, type IA, central region, subdomain 1|DNA topoisomerase, type IA, central region, subdomain 2
N67_000150	augustus_masked-000000F_bc1115-processed-gene-11.10	MSKKSSSGGSNNTNKSSKKNAGSATYAGVSCNVWNSAGNKKYNMAGTSSVAVNYRVSSGVTCAGAHTSDSADTYCAATGMAGSTAAGTTKSNMSGYSAGGMSGVCNTDYVSAKKYGNKSKGVSVTVCCVYDKNDNNKDSTDKAKGSKDGYKASVNWSGGHKKWSHGMTDNNVTVGMVDSRYNTHKKYTSNTANRWVNAAVSNTNVCCMAAATNGWNTVVVKKRVKRKDTSRMVVSGGMTTCYDYVSKN	ATGAGTAAAATTAAAGAATCATCTAGTGGTATATTAGGTTCTAATAATACCAACAAAGAATCGTCGAAAAAAAATGCAGGGTCTATAGCTTTACCAATAACATATGCATTAATTGGTGTCAGTTGCTTAAATGTATGGAATTCAGCATTGGGTTTAAATATTAAAATTAAGTACAATATATTTCAGATGGCAGGTTTGTTAACTTCCTCTGTTTTAGCCCTTTTTGTAAATTACCCAAGAGTTTTGTTACCATCTAGTTTAGGAGTATTGACTTTATTATGTGCTGGTTTTCAGATAGCACACCAAACATTTTCTGATTCTGCATTTGATACATACTGTTTAGCAGCTTTTATAACAATTGGGTTAATGGCTGGAATATCTCAAACTATTGCTTTTGCT…	AED:0.15 eAED:0.15 QI:0|-1|0|1|-1|1|1|0|412		nucleoside transmembrane transporter activity|integral component of membrane|nucleoside transmembrane transport	Equilibrative nucleoside transporter	Transport of nucleosides and free purine and pyrimidine bases across the plasma membrane
N67_000151	augustus_masked-000000F_bc1115-processed-gene-11.11	MVKNKRKGDDVSNNGNYSTKSMGNVKHDSRNSDYSNKDNSGVKKVSAYKYCRMTKNNAYSYVYSTYAYADNRYNRNKKKTM	ATGGTGAAAAATAAACGAAAGGGGCAACAAGAAGATGATGTGTTAAGTAACAATGGAGAGAACGAATATAGTGAAGAAACAAAATCTATGGGAAATGTTAAACACGAAGACTCAAGGAATTTTGAAATAAGTGACTATTTATCCAATAAAGATAATTCAGGTGTTTTAAAAAAGTTTTTTCTATTTGTACTATTAATTATATTATCACCCATAATTTTAATAGCTTTATACAAATACTTATTTATATTTTGTTTGAGAATGACAAAAAATAATGCTTTGTTATATAGTATATATTTTGTGATTCTCTATATATTTTCATTAACAATATTTTATGCTTATTTGGCCTTTCAAGAAGACAACCGTTATTTAAATATCGAAAGAAATAAAAAAAAGACCATG…	AED:0.43 eAED:0.43 QI:0|-1|0|1|-1|1|1|0|133		vacuolar proton-transporting V-type ATPase complex assembly	Vacuolar ATPase assembly integral membrane protein Vma21
N67_000152	maker-000000F_bc1115-augustus-gene-11.5	MNNKKNNKNSDTNSKVVSVKRTRRRTARAGGTRYSGGDACVASSKNAATVVKTSYSYNTNYSYTGKYMKHKGSRSGYVSCKDKTDTNYCSVNAGDNNHVGGGNAASSAHGHVDKYSKSKAVKNSKADDVKSVYSVKKYDVKACRVRNSKKGSDNTTGSVVTKKKHKKKNMGMVYVVGKGKNNSVDDAVHTANMTACDYNGVKRKHVRMNTCRCSGHAKHNNASKDVAKSNGAVGYRHGSRNAYDNVKDAWTTGVNHNK	ATTCAATTTATTAATAAAAATTAAAAATAAAAAAATCCTACAATGTATATGAAAACAAAAAAAAATATATAAATTTATATATATAATAAACGAAAAAATAATTTAAATAACATAAAAAAAAACATAATTTTAGAAAAGTTTCATATTTTCGTAAATAAACGTGATATGTGAAATATGTTATAAAAGGAATAAAAACGAAGCGCCAAGAACGCACAATAAAATATAAAATACCGACTATTTAGAAAAAAGAATGCAAAATTAAAAATTATATAAGCAAACAAAAATAAAAAAACGATTAAATAGGAATAAGAAAAATTAATTTATTTATATACATGTAGAAGGAAAATTAAATAGAAAGGGTTCCAATAGGAATACAATTTTACATGCATATACATTTTA…	AED:0.00 eAED:0.00 QI:955|1|1|1|1|1|2|711|374		nucleic acid binding	Alba-like domain superfamily
N67_000153	maker-000000F_bc1115-augustus-gene-11.0	MNTVSYGVCSSNKSDKYNRRNSNYCGKNANGKHNNSKVDCDYKKTCDYSYSDKRRNSYDDKVNTGANWCSGNKWSARRKYWVTAKDSHKDMKNYSTYMNMSGCDNNNMKSKDSKAACNRVNCYDYNKKGSNGKHTSCSRNRVSKGAKNNSNRHNTKKNKNRKKNKTGSNGSVDDNYYNYKKGDAYA	TTTATGTTATTAAATGCACATTTTATTATAAACATATATACATATATATTTATTTTATATATAATGTTATACGATTAGGACATGACTAGAAATATAGGTTTTATTTTCATTAAGATATAATATATTTTTTATAAAGGTGTGCTAGTCGTTTTTAACATTTCCTTTAAGTATACATATTTTATAGATTTATTACATTATTTTTATATTTTAAATAGTCAGTTTATTATAATGACCATTATTAAAGCATTCAACATATGATATGATATCTGTTTTGTCTTTTATCTACAAATAGTGCATTGGTTATACTAAAGTGTATACACATATGTTCTTTGGGCTTATACAATTTTATTTACACCCAATAAAATGGAATAGAAAGGTTTTTCACGCATATACGCATTA…	AED:0.37 eAED:0.37 QI:1322|1|0.92|1|1|1|14|290|272
N67_000154	maker-000000F_bc1115-augustus-gene-11.1	MSNVDTYNHYKKGKSKKNNKDYKYNDYNKNNNNNGTNSNNRRRNGNYNKYASNYNNNVNCCNNNNHHCSGNSDDKDANSYSNNSNDDSYDSSKKAKKRYVDGDSHSGHNAMRAKKGDVVVVGNSDDANSKGVTYTRGAAGCKWVDVGTKYNVDMKKYNCDYAAHGSDAYDRNGVCCYDVKNNRKVRSYGSTTTVNHVSNANRGSHHNKNNTDVKDKNKNCDANSMGSVNADNNSTDKTNKNGKNDSNDDNNNKMVKGDKKKNSDVMSNKGMNKNKGYAASYMKHKKKHHKVVYVDGSDMHGHKNAKKGDYVGYSDTVKKKGNHTSVRTTVAMKGVDDVVCAWVTSKRDTVVRGSSDYNYSSGDYTKKNKSSDMTTSRKNKYSSARKKKNWKNNNSYTK	ATTGTATAACAAATCTTTATATATGAATTTTTGTTTTCGTGCGTAATATAAAAACTATATATTTGTATATAATTAATTTGGTATGGTTTCATTTTTTTTTACGATTTAAAAAAATATATTTTGAGCTCCATGTATAATTACATTTGTATTACATTCTTTGATGTTTCTTTCTTTTTTTAATTTCTGATTTTTAAGATGTAATGAATAAACAATATATATAAATATTAATCCCGTATTCAAATTTAGTCTGATAACGCATATTTATCCTACTCTGTATAATAGATATACATATTATCTTTTAACATTGAATGTGTATAAAACAAGTGCGTATGAACCGTATATAATATGTTTATATATACCTATCCATATGTTTGTTTTACAAATTTAATAGTTTAAAAT…	AED:0.36 eAED:0.36 QI:688|1|1|1|1|1|3|184|562	ECT|cyt_tran_rel: cytidyltransferase-like domain|Cytidylyltransferase-like|CCT	catalytic activity|biosynthetic process	Rossmann-like alpha/beta/alpha sandwich fold|Cytidyltransferase-like domain|CTP:phosphocholine cytidylyltransferase domain
N67_000155	maker-000000F_bc1115-augustus-gene-11.2	MYVNDDKKVKNDAYYSNDVYNNKYKKCNSNKAYNNNARCGDSCVNVAYNSNRSKNSSKKRNDNYNVNNCYDNSSNCGDKGCCMASNNKCTNSNNKDDNSNKNNYMNNGSKYKNYRKVHTKNTDYKTNRRCVAAYGTKGDKKKKMHHSVYRKYMNKDG	TTTTTTTTTTTTGCTCTATATTATTATATTTGTTTTAATATTTTTAAGAGTTAATTTAAGAATTTTGTTTCTTTATTTATCTTTAACTTTAAAGACTTCATTATATTTTATGTCATTGTATTTTTTTTTTTATTTATTAACTATACACATAATTTGTGCAAATATTTTTACATATATGCCATTTCTTTAATGATTCACATTAATTTATGTAGAATTATTAATATTAATTTTTATTAACTTTATGCACAATATTATATATATGTTCCACATTCTATAAAATTTATATTATTTGTTTAAAAAAATATAAAAACACAAACTTTCTTTTAAAAATAAAAGATAAGAATATATGTATTTATAATAATTCCATGGGTTTATATCCAAGCATTGAGGATATTATTA…	AED:0.40 eAED:0.40 QI:501|1|0.85|1|0.83|0.85|7|608|254	Leucine-rich repeat profile.|Leucine-rich repeat	protein binding|motile cilium assembly	Leucine-rich repeat|Dynein assembly factor 1, axonemal|Leucine-rich repeat domain superfamily
N67_000156	maker-000000F_bc1115-augustus-gene-11.6	MKKTNMKRSGKKKGKSKRYTTNSKNDDNNSVKKDKNDNSDNKNDGNAKRNNDYKYHDNKNKTTNYKHRDNVNKNNYNYYNSYNNYSVKGNYSNDNNNRNKKNDTKKSNYKHTYYNKDTKNSDNNNNKMNNSNASKWNKNMHTKTGTNNSNKSKKTKYGKSKNNNNDTNDMNKKYNCNKNVYAKTCGYKSSKKNSKKGYMYKNSKNVKYNMKKYTSYNYKNNNCSYRDSNNYKYVMNASKKNTDMVDNNSYNAMMTNSYTNSRDNNSYANNGKNNTKNKKNNSDSYSSNTKNNYTKNDYYDATNKNSTDNNTNNNYVYNVAKTHKCDNMKKMKNKNTTNSCKKNNSYYNDNTTKYVKHKNNNYYSYCNDNMKNNYSDKKGKNNDSKHVNYNYYNNYTKYS…	ATGAAGAAAACTAATATGTTACTACCAAAAAGAAGTGAGGGAATAATAAAAAAAAAAGGTAAGTTATTTTTTCTGAGCATCAAAAGGTATGAAACTACGAATATATCCATCCAAAAAAATGATGATAATATTAATATAAGTGTGGAAAAAAAGGAGGATATAAAAAATGATAATTTTATCAGTGATAACAAAAACGATGGAAATGCTAAGAGAAACATAGAAAATGACTATTTGATCAAATATCATGATGAAAATAAAAATATAATAAAAACAACTAATTATATTTTAAAAATACACTTAAGAGATAATATATTTGTTAACCAAAAAAATAACTTTTACAATTATTTCTATAATTCATATCCGTTTATTATAAACAATTATATTTCACAAGTAAAGGGA…	AED:0.02 eAED:0.60 QI:0|1|0.66|1|1|1|3|1106|1747
N67_000157	maker-000000F_bc1115-augustus-gene-11.7	MSSKGNVSHRDKWKYKRSYAKKDTHKYNKTKGDNKKDAKYNHMTCNVVNSKKKKNKNKNKNCYKKKNNSKKKKATKMHMDNDVTKNDNSKGKNDKDVNNKVHSNNTKTAKSANKKKKYYANNMNNKYKKKKTKNKDKKKNKSNNCKKASNNYYSKWKTYCMNKSSNGNKGWSNMSNWNNHNDDNHNTHNSSKSHSNNSVHVKKGNSYAYTKKSVSNNSKKKDSVSGVNDYKNKDYDKYTNSNNNSNVYCNKHDCGNTYYTYKVDNHNSSYDNKSRSYMASYYTKYKGSNHVYDKKSYYSCRYYMKRKNNVDYSMTKMNYHSRGKDWMKGDDNKNVNKKKWNKKTRTSSCNTTAASDKDYTYNYRDYKKCKKMNNVNYCKNSKKVTYATKYKVNMDDTMH…	TTAAAATTTAAAGCACCTAAATTCACATTTATAACTTTTATAGAATACCTAAAAAGTATTTTAATTAAATAAAATGAACAAATTCATATAGTATTATACTTTATTATTTCACAATAAATATAGCATATCTACTATTCTTCCTTTATATTTTTAAAAATACGTACTTAACAAAAATATATATATACCAATTATCATAGGAGCTTGTCTTGTTAGGGTGAGAAAATGAGCTCAAAGGGAAATATAGAAGTTAGCCATTTAATAGAAGAAAGAGATAAATGGATAGAAAAATATGAGAAAAGGGAATCAGAATATCTAGCTCTAAAGCAAAAATTAGAAGATATCACACATAAATATAATAAGACAAAAGGAGACGAAAATGAAGAAATAATCAAGAAAGAC…	AED:0.00 eAED:0.00 QI:222|1|0.75|1|1|1|4|0|1192
N67_000158	maker-000000F_bc1115-augustus-gene-11.3	MTVGYNTGKTSVNSMNNVNTYHTMMYYKVHRRNRNCVDTSVDVNVNMNMRKKTNKNHMTNVSKTSYDYNSVCYGRMAYVDTNSTYAKMYNMSNTYNRYTKSVGNKYDNNNKADSNHMWTSAYTGKNVKKVHVNMVYNNTNWKYDADDSSSSD	AGTTGGATAATTTTATAGTAATTTAATGAGGTTTTCAAAAAAAAAAAAAAAATGATTTTACTACAAATAACAGTTCTAGGATATTTAAATACAGGGAAAACATCTTTGGTTAATTCTATTATGAATAATGAAGTTTTCAATACTTATATACATACAGAGATGCCAATGATATATTATAAAGTACACAGAGAAAGAAATCGGAATTTTTGTGTTGAAATTGAAGACACTTCTGTTGATGTAAATGTAAATATTTTTATGAATATGCTAAGGAAAGAAATTAAAACAAATAAGAATCATATGACAAATCCAGTGTTTAGCTTATTTGAAAAGCCAACGATTCCCTTTAGTCCTTATGATCAGTATAATTCGGTTTGCTATGGAAGGATGGCCTATTTATTA…	AED:0.09 eAED:0.09 QI:51|1|1|1|1|0.9|10|2140|224	Ras family|small GTPase Rab1 family profile.|Transforming protein P21 ras signature	GTPase activity|GTP binding|signal transduction|membrane	Small GTPase|Small GTPase superfamily, Ras-type
N67_000159	maker-000000F_bc1115-augustus-gene-11.8	MDVKYDKNRNCAHVDHGKTTVDNSSNKSKNGKVKYMDNRDKRTMKSSSCTYNKNYVTSNTTSAKNNNDNTKSTNTNKTRNGDNTSKNNKDRTNNSMDNMYNDTGHVDSSVSTCVRCDGADCGCSTKVRTWKMVKCVNKDKTNKNMDSMDAYHNNNVNAYYYMNMDNDTNNTKYTSTKGNVCSSHCWCVDNTYCKKMNDNNCNKKKYMWNRYYNKKKKNDTNSSGGTNTVKKKKKNSVVDWRYDTTNRDDKKKCTNSDNSKKNNNNNVTTMSNSSRSNACSSKNSSRKYSYNNYKNMNCADSTYSKNCANNNTVGKDYGNTSCKYSGTYNMYVCGKNTRKKYCMGGDKAYAGNVAYSNYYNNNVTDYNNNSYNSDKYGKNDKSCTTSYYNKKDGVKNSDY…	ATGGATTTAGTAAAATACCTTGACAAAAATGAACAAATCCGAAACATTTGCATTTTAGCTCATGTAGATCATGGGAAAACAACGCTAGTTGACAATTTAATCAGCTCAAATAAAATTATAAGCGAAAAAAATATAGGAAAAGTAAAATATATGGATAACAGAGAAGATGAACAAAAGAGACAAATAACTATGAAAAGTTCCAGTATACTTTTAGAGTGTACTTATAATAAAAATTATGTTACTGAAATATTTTCAAATATTACAACTTCTGCTGAAAAAAATATTAACGAAAATGATGAGATAAATATTCCCACAGAAAAATCTACTAATACTCAAAATGAAAAAACAAGAAACGGAGATAATCCCACTTCGATACCCCCAAAAGAAAATAATGAAGAA…	AED:0.04 eAED:0.28 QI:0|1|0.66|1|1|1|3|702|1326	Elongation factor G C-terminus|eEF2_snRNP_like_C|small_GTP: small GTP-binding protein domain|Elongation factor Tu GTP binding domain|Translational (tr)-type guanine nucleotide-binding (G) domain profile.|EF2	GTPase activity|GTP binding	Elongation factor EFG, domain V-like|Small GTP-binding protein domain|Transcription factor, GTP-binding domain
N67_000160	maker-000000F_bc1115-augustus-gene-12.4	MKSVTTVGNNSNYVHANDNYGNGNNNSNNNGNNKKNAAHNSNSYKNVNVNAKTARKSNNKRKYTDNNNANYNKKNCNYNNCYVNNSSDNSSNNVNKYSDHYKYNSHNTVKKWKRHSDNRVVYNTHGNSNRNSRASNGNSNNSNNSNNNNNNNNNNNNNNNNYYNDHHYYNRGSNWYNNNNNNNNNNNNNNNNNNSNNSNSNYNMYNRSYNNDSRNKNRAHNSVSNNNMNYDSNNDMKAYKTKHNKNMNNTKNGYNNKSNYCNNYNNSGNVSNNYVKNHHNNKTHKKTDKNNSDNMNNNTKMNSNKNKKNVNDVDKAKMTDDNNKDTKDNNSRYNKNDNNKNNHNKSNSNNNNNNNNNNNNNKSGNNSSNDKSSKKKSTTVDADDYTKDKNKGYKNDYNN…	ATGTTTAAAAGCATCGTTCCGACAACAGTCGGGTTAAATAATTCAAATTACGTTCATGCCAACATTGATGAGGAATTTAATTTTTATGGTAACGGCAATAATAATATTAGCAATAATAATATTGGTAATAATTTTCCAAAAAAAGAAAATGCTCAAATAGCTATAGAACATGAACAAATATTAAATATATCAAATTCTTACAAAATTAATGTTGAAAACTTAGTTAACGCCAAAACCCCTGAAGAAATAGCACTTCGAATATTAAAATCACAAAATATACAAAATAAAAGAAAATATACAGATAATAATAATGCAAATTATGAAATAAATAAAAAAAATTGTAATTTTTATAATCCTAATTTATGTTATGTAAATAATTCGTCAGATTTACAACCAAAT…	AED:0.30 eAED:0.29 QI:0|0.5|0.33|1|0.5|0.66|3|28|3580
N67_000161	maker-000000F_bc1115-augustus-gene-12.0	MKNNSKMKNSHKMKKHHNNDNKNWGGSCVVRCWKAGYNRDTKVKKKRDYNKYYNKNKSDKRKVDRTKSCYNNNNKSRVYSVRHACGYVGNDTVRKKNSDDDNVSNDKNVSDYCSKDNYTGGRAKVKVKRVDKSNHYDNNDSRWVNCRDSRDTYSDSDTDHYCAVVHWSKHKMDMMRTNWKDSSAVKNASSKHS	ATGAAATTAAATGAAGAAATAAATCAAAGTCCAAAACCCCAAATGGAACCAAAAAACATTTCTCATAAGATGAAGAAATTGCATCATATTTTGAATAACCCAATTATAGATATAAATGAATTAAAAAATATTTTATGGGGTGGAATATCATGTGAAGTTCCATTTATTGTAAGAGAACAATGTTGGAAACTAGCACTTGGGTATTTGCCATTAAATAGAGAAGATACAGAAAAGGTTTTAAAAAAAAAACGAGATGAATATGAGAATTTAGAAAAACAATATTATAATAAAAACAAATTATCAGAAGATGAATTAAAAATATTAAGACAGATAAAAGTAGATATTCCTAGAACCAAATCATGTTACAATATATTTAATAATAATAAAATACAACAATTA…	AED:0.32 eAED:0.91 QI:0|0|0|1|1|1|2|0|348	Rab-GTPase-TBC domain|TBC/rab GAP domain profile.		Rab-GTPase-TBC domain
N67_000162	maker-000000F_bc1115-augustus-gene-12.1	MNRKVKKGNKVVYGYGKTVKTDNRRSVYDNNSKKMTKNKDYNANSNDVNVYSSKYVTCNSVARTYSKKKNYSHMKGVTVKVTNGKKKRKSSYNTVGSWSRKNYDTVNGSCCTSKNCNYVNRMSYVRTTDRSYSDNDVKKSVNKSNKNDKSCSYNKNKKNDKNNNNDNNRGVSNTRNYMRKDSDDANKYSNKAHKVNVNSKVKKKNNMYDTYDNKKNSVDYGWTSKDYTHN	ATGAATTTTAGAGAAAAGGTCTTTAAAAAAGGAAATCCAAAAGAAGTAGTATATGAAGGATATGGGAAAATAACTCAGGAAGTTAAAACAGATAATAGAGAAAGACCTTCTGTATATGAAGATGAAAATAATTTATCCAAGAAATTGCCATTTTTTATGACCAAACAAAATAAGGATATATATAATTTTGCATTAAATATTTCTGAAAATGATGTAAATGTATATTCTTTATCTAAATATGTACAAACATGCTTAAATATAAGTGTGCCTATAGCAATTCGACTAACTTTATTATACATATCTAAACAAAAAGAATTGTTAAAGAATTATTTAATTTCGATCATTCACATGATTAAAGGTGTTACTGTTTTAAAAGTAACACAAAATGGAAAATTAAAA…	AED:0.31 eAED:0.39 QI:0|0|0|1|1|1|4|0|358
N67_000163	maker-000000F_bc1115-augustus-gene-12.5	MKVDSYGNGNSNNVKKCKKVYKKSNMNAKKKKKSVYNKNDNHNYYKKKYNMYGGTNKDANNNRTKSDKNKTKYDKNKYCCCKSKMSTCYDNKNKSHKKTDSSNDGKYSSGGDDKTKNYYKTSSDYSNVSHKTNNAKNSRCNYDTKKMSYDNTSYKRKVCKNDAGTTTGDVVNKSKVKKYSNGNVVKSDDTTGSGDGYVSSVRKKTKGANSMRNKSTSVCNYVMDMNTNNYNVAHNNYRDCKYNYMYTCSSNNVMAWMYDKKAYKNSKGKVYDKKSTDKYKCKNKHNKMNNKKNKNTSDGKKDTCYNKTKDGKYASMHNNYTSKYMKVAHYDYCNVMYNGYDTAGNNGDKWKNNKYVNNTNYHTSNKYKNKYCSCSDGTYNKVKKDNNVRYKANHKYDCC…	ATGGAGAAAGAATTAATTGTAGATTCATATATCGGGTTTAATGGGAATATATCAAATAATTTAATATTAGTTAAGCAAGAAAAATGTATTGAAAAAAAAGTATATTTGGAAAAATTAAAAAGTATAGAAAATGAAGAGATGTTAGAAAATGCCAAAAAAAAAAAATTAAAAAGTGTTTATAATTTAAAAAATATTGATATAAATCATAATTATTATGAATTAAAAAAAGAAGAATTAAAATATAATTTTTTTATGATTTATGGAATTGGTACAAATATAATAAAAGAAGATATTGCAAATAATAATAGAACAATTTTTAAAAGTGATAAAAATAAAATAACCAAATTATACATTGATAAAAATCAAAAATATATTTGCTGTTGTAAAGAAAGTAAGTTA…	AED:0.41 eAED:0.47 QI:0|1|0.87|1|1|1|8|312|723	WD domain, G-beta repeat|Trp-Asp (WD) repeats profile.|Trp-Asp (WD) repeats circular profile.	protein binding	Cilia- and flagella-associated protein 52|WD40 repeat|WD40-repeat-containing domain|WD40/YVTN repeat-like-containing domain superfamily
N67_000164	maker-000000F_bc1115-augustus-gene-12.2	MNDSKRYDSKYKDKYNDDDYKKDRTKSSNMVSKGTGNYHNNDNKACKKKKNNNNKNNNTNNNKKAKTYNKNSVKSSNKKTRNNDTASKTDVNKKNMNNYRVYRYCSNVSSTYMSVKYTNYKSCYYTVTYCDRNNVSVTAGCAAWVHYKNRSMTSKYNDYKNYVCRNKTKKKAKHRSKKTVKKYSKYKSTRNYDYTRKNGKSCYMMHYKNCHNCHKNDHKNCHKNCHSNGNSGNTNSADDKKNKNNGKTDDTKYDNMCDTSSSCNNGNGKNNYGNNYRNRKNVGDYSKGDMADGCNNMVDSNKYNTKKYVNKSNKYYMNKMRKKNMDNNKGKKSYMNSKKTRKKYRNNNRKKKNYRDTYNDKSDYNNRTYTNGKNNNSNYDDNKKSYSYNYYSSSVVMGN…	GCAAATCGAAAAAAATATAATAAATATGAGAGAGAAAAATAAAAAATTTCCATAATAATATAAAAAAAATATTTATATATAATATTGTGAAATGCAGTGAATTGACATAGGAATGTTATATTAAATTATGAAAAGGGAAAGACATGTATAAAAAAAGAATGAGCATTTTCCAAAGATAGTCCCAAATTATCAGTAAACAAAAATATTATAAAATGAATGACGAAATTTCCAAAAGGCTATTTCCATACGACTCTAAATATTTTAAGGAAATTTTTGACAAATATATAAATGATGATGATTATAAAAAAGATTTAAGAACTCTTAAGAGCTCTCAAAATTTAATGGAAGAAATTGTTAGTAAAGGAACTGGACTAAATTTTTATATAGAACATAATTTGA…	AED:0.01 eAED:0.01 QI:212|1|0.66|1|0.8|0.66|6|442|1703
N67_000165	augustus_masked-000000F_bc1115-processed-gene-12.16	MKTDDKKDNKSKVTSSMKKNNGKNAKKKKYSNDDHVWVKYGNKNKSTKNKNNVANCGRKSYNNYNNCNYNMKKNSKKNKHKSK	ATGGAAGAAATAAAAACAGATTTACAAGATAAACAAAAAGATAATATAAAATTTTCGAAATTTGTTACCTCATTAAGTTTTATGAAAAAAAATATAAATGGAAAAGAAGAAAATGCTAAAAAAAAAATAAAATATTCTAATGATGATCATGTATGGGTACTTAAAGAATATGAAGAGCAAGGAAATATTTTTTTAAAAAATAAATTATCCACAAAAAATAAAAATAATGTTGCCTTAAATTGTTTGGGAAGAAAATCATACAACAACTATAATAATTGTATAAATTTATATAATATGGAAATTAAGAAATTCATAAATTCAATAAAAAAAAATAAACCTCATAAATCTTTAAAGGAGTAG	AED:0.00 eAED:0.00 QI:0|-1|0|1|-1|1|1|0|119
N67_000166	maker-000000F_bc1115-augustus-gene-12.7	MDTNTNDNKDVVDGKNNNYKRKDMRNNWHRSSSVTKDNYYHKRSKKDYCSYYNGGGVAKGTYDNAKSGKKKGMKCDTYKSAMSYVTDDTTNVTRYSKNKKTSGYNNKDKTHSYKWKK	TTTCATTTTTTTTTCATTTTTTTTCATTTTTTTTCATTTTTTTTCATTTTTTTTTCATTTTTTTCACTTTTTTCACTTTTTCCATTTTCTTCCATTTTAAATTATCAAAAGCACAAAGGATACCTCAACACTTCTTTATGCTTTATATTTATTGGCCACCTTTTAATTGCAATATTTCAACTTTATCAACACTTGATTATAATATATAAAAAAATATGCATATTTATAATAATAATAATAAAGTACGCTGATTAGTATAATTACACATTATTATTACAATTCCATATTTATATCATAATATTCTTCATATTGTAGCACATATTTTAACAAGATGGAGGACACAATTAACACCAACTTTGAAGATAACAAGGATGAACTTGTAATTATAGTTGATGGGAA…	AED:0.24 eAED:0.24 QI:331|1|1|1|0.90|0.75|12|2154|199	Nudix hydrolase domain profile.|NUDIX domain	hydrolase activity	NUDIX hydrolase domain
N67_000167	augustus_masked-000000F_bc1115-processed-gene-12.18	MKDSKNYYGKNYCRTVNYNNKKKTANNNDKKCVNNDKTVDKVKNSVADSRKNVNTNNSVSSDKANDKTNYYTSYRNNKNTNVAYNWDRNKDKNCHNKHYNTSHYTSDYYYMHKYSGNTTNKYKYKNNRWKRSHDHVTHDAVNKKKNTTNSGNKKSGNNGDKSSSHNHSNTKVGGTSSSYGKNAKGKVVTRSGYHGHKAANNYYANYGKMRDDTNVDVKNSMDKTGKYKSYTSDYYCKKMNKAYADDTNVDMRNRGGSVNRNNSDTNKMRNGTDGKKNCRAKDMSSKNKCMRDVYRCDHHRHKYKCYTYDACDSGVTHARTNYSDRYNWSTRNVHYSRAVKTVMSKRKKWVNNVDGWTDRMTKGRRGTKAGSKAGNMWDKWSNKDNRACVDMNNGKDKNK…	ATGATAAAAGATAGCAAAATAAACATATATTATGGTAAGAACTACCCATTTTTATGTAGAACTGTATTCAATATATACCAGAATAATATAAAAAAAAAAACAGCTAACAATCTGAACGATAAAAAGATCGAAGAAATATGCGTAAATTTTATAAATGATAAAACAATCGTAGAAGATATAAAAATCGAATTTGTAAAAAATAGTGTAGCTGATGAAAGTAGGAAAAATGTTAATACTAATAATAGTGTAATAAGTAGTGATAAAATTTTTGCAATTAATCTTGATTTTTTATTAAAAACAAATTTATACTATTTTACAAGCTATAGAGAAAATATTAATAAGAATATAATAACTAATGTATTTTTCCAAGCACAATATAATGAATGGATTGATTTTTTA…	AED:0.30 eAED:0.30 QI:0|-1|0|1|-1|1|1|0|804	Aminoacyl-transfer RNA synthetases class-I signature.|Glutamate--tRNA ligase [gltX].|tRNA synthetases class I (E and Q), anti-codon binding domain|tRNA synthetases class I (E and Q), catalytic domain|Glutamyl-tRNA synthetase signature|GlnRS_core|gltX_arch: glutamate--tRNA ligase	nucleotide binding|aminoacyl-tRNA ligase activity|glutamate-tRNA ligase activity|ATP binding|cytoplasm|tRNA aminoacylation for protein translation|glutamyl-tRNA aminoacylation|tRNA aminoacylation	Aminoacyl-tRNA synthetase, class I, conserved site|Glutamyl-tRNA synthetase, archaeal/eukaryotic cytosolic|Ribosomal protein L25/Gln-tRNA synthetase, N-terminal|Glutamyl/glutaminyl-tRNA synthetase, class Ib, anti-codon binding domain|Glutamyl/glutaminyl-tRNA synthetase, class Ib, catalytic domain|Glutamyl/glutaminyl-tRNA synthetase|Rossmann-like alpha/beta/alpha sandwich fold	Selenoamino acid metabolism| Cytosolic tRNA aminoacylation| tRNA modification in the nucleus and cytosol
N67_000168	augustus_masked-000000F_bc1115-processed-gene-12.12	MKSSDKYDNNDRKNNNNNRYNNCNKNVRNNRRKTSKNKNTKSSGYSNGSKSVSHKNNDKTNGTDTGSKSKSGNGNGNGKSKNGNNGKNSGNGSGGGGKYNGASNNSNKKYTGYTGDDKNNMNKCVKKKKKNSDNRMVNSYVSDVKKNKSVYNTGGDNNYHTYTGNRSNYYNYDDKKKDSYNRCNDDKGNSSNSNKYMKNYNDCSNCDNSSSSSNSKKKKKKYYYGSNNMRNGWGMYNDRVGYKMDNAGYKYNYSTGYRSNKSVMSDSDNHKSHNGDGNDDDDNGNDNGNGNDNGNGNDNGNGNDNDDDKKKNNKNNNMSNVCDNHSCNKTSNTYNKKDKNNNSYSYHKDKNCDASKKNHNSKKSTCKNGSNDYGNKADSNSACHTRGGNSKTDTNSTNS…	ATGTTATTAAAAAGTTCTGATAAATTATTTTATGATAATTTAATAAATTTAGATGAAAGGTTAAAATTAAATAATAACTTTAACGAAAATAGATATAATGAAAATTGTAATAAAAACTTTGTAAGGAATAATAGACGGTTTAAAACTGAGCCTTCTAAAATTTTTAATAAAAATACAAAATCGTCAGGTTATTCTTTTTTTCAAAATATTTTTGGTTTCTCAAAAAGCGTTTCTCATAAAGAAAATCTGGAAAACGACAAAACCGAACTAAATGGAACCGACACAGGCGAGAGCGAAAAAAGCGAAAAGAGTGGGAATGGGAATGGGAATGGCGAAAAAAGCGAAAAGAATGGGAATGAGAATGGCGAAAAGAATGAGAGTGGGAATGGCGAAAGTGGC…	AED:0.49 eAED:0.21 QI:0|-1|0|1|-1|1|1|0|1354	Serine/Threonine protein kinases active-site signature.|SAM_superfamily|SAM domain profile.|Protein kinases ATP-binding region signature.|Protein tyrosine kinase|SAM domain (Sterile alpha motif)|Protein kinase domain profile.	protein kinase activity|protein binding|ATP binding|protein phosphorylation	Serine/threonine-protein kinase, active site|Protein kinase domain|Sterile alpha motif domain|Protein kinase, ATP binding site|Serine-threonine/tyrosine-protein kinase, catalytic domain|Sterile alpha motif/pointed domain superfamily
N67_000169	maker-000000F_bc1115-augustus-gene-12.3	MMVSNDARKAHAKSKVTKMCNKKVSSSYNYTNSKNGCRHCADKYYGKNYKNKNKCNNNTNSNKSYNYYKNDKDNKNTNCTKHSNKTKKKKTVVTCCMCVYAKVGDYCCNRGGCGSVSHVYNNVHYCNDCTNKSNMKYKSGNSANKRKRAS	AAAAAAAAATATGCCAACTTTTAGATAAATAAAATGATATTATTTTAAATAAGTATAGAATGTACTTAATGATTTTATAAAAATATATTTTACCAATTCGAATAATATATATATATTTATATTTATATTTATTTGGTTATTTGGTTATTTGGTTATTTGTTTATTTTTACTTTTTTCTTTGTATTTATGATGGTTGAACTAAGCAATGACGAAGCCATAAGATTTTTAAAGCAAGCACTACATGAAGCTGAAAAAAGCTTAAAAGTTGAGACTAAGGAAATGCCAATATTTTGTTTATTAATAAATGAAAAAAAAGAAGTAATATCAAGTTCTTATAATTATACAAATGAATCAAAAAATGGATGTAGACATTGTGAGATCATAGCTATAGATAAATAT…	AED:0.34 eAED:0.34 QI:186|1|1|1|0.75|0.8|5|861|242	Cytidine and deoxycytidylate deaminase zinc-binding region		Cytidine and deoxycytidylate deaminase domain
N67_000170	augustus_masked-000000F_bc1115-processed-gene-12.19	MHNSSCDNKDKNKDYHGVKNRDKKDSAKDGNSKKHNNGNTSNKNNNNNNNNNNNNNNDDDKNYSKCNVVSKYSDNTGDKNVHKKRSNSYKDKKKHVKCTDTSNNNDDHVNKKDKNADNKNSVNNYSNTNSTNSDNDNNNKKKCNSNRYNNKYKRHNKNNDKAKTKGKNVNKAKSKRMANKKKSYDDKYKRNCTHKDTHYGDKKKNSTRNDGVNNVKNKKKKNYKRKYRYSSRTKSKHDMNKSDDSSYDSVDYNWSCNKGDVDNKKKYDTKYMYYKKSSSSNSSKSGKKNSTKKKSASNRKGDSNSNKKSDKKKKVTDNYKNKNKKNRNSRRDCDKYKKNYTKNYMNHDHKNNKNHKGNKKKKNTHMDVHKTYNDNKDSNTKNRKNYKYSNVGGYTRKDW…	ATGCTGCATTTAAACAGCTCATGTATATTGGATTTTGAAAATATAAAGGATTTGCTAAAAAATAAAGATTATCATGGGGTAAAGGAAAATAGAGATATAAAGAAGTTTTTTGAAGACATAAGTTTAGCATTTAAGGATTTTGGAAATTCGTTAAAAAAAATACATAACAATGGAAATACAATAATATCAAACATCCAAAAAAATAACAATAATAATAATAACAATAATAATAATAATAACAATGATGATGATAAATTTGAAAACTTATACTTTTCAAAATGCTTTCTTAATGTAGTATCTCTTATAAAAATATATTCTGACGAAAATTTGACTTTAGGTGACCAAATTCAAAAAAATATTGTTCATAAATTAGAAGAAGAAGAAAAAGAAAGAATTGAA…	AED:0.22 eAED:0.25 QI:0|-1|0|1|-1|1|1|0|2687
N67_000171	augustus_masked-000000F_bc1115-processed-gene-12.14	MDMKNSTSNKSSSNVKNVKKDNYCVYHNNKKKSNDYDHKNSTTNSKDKKNDNRYNKKNKMNKYKMDVNTHNYKNNVKKDHNSMSSDNNTVDNNYYDRKTNNSNSYAVKNANRNSKNKSYNTNKYSANYNKSYDSGKTKDNSNNDSMMKDSSHHTNKDNVNTNKVKNNGSTKNKKKKDN	ATGGATCCATTAATGAAAAATAGCGAAACAGAAAGCAACTTTTTCATAAAGTCTTTCTTTGAATCCTTATCAAATTTTGTAAAAAATGTAAAGATTGAAATTAAAGATATATTTGAATTACTTAATTACCCATGTGTGTATCATAATAATAAAAAAAAATTTAGCATTAATGATTATGAGGATCATAAAAATTCAATAACGACAAATATTATAAGTAAAATTGACAAAAAAAATATTGATAACTTTCGACAATATCAAAATAAATTAGAAAAAATTCTAGAAAACATTAAAATGCTTAATGAAAAATATAAAATGGACGTACCATTATTATTCATTATTGAAAATTTAATAACATTACATTTAATTAATGAATATAAAATAAATAATATAGTAAAAAAA…	AED:0.00 eAED:-0.00 QI:0|-1|0|1|-1|1|1|0|308
N67_000172	augustus_masked-000000F_bc1115-processed-gene-13.0	MNYDSSCCDKNNTTYTCCVVNCWKCKKTVHSHASACWTGGKVKGVNRDHGGCTNTGGDMAGYGSCYGMMAYNKWTASAVCVTYAKNRCGGTWGGVSNSKYWKVMTMGVNMYSMVDDDTRTTSDAYKYAKTKCNSKCGVWCVNGTMYGAHVKSN	CAAAAATATCAAAAATATCAAAAATATCAAAAATATCAAAAATATCAAAAATATCAAAAATACCAAAAATATCAAAAATATCAAAAATATCAGAAATATCAGAAATATACAATACAATAATGAATTATGATTTTAGTCTGCAATCTTGTTGTGACAAAAATCAAAATACAACATATATAACTATTTTATGTTGTGTATTAGTAAATATAATATGTTGGAAATGTAAATTTTTAGAGCCATTTAAATTGTTGACTGTTTTTTTGCATGAATTTTCTCATGCATCCGCTTGTTGGATAACCGGAGGAAAGGTGAAGGGGATAGAGGTAAATAGAGACCATGGAGGTTGCACAAATACCATAGGTGGAGATATGTTTTTCATTCTTCCAGCAGGATATATTG…	AED:0.00 eAED:0.00 QI:119|1|1|1|1|1|2|343|242	Peptidase M50B-like
N67_000173	augustus_masked-000000F_bc1115-processed-gene-13.1	MKYGVVVGAGSGKTNYCKMKMKKKRNCYVNDSANYYYKKKKANTTSNKNDYYNTYDDRNYVVDSMNMGNCAKSYNSNDNNYDDDDNYDTGYTHTDYKKDTYNKVVDSSSNTKSAYTSSTMNHNTKCDSKNYYKKKYNNNKKYRKNKKKKKNSKKRDGDDAHNNNDNYDNYDNYDDSKYNNTDSKYGSDYTSRSGSSSHSSDGKSKYDTNSNYSSDVSNKYKKNYDKNDSDHDTASKCMSKKYYKNSAANDNVSNYDDDNVDNSDVYGDKDVNDNYDM	ATGAAATATGGCCAAGTTGTTGTAGGTCCCGCGGGAAGTGGGAAAACAAATTATTGTAAGCTAATGAAAGAATTTATGAAAATAAAAAAAAGAAATTGTTATCTTGTTAATTTAGATAGTGCAAATGAAGAATATTATTATGAGAAAAAGAAAAAAGCTATAAATACAACTTCAAATATTGAAAAAGAATTAAATGATTATTATAATACAATATATGATATAGATATAAGAAATTATGTAGAAGTAGATAGTTTAATGGAAAATGAAATGTTAGGACCAAATTGTGCATTATTAAAAAGTATTGAATTATTATATGAAAATAGTAATTTATTAGAAGATGAATTAAATAATTATGATGATGATGATAATTATTTTATAATTGATACTCCTGGACAAATC…	AED:0.09 eAED:0.09 QI:0|-1|0|1|-1|1|1|0|420	Conserved hypothetical ATP binding protein|GPN3		GPN-loop GTPase|GPN-loop GTPase 3
N67_000174	augustus_masked-000000F_bc1115-processed-gene-13.8	MKSTTKCSWNVSKGKNNSCNNNANSKKKNNTHTKKKYSKKSRNNNDNSNNKTNSNRNYNYTKVKTNKKKSYTHSNNNNGKDNVSTRYDKYMGGVNYNKSNKSGD	ATGAAAATAATAATTTTATTTTTTTTAATTTTTTCGACAATAACTTTAAAATGCTTGTCTTGGAATGTCTCATTTCTTAAAGGGAAAAATAATTCACTTTGCAATAACAACTTTGCAATAAATTCCAAAATTTTAAAAAAGAATAATACTTTTTTTTTACATACCATAAAAAAAAAATATATATCAGAAAAAAAGTTTAGTTTAAGAGAAAATAATAATGAAGATAATATTCAATCAAATAATAAAACTAATTCAAATATTTTTAGAAATCAATATAATTATATACCAACAAAAGAAGAAGTAAAAGAAACATTAGAAAATTTTAAAAAAGAAAAATCTTTTTATTTTACTGAACATAGTATACTTGAATTAATTAATATAGAAAATAATATTATTATA…	AED:0.46 eAED:0.46 QI:0|-1|0|1|-1|1|1|0|180
N67_000175	maker-000000F_bc1115-augustus-gene-13.20	MKDSHCKDVNYKSCKSYHDKKKNNSDAKNNCKKYRRKNNSYSKYTDVNNNCTNYVKKNANYKKKTKKKDKGSKRNKYSKYTTRHVKKKNKHTRSSSKDNKSKKKVKKHSNKSNNKKKKNKNNSNTTHKNKHKKNTAKHNKKSNKTTKMRTAGNSNNNSSYK	TTTTTTTTTTTTGCTTTTTTTTGTTCTTTTTCTGTATTAATAGTTAACATTCGTATATATCGGAATTCATTGCATATAATTGTTCTTAACTAGCTGCGAAACCCTTTTCATTTTGTAAAAATTATTTTATTTTATTTCTATACCCTTCAAATATGAAAGACAGCCACTTATGCAAATTTGATGTTAACTACTTTTTAAAGAGTTGTATAGAATTAGAAAAATCATATGAACATATTTTAGATGAAAAAAAAAAAAATGAATTAAATCTCTCTGATGCGTTGAAAAACATTAATTGCATTAAGGAAAAATATGAAAGGGAAAGGAAAAATAATTTAGAGCTATCACAGTATATTTCTAAATACACTGATGAATTAGTAAATAATCAAAATTGTACAGAAA…	AED:0.42 eAED:0.42 QI:152|1|1|1|1|1|8|123|270
N67_000176	maker-000000F_bc1115-augustus-gene-13.21	MHMTKNKNYNRNNKTHHKTNKTTMTKRHVSDKKANSMNVNKDDADRYNRSKSKGNTYHKRTTDKYKDNGHTSMTGRMRVSSSGKRDVGDGKRVANYSHDKKSNVCYDKKRGDVGGGKSKKGSKTSCHMMKYGKDTRYRRYDNSTRNVTRTKNRNYNNGVTSMNMAGGASARTHHNDDDYRATKMVGGDRVYGKVRNGDNTHNTSCYWAYADYYDKWSSKVYHGSYKYNKDGNDDTYKSVKTKVKDDSTNKMNKNNMNTAAKDASHNYNHMSAKYHRSKGTRCGKVNAYTNDKKCASKDKKGDTAHCDAACTSYGTGGGGDRTMTNKNSKDVTMKVN	TCTATCATTATCTTTATTTATATTTAAAAAAAAATAAAAAATAAAAAATAATATAAAATAGCCAAAATAATAATAAATCACAAAATATACTCTATTTATATATGCATATGCTAACACTATTATTTTTACCTTTTTTAAAAAATAAAAATTATAATCGACAATTTTTTTTTAATAATAAGTTCCTTACTTTATTCGAACATCATTTTAAAACAAATATTATCAAAATTCAATTTACAACGATGACTGAAAAAAGAGAGCATGTCATTTCTGATCAAAAAAAAGCTAACCCCTCCCCAATGAATGTAAATAAAGAAGATGATGCAGAATTAGACCCAAGATTATATTTTGAAAATAGATCAAAATTAATTTTAAGTCAACAAGAAAAAGGAATAAATACAT…	AED:0.34 eAED:0.34 QI:101|1|1|1|1|1|2|275|581	Lysine--tRNA ligase [lysS].|lysS_bact: lysine--tRNA ligase|LysRS_core|OB-fold nucleic acid binding domain|LysRS_N|Aminoacyl-transfer RNA synthetases class-II family profile.|tRNA synthetases class II (D, K and N)|Lysyl-tRNA synthetase signature	nucleotide binding|nucleic acid binding|aminoacyl-tRNA ligase activity|lysine-tRNA ligase activity|ATP binding|cytoplasm|tRNA aminoacylation for protein translation|lysyl-tRNA aminoacylation	Bacterial/eukaryotic lysine-tRNA ligase, class II|Lysine-tRNA ligase, class II|Lysyl-tRNA synthetase, class II, C-terminal|OB-fold nucleic acid binding domain, AA-tRNA synthetase-type|Aminoacyl-tRNA synthetase, class II|Aminoacyl-tRNA synthetase, class II (D/K/N)	Selenoamino acid metabolism| Cytosolic tRNA aminoacylation| Mitochondrial tRNA aminoacylation
N67_000177	maker-000000F_bc1115-augustus-gene-13.22	MATTNKKKMTNRTNTVVWYDKHTRGKVSKKNVSKGDYMNMVDSKSVKKNTKKGKKGDTTMAKKDA	ATAAGTTTTATGATTTTTTTTTTTTTTTTCCGTTTTAAATAAGCATACATATAAATATAGTTAATATCTATCATCTTATACATTTTGAATATTGCCTATTTTTACATATTTAAAATATGAAATATACAATTAGTAGTAATATATTTATTATATGAACGTACATACATATGTATAAAACATTAAATATATATCTTCTTATTTCACAAAAGGAATAACTATAAAACAATCTTAAATAGTATCCTATATTTTTTTAATTCTTTTTTTTAATATTTTAAATACACATATTTTATAAGCAAAATGGCAACTACGAATAAAAAATTACAAAAAATTATGACCCAGCCAATAAACCAAATATTTCGGTTTTTCACGAATCAAACGGTTGTACAGATTTGGCTATAT…	AED:0.43 eAED:0.43 QI:297|0.75|0.8|1|0.75|0.6|5|584|106	LSM domain|Sm_E	mRNA splicing, via spliceosome|spliceosomal complex	LSM domain, eukaryotic/archaea-type|Small nuclear ribonucleoprotein E	SLBP independent Processing of Histone Pre-mRNAs| snRNP Assembly| mRNA Splicing - Major Pathway| mRNA Splicing - Minor Pathway| RNA Polymerase II Transcription Termination| SLBP Dependent Processing of Replication-Dependent Histone Pre-mRNAs
N67_000178	augustus_masked-000000F_bc1115-processed-gene-13.2	MKHKKKAKKANKKKKKKKKSKKKSKKNADTNKYMDKWGSSSDKNVKKYGNRNTYKKKYTDDDVKNKYNSDNNSDTNSDTNSDHNSDNSDNSDTNSDTNSDNSDNSDKTKSVKGNNNRYGSCDTKDHTNSNVDNNNSGNKNNKSKKKKVSDKTTKKDSMNSNKSNNYKNDKKNKKSNKKMNTDNDKNKKYKKRMKKTMDAVHRKAHNKRKNVNHVKGGKDKSKHYMRKKSKKYSKRKAKGVKTGDSDMHDVRKKNKNKNKKYKKKK	ATGAAACACAAAAAAGAAAAGGCAGAGATAAAAGAAAAGGCAGAGATAAACGAAAAAGAAGAGATAAAAGAAAAAAAGATTGAAAAAAAGATTGAAAAAAAGAGTAAAAAAAAGAGTAAAAAAAATGCAGATACAAATGAATTGCAAAAGTATATGGATAAACTATGGGGGTTTAGTTCATCAGAAGAAGATGAAAAAAATGTAGAAGAAAAAAAATATGGAAATAGAAATATAACATATTTTAAAAAAGAAAAAGAATATACCGATGATGATGTTTTAAAAAATAAATTATACGAAAATAGTGACAACAATAGTGATACGAATAGTGATACGAATAGTGATCATAATAGTGATCAGAATAGTGATCAGAATAGTGATACGAATAGTGATACGAATAGT…	AED:0.35 eAED:0.30 QI:0|-1|0|1|-1|1|1|0|371	Domain of unknown function (DUF4602)		Protein of unknown function DUF4602
N67_000179	augustus_masked-000000F_bc1115-processed-gene-13.3	MSKKRSWGKHMSSYVYGSGYSKGMSGNNTDDKCNDKYYMYYNSNKNYTCNKNNNKNANKCNNYYKNNDNNNYDCNSVKNNKKMCAKYNKKVTCNVNNVGYNVKGKHYMKNKNKNSCDDNYSSYYYNASYDDKKYNNVDYSDTNGNKVKYHDNTKKYKKCVKDKKTNYDNDVDNYSDKKRKNNNYTKVYNHYYKSKKKNYMYYNNNDDYDTKNVTRGVNDKKKRKYDKKMKKKKKYNKKNSHVYSNYNNNNNTKMNYCYYDTSSNSYKNNSNNNKYSSYNMKDRDDSNCNNKKDNRKDNNNKKKNCSYNKKYKNDKNSYVDNNKGNKDNNKHCSNYVVSGTVKCSYKHVNYYKSGY	ATGAGCGAATTCGAGAAATTTAAACGGCAAATTTCATTGTGGGGAAAAGAACATCAAGAATTTTTAATGAGTAGTTATGTTTATTTTTTGGGAAGTGGATTAATTATTTATGAAATTTCCAAAGGATTAATGTTGAGCGGGATAAATAACTTAACAATTATAGACGATCAAAAGATATGTGAAAATGATTTAAAATATTACATGTTTTATTATAATTCAAATAAAATAAATGAATATACATGTAATATAATAAAAGAGAATTTGTTAAATATAAATAAAAATGCTAATATTAAATGTATTATTAATAATCCTATTGAATATTTTTATAAAAATATAATAAATGATAATAATAATTATGATATATTAATATGTAATTTGTCTGTAAAAAATAATTTAAAG…	AED:0.19 eAED:0.19 QI:0|-1|0|1|-1|1|1|0|574	ThiF family	ubiquitin-like modifier activating enzyme activity	THIF-type NAD/FAD binding fold
N67_000180	augustus_masked-000000F_bc1115-processed-gene-13.12	MGNKYYTATYTKCVHSSAANTDNKKSNVVAVYDTTNAVYSSYYDVVKKTKKKKKDTVTKRKNNSDYAYKSKKVDDDNYKYNKYVSSDYNDDNGARAYNNKSVRTTDRVKYDGYYRKKYDSVSHGSTGYDDSKKNVKTDYAKVDNTATKNDVNKTMSDRVYRTSGVDYRKCKHDYGTSNWSYHHNTCHDNGNGDCYTVKHYHNGNYTNHVTKVWYNRKYKTNTDRYTTYYTKYGYTKDDDSSRSMSDSNYHKKHSVKMKSNYKDVGSKKKKSKGKDDDDSYKNTDANNDSSKKNKDKKKTHSSNSSVDKHKKNHGVTNGSSTSYASNDYANTSTSKASDNDHDSASTSKDDYDHMDYDNVKNATKSNRANATNYNNYNYDSGNNRMYKSKNNTKDNVRKG…	ATGGGGATAAACAAATTAATCTTATATTTCTACACATTAATATTAGCAACAATATATACAAAATGTGTACATAGTATATTAATATCAGCAGCATTAAACACGGATCCTATAGAAAACCCAAAAAAATCAAATGTTGTTGCAATAGTATATGACACAACTAACGCTGTAATAGAATATAGTAGCGAATATTACGATGTGGTTCTTTTATTAAAAAAATTTTTAACAAAACCTAAAAAAAAACTTAAAGATACAGAAGTTACAAAAAGATTTAAACCATTAAATATAGAAAATATATCTGATTATGCCTTTTATGAAAAATCTAAAAAAGAAATAGTTGATTTTCTTTTTTTCTTAGATGATAACTATAAATATCTATTTAATAAATATGTTTTATCATCC…	AED:0.15 eAED:0.15 QI:0|-1|0|1|-1|1|1|0|828
N67_000181	maker-000000F_bc1115-augustus-gene-13.18	MWNKYVCACGRTKVNKKGTVRSKKKGRYAKNYKSYKDGVGNYKDAYVHCDKKWNYKNSHKANDSRRCRRKNKMYDDSSVKKSDANYVRKYSTYKNTKKNHRKKKDSNSMNSSSVVTKKTTSDRWRSNYTGKKRDKHGVNMRYYVVSYRRYYSRNTGDYGRKHKVGYTMNM	ATGTGGAATAAATATTTGTTGTTACTTGTGTGCATTGCCCTATGTATCCAAGGGCGTCCACCTACCAAAGTTAACAAAAAAGGGACTGTAAGAAGTTTTAAAAAAAAAATAGGTAGATATGCTAAAAATTACAAACAATCATATTTATTAAAAGAAGATGGAGTATTAGGAAATTATAAAATAGATGCTTATGTTCATTGTGAACCTGATTTTGAAAAAGAATTTAAATGGAACTTATATAAAAATAGTCATAAAGCTAATGATTTTTCTTTAAGGCGATGCCAATTGAGAAGGAAATTTAATAAAATGTATGATGATGAAAGTTTTTCAGTTAAAAAATTTTTTTCGGATGCAAATATAATATATCAACAATTTGTTCGTAAATATTCTACCTATAAA…	AED:0.00 eAED:-0.00 QI:0|0|0|1|1|1|2|0|248
N67_000182	augustus_masked-000000F_bc1115-processed-gene-13.5	MSKAVVNVKKNVKNKKNNHKTCDSKRCYRSNKKWDMGKYKNYDKNKCSKNKCGKNCDKNKCDKNCDKNKCGKNCGKSKCGKNKYTYSYMWSTNRYRNKYVNSNKSSNKKDKKDDTSRVKYNKNGKKCKKNMNNNNKKKKKKDKYGKNRRNSKKSKYNCKKTYNTTNNYKKKKTNGKNKKYSDYTRMMSKVKSNVHGVNNTCNVDASGSGNGCSRGKKTVDSNSCRTCNKCNNNNKRSDVKNYKDDKYNATYYSMHSSKSDNDAYKDMKVNNGRNRKGRTYAYVNHTGKYDYSNDDYHYNRKRRKYRNKNTNDVKTK	ATGAGCTTTTTAAAAATATTAGCTTTGATAGTTTTGGTAATAAATGTAAAAAAAAATTTTGTTAAAAATAAAAAATTAAATTTTCCCGAGAATATACATAAAACATGTATTGATAGTAAACGATGTTATAGGAGTAATAAAAAATGGGACATGTTAGGGAAGTATATTAAAAATGAATATGACAAAAATAAATGCAGCAAAAATAAATGCGGCAAAAATGAATGTGACAAAAATAAATGCGACAAAAATGAATGTGACAAAAATAAATGCGGCAAAAATGAATGCGGCAAAAGTAAATGCGGCAAAAATAAATATACTTACAGTTATATGCAATGGAGTACAAATTTTATAAGATACAGATTACTAAATAAATATGTAAATTTTGAAAGTAATAAAATA…	AED:0.06 eAED:0.06 QI:0|0|0|0.5|1|1|2|0|472	TIGR00095: 16S rRNA (guanine(966)-N(2))-methyltransferase RsmD|Conserved hypothetical protein 95	methyltransferase activity|rRNA methylation	RNA methyltransferase, RsmD
N67_000183	augustus_masked-000000F_bc1115-processed-gene-13.13	MDNKKKSYNNKKDKRANVNNKYVKKSKVKKNKNKNKHKCKMNNKNRKSDDKKKDTNNTYNKNVKNDAKDNNYYKSNNNGTNKKNMNCVKSRNHKDSDNSHKGNVSTDTNNTNRYTKNSTTNKTNKKYSNYTKVMNVKHVVYKKVHDDNDKDKSNHNYHNY	ATGGATAATTTTTTAATAAAGCTCAAAAAAATATCAGAACAATATAACAACCTGTTATTGGAAAAAAAAATAATAGACAAAAGAATTGCAAATGTAGAAGAAAATATAAATAAATATGAAGAAGTAAAACAGAAATCTATAAAAGAGGTTGAACTAAAGAAAAATCAATTATTAAAAAATAAAAATAAACATTTAATAAAGTGTCAAAAAATGGAAGAACTAAATAATAAACTTAATGAAATATTAATACGAAAACAAAGCATAGATGATGAAGAAGAAAAAAAAATTATAATAAAACAAATTGATACTATTAACAATACATATAATTTATTAAAAAATGTACAAAAATTAAATGATGCTATACTTAAAGAAGATAATAATTATTATAAACTAATTAGT…	AED:0.34 eAED:0.34 QI:0|-1|0|1|-1|1|1|0|275
N67_000184	augustus_masked-000000F_bc1115-processed-gene-13.14	MNCHNYTKNKKKKCYKVWKSKGGCRKKNNTKRKRDKRSTYGSVKGKYYSKKWRGKTNNDKKNYNKNKNKNVDNSYCKAGYDNNHSKKKTDCVNYDNMDNKNNTNKKNSNNTNTTNKKRNSKNTHNNDVYKNYKRSYRNKKANTNYNCNTNNNTTNDNDVTNSKANSHDNTVNNNNNNNDHNNRDNNMSHNVHNNNKNGNGCNTNNNKDSYNNDNNNNNNNNNYYYNDTNKNYNNNHNDNKCKNNNNRKYKYTGVYSRVSRSANWDDKTKKKMYKSGVKCMASRNRSNNNCKYYDKTDKMARTTKSKNDKNKNTNSVNDCSASTSNSNKNNNKSNVKNKKKKVKSYNNAKTGVYYGSYVANWWTNKKKVKSYGMTRAKNASRRSSSVNTMNKNTKNYTTN…	ATGAATTGTTTACATGAGAACGAATTACCATACACAAAAAATAAAAAAAAAATTGAAAAATGTTATAAAGTTTGGGAAAAAATAATAAGTAAAGGCATAGGATGTAGAAAAGAAGAAATAAAAAATAATATAACTAAAAGAAAAAGAGACAAAGAAAGATTAATATCTACCTTATATGGTAGTGTATTCAAAGGAGAAAAATATCTTTTATATTCTAAGAAATGGAGAGGGAAAACTTTGAACGAAATAATTAATCAAGATAAAAAAAATTATTTAAATTTAAAAAATTTAAAGAATTTAAAAAATGTAGATAACTCATATTTTTGTAAATTGGCTATTGGATATTTAGATCAAGAAAATAACCATTCTTTAAAAAAAAAGACAGATCCAGAATGTGTA…	AED:0.16 eAED:0.16 QI:0|-1|0|1|-1|1|1|0|569
N67_000185	maker-000000F_bc1115-augustus-gene-13.19	MKVVRCMKVYKCYVTKGTDARKNAKYGSNNSVGVVKNSYVNNTSGYTKKNHKMKWNVDKKYCTCWNAYYKTYSSGKGKSSHHSGDTYNANSDNRKYDVNDKVSSKYNNDSSKTGRGHKNWKTSTHMTCYKTDYGCSKNWSARDNKYHRKACWDWKDRKKDVTKKKWTTGDVDNANHVTSSKGKSSDSSKSNNSKNSKSSDSDSNRNRNSSTSTNDSKCSWSNSDNNKNGVNTDKYSSNNDRDDASKNSMASSTASNYKNMSNMKSRNNNNNMNMNMNMNNKTCYNRMCNGYVGGSNNDNKNMNKNDDGKSNSVNKVDNKKYKKNKNYGYYKSDGMYSWKYRYSKDNKYYYNDKNDKGNNAHWGYKGRNNVVCYKNVYYSDDAKKCMDMASNTNNKGCNN…	ATGAAAGTTGTAGAATTTCGAATATGTATGCCATTAAAAGTTGAAGAATATCAAAAATGTCAACTTTATTTAGTAACAAAGGGTACATTAGAAGATGCTGAACAAAGAATTAAAAATGCTGAAAAATATGGAAGTGAAAATAATAGTGTAGGTGTTGTTATATTAAAAAATGAATCCTATGTAGAGAATAATACATCAGGACAATATACATTAAAGAAATTAAATATATTGCATAAAATGCCAAAATGGTTATTAAATTTTGTTGATAAAAAATATTGTACTATAGAAGAACAATGTTGGAATGCCTATCCATATATTAAAACAATTTATCAAAGCAGTGGATTTCCAAAAGGTAAAATTCAACTCGAATCATCACATCATTCTGGTTTTGATACAGAA…	AED:0.47 eAED:0.47 QI:0|1|0.75|1|1|1|4|209|1536	PH domain|PH|Phosphatidylinositol transfer protein	phospholipid transporter activity|phospholipid transport	PH-like domain superfamily|Pleckstrin homology domain|Phosphatidylinositol transfer protein|START-like domain superfamily
N67_000186	maker-000000F_bc1115-augustus-gene-13.23	MKNTVRKANVKRYCDDDWANRDSVSTTRNTSKTDANSRGTANVKWTYKYSTNVNTKKSCSYDSTSNWDATCRGSSGDDTGKYYNVNDNWCDYNKDHMCVGVYNHA	CTTAAAAACATTGTTCACATTTTTTTTCATGGTTTCGCTTTTTTTATTTTTCTCTATTTTTATGATATTAAAAAAAAATTATAATTTTATTTTTTCTTTAGTAAAGTAACCTATAAAAACAAAATTAGAATAATCATAAAAATAGTATAAGCAAAATAAATATTTAACTACATTAACATTCTTGGTTCTAATTTTATTTATACGTTTCTTTTATTAGATCATATCTTGGCAAAGGAAAATTATAAAATATTTATGCGGGAAAATATACCTCGTATTATATGATAAAATATAGACCTCTTCATTTAAACATAGTTAAATAAATAATTAAAAATTTTCAAATTAATTTAAAAATGAAAAACACTGTTTTGCGAATAAAGGCTGAACTTGAAAATGTAAAAA…	AED:0.09 eAED:0.09 QI:350|1|1|1|0.62|0.44|9|542|155	Eukaryotic protein of unknown function (DUF866)		CXXC motif containing zinc binding protein, eukaryotic
N67_000187	augustus_masked-000000F_bc1115-processed-gene-13.16	MDYCYMGGVGGASSSAKYKRRTNDVAGNTVHNSMHRKYDMDCSYSVDGSGYSTDKVTKYKSHNKYKSMHKHNDCYSDDNDNNDKSVNNHNNNTTVSTNNNKMANDYSTNKNSNNNKCNNGNNNKNDYNKDYDKTSNNSNNDNWSVSTKVVVTSTNTYTSYKDVRYRSMNVYYSDKKKSNVNVNDN	ATGGATGAATATTGCTATATAATGCCTGGGGAGTTTGGGCTTTTAGTCCAAGGAATTCTAGGAGCTAGTTCAATATCCATATTAATAGCAAAATATATATTTGAGAAACCACGAAGAACATTATTAAATTTTTTTGAAGATGTTGCTTTATTATTAATTGGGAATACAGTAATTCATTTTTTTAATATATTTTTTAGTATGTTTTTTTTTCATCGTAAAATTTTGTTATATTTATTCCAAATTGATATGGATGAATGCTCCATATATTTCTCTCAAGTTATTTTGGATGGGTCCCTAGGATTATATTTGCAATCTACGCTACTTGACATTTTTAAAGTAACTAAATATTTTAAATTTAGTTTTTTTCATAATAAATATAAATCGATCATGCATAAACAC…	AED:0.18 eAED:0.18 QI:0|-1|0|1|-1|1|1|0|315	STIMATE family		Store-operated calcium entry regulator STIMATE/YPL162C
N67_000188	maker-000000F_bc1115-augustus-gene-14.11	MVKYAKRNGKCAKAAAVDRVHKNTYTARARRMNAKKYNAVKKRCVRRYNGGVGRTNAKNHTGRWVKSCKNVDNVANASKNDVGKKHMVNRARGRRRTKAHGRNMSSCHVARTKAKKSTNKKKRTKKVKNSRNKSKKVK	TAAATATTTTTTTGCGAAAATGGTTAAATATGCTAAACAAATAAGAAATCCAGGAAAATGCGCAAAAGCTGCAGCTGTGGACTTAAGAGTTCACTTTAAAAATACTTATGAAACAGCAAGAGCTATAAGAAGAATGAATTTGTTAGAAGCTAAGAAATATCTAAATGCTGTTATTGAGAAAAAACGATGTGTACCATTCCGTAGATATAATGGTGGTGTAGGAAGAACTAACCAAGCAAAAGAATTTAATCACACTCAAGGTAGATGGCCAGTAAAGTCATGTAAATTTCTTTTAAATGTTCTTGATAATGTCCAAGCAAATGCAGAGTCAAAAAACTTGGACGTAGGAAAATTAAAGATAATACATATAATGGTTAACAGAGCCAGACCAGGAAGAAG…	AED:0.44 eAED:0.44 QI:19|1|1|1|1|1|3|519|198	Ribosomal protein L22p/L17e|uL22_arch_euk: ribosomal protein uL22|Ribosomal_L22|50S ribosomal protein L22 [rplV].	structural constituent of ribosome|ribosome|translation|large ribosomal subunit	Ribosomal protein L22/L17|Ribosomal protein L22/L17, eukaryotic/archaeal|Ribosomal protein L22/L17 superfamily	L13a-mediated translational silencing of Ceruloplasmin expression| Peptide chain elongation| SRP-dependent cotranslational protein targeting to membrane| Viral mRNA Translation| Selenocysteine synthesis| Major pathway of rRNA processing in the nucleolus and cytosol| Formation of a pool of free 40S subunits| GTP hydrolysis and joining of the 60S ribosomal subunit| Eukaryotic Translation Terminatio…
N67_000189	augustus_masked-000000F_bc1115-processed-gene-14.1	MNSDSTSTKDKVHMNSNHKCKGWYHDNYKMNGNVKKYKTVVKCGTNRTVWDKTGKYNAVWDTRVSVTSKKYNNDYKKTGTYNTYSAKWKNNKTKKVKNGTAMGNNTWYNTKGNCYTDVTNASRTMDNTWDMCKMGTNMSAKCNCYNGVVKSKVDYSNVTGCGDSACGADGAKCTYGTGVVNTGNKVYSSCGTTVCYKNDDDKNYAGSGTAGSGVSWNVNKDTSVNDMTCKDTGVVVAGGARWRSDARACSGMSNTSKAHVRAGVSVNSTSDMNMHRCDGGMTKNKAMNADNTNVSKYKVTAGAAVAGGKWKDDSVKSRNKYTNSNMDAKSRSKKKWNKAVNKS	ATGAATATTATATTAAGTATAGACCAAAGTACTCAATCCACTAAGTTAATCTTCTTTGATGAAGAATTAAAAGTGTTGCATATGAACAGCTTAAATCATGAACAGAAATGTTTTAAGCCAGGTTGGTATGAACATGATCCAGAAGAAATAATTGAGAATTTATATAAATTAATGAATGAAGGAATAAATGTTTTAAAAGAAAAGTATAAAACAGTTGTAATCAAATGTATAGGTATTACTAACCAACGAGAAACTGTTATAATATGGGATAAAGAAACTGGTAAGCCTTTATATAATGCAATCGTTTGGCTAGATACAAGAGTAGAAAGTCTTGTTACGGAATTTTCTAAAAAGTATAACAATGATTATTTTCAGAAAAAAACAGGTACATATTTTAAT…	AED:0.43 eAED:0.43 QI:0|-1|0|1|-1|1|1|0|501	FGGY family of carbohydrate kinases, N-terminal domain|FGGY_GK|glycerol_kin: glycerol kinase|FGGY family of carbohydrate kinases signature 2.|FGGY family of carbohydrate kinases, C-terminal domain|FGGY family of carbohydrate kinases signature 1.	glycerol kinase activity|carbohydrate metabolic process|glycerol-3-phosphate metabolic process|phosphotransferase activity, alcohol group as acceptor	Carbohydrate kinase, FGGY, N-terminal|Carbohydrate kinase, FGGY|Glycerol kinase|Carbohydrate kinase, FGGY, conserved site|Carbohydrate kinase, FGGY, C-terminal	Triglyceride biosynthesis
N67_000190	maker-000000F_bc1115-augustus-gene-14.12	MKNTKTNRTKRSRAKKSKDSVTSTKCDSSDRDNSSNNNNKKSNNTKSNADNTDSRNNKSYKNSAKSNKKNSYKNKVNKDNDVSYNNKHSKRTNGDSYDNNNNGVYSGKSRNSNKVSNKNNNRNVSDSGGNTNSYSKGNNTNNRSDTVNNKAYYYDNKSNYKNDYCNSDTKSSSVGANYNTTNYNDNYANKNKMNNNNRNNNNYTNSKYTGNYNNYNTYNNNSNSNNSSATSNNDYGHNNSVRDKTAHSNNSNKHKDAYNKNYSNYTNMDTNMYNSYTDNNNTKKVDNSNYNGSTSMSNGTSNGTAGNVYDNKNDVYNNNSNDHHNNTKSHNNSSNCMKVNNKKANTNRTDVTVSKVSSHTDYARATHSSHVVDKKVHGTKKYRVVKVVVHKVNKYVNKY…	TTATACTATATTTATTATTTTGTTTTATTTTATTTTATTTATTTTTTGTATTATTTATTTATTATTTTGTTTATTATTTTTTTGTTTATTGTTTTTTTGTTTATTGTACAACATCGCTGAATAAATCAATAAATAGTTACTAGAGTTTTGTTGGAAAAAATATATATATATATAATGATATTTTTCCGAATAGACAGCAATGTCCTATAAAAACATAAAAAAGTAGACATTTTAAAAATATATAAAATAGGCATATAACATATTAGAATTGAGTATATTAATTTGTTTTAATATTATATATATGTGTGTATGTATATGAGTATCTTTGTACATTAGGTGCACAGTTGAATGCTTAATATATCCATTAACTGCTGAATTATCAATATGCTGAAAAATACC…	AED:0.29 eAED:0.29 QI:384|1|1|1|0.66|0.5|4|593|1120	Inner membrane complex protein		Inner membrane complex protein
N67_000191	maker-000000F_bc1115-augustus-gene-14.13	MKKSKYTAARCKKKTVSGNKGRTNRNYKKRVKDSTSDKTTKYTYVYHSSCSYCSTDAKDNHVKMKNDSKDKTDKVVKNNKDSVRSKYYKKGGKVRVADNHMYSKAYKHGKN	TATAAATAAAATTAAGTAATTTTTTTAAAAGTTTGATATAATATATAAATGTCGATGATTATGTTAAAAACTTAATAGTTATTTATCAGTGTAAAAAACATGAATTTGAATATACCTGAAATATTTGAATTTGTGTAACAATGATATATAAATATAAAAAAAATTGATTTATTGGTTGAATTTATAATTTTTTACGTTGTAAATTTTTAAATATGAAAAAAATTTCAAAGTACATTACAATTATCGCTATATTATTTTTAGCTCGATTTCTATGTATTAAGGAAAAAAAAACAGTGTTATCCTTTTTAGGATTAATACAAAATAAAGGTAGAACCCCGAATAGAAATTATAAAATAAAAAGATTACCTGTAATTAAAGATTCTACCCAATTGATAAGTA…	AED:0.45 eAED:0.45 QI:212|1|1|1|0|0.5|2|275|179
N67_000192	augustus_masked-000000F_bc1115-processed-gene-14.7	MAKRKKTDKTKNTNKNKNNKNKHSKKKNGANDMNDKKNDMNDKKNDMNDKKNDMNGKKNDMNDKKVNTDKKTTKTKNHSKKNNGYYDSSDNTNKVSKNTSSSSSSDDSNSDHNSSNKHNDNKNSKKNNNSKDDTKNHNKNDKNNTNKVNKYKTNNDMTNNSYNTNYNNTSNNTHNYSNNTYNYNNMYNYNNMYNYNNMYNYNNTYNYNYDNNCNTYSNYHTDTYNSTNYGSTNNTCNRNKNDKNNYSKDNKKNAKNVNKKDWKTVKKSKKYDKTKVYNTNNTDKVHGKNKRKHNWAKAVKYKVNHNKRRTTNDKYGW	ATGGCTAAGCGTGAAAAGAAAACTGATAAAACTCAAAAAAATACAAATAAATTGGAAAATGAACAAATTAAAGAAGAAAATAATTTAAAAAACAAACACCCTGAATCCAAAAAAAAAAATGGTGAAGCAAATGATGAAATGAATGATAAAAAAAATGATGAAATGAATGATAAAAAAAATGATGAAATGAATGATAAAAAAAATGACGAAATGAATGGCAAAAAAAATGACGAAATGAATGACAAACCAAAAGTTATAAATACTATTGAAGACAAAATAAAGGAAACAGAAATTACCAAATTTATTACGAAACAGCCAAATCATATAGAATCAAAAAAAAATTTAGAAAATTTATTGGGATATTATGATTCTAGTGATGAACAAAATACATTTATTGAA…	AED:0.00 eAED:0.00 QI:0|-1|0|1|-1|1|1|0|449	Mitotic checkpoint regulator, MAD2B-interacting		Proline-rich protein PRCC	mRNA Splicing - Major Pathway
N67_000193	maker-000000F_bc1115-augustus-gene-14.14	MKVNHTKCNSYYRRKNNYNSNNNNDVGGNKKKTGKKKNTKKNKYNRYNSRRKYKHVDKKACTNRGYKSCDKNNHHKCYSGKDKNKKNSNTNNRYSATDSKNNNDRKKSSACCTNVYKKKKNDYSDYSVMNKVNYDVNDKKKKNKYKKKKRKYDKTHDNYTNNDNKNTKDKNYKKYNTSYDGKKTYKNKHNDKYKVNADKCKKNVKVKNTKKKKNVNAKTNDYMHNNAKRNVNYDDMNNMNTYGGKDSNDDDDDNGNGNGNDDYDNGNNGNGNDDYDNGNNGNNGNGNGNGNDDYDNGNNGNNGNNDDDNGRNDDDKNDDKNGGKNDDKNDGKNDGKNDGNSSYKNCSNKSDKDKDDTKYDNKYKCRTDGVVYMNDNNDKKMNGKSNGNRRNKVCKNNDS…	ATGCTTTTAAAATTGGTCTTGTTTTTCATAATTAATATTTTTTTTATACACACAAAATGTAATTCATATTATATAAGAAGAAAATTTTTTGAGAATTTATTTTTCTTAAATTATAATTCAAACAATTTAAATAACTTTGATGTAGGTGGTAATAAGAAAATAAAAACCCTTGGTAAGAAAAAAAATTTTATCACAAAATTAAAAAATAAGGAATATAATGAAAGATATCAAAATAGTAGGAGAAAATATAAACATGTAGATAAGAAATTTCCAGCATGTTTTCTTTTAACTAATAGAGGAGAACAATATAAATTGAGCATACAATGTGATAAAAATAATCATCATAAATGTTTTTATATTTCTGGAAAAGATAAAAATAAAAAGAATAGTTTAAATACA…	AED:0.17 eAED:0.74 QI:0|0|0|1|1|1|2|0|1771	50S ribosome-binding GTPase	GTP binding	GTP binding domain
N67_000194	augustus_masked-000000F_bc1115-processed-gene-14.8	MHNYNCKKSSKSHCYVSTKKNSSCKDKRNNSDNYVTSNTNKNKSHNKNKVSSYKKTKNNDKNKTNNKHYNSYSKYTNNYYKSSTYNYAVGSNDAYTSMNVKNKNNKTKNYYKHNYKNCTKNDTRYTRNNGTKKNVDKNSGNTHNKKCNNSRNNHNNDNKKYHKYANGKNYNNGKKSGNKSGSSNDNKSGSSGKYDNNAKDTHNKYNKNSKNNKVVYKNKNKKAKSAVCSKSYTSSNVNTNNNHNTSNDCSAYVSRSSTNRNSVTTSRSTSKYKHNNNSKKNGSMNRGCKSVTNNVVYYSYKHYSVSVVTCNMYTTVTKRRTRKNMNKSNTNDSNVKYYTNHNKKKYKANVKSSNGMNNCYTYNANDVSYVNTAMNMGTYRTKSVDCMVKKKKSNHGHKY…	ATGCATAATTATAACTGTTTAAAAAAAAGTTCAAAAATATCACACCTTTTTTTTTGTCAATATGTATCACCAACTTTAAAAAAAAACTCTCTCATATCTTGTAAAGATATCAAAAGAAATAATCAAATATCAGATAATATTTATTTGGTTACATTAATTAGTAATACTAATCAGAAAAATAAAATATCACATATTTTTAACCCAATTAAGAATAAATTCGTTTTTTTCTCTTCATATATATTTCAAAAACAACCAAAAACTAAATTAATAAATAATTTACCAGAAGATAAAAATAAAACAAATAATAAATTACATTACAACTTTAGCTACCTTTCCAAATATACACCAAATAATTATATCTATAAAATTCTTCCCAGTATACAATCGACATATCCACTT…	AED:0.12 eAED:0.12 QI:0|-1|0|1|-1|1|1|0|994	ABC transporter transmembrane region|ABC transporter integral membrane type-1 fused domain profile.|ATP-binding cassette, ABC transporter-type domain profile.|ABC_6TM_ATM1_ABCB7|ABC transporter	ATP binding|integral component of membrane|ATPase activity|ATPase-coupled transmembrane transporter activity|transmembrane transport	ABC transporter type 1, transmembrane domain|ABC transporter-like|AAA+ ATPase domain|Type I protein exporter|ABC transporter type 1, transmembrane domain superfamily
N67_000195	maker-000000F_bc1115-augustus-gene-14.15	MSVRKRNVATDKDYKVVKRNGNSSKSVCWKYVVGYNNMVSHNKGWKKYSCKNVSKRDKMGGMNGNGVDKKNKGHKSSTDMCSSNKYSCSRDTKWNAKCDTDYHDSTSMCMYKNDNYSSSYDGYYYNNKNSNKKSYHYKDKYVAVKNVKYSNDKDTTAKTYNSNKYVAASDKTYDKHKKVVSTVSKAVSMYNTCGSSMGSWSYAYCSKKTNNKRKHSNKYRTNKNNNYKRKYNDAANYSSSMSDYSKNMAACSTTCDRKKRYKVDMSSANKWTSKNKDMDKGNKMKSDYYKNKTDDKKK	TTTATTGTTGTTATTTTTTGTTATTTGGTTATTTATTTATTTAAATATATTTCATGGAAATATATATATGCATATATTAATATTGGCGTGGTAATTCCCTGGAATTTTTACTATAAATTGCAGAGTCGTGTTTGAAAAAAAAAAAAAAAAAATATGTGAATATAAGTTATATGTATAAATAATTTTACATTTTTTTTAATGTAGATAAATGAATAGATAAATAAATATATATATAAATATATTTTTTTGAATAAAAAATTATAAAAAGAAAAATATGAAGGATAACATGTGGTTTGATTCCTTTATATAAAGATATATGAATTATGCGATATTATATTTTTCTAAATTTATATTATTCTGTATACATGTTATAGATAACATGGTATTTAAGAAAAAATG…	AED:0.07 eAED:0.07 QI:527|1|1|1|1|1|8|156|464	WD domain, G-beta repeat|Trp-Asp (WD) repeats circular profile.|Trp-Asp (WD) repeats profile.|Trp-Asp (WD) repeats signature.	protein binding	WD40 repeat|WD40-repeat-containing domain|WD40/YVTN repeat-like-containing domain superfamily|WD40 repeat, conserved site
N67_000196	augustus_masked-000000F_bc1115-processed-gene-14.9	MYCTNSCKKRKKYKYCDTYNNTHYYYGSNVNTKKNYKNNKYVGKSNHKNKNNSNVYSNWDNYSYNYKVHNYTNKNNYTSNDKRYTKKKNKSKTYDYRNYKRNKDNKRSYHHKSNNYSHKKTHSAKTVKDSSRNSYHKDTGNNKKYKNSRNTTKYNNNTHTHNKKKHTKNKRDYSYNKNKKYVKSVNNYKYYDNSVDNNSTNKTNKTDTNSNKDMTNNCYVKYYAVSYKSKNSVYHKTKNYKNNTYDTYYTKNSKNNHTYACKYKKKKKYNNSNTYGTVNYYNYYKNNKSNDYSKHKKNYKNKVMNNSYKYSNYNSNKYYKKKKYV	ATGTATCTTTGTTTCACCAATTTTAGTTGTAAAAAAATACCTAGGAAAAAATTATATAAATATTGTGACGAACAAACATATATAAATAATTTGACACATTTATACATATACCAATACTTAGGATCAAATATAGTAAACACCAAAAAAAACATATACAAAGAAAACATAAACAAATATGTAGGAAAAATATCAAACCATTTAAAAATTAACAAAAATAATTCAAACTTAGTTTATTCTTTACAAAATATTTGGGATATATTTATATTTAACTACTTTGAATTTAGTTATAATTATAAATTAGTTTTTCTCCATAATATATTTTATACGATAAATAAAAATGAAAATTACCCAACATCTTTAAACGACAAAAGATATCAAACAAAAAAAAAAGAAATTTTA…	AED:0.31 eAED:0.31 QI:0|-1|0|1|-1|1|1|0|546
N67_000197	augustus_masked-000000F_bc1115-processed-gene-14.6	MNDSGYDMRHKGNNNNDYGNKDNKVGDKGKDDKKYKDYKSKYDKYNNTNGKDDKSYKRKKNKKRSSSKKSNNVKNVYYHANKKNVYYTNTDNNYYKNNSRNKNNYYNDNAYYKKNRDKDGHDKDHGSMNKYSDGNKSTNSDNHHSKDCVKGSKHNDYNNKNYSTNYDNVKYMKYKKHDRVNHDRRKYTHYNSVDCNYNTNDNGSSHSDYDYKKTRNRDYVNGKKYGKTGYKKKNMNKNRGGNDNNNVDGMGNDGDGGNDNNYSKKYNCNKGDAGKAMNKNNNNGNKNKHVSNGYKRHKYTDSNKNKKKYDANDNKYDDNSDKMGNNNTYGDNHNNMNSNDSNSTGHDSNNNNYKRYKSDKYVYSASHMRDKNNCYVTCVSDNNSNNCNNNVGYNTGKYY…	ATGAATGACTTTAGTGGAGAATACGATTTTATGCAAAGAATTCACAAGATCGAAGGAAATAACAACAATGATTATGGAATAAATAAAGATAATTTAAAAGTTGGAGATATTATAAAAGGTAAAGATGATATATTATTGGAAAAAGAAAAATATGAAAAAGATTTTTATTTAAAAAGTAAATATGATAAATACAACAATACCTTAAACGGTTTTGAGAAAGATGATAAATTTTCATATTTAAAACGATTAAAAAAAGAGAATGAATTGAAAAAAAGAGAAAGTAGTTCAAAAAAAAGTAATATTAATGAATTGGTAAAGATAAATGAAATCGTATATTATATACATGCAAATAAAAAGAATGTTTATGAATATATAACAAATCAAACTGATTTAGAAAAT…	AED:0.00 eAED:-0.00 QI:0|-1|0|1|-1|1|1|0|1469
N67_000198	maker-000000F_bc1115-augustus-gene-14.16	MVGAKGVTNYCYADVNDANSTSTGNTTGSWKYAWCSHCKAMNKAWTASMKGTNAKVDVTTNSKTRKRKGTYKNGKMYDYKSNDRSAKNSYKNVKSDATSYADKAHTNDRYKYAAASVSGCACKMCCKKGCKSKKKD	AAAAATTTATATGTTTTTTATAAATTGTAATTTATACGAAATCGTATTTTATTCAACGTTCTAGATTATTTATTTATTATTTTATTATATTATATATTTATTTTTTTAACGTAAATAATATATTATTATATAAACTACATACATTTATTACATTTTTAGAGGCATTTAACCCATAATAATTATTTTTATAGCAATTTTATTACCATTAAGAATTATTTGACGTTTTTTAAAAAAACATTTATTTTTTATTAAAATTTTTAAAAAATGGTAGGTTTTGCAAAAGGTTTCGTATTTTTTCTTTTCCTTACACTTTTTAATTATTGTTATGCTCAAGATGTAATTGAATTAAATGACGCAAATTTCGAAAGCTTAACACAAATATCAACTGGGAATACCACA…	AED:0.00 eAED:0.00 QI:264|1|1|1|1|1|2|1492|206	PDI_a_family|Thioredoxin|Thioredoxin family signature|Thioredoxin domain profile.	cell redox homeostasis	Thioredoxin-like superfamily|Thioredoxin domain
N67_000199	maker-000000F_bc1115-augustus-gene-15.0	MNMHDDDNKRSKDSYNYKNVDKNNNGKDMDYSYNDNNDDNYDAKVTNGSDDNNCSVNKSYKSKRDYKGYDDNSNTDDDNDRSKKNNNHKYTNVGDADKNDTNKHTHDNSSVTKGHCKGKYNDKHNNNNDNNSDSYNMGMMYDDNKKMSSNNYNMKNNNNDSNVNKSNDNVDNSDDNDNSADRGGKKTGDNSNNKVNDKSSVNKSDKTTNKDNGSNNDSNNSKKKKHDTNWYKHKRHTYSGKVTRYGNNTSYGTASKGSSCSDTSTDNNNNNKSTDHGKNSKYVSKNTKVYDKVCCSNVNSNNYNNYMYSTKSKSRKSDVRYDGADMCNMSSYSKNMYSDGKYRNHNSSKSNVSNDKGSVSKYTSSDVNMTSMKSKNASWCYNNYGYNCKNKCVYCSGAS…	AAAAATATTATTTAAAATCTGTTTTTTTAATGGATAAGAAAAAGGAATTATTAAAAAACTTTTCTAAATTAAAAAATGAAGAATTATTGTTTTTGTGTAAGAATTTAAAATACATTGTTACACCTGAGGAAGAGAAAAGTAGCGAAGATTCCACAAGGGAAATATTAAATAGTAATAATAATAACTATGTTTTTGAACATATTAAAATATTTAATAAAAAAAACAAGTTATTTTATATAACTTTATTAATGGAAAACTTGTGTTTTAAAAATAATATATTTGAAGATATTGATAAGCAATGTGAGTATCCTAACGAAAAGGATTTATTTGAAAATATTTTAATTGATACAAAAGATGACTTAAAAGATAAAAAAAGAAAAAAAAAAAAAACATTTCTTT…	AED:0.11 eAED:0.11 QI:5646|1|1|1|0.5|0.66|3|80|749	Trafficking protein Mon1|Saccharomyces cerevisiae 73.5kDa hypothetical protein signature	protein targeting to vacuole	Vacuolar fusion protein Mon1	RAB GEFs exchange GTP for GDP on RABs
N67_000200	maker-000000F_bc1115-augustus-gene-15.1	MARNCKKNSDDMTSSKKYSKNVGKNSCTKASMCNYNSSTSSHYYNGVGNRSTNTSYKTYNYDSSVNANTDSSSTDDKKNDSDAASGTSTTTTSVTVTTSVTSTSTGKKTYVDRASSNGKKSSKKSSDNSSDNSSDNSSDDNSSDDKDDNNGKSRYSNKKSNKCKNYMNTAKMRRNNAMSSRNNAGDRDGGYAGKMMTKDNMDRNSTTSVYMMVGNYDNDNKNRRNTNSKVNRAM	TTAAAAAAATATTAAAAAAATATTAAAAAAATATTAAAAAAATATAAAATTAATTATAATCTCATAATATATTATTATTAACATATATAATTGTAAATTAATTTTAAACTATATATAGATATAATTAATTAGTTATTTAATCATTTAATTATCTAATTATTAATTCAATTTATGGTATTACATAATCTATATTTTTTGAAAAAATATTAATTAAAATATAAAGAAAGAAAATAACAATAATTTGAATATGGCTCGTAATTTTGAATGCAAAAAGATAAATAGTGATGATATGACATCATCCAAGAAATATTCCAAAAATGTTGGCGAGAAATTTAATTTGATTTCTTGTACAAAATTGTTTGCGCTAAGCATGTTATTTTTGATATGCCAAAATTATGA…	AED:0.17 eAED:0.17 QI:247|1|0.5|1|1|1|2|0|361
N67_000201	maker-000000F_bc1115-augustus-gene-15.11	MNKGYKSSMCMSDNASDTVSARKYARNKARRSVARKRHNSYYNHCTKSKKKATKMDAVTKYATTRNCYNRNDVYSKYSNDVGKKVDAYDNWNNGHNCSDVSGKRVYDSAMHRYNNASTGYVYAKKVDSDKTAMASANNDHNSNKKYNKKSANSKNDSDDRNGNKMNSGVKKDTHVNTHDSCNCNVWWHRAKAMKMSKD	ATTAAATGATAATTTTTAGTTAAAAATATATTAAGTGCTTTTTAATATTCTATTTATTAAATTTGAAAATGAATAAAGGATACATTAAAATCATTTTTAGTCTTTTAAGCATGCTCATATGCATGAGCGATAATATCCTTGCAAGTGAAGATACACCAGAGGTTTCTGCTATACGGAAATATGCTTTGCGCAATAAAGCTCGACGTTCTGTTGCATTACGCAAACGTATTCCCCACAATATTTCTCCATATGAACTATATGAACAAAACATTCACCTATTGTGCACCAAATCTAAAGAAATAAAAAAAGCAACAAAACTTATGGACGAAGCTGTAACGTTTTTACAAAAGTATGCTACAATTACCAGGAATTTTTGTTTATATAACAGATTCGAAAATG…	AED:0.16 eAED:0.16 QI:68|1|0.83|1|1|1|6|217|307	PYST-A: Plasmodium yoelii subtelomeric family PYST-A|Acidic phosphoprotein precursor PCEMA1		Plasmodium yoelii subtelomeric PYST-A|Acidic phosphoprotein PCEMA1
N67_000202	augustus_masked-000000F_bc1115-processed-gene-15.17	MNKSVYVYVAVSHCSKVSGVGSRRAKKMNKSKNCKKCKANNNNNKNGKCNKSDGYGMRVCCCKSD	AAAAAAAACATTTTTACAAAAAAGTGTAAACAAAATATAGAACATTATTAAACAATGTTTAAAATGGAGAAGTATAACAAATAAAAATTTATTTAGATGCAAACAACTGTTGTTAATTGTTTTTCATATGTTTGGATATATTGATTTTCAATATATATATATCTAATATTTTATTACCATAATTAATATATATTAAATTGCTTGTAGATGAATGGCAGTAGAAAAATAATCATAAGTTTGTAGAAAAATTAAAATAGAAGAAATATATAATTTTATTATAATATTTTATAAATATGAAATAAATTAAAAATAAACAAATTGTATAAGATCATATTGCTAATAATGTAATATTAAATAATAGAATTATTGTTTTACAACCATAATCGATAAAAAGGAAAC…	AED:0.05 eAED:0.05 QI:467|1|1|1|0.5|0.33|3|242|94	Plasmodium yoelii subtelomeric region (PYST-C1)|PYST-C1: Plasmodium yoelii subtelomeric domain PYST-C1		Uncharacterised domain PYST-C1, N-terminal
N67_000203	augustus_masked-000000F_bc1115-processed-gene-15.27	MVNNRNKTCNNADKTGWCNKNGSKTYWVKNAGHGKANSRNMRYGTYYSDGDDNSYYKNSWKNNGYSVYTDGHGSSNNGNDSDDVDDVYMNHDSNDNKTDDASNNVTTKKKRMYGYSMGGNARNKKDRKWNSNNYKNGNTMNTNNVDNDMNNYNDYDSDNSCASTSATTNTSSDKDGYNYDKNKGCVSSGMRKTMWDGNNSNYAYKSHVANNSSRYKGRCGDAYNHNNYMNDGTNSYNATTDSNNYMKNHSDDHCCCKGASYNKNVNNKKHVDRMGHTTAARGNDVKKVDWSNRNNDKDDYKDYYDKDDYKDYYDKKDHDKNVH	ATGGAAGAAGTTGAATTGAATAATGAGGAATTAAGGAATAAAACATGTAATTTAAATGCCGATTTCAAGACAGGTTGGTTCTGTAACAAAAATGGTTCACTTTTAAAAACATATGAGTGGCTTGTTAAAAATGCTTTCGGAATTATATTGTTAATACATGGATTCAAAGCTAATAGTCGAATAAATTTTATGCCATTAAGATATGGCACTCCATATTATAGTGAAGACTTAGGAGACGATAATAGTCCCTATATTTATAAAAATAGCTGGATTGAAAAATTTAATCAAAATGGCTATTCAGTATATACACTAGACTTGCAAGGACATGGTGAATCACAATCATTTGAAAATTTTAATGGCAATTTTGATTCTTTTGATGATCTAGTTGATGATGTAATA…	AED:0.01 eAED:0.01 QI:0|-1|0|1|-1|1|1|0|469	Serine aminopeptidase, S33|PST-A: Plasmodium subtelomeric family		Serine aminopeptidase, S33|Plasmodium subtelomeric PST-A
N67_000204	maker-000000F_bc1115-augustus-gene-15.3	MCKSKDTDHSSHSKKDVNYSGDNKSGSDDAVNGTSSSNGSTTHRHTSTSSTSHNHYHVWNKAH	ATGTTGTGCAAGAGTTTTTTAAAAGACACTATAGATCATATAAGTAGCCATTCTAAAAAAATAGATGTCATTAATTATTCAGGCGATAATAAATCTGGATCAGATGACGCAGTGAATGGAACATCATCATCTAATGGATCAACAACGCATCAAAGACACACATCGCAAACCTCATCAGAAACGTCACATAATCACTACCATCAAGTTATATGGAACAAACTAGCACACTGA	AED:0.46 eAED:1.00 QI:0|0|0|1|1|1|2|0|76
N67_000205	maker-000000F_bc1115-augustus-gene-15.4	MNKKMNKRSYAYTAVSHCSKVSGVGSRRAKKMNKRKGKNGRSKTNNNNNKNKDDKNKKSVYYMSGRYGYWGCCC	AAAAAAAACATTTTTACAAAAAAGTGTAAACAAAATATAGAACATTATTAAACAATGTTTAAAATGAAGTATAACAAATAAAAATTTATTTAGATGCAAACAACTGTTGTTAATTGTTTTTCATATGTTTGGATATATTGATTTTCAATATATATGTATCTAATATTTTATTACCGTAATTAATATATATTAAGTTGCTTGTAGACGAATGGCAGTAGAAAAATGATCATATGCTTGTGGAAAATTTAAAATAGAGGGAATATATAGTTTTATTATAATATTTCATAAATATGAAATAAATTAAAAATAAACAAATTGTATAAGATCATATTGCTAATAATGTAATATTAAATAACAGTATTATTGTTTTACAATAATAATAGATAAAACGGAAACTGA…	AED:0.32 eAED:0.32 QI:455|1|1|1|0.5|0.33|3|265|97	PYST-C1: Plasmodium yoelii subtelomeric domain PYST-C1|Plasmodium yoelii subtelomeric region (PYST-C1)		Uncharacterised domain PYST-C1, N-terminal
N67_000206	maker-000000F_bc1115-augustus-gene-15.5	CRRHRRHGKNSTDYDHSNGKRDYCNVHSGNNKCKTDDKKAGWHDYYNYNNTDYNCNNDGNNCCSKDKYNNKKNYMNMNMDTNVSKYDASKSCNYTCNGKKKNCNKCSKYADVAYNNKSDTYCSYNVSTSTDYNNKKKYNDTRCKSSTKTSVKSSKTSVDSKTANSATASSGNKVSATSWGAYKYSGRKRARKHRKKK	TGTAGAAGGTTTCTTCATTTAAGGAGATTTCATCCCGGTAAATTAAATATATCTACAGATTATGATTTTCATAGTAATGGGAAAATTAGGGATTACTGCCCTAATGTACATTCAGGAAACAATAAAGAATGTAAGACTGATTTAGATAAAATAAAGGCTGGATTTTTATGGTTATTTGAACAACATATTGATTATTATAATATATATATAGAAAATAATACGGATTATATTAATTGTAATAATGATGGTAATAATTGTTGTAGTTTATTAAAAGATAAATTGGAATATAATAATTTTAAGGAGTTCATAAAAGAAAACGAATATTTGATGAATATGAATATGGATACGAACATTGTTTCTAAATTTTATGATGCATCTAAATCATTATGTAACCTGTAT…	AED:0.19 eAED:0.19 QI:0|0.5|0.33|1|1|1|3|155|283	Plasmodium variant antigen protein Cir/Yir/Bir|yir-bir-cir_Pla: yir/bir/cir-family of variant antigens		Variant antigen yir/bir/cir
N67_000207	maker-000000F_bc1115-augustus-gene-15.6	MRVNKYVSVCSYAKNCCVNDRGMDRNVNRNNRADADNDNYSSASSDCDNKTKRNVDSHKKHKSNSNKNDSKTKKKNKRTVKKGNKMNASYDKVNTDNSSVSDDKKNDKYNVSSNYKKKNRKMKKVTKTMACGVVVSGYMASAYWRVNKYSNKKKK	ACTTTTAATGAATATAACGAAATTTATTACAACATTACATTAATTAATTCCATAGAAAGTGCAAAAAGTTAATAAATGAAATAATTTCCATTTTTTTTATAGATATATTCATAAATTTTAGAACACAAAACTAATAAATATTACAATTTTGGGAATAAATATCAAGTTATCAACATTATTTCATTTATTTAATAAATAAAGTTAAAATGAGAGTCAATATTTTAAAATACGTTCTTTTTTCAATTGTTATTTGTTCTTTTGAATATGCCAAAAATGAACTATGCTGTGTAAACGATAGAGGGATGGACCTTGAAAGGAATGTAATAAATTTTAGAAATAATAGGATATTAGCAGATGCAGATAACCAATTTGATTTAAATGAATTTTATCAATCAATTT…	AED:0.03 eAED:0.03 QI:206|1|0.5|1|1|1|2|0|246	Protein of unknown function (DUF2031)|PYST-B: Plasmodium yoelii subtelomeric family PYST-B		Plasmodium yoelii subtelomeric PYST-B
N67_000208	maker-000000F_bc1115-augustus-gene-15.7	MTYVCKAKDVKHDNYSDRNKVSSARTYCKNKKWGCNTGVVSAVTHKVGNKNSNNNYTYMWSNKMKTYGSYGSVADYTKDSKYKYRDKNKNNKMKNDRMRKYGNCNANKHANSSNYSDSKATNWTKYKKKVDYYCDVVTKNAYKKKDNDTKCKKTCKVKATSSSKVDVKNVKTNDKGKYTSRYDNAKYSSSMTHRNSHNVTDYDKKNAGNTNHVNDKKKATYANNCSNKDKSSSTSGNGGSDKCYASSSVTKTVSVSGGGTTGDNDVYKKMGSAAMYKYGWRKKSKKKKNMKKANMDTNTTVNTDRKKMKNSSNKDKKTNSSTKKDKKTNSSTKKDKNSSTKKDKNSNDRKKKVNSSKKKTNHNSTYWGKYNYKMKADVYYKRKGDS	ACTTTATTATAATACATCCTTATGTACACAATAGTATTATGACAATTTTTTTACAGATTAAAAATAAAATTCAGCATAATGACTCTCTATGTGTGTAAAGCATTTAAAGATGTTGAGAAACATTTGCCTGATAATTATTCTTTCGATAGAAATAAGGTATCTAGTGCTATACGAACTTATTGTAAATTTAACAAGAAAATATGGCAAGGAGAATGTAATACTATCGGTCAAGTAGTTAGTGCTGTTACTATATTATTACTTCATAAATTATTCGTTGGGAATAAAAATCTAGAATCTGAAAATGAAAATAACGAATACATCACGTATATTATGCTATGGTTAAGTAATAAAATGAAACTACTTACATATGGGAGCTACGGAAGCGTGGCAGATTTTTAT…	AED:0.15 eAED:0.15 QI:78|1|0.33|1|1|1|3|0|584	Plasmodium variant antigen protein Cir/Yir/Bir|yir-bir-cir_Pla: yir/bir/cir-family of variant antigens		Variant antigen yir/bir/cir
N67_000209	maker-000000F_bc1115-augustus-gene-15.12	MNKYVSYMNNKTAAGDATSTYHYTYKNKHCTNSAGVMNAVHKYHATSMDGYNKNHNSNYNKKHDYNKHKVDDDDYNVNMWDDYANTDVKTRVYNNVMRYKKKGRRRYYAATKVSNKTVVMSSANNDHNSNKYKNVKSANKTDDSDRKGKKKTANGYKRDRYHYVGSKHSYGKAKY	TTTAAATAAAAAATGTATTAAACCTATAAATCTGATAAAAACATACATCTTACCGTTTAAATAAAAGTTTTTTATACTTTATTGGAGAAAATTATTAACTTCAATTTTAATTATACTTGTCCATATTTTCAAGTTGTTAATTTTTAACTAAAAAAATGCTAATATATATTTTAATATTTTGTTTGTAAACTTCAAAAATGAATAAATTTTATATTCAAATTGTTTTATTTCTTTTAATCATCTCCCTATATATGAATAATAAAACCCTTGCAATTGAACCTGCTCCAGGAGAAGATGCAACACCCGAATCAACATATCATTATCTTACTCCAGAAGAAATATATGAAAAAAACAAGCACTTATTATGTACCAATTCAGAAGAAATTATACAAGCAGGTG…	AED:0.22 eAED:0.22 QI:197|1|0.66|1|0.8|0.83|6|375|276	PYST-A: Plasmodium yoelii subtelomeric family PYST-A|Acidic phosphoprotein precursor PCEMA1		Plasmodium yoelii subtelomeric PYST-A|Acidic phosphoprotein PCEMA1
N67_000210	maker-000000F_bc1115-augustus-gene-15.8	MDDACADKNGSTDKTVNKSYRYCNNKHCSTRAGGASVYTNYNKSGYYHMWAHNKAKRRNNDNAHKTSSAYDKYDKSMGHRWNNDVRGAKDNKHMSYTNHCNTADYKKYGATSRKHKNSVNCNYRNYRASGNASYSKKKYDDRTAAKNDGKKNNSRTAKKKSHSKNNKTDSNGDDKKKGNSTVKYHKNGKNTSKNTVTSNHRDKSVSGSKSGNHSGKSGSTKNTKDTHKNKNTKASKHSSTTSTTSTATTTMTTTTTVVSHSHHTVNVSHTKNGDSYVNDSNNGKDKHKKKGNSTVKYKNNNNKNNNSVDTTKSSVSGGAKSKDTNNGKSSSKNKDKSDSASDKHVTASTKSTSYTKKTNGYDYKHSSYKNTDYGNRYSTSTSTKGYSANNANDNNKVNT…	ATGGAGGACGATCTAGCGTGTGAGTTATTTCTTGAAGCTGATAAGCTTTTGAATGGTAGTACTGACATACAGAAGACAGTTAACAAATCCCCAGAATACCGTGAATATTGCCCCAATAATAAACACTGCTCAACTAGGGCTGAAGGTATTGGTGCTTTGAGCGTGTATTTATTTACGAATTTTTACAATAAAGAAAGCGGTTATTATGAACATTTTATTATGTGGTTAGCTCATAATTTATTTAAGATAGCCAAAAGAAGAAACAATGACAATGCCCATAAAATTACTTTAAGTTCGGCTTATGACAAATATTTAGATAAATCTATGGGTCATCTTAGACAATGGAATATTTTAAATGATGTAAGAGGTGCAAAAGATCCTAATCTTAAGCACATGAGT…	AED:0.03 eAED:0.05 QI:0|0|0|1|1|1|3|0|856	Plasmodium variant antigen protein Cir/Yir/Bir		Variant antigen yir/bir/cir
N67_000211	maker-000000F_bc1115-augustus-gene-15.9	MRCYSRKKCSAKDDTRSKNGYWYSDRSKKYKCNSDNCCMSKNNDGTNNTYYSTNSDKYNKAKYTDYKSYKNDKKYMNMDMRSKYDAKCNMYNYKKNKYCKNYKKAKVKYNKDNTDNCHKSTTDYNNKKNAYSGRKNRNRRKKR	ATGATACGATGTTATTTAATATCCAGATTAAAAAAATTTTTATTACAATGTCTAAGTGCCAAATTTGATTTAGATACAATACGTTCGAAAAATGGACCTTACATTTGGTATTCCCCTTTTGATAGAGAATCAAAAAAATATAAATGTAACAGCATTTTTGATGAACTTAACCCTCTGTGTTGTATGTTAAGCCTAAAGAATAATGATGGAACCAACAATCTAACATATTTTTATAGTACATTTATAAATAGTGATGAAAAGTATAATAAGGCTATAAAATATCCTACTGATTATAAGAGTTATAAGAATCTTATAGATAAAAAACAATATTTGATGAATATGGATATGAGAATTATATCTAAATTTTATGATGCATTTAAAATCTTATGTAATATGTAT…	AED:0.25 eAED:0.24 QI:0|0|0|0.75|1|1|4|0|212	yir-bir-cir_Pla: yir/bir/cir-family of variant antigens|Plasmodium variant antigen protein Cir/Yir/Bir		Variant antigen yir/bir/cir
N67_000212	maker-000000F_bc1115-augustus-gene-15.10	MNKMCRKVVRNWDKTSGKYNGDYKYCNNNCTDDKNGWCWNAMDYYSKNYANSNNVAYAWSYKNKNGTKMDYNKHMNVAGYSKSGVSDYNSYKDKRKDNNKDMSNYDACDMYSGTNNCKNYKARAKKYDDNNYNNTKGSYSVSMSADYNNKNVCKNSSSNSTYSRRSVKKTSAASGAYKVNNKKNDHYYSNVNKKRTY	ATGAATAAAGAAATGTGTAGAAAATTCTTGGTTGTAAGGAACTGGTTTCCCGATAAATTGACTAGTGGAAAGTACCAATTTAATGGTGATATTTACAAAGAGTATTGTAATAATAATTGTGAGACTGATATCGATAAAATTAACGGTTGGTGTTTATGGTTATTTAATGCAATTTTTATGGATTATTATTCGTTTAAGAATTATGCAAACAGTAATATCAATGTTATTGCGTACATTTTGGCGTGGTTAAGTTATAAGTTAAATCAAAAACCAGAAAACGGAATCACTAAATTAATGGATTTTTATAATAAACATATGCAAAATGTCGCTGGGTATAGTAAGATTATAAGTGGTGTTAGTGATTATAATAGTTATAAGGAAATCATAGATAAACGAAAG…	AED:0.14 eAED:0.11 QI:0|0|0|0.5|1|1|2|0|285	Plasmodium variant antigen protein Cir/Yir/Bir|yir-bir-cir_Pla: yir/bir/cir-family of variant antigens		Variant antigen yir/bir/cir
N67_000213	maker-000000F_bc1115-augustus-gene-16.11	MDKRMCASADKNGNNVKVDKNGSAYKYCNKTCTNRWSGASKYTKYNNKSNYSYVMMWAHKNNNKKANKTSSAYDYKKYMGNKHSNYNRGKDANRHMRYTNHCNTVDYNKGAKSRSYNSAYCNYSVYNAKCDSYYAKKKYDRTSARNDTGNNNDKRRKTTSDGKDSYSNKADNVCKKNKDNSARDKATKTTTKSNGGDMSKSTHKNKDKKVSSKSKDDSSKDAKSSNDTDTKSNGSSNGNRSSSSDKNMSKKGNHYVDSTYKKYYKKSVTSSNDKHYDNVWTNKAYSTYADYYKNNMYKMANGKTMDKSKNGGDDSKTNKTDTHDTMSDGGNNHSSSTGSTSSKNDVSSKKSSDDYTNMSNDVKTRTRVDVKGTYGGNKKVVYSVVAVAVMYKYAGRRKK…	CTTATGGTTAATATGTATTAAACCAACCACAATTTAAGGCAATTTAGCAAGTGTCAATAATAGTAAATATAATATTCCTTTATTAATATTATTGTATTATCATTCCATATTAATTTAAAATTATTATTAAAATTTTCAATGGGTTTAATACTATAAATGTGATATAGGAAGTCATTTACAGGATATATATTTTATATAAAAACAATATGATACCAATTTGCAGATTAAGAGCCAAATTCCATTACAATGGACGAGAAAAGAATGTGTGCGTCATTTCTTGAAGCTGATAAGCTTTTTAATGGTAACAATGTTAAAGTGGATAAAATTAACGGATCCCCAGCATACAAACAATATTGCCTCCAAAATAAAACATGCACAAATCGCTGGGAAAGTATTGGT…	AED:0.00 eAED:-0.00 QI:246|1|0.33|1|1|1|3|0|619	Plasmodium variant antigen protein Cir/Yir/Bir		Variant antigen yir/bir/cir
N67_000214	augustus_masked-000000F_bc1115-processed-gene-16.1	MRVNKYVSVCSYAKNYVNDRGYRNVNRNNRADVDNDNYSTSASGDGGNKKHNDSHKKNKGSNTSDKSVDSKTKKNRTVKKRANKRNGAHDKAKKDNSSMSHDKNTNNNNNNASSNSHMKSKKYRKARMSCTVVGTSMTTTNSYDGSYGRGVWVMVYCG	ACTTTTAATGAATATATCGAACATTACTACAATACATTTATAAATTCTATAGAAGGTGCAAAAAGTTAATAAATGAAATAAATTCCGTTTTTTATATATATGTTCATTTACTCATAAATTTTAGAACACAAAACTAATAAATATTACTATTTTGGGAATAAATATCAAATTATCAACATTATTTCATTTATTTAATAAATAAAGATAAAAATGAGAGTCAATATTTTAAAATACGTTCTTTTTTCAATTGTTATTTGTTCTTTTGAATATGCCAAAAATGAACTATACTTTGTAAACGACAGAGGGATATACCTTGAAAGGAATGTAATAAACTTTAGAAATAATAGAATATTAGCAGATGTAGATAACCAATTTGATTTAAATGAATTTTACCAATCA…	AED:0.11 eAED:0.11 QI:210|0.5|0.33|1|1|1|3|0|255	PYST-B: Plasmodium yoelii subtelomeric family PYST-B|Protein of unknown function (DUF2031)		Plasmodium yoelii subtelomeric PYST-B
N67_000215	maker-000000F_bc1115-augustus-gene-16.13	MAGHTNSTKYKRSCGKDTRDTNSRYYKAKSNKYWNGMCNNDDKNGYCWNYGDNDSNNVNDNMYVTGWSYKNKTNGTKNYNKHMNVKYNTNDTYKTYDNNNKMDDKVMSKYDAKNCKMYSSKARSKDKYYVNNANNYNANNNDTNNSKVSVANDYNYKNHHKNKKTVTDVGSSNMDDSSSGTSSRSGSSSTVSDSDSTSNSSNKSSVVTGAYKYSKRKRVHKKKKMKTH	ATATACTTTTTAATTTCACTACAAAATTCCCTAAAATTTTATAATAAAATTATGTAGAATGTTATTATTAATAATTATTTTTTTATGCATAAATTGTGTTATATATACATATGATAAAAAAATGTATTAAGCACCCCCAAAATAAGGCAATTTATCTAACTACCATAAAGATTATACATTTTATATAAAAAAGATTATCATGGCAGAAGGTCATACTAATAGCACAAAATACTTCATTAAAGAGAGAATCAGCATATGTGGTAAATTTGATACTTTGAGATTACTTTTTCCTGATGAATTGACAAATTCTAGAGAATATTATTTTAAAGCTAAACCATCCAATAAATATTGGCCTAATGGAATGTGCAATAACGATATTGATAAAATTAATGGTTATTG…	AED:0.01 eAED:0.01 QI:199|1|0.75|1|0.33|0|4|113|348	Plasmodium variant antigen protein Cir/Yir/Bir|yir-bir-cir_Pla: yir/bir/cir-family of variant antigens		Variant antigen yir/bir/cir
N67_000216	maker-000000F_bc1115-augustus-gene-16.14	MDDNCGKNRAYDDSSVTTKKSYNNNYCTHSNCNNDDTAGWGCYSTNRSYSDNTNAYSWSYKNKSTNRYTTNDYTNHNSGKYDKVRAYTSDKDKNDKNDDSKYDAKCNYGDKNTDNNKSSDATSVNKYKNNDYTGTTRSKSSTDYNNKNDHKDVSATNSATSGDTSGSSGKRTVSGAAGSYKVNNKNKYYH	ATTTAATATATTTAAAAAATCACTATTTATATATTTTTAAGGATTATATGATCATATGAGTGTTATTAAGGATAACCATTTATGCAAAATTGTATTATATATACATATGATAACACATGTATTAAACGACCCCCCAAACAAGATAATTGCTGTATATAGGGTTAAATAATTGTATTACCTATGTTAGTATTTATATAATGTGATACCCCTTAACCTAGAAATTATAAATTATATTCCATCATAATGGATGATAATCTATGTGGAAAAATTAATTTTTTGAGAGCATATTTACCTGATGATTCAAGCGTAACTACAAAACTTGAACTTAAAAGTTATGAAAATCTCAACAATTATTGTCCTATTACACATTCAGAAGAAAATGAATGTAATAATGATCTC…	AED:0.28 eAED:0.25 QI:243|1|0.75|1|0.33|0.25|4|0|285	Plasmodium variant antigen protein Cir/Yir/Bir|yir-bir-cir_Pla: yir/bir/cir-family of variant antigens		Variant antigen yir/bir/cir
N67_000217	maker-000000F_bc1115-augustus-gene-16.15	MARCNHDTRKRDKDSKYDRGNKYCNGKCGDTNVNAGSWNAGASGTSHYHNTYKDVAVCMWSYKSKTNVTTKDYSRHNNYTKHKADSDYSHKKVNYMDSTHMAKDKCNMNTAYTSKNSSKCSHTNNVNKYNNDDNNNDGSSYSKVVSNYYNNKNRASYSNSKKTKKVDVVDKTKTDSSTDKNATNSYSTTSGSSVNKVSTVVVSYKVNNNNKN	TTTAATACGATAAATGTGATACATGAGGTTCATTTACAGGGTATATTTTGTCAGTATATATATTTTATATAAAAATAACATGATGCAGATTAACCTACAAATTAAAAATGAAATTCCATTATAATGGCTGAACGTTTGTGCAATCATTTTGATACTTTAAGGAAGATTTTTCGCGATGAATTGAAAGATTCGAAACAATATGATTTTGAAAGAGGATTATTTAATAAATATTGTCCCAATGGAAAATGTGAGGGTGATACCAATATAGTTAACGCTGGGTCTTTATGGTTATTTAATGCATTTTTCGGTGCGTCTGGTACTTCACATTACCATAATACTTATAAGGATGTGGCTGTATGTATTATGATATGGTTAAGTTATAAATTAAGCCTAAAGACA…	AED:0.33 eAED:0.30 QI:123|1|0.5|1|1|1|2|0|308	Plasmodium variant antigen protein Cir/Yir/Bir|yir-bir-cir_Pla: yir/bir/cir-family of variant antigens		Variant antigen yir/bir/cir
N67_000218	maker-000000F_bc1115-augustus-gene-16.16	MDNCGRRHRYDSSTDYDYGASRDYCNGDSGDKCKTDKNAACWNVANKMDSNGKSTYMWSYKNKSDARTTKNYNYKNHTDSTSCNKNAGCSSTKNKTGYSGKKNYVNDMKMSYGAKTYDRCNGKNSDSKCSVANVVKYNNNVDKNDSYYVMSTSTDYNNKNKSNASSNSAKAGVRTYTSKASASGKSSSSRKATGAVGYYKYSGSRKRAKYRRKRSRRKWN	CCACAGATAATTTTATATTAAAGTTCAATTGTTTTGTCATTTATTAAGCGTAAAATATATAAAATAATATGATGCTACATAATCTATATATTATAAACTAAATAATATTACAATGGATAATATCCTGTGTGGAAGGTTTCGTCATTTAAGGTTATTTTATCCCGATGAATTAAGCGAATCTACAGATTATGATTTTTATGGTATAGCGAGTATTAGGGATTACTGTCCTAATGGAGATTCAGGAGACCAAAAAGAATGTAAGACGGAGCTTGATAAATTAAATGCTGCATGCATATGGTTATTTAATCAAATTGTTGCTAATAAGATGGATAGTTTAAACGGAGAACAGCTTAAAAGTATTATTACATACATTATGATATGGTTAAGTTATAAACTAAA…	AED:0.27 eAED:0.27 QI:112|1|0.66|1|1|1|3|88|328	Plasmodium variant antigen protein Cir/Yir/Bir|yir-bir-cir_Pla: yir/bir/cir-family of variant antigens		Variant antigen yir/bir/cir
N67_000219	maker-000000F_bc1115-augustus-gene-16.18	MNKGYKAASAGYTNVAASHTSDVTKVNTKTVYGNKSNACTDDANHMASKSKTGDDYSSYSTNGDKTYSKKGNMDGRHTSTSNYSNKDWDDDNNKSDDKKGNVRVYSKYMKNTDNYTKKYAAANYKHSSDTCSRANYGKDDTDKMNTTDVDAAAKGTNAGVKTGDKDKVDVTYNAYDSGNSTDANDKKRGAYTNSAR	ATGAATAAAGGATATATTAAGATTGCTTTGGCACTTTTAAGTCTCGCAGGATATACGCAAAATGTAGCATTTGCAAGCGAACATACTTCAGATGTTACTATTAAGGTCAACCCCACACCCCAAAAAACAGTGTATGGAAATATCGAAAAATTTGAGGAATCCCCAAACTTGGCATGTACAGACATTGATGAAATTTTATTAGCAATAAATCATATAATGGAAGCTTCAGAACTTTTAATAAAACTTTCTAAGACTGGTATAGACGATTATTCGTCCTATTCTACAGAAAATGGAGACAAAACTATATATTCTAAGAAAATTGGAAATATGGATATTGGAAGACTTCATCTTACGATCCCATCTACCTCTAACTACTCTAACTTATTAAAGGACCTCTGG…	AED:0.20 eAED:0.20 QI:0|0.83|0.85|1|0.83|0.71|7|745|289	PYST-A: Plasmodium yoelii subtelomeric family PYST-A		Plasmodium yoelii subtelomeric PYST-A
N67_000220	maker-000000F_bc1115-augustus-gene-16.17	MRVSKYVSCSYGKNYYVNRCRNTNRNNRADGDDNYYSTSVNNDNDNDDKTRNTDSHVKKGKKSKKYKNVNKKRKKHGHHKTKKDNNNNKASNNSSDKNGNVVSDCTDSSDNNKNKMVNGKRVVNASNWVMMSVASRYYVKRYKVYKRSKKKASKKTSR	TAAATATTACTATTTTGGGAATAAATATCAAGTTATAAACATTATTTCAAACTACATATATTAGTTTATTTAATAAATAAAGATAAAAATGAGAGTCAGTATTTTAAAATATGTTCTTTTTTCAATTATTATTTGTTCTTTTGAATATGGGAAAAATGAATTATACTATGTAAATGAAAGAATAATCTGTTTTGAAAGGAATATAACAAATTTTAGGAATAATAGGATATTAGCAGATGGAGATGACCAATTTAATTTATATGAATTTTATGAATCAACTTTGAGTGTTGAAAATCAATTTAATGACAACGATAATGATGACGAAAAAACAATATTTATTCGAAATACTATAGATTCACATGTAAAGAAGGGTAAAAAAAGTAAGAAATTACTTTATTT…	AED:0.39 eAED:0.38 QI:88|1|0.5|1|1|1|2|0|256	PYST-B: Plasmodium yoelii subtelomeric family PYST-B|Protein of unknown function (DUF2031)		Plasmodium yoelii subtelomeric PYST-B
N67_000221	maker-000000F_bc1115-augustus-gene-16.19	MNKYVSCVNNKTHANKYTKKDTKKSKKYAKKSKKYAKKSKKYAKKSTKCYTSYKNKHRNDKTVAYAYMNKANHHHATSKDGYYDYYYYNYYKKKHRGHTVVKKVYDDNKYNNMWDDSSNYGSVKRKVRVYNNVMRSKSHRGRKYYAAAKKSNKTMVMASANNDHNHKNVKSRNTNSNKTNDSDDRNGKKVNNGYVKKRNRVYTYNSVNG	ATGAATAAGTTTTATATTCAAATTGTTTTTTTTCTTTTAATCATCTCCCTATGTGTGAATAATAAAACCCATGAAGCTGAGCTTAATCCAGAAAAATATACAATACCCCAATTAAAAAAAGATACAAAACCCAAATCAAAAAAATATGCAAAACCCAAATCAAAAAAATATGCAAAACCCAAATCAAAAAAATATGCAAAACCCAAATCAACAAAATGTTATCTTACTTCAGAAGAAATATATGAAAAAAACAAGCACCTATTACGTAACGATCCCAAAGAAACTGTACAAGCGTACGCATATATGAATAAAGCTTTAAACCATTTAGAACATCATGCTACAAGTAAAGATGGCTATGAATTATATGATTTTTATTATTATTACAATATTTATTTTTAT…	AED:0.42 eAED:0.42 QI:0|1|0.6|1|1|1|5|0|302	Acidic phosphoprotein precursor PCEMA1|PYST-A: Plasmodium yoelii subtelomeric family PYST-A		Acidic phosphoprotein PCEMA1|Plasmodium yoelii subtelomeric PYST-A
N67_000222	maker-000000F_bc1115-augustus-gene-16.20	MNKYVSCVNNKTHANKYTKSSKKSYAYDNTKYKNKHYTDTNACKMNDAKHHATSKGYKRCCANSKNVYKKKHRDNTKKAYYDNKYNKNTWDDCDNYKGSVKKKVRVYSNVMRCKRWWSRRKYYAAAKKTSNKTMVMASTNDHNRKNKKYNKNANADSDDRNGKKKTVNGYVKRKDRYYSMSSHM	ATGAATAAGTTTTATATTCAAATTGTTTTTTTTCTTTTAATCATCTCCCTATGTGTGAATAATAAAACCCATGAAGCTGAGCTTAATCCAGAAAAATATACAAAATCCGAATCAAAAAAATCGTATCCTGCCTATGATAATACAAAAGAAATATATCAAAAAAACAAGCACCTATTATATACCGATATCGAAGAAACTATAAATGCGTGCAAATTTATGAATGACGCTTTAAAACAATTAGAACATCATGCTACAAGTAAAGGTTATAAAAGGTGTTGTGCAAATCCTTCTAAAAATATAGTTTTTTATAAAAAAAAACATCGAGATAATACAAAAATTATAAAAGCTGAATATCTAATTTATGATCCGAATAAGTATAATAAAATAATAAACACGTTA…	AED:0.49 eAED:0.52 QI:0|0.75|0.4|1|1|1|5|0|272	Acidic phosphoprotein precursor PCEMA1|PYST-A: Plasmodium yoelii subtelomeric family PYST-A		Acidic phosphoprotein PCEMA1|Plasmodium yoelii subtelomeric PYST-A
N67_000223	maker-000000F_bc1115-augustus-gene-16.21	MNKYKSSCVNNKTATAKTYTKKSKKTKSKKSYAKDNTYKNKHYTDTNACRMTATHHHATSKDDYVYGRNSVYYMYKKKHRGHTNVKYDDNKYNRWNDSSNYAGSVKRKVRVYSRNVMRCKKWWSRKYYAAAKKTSNKTMAMASTNDHNRKNKKYNKNANADSDDRNGKKMVNNGYVKKNKYTYVDSVNGNNNKK	ATGAATAAGTTTTATATTAAATTTTTTTTTCTTCTTTTAAGCATCTCCCTATGTGTGAATAATAAAACCCTTGCAACAGAGCTTGCTCCAAAAACATATACAAAACCCAAATCAAAAAAATTTACAATATTCAAATCAAAAAAATCATATCCCGCAAAAGATAATACAGAAGAAATATATCAAAAAAACAAGCACCTATTATATACCGATCCCGAAGAAACTATAAACGCGTGCAGATTTATGACAGAAGCTTTAACACATTTAGAACATCATGCTACAAGTAAAGATGATTATGTATTATATGGTAGAAATTCTGTTTACTATATGTTTTTTTATAAAAAAAAACATAGAGGTCATACAAATGTTGAAAAAATTGAATATATAATTGATGATCCGAAT…	AED:0.42 eAED:0.56 QI:0|0.75|0.4|1|1|1|5|0|292	Acidic phosphoprotein precursor PCEMA1|PYST-A: Plasmodium yoelii subtelomeric family PYST-A		Acidic phosphoprotein PCEMA1|Plasmodium yoelii subtelomeric PYST-A
N67_000224	maker-000000F_bc1115-augustus-gene-17.0	MNKVCKRKNWNTDTDNNKNYNDVNNDCNHNKSNNYCNNNNNSSSYCNNNNSDDKSAGCYD	GTATAAAATGCATCATATCTATATTTAATCAAAACTGTATTAAGAAATCCTCTATTTAAGGTAATTTAACTAATTTTCATAAAATAAGTATAATATGATTTTAGTAATACTACTATATTATTATTCTATATTAATTTCATTATTGAAAAACATATAATATATTTAACTACAGACAGCTGTTATATATTGGGTTAAAACATTTGCGTCACACATTTGGTGCAGTACATATAAAAGAACATGCCTCTACTCAATTTACAAATCAAAAATAAAACCAAATTATAATGAATAAGGAAGTGTGTAAAAGGTTCAAGAATATATGGAATACTTTTCCCGATACATTGGACAATAATAAAAATTATCAATTTAATGATTTTGTGCCTTTAAATAATGATTGTAATC…	AED:0.43 eAED:0.43 QI:281|1|0.5|1|1|1|2|0|80	Plasmodium variant antigen protein Cir/Yir/Bir		Variant antigen yir/bir/cir
N67_000225	maker-000000F_bc1115-augustus-gene-17.1	MNKNSNTCYSTYNCDKYKTNTDYSYKDDKKMGVNMDSNNVSKYKAKSCMYNDDNKNCNDYDDANKKYNDTSDNDYKMVSSNDYDNKKCNDTSSSTSTTKNGTGTGNGSDNTNSSNSSGSVTSSSSTSKVVASWGSYKGCVCGGSY	ATGTTAAACCTGAAAAATAGTGAAGAAGAAAATATTATAACGTGTTTTTATAGTACATACATATTTAATTGTGATAAGTATAAGACGCAAATAAATGAATTTACTGATTATCAGAGTTATAAGGATCTTATAGATAAAAAAATGGGTGTGTTGAATATGGATAGTAATAATGTATCTAAATTTTATAAAGCATTTAAATCATTATGTGAAATGTATAATGAACTTGATGATAATAAAAATTGCAATGATTATTTGGATGATGCTAATGAATTTTTAAAAAAATATGAACTTAATGAAGATACTAGTATTCCTGATAACGATCCATATAAAGAAATGGTGTCTATACTATCAAATGATTATGATAATTTTAAAAAGGAATGTAACGATACTTCATCCTCT…	AED:0.44 eAED:0.41 QI:0|0|0|1|1|1|2|0|235	yir-bir-cir_Pla: yir/bir/cir-family of variant antigens|Plasmodium variant antigen protein Cir/Yir/Bir		Variant antigen yir/bir/cir
N67_000226	maker-000000F_bc1115-augustus-gene-17.2	MTSRVCDSRKDSDDGSGDYSTSGTKHCDKCKNYTNVNGGCWDRYGGKTVSHYANNNDVVYMMWGYKNKMVNTHNNYNKHMKTHYTKNNGVDDYSSYKDNKKNNNHMSKYDAKCMYASDNKCKHAKANVKYKKNNDNNTKDSYCSSNDYNNKNCKDSNSKTTDSKSGSSVTSSSSSKVAAGAYKYSGRKRKKRKKNKRMNH	ATTACTTTACATTAATTTTAAATTGATACTCAAAATAAAATATGGTTAACTACAAATAATTTTTATATAGAGAATCCAATTTTATGTCCCCTATTCTGATGCAATATATGAAATTAATATGATATACTTAATTTATAGTTTAAAAATAAATCTCCAATATGTTAACTAGTAGAGTGTGTGAAGAGTTTGATTCTTTGAGGAAGGATTTTTCCGATGAATTGGATGGTTCTGGAGATTATATTTCTACAAGTGGAACCCTCAAGCAGCACTGCCCTGATAAAGAATGTAAAAATTATACCAATCTAGTTAACGGTGGGTGCTTATGGTTATTAGATAGATTTTATGGTGGTAAAACAGTTTTTTCCCATTATGCAAATAACAATATTGATATTGTTGTAT…	AED:0.31 eAED:0.31 QI:158|1|0.66|1|1|1|3|380|304	yir-bir-cir_Pla: yir/bir/cir-family of variant antigens|Plasmodium variant antigen protein Cir/Yir/Bir		Variant antigen yir/bir/cir
N67_000227	maker-000000F_bc1115-augustus-gene-17.3	MTNCYAADNYVVDDNNKYYMDNSYCKNCDTDDKKSTTKDDHSDKADYVWSYNKTNGTTKYDYTNKTNSHYDNASGNKSKDVKKKSMNDKDNYDAKSCNMYSNDTDCTKYKANSKYKVGGSSTDKHSSYYSGSNASYKNKYNSCDNYSSADYSRSSVKNTTGVVASGSYKYSGRKRSKHRKKK	CTCTATTTAAGATAATTTAGCTAAATGTCATAAAATAAGTATAATATGATTTTAGTAATACTAATGTATTATTATTTTATATGAAGTTAAAATTAAGAATAATATGTCTAACGAAAGATAACTCCTACGTAAAGAGATTAAGTAAATATACCATATATTTTATACAATATATATAAATATCATCATCCCACATAATCTCCAAATTATAACGGAATTTCATTATAATGCCTACTAATCTGTGTTATCCAATTATTGCGGCTGATAATTATGTTGTTGATGATCCGAACAACCAGGAAAAATATCAATATATGGATTTTTTTAATTCGTATTGCCCTGAAAAAAACTGTGATACTGATGACAAAAAAATTATTTCTACTTTTATAACATTACTAAAAATTT…	AED:0.29 eAED:0.29 QI:224|1|0.66|1|1|1|3|328|275	yir-bir-cir_Pla: yir/bir/cir-family of variant antigens|Plasmodium variant antigen protein Cir/Yir/Bir		Variant antigen yir/bir/cir
N67_000228	maker-000000F_bc1115-augustus-gene-17.4	MDADCKTTNSSYVDKDGSYNDDKHCTNTCVDDTDKNARCYNTKDSTKTVAKGNYVYWSYVNKTKNSSYNKYNGDKYTNNKYTGYKGYKDDNNYSMDKSSKYDASTCDYVDANTSNSNCKSSKTNVTYKKDHNGNRYYVNTDYDNKKKCNSTDKKSATSSSASKSVAGAYKRKTKKYKSSNYSYDD	TAAGGCAATTTAGCTAATTGTCATAAAATAAGTATAATATGATTTTAGTAATACTACTATTTTATTATTGAAAAACTTATAGTATATTTAACTACAGACAATTATATATAGGGTTAAAGTATTTGCGTCTCATATTTGGTGCATCGTATATAAAATAGCATGATTCTACTCAATTTACAAATCAAAAATAAAATCCCATTATAATGGATGCCGATATATGTAAAACGTTCATTCCTTTAACGAACTCGTTTTCCTATGTGGACAAAGATGGAAGCTATCAATTTATAAATGATGAAGATTTCAAAGAGCACTGTACTAATGAAACTTGTGTTGATGATACCGATAAAATTAATGCTAGATGTTTATATATTTTTAATACATTCTTTAAGGATGAGTCTA…	AED:0.34 eAED:0.34 QI:203|0.5|0.33|1|0.5|0.66|3|0|283	yir-bir-cir_Pla: yir/bir/cir-family of variant antigens|Plasmodium variant antigen protein Cir/Yir/Bir		Variant antigen yir/bir/cir
N67_000229	maker-000000F_bc1115-augustus-gene-17.5	MDKDVCKNVSSSSKNDRNNNYNNASYCSSKKCSSDKNAGCYDAKNSDNSAAKSNDVYWSYMNKKVNKTNYYYGGDYKNSTGVTYNSYKNDKKKDNMDMSSYDAKKCMMHYYDKDKCGKYNDAKVKKYDKKDSRTGSYYKSTSKDYDNKKKYDDVSCKSSTKAKYSYAHSSGHSDASSNSSTNKVSGAAGSYKRKNKKYKNSYDSKNND	TTATATACTTTTAAGGATTATAATAATAATATAATTTTTTATTTTTTAAATTTATACAGTATTTAAGTTTTAGAATTGAAATCATTAAAACATAAAATATAAATAGATTCCTTTTCTATGTTCAAACATACTTTAAATTATTTATAAAAGTATATCCATTTTTATAATAAAGCTATACCAGATGTTAGTAAGAATAGTATTTATTGTATAAAATGCATCATATCTATATTTAATCAAAAATGTATTAAGCAACCCTCTATTTAAGACAATTGTTATATATAGGCTTAAAGTATTTGCGTCACATATTGGGGGCAGTGTATATAAAAAACAGCAAGATTTTACTCAATTTACAAATATAAAATGAAATTTCATCACAATGGATAAGGACGTGTGTAAAAA…	AED:0.30 eAED:0.30 QI:376|0.66|0.5|1|0.66|0.5|4|0|305	Plasmodium variant antigen protein Cir/Yir/Bir|yir-bir-cir_Pla: yir/bir/cir-family of variant antigens		Variant antigen yir/bir/cir
N67_000230	maker-000000F_bc1115-augustus-gene-17.6	MNKNMCWKSWGYDTTGNYNSYYDKKYCTNCDSNKNAVCYNVGSSSKNNAKNNDVVDYWSYMSKNGNKSDYTKYTNTHYNNKYGSYKCYKDKKKDNMDDNNSNYKAKSCMYSAGGNTSNCKKCSDKANVKYNYKDYNNTKDSYKKSADYNNNCKDADSKATNTDTGTTTRTGKTGKTGKTVKSDVTSSTSSVSKVSGASGSYKYSGRKRSKRKKNKKKMNH	ATTTATTAAAACACAATATATGGCGTTGTTTCTTTCATATGGTAAACCATATATATAAGTATATATTTTTTAAATTCATAATAAAAGTATATTCATTTTTATAGTAAAATTATTCCAGATGTTAGTAAGAATAGGATTTTTGTATAAAATGGATCATATCTATATTTAATCAAAAATGTATTAAGAAACCCTATATTTAAGACAACTGTTATATATAGGGTTAAAGTATTTGCGTCACATATTGGGAACAGTGTATATAAAAAGATCATGATTCTACTCAATTTACCAATAAAAAATATAATTCCATCACAATGAATAAAAATATGTGTCAATGGTTCAAATCTCTATGGGGTTATTTTCCCGATGAATTGACAACTGAAGGAAATTATAATTTTTCAT…	AED:0.28 eAED:0.28 QI:311|1|0.75|1|0.33|0.25|4|149|320	Plasmodium variant antigen protein Cir/Yir/Bir|yir-bir-cir_Pla: yir/bir/cir-family of variant antigens		Variant antigen yir/bir/cir
N67_000231	maker-000000F_bc1115-augustus-gene-17.7	MNKVCKKNVTTNKYDSNNSYKNNYKYCTGDSCGNDDKNAGCYDAKDDSVSVAKRSTNVYWSYMSKSKDKNRHYNTYKDGGKYNNDYDNGYKDDTSYYTMDSSRYDANTCDYNGGTNNNCVNYSKANVTYKTDHVDDDSYHVNNSYAKKKCNSTDKKSVTASSSASKVAASGAYKVNNKKKKTYMTANNRTNY	AGGCAATTTAGCTAATTATCATAAAAAGGAATAGACTGTTTCTTTAGTAATAATATTATTCTATATTAATTTAATTATTGAAAAGCTTATAATATATTAACTACAGACCGTTGCTATATATAGGGTTAAAGTATTTGCGTCGCATATTTGGTGCAGTGTATATAAAACAACATGATTCTACTCAATTTACAAATAAAAAATATAATTCTATCACAATGAATAAAGAAGTGTGTGAAAAGTTCAAGAATGTAACGACGAATTTAAAATATGATTCGAATAATGAAAGCTACAAATTTATAAATAATGAATATTTCAAAGAGTACTGTACTGGTGATAGTTGTGGTAATGATCTCGACAAAATTAATGCTGGATGTTTATATTTGTTGGATGCATTCTTTA…	AED:0.12 eAED:0.12 QI:215|1|0.5|1|1|1|2|0|289	Plasmodium variant antigen protein Cir/Yir/Bir|yir-bir-cir_Pla: yir/bir/cir-family of variant antigens		Variant antigen yir/bir/cir
N67_000232	maker-000000F_bc1115-augustus-gene-17.8	MNKVCKTKNWNTDDNTVNYNDNNSNNKCNRNKSNNYCNNSNNSSCNDNSDDRSAGCYDNDCGVVSSAKNKNVDYWSYMNKYSNTCYSSYHDCDKYKTKNTDYKDYKDDKKNDVNMDSNVSKYKAKCMYTDNASDCTKCSKANVKYNDNNTKYGYCASTSNDYNNKNKYKTYKTTTDKCSTSTSKTHVTGSSNSVTSSSVSKVSGAAGSYKVNNMKKYCKH	AAATAAAACCCCATTATAATGAATAAGGAAGTGTGTAAAACGTTCAAGAATATATGGAATACTTTTCCCGATGAATTGGACAATACAGTAAACTATCAATTTAATGATAATAATTCTTTAAATAATAAGTGTAATCGTAATAAATTTTCAAATAATTATTGTAATATTAATAGTAATAATTTAAGTAGTTTTTGTAATGATAATATAATTCAAAGTGATTTGGATAGAATAAGTGCTGGATGTTTATATTTGTTGGATGAATTAATTAATGATTGTGGTGTGGTTTCCCTTTCTGCAAAAAATAAAATCAATATTGTTGATTACATTTTGATATGGTTAAGTTATATGATAAACCTGAAATATAGTGAAGAAGAAAACATTATAACGTGTTTTTATAGT…	AED:0.23 eAED:0.20 QI:18|1|0.5|1|1|1|2|0|327	yir-bir-cir_Pla: yir/bir/cir-family of variant antigens|Plasmodium variant antigen protein Cir/Yir/Bir		Variant antigen yir/bir/cir
N67_000233	maker-000000F_bc1115-augustus-gene-17.9	MDKKVCSSVWGDTTKANKYHKDGNNGYCYKNCKDDKNAGCNKGSSGSNKTKNNNVDYMWYMSKNNDKNSKHYTTKSDKYKSTVDHVKGCSNKDNRHTTNDDMDNKSYNAKCMYTDDNTSNCAKCSGKAKVNYKKNYNNTNGSSYNKSTSTDYDNKYCNSKGNKCKDYDTTSTKSSDTSSSSVTNKTVSGVAGSYKVNNK	TATATACTTTTAAGGATTATAGTAATAATAGAACTTTTTATTTTTTAGATATATACAGTATTTAATTTTTAGAAGGGCAATCATTAAAACAGAAAATATAAATATATTCCTTTTTTATGTTCAAACATACTTTAAATTATTTATAAAAGTATATAAATTTTTATAATAAAGTTATACCAAATATTAGTAAGAATAAAATTTTTTGCATAAAATGCATCATATCTATATTTAATCAAAACAGTATTAATCAATCCTCTATTTAAGGTAATTTAGCTAATTGTCATAAAATAAGTATAATATGATTTTAGTAATACTAATGTATTATTATTTTATATTAATTTAGTTATTTAAAAACATATAATATATTTAACTACAGACAGTTGTTATTTATAGGGTTAA…	AED:0.17 eAED:0.15 QI:485|1|0.5|1|1|1|2|0|286	Plasmodium variant antigen protein Cir/Yir/Bir|yir-bir-cir_Pla: yir/bir/cir-family of variant antigens		Variant antigen yir/bir/cir
N67_000234	maker-000000F_bc1115-augustus-gene-17.10	MDYCMRSTRNYDNSTNYDHNNGKRNYCDGGSGSKCKTDDKTKAGCWVKNKKNNVVYMMWSYKNKTHGNNNDYTKYNNTHYTKCDNNGTDCSDSKNNTGYTNYRDNKNSNGHMSKYDAKCKMYTSSHTSNKSDCAKVKKYDNDNNTKDSYYVSTSNDYNNKTYCGSRNDCSDSDRTNASSSSSVTSSSSSTNKVSVAGSYKVNNKNYRDYYTKKYCY	ATGATAATAAATGTATTAAACAACCCCCAAAACAAGATAATTTATCTAACTACCATAAAAGTATATATTGTTCTATATTATCTTTAAATTGATATTAAAAATACAAGAACATGCTTAACCACAGATAATTTTATATTAAAGTTCAATTATTTTGTCATTTATTAAGCGTAAAATATATAAAACAATATGATGTTACATAATTTATACATTATAAACAAAATAAAATTACAATGGATTATCTCCTGTGTATGAGGTTTAGTACATTGAGAAACTATTTCCCCGATGAATTAAACGAATCTACAAATTATGATTTTCATAATAATGGGAAAATTAGGAATTACTGCCCTGATGGAGGTTCGGGATCCCAAAAAGAATGTAAGACCGATTTAGATAAAACCA…	AED:0.07 eAED:0.07 QI:230|1|0.5|1|0|0|2|0|320	yir-bir-cir_Pla: yir/bir/cir-family of variant antigens|Plasmodium variant antigen protein Cir/Yir/Bir		Variant antigen yir/bir/cir
N67_000235	maker-000000F_bc1115-augustus-gene-17.11	MSYKVCKNDNYVDDKNGHNSMKKNTDSKCNSDNYGSMNDNDKDGKVYAWSYKNKANGMTKDDYTKNMNNSCYKNDKTDSNSKNKGVNKKSMNDKDSNYYDKSCNVYSDKKCKTCNAGKYKHKNADTKGDSYSWNKDYKNYNRVKCGNVSSVACSSSKNTTAVVASGVSYKYSGRKRSKHRMKK	TGTGTAAGCAACCCTCTATTTAAGATAGTTTAGCTAAATGTCATAAAATAAGTATAATATGATTTTAGTAATACTAATGTATTATTATTTTATATGAAGTTAAAATTAAGAATAATATGTCTGACGAAAGATAAATGCTATGTAAAGAGCTTAAGTAAATATAACATATATTTTATACAATATATATAAATAACATCACCCCGAATAATCTTCAAATTATAACAGAATTTCATTATAATGTCTTATAAAGTGTGTAAATTAATTAATGAGATTGATAATTATTTTGTTGATGATCCGAAAAACCCGGGAGAACATAATTCTATGAAAAAATTAAATACTTTTTTCCCTGATAGTAAATGTAATAGTGATGAAGAAAATATTATCTATGGTTTTATATTG…	AED:0.13 eAED:0.13 QI:237|1|0.33|1|0.5|0.33|3|0|277	yir-bir-cir_Pla: yir/bir/cir-family of variant antigens|Plasmodium variant antigen protein Cir/Yir/Bir		Variant antigen yir/bir/cir
N67_000236	maker-000000F_bc1115-augustus-gene-17.12	MNKDCGMAVRGWDNNGDYNDDNYKDSNKATYTDDKNGCWKAGNSVSNNYANSNNVGYAWSYKNKTNNGSNMDYTDHMNNYKKGVTDYTTYDNKNTDKNKDMSKYVCDMYNGDDANKCKYHDNKKYKKDSSNSGDDSYRMSSNDYDNKSKCNNSSTYSSAVAGSYKVNNKKKNYMTTNNRTKY	TTATTTTAAAAACAATATACATATAAAAACGTATTTAAGCTTACAAATACAGGTTCAGTGCTAATTGTTTTAAACCGTGAAAATTATGCGTAAAATATATTGTAAAATTCCTCAATAAGGTATATTTATAAATTGAAGTATATAGAAATGAAAATATAGTTATCGGAATCATTAAAATGGATTATGAATTTATCTATATTCATTAAAAACAATATAAACTTATATAATTTGCATAGAAAATGGAACAATGTAACTTTTTAAATGTTATATTTTTAGAAAAAACTATATTATAAGAAACAAGTATATAAATATATATTTATATACTTTTAAAAATTATACTAATAATAGATTTATTAAAGCATGAGAAAAAAAATTGTATTTTTCTATATTGAGACATAA…	AED:0.31 eAED:0.29 QI:747|1|0.5|1|1|1|2|0|272	yir-bir-cir_Pla: yir/bir/cir-family of variant antigens|Plasmodium variant antigen protein Cir/Yir/Bir		Variant antigen yir/bir/cir
N67_000237	maker-000000F_bc1115-augustus-gene-17.13	MSSKVCSNDKSDDDKTGGNYGGNYYCDSNCSSDDKSGMNTDDDTDGDVYAWSYRNKTSTTTNDYTYYNSYKNNSTDNKNKNKKSMNDKDSNYDAKSCNMYSDSTCKTCTAGVKYKKNADNKGSSYYKSSSNDYKHKYSNCRNVSVACRSSVTKNTAVAASGVSYKYSGRKRSKHRMKK	TAGAAAAAATTATAATATATATTATAAGAAACAAGTATATACTTTAAGGATTCTAATAATAATAACTTTCTTAATTTTTTATATTTGTGTAGTATTTTAGTTTTATGACGTTGTTTGTGTTCTATATTAAAACATATGTATATATTTTTTAAATTCATTATAAAAGTATATCCATTTTTATAATAAAGTTATACCAAATGTTAGCAAGATACTATTTTTTGGATAAAATGCATCATATATACATATGGCAAAGTGTATAAGCAACCCTCTGTTTAAGGCAATTTAGCTAACTTCTATAAAATAAGTATAATATGATTTTAGTAATAGTAATGTATTATTATTTTATATGAAGTTAAAACTAAGAATAATATGTCGAACGAAAGATAACTGCTATGTAAA…	AED:0.32 eAED:0.32 QI:490|1|0.66|1|0.5|0.33|3|17|270	Plasmodium variant antigen protein Cir/Yir/Bir|yir-bir-cir_Pla: yir/bir/cir-family of variant antigens		Variant antigen yir/bir/cir
N67_000238	maker-000000F_bc1115-augustus-gene-17.14	MNKVCSMSVWDDKTNSNYHNDSSNGYCKDKCGRGHDKNAAYVNKGSSGVNNNVKNNNAVYWSHMNKNKGNTYKVYKKKYKNTNGVDGCSNYDDYTKKMTNKSKYAKCMYTKDNTSNCKNCSKANVKYNNGNSSTKDSSNKCTSNDYDNKKKCKNCSSANKNTKCSNRSGVSVASSSSTSKTVSGAAGSYKVRN	TTATATACTTTTAAGGATTATAGTAATAATATAATTTTTTATTTTTTAGATTTATACAATATTTAAGTTTTAGAATTGAAATCATTAAAATAGAAGATATAAATATATTCCTTTCTATGTTCAAACATACTTTAAATTATTTATAAAAGTATATCAATTTTCATAATAAAGCTATACCAGATGTTAGTAAGAATAGAATTTTTTGTATAAAATCCATCATATCTATATTTAATCAAAAATGTATTAAGCAACCCTCTATTTAAGACAGTTGTTATATATAGGGCCAAAGTATTTGCGTCACATATTGGGGACAGTGTATATAAAACAGCATTGTTTTACTCAATTTACAAATCAAAAATAAAATTCCATTATAATGAATAAAGAAGTGTGTGAAAGCTT…	AED:0.16 eAED:0.15 QI:373|1|0.66|1|0|0|3|0|290	Plasmodium variant antigen protein Cir/Yir/Bir|yir-bir-cir_Pla: yir/bir/cir-family of variant antigens		Variant antigen yir/bir/cir
N67_000239	maker-000000F_bc1115-augustus-gene-18.23	MDKTCDTRKYDSNTSTSNDNNGNKYYCSNVSKACTDKKAGCWVKSSNSNNNVGYWSYKNKTYGKDNYTKCNNTHYNNCKGDDCSTSNSNTGYRNYKKDVRKGNNKNMSKYDAKCNVYTNNNTSKKSNAKVNKYNTDDSSSGDSSCVSKSSDYNNKSSCYSNTVDCNNSTSSTSGVSSKSCNVTSSVNKASSVTGKCSVRKRAKHYRKKNKKRMNH	GGTAAAACATGTATTAAACATCCCCCAAACACGATAATTTATCTAACTACCATAAAGTTATTATATTGTTCCATATTATCTTTAAATTAATATTAAAAATGATAATAAAATGTTTAACCATAGACAATTTTATGCTATGTTCAATTATTTTGTCATCTATTAAGCGTAAAAAATATAAAATAATATGATGTAACATAATCTACATATTATAAACAAAATAAAATTGCAATGGATAAAACCCTGTGTGAACAGTTTGATACATTGAGAAAATATTTACCCGATGAATCAAACACATCTACAAGTAATGATATTAATAATTTAGGGAACATTAAGTATTACTGCTCTAATGTAGAATCAAAGGAAGCAGAATGTGAGACTGAGATCGATAAAATTAAGGCT…	AED:0.15 eAED:0.15 QI:228|1|0.66|1|0.5|0.33|3|83|316	Plasmodium variant antigen protein Cir/Yir/Bir|yir-bir-cir_Pla: yir/bir/cir-family of variant antigens		Variant antigen yir/bir/cir
N67_000240	maker-000000F_bc1115-augustus-gene-18.39	MNKYVYVNNKTATVKKDTKHKSKKDTKHKSKKNTKKSTKHYHTSYKKNKHCTNDSRKACKMNDAKHHHATSKDGYKKCCGNSYKVYKKKHKKHTKKVKYDDNKYKTNVWDNSGDYYAGSVKKKVRVYNRNVMRCKKHWSRKYYAAAKKSKNKTVMASANDHNRKNKKYNKVSANADSDDRNGKKMVNSGYVDHGS	ATGAATAAGTTTTATATTCAAATTGTTTTTTTTCTTTTAATCATCCCCCTATATGTGAATAATAAAACCCTTGCAACTGAGCTTGTTCCAAAAAAAGATACAAAACACAAATCTAAAAAAGATACAAAACACAAATCAAAAAAAAATACAAAACAAAAATCAACAAAACATTATCATACTTCAGAAGAAATATATAAAAAAAACAAACACCTACTATGTACCAATCCCGATGAATCTAGAAAAGCGTGCAAATTTATGAATGACGCTTTAAAACATTTAGAACATCATGCTACAAGTAAAGATGGTTATAAAAAGTGTTGTGGAAATCCTTCTGAGTATAAGGTTTTTTATAAAAAAAAACATAAAAAGCATACAAAAATTCAAAAAGTTAAATATATA…	AED:0.09 eAED:0.09 QI:0|0.83|0.71|1|0.83|0.71|7|710|269	Acidic phosphoprotein precursor PCEMA1|PYST-A: Plasmodium yoelii subtelomeric family PYST-A		Acidic phosphoprotein PCEMA1|Plasmodium yoelii subtelomeric PYST-A
N67_000241	maker-000000F_bc1115-augustus-gene-18.24	MDRYMCSYTKNYDSSYRKYNKDDRDTYCTDGTCDKSAACYDKKDNSVAKSNVNVYMWSYMTSRNNSNKYTKHNSGDRYKTGGVTAYKNYKDDKNDYSMDKSSKYDATSCSMYNDDGHDNCDCKKAANTVRYTKDNTKNGYRKTSYTSNDYDNKKKNNDSSSSKTKYMYGSSNNYGVGYYKKTKKNKGMDH	AAACAACCCTGTATTCAAGGTGAATTAGCTAATTATCATAAACCAGGAATGCAGCATTTCTTTATGTATATAAAACATCATGCTTTTACTCAATTTATAAATCAAAAATAAAATCTCATCACAATGGATAGGTATATGTGTAGTATCTTCCAGTATATAACGAAGAATTTAGAATATGATTCGAGTTATAGAAAATATAATTTTAAAGATGATAGAGATTTCACAATCTATTGTACTGATGGAACATGTGAAGAGGAAATCGATAAAATTAGTGCTGCATGTTTATATTTTTTTGATAAATTCTTTAAGGATAATTCTGTTGCAAAAAGTAACGTCAATATTGTTGAATACATTATGATATGGTTAAGTTATATGTTAATACAAACCCAAAGTCGAGAA…	AED:0.05 eAED:0.05 QI:123|0.66|0.5|1|0.66|0.5|4|0|277	Plasmodium variant antigen protein Cir/Yir/Bir|yir-bir-cir_Pla: yir/bir/cir-family of variant antigens		Variant antigen yir/bir/cir
N67_000242	maker-000000F_bc1115-augustus-gene-18.40	MSNNYTCTDRSKKDTKKSNRYTYDNTYKNKHYTDKTKNACKVMKAHHVTNAVDYGYKYYTDYARDNVKYYNTNVKKYVDNDMYNKNKYWDDNDNYGSKRKARVYTNVRSRKWWSRKYYAAAKSNKTVMTSANNDHNYSKYNVKSANKTDNSDDRKGYKKTVNAGYKKDKYDVTHVSDRYASKTHD	ATGATTAGCTTCAATTTTAATTATACTTGTACAGATTTCCGAATTTCTCTAAAAAAAGATACAAAACCCAAATCAATAAATCGTTATCCTACCTATGATAATACACAAGAAATATATGAAAAAAACAAGCACCTATTATATACCGATATCAAAGAAACTAAAAATGCATGCAAAGTTATGAAAGAAGCTTTAATACAATTAGAACATCATGTCACAAATGCAGTTGATTATGGATTATATAAAATATATTATACTGATTATGCACGCTTTGATAATGTAAAATATCAATATAATACAAATGTTGAAAAAAAACAATATATAGTTGATAATCCAGATATGTATAATAAAATAATAAACAAGTATTGGGATCCCGATAATGATAATTTTTTGTATATAGGC…	AED:0.17 eAED:0.17 QI:0|0.83|0.71|1|1|1|7|108|263	Acidic phosphoprotein precursor PCEMA1|PYST-A: Plasmodium yoelii subtelomeric family PYST-A		Acidic phosphoprotein PCEMA1|Plasmodium yoelii subtelomeric PYST-A
N67_000243	maker-000000F_bc1115-augustus-gene-18.25	MTGYMCNNRYVTTNYDNDGKYKKDDTNKMYCTDGKCDKDTDKNAACNKNSDYVSVAKKNGSYKKKGVTGYKNYRNDRNYYSMDKNSKYDATSCNMYSNSDHTDTDANKVAKYAKDNTKNRYKVYTSTDYDNKKKYNDSSSAKTKYTKYGTSTSNYMGATGYYKYSGRKRSKKYRKKKKKKWTN	TTTCTTTATTAAGGCATATGTATAAGAAAATATATTTTAAACTCATTACAATGCCACTATAAGTTTGTGATAGAATTATACCGAAAGGTATTAAGAATAATAATTTTATGTATAAATTTATATACATATTATAAAAAATGTATTAAACAACCCTGTATTTAAGGTGAATTAGCTAATTATCATAAACCAGGAATGCAGCATTTCTTTATGTATATAAAACAGCATGTTTTTACTCAATTTATAAATCAAAAATAAAATATCATCACAATGACTGGGTATATGTGTAATAACTTCCGTTATGTAACGACGAATTTTGAATATGATTTGAATGATGGAAAATATAAATTTAAAGATGATACAAATTTCAAAATGTATTGTACTGATGGGAAATGTGATAAG…	AED:0.12 eAED:0.12 QI:267|0.75|0.6|1|0.75|0.6|5|402|257	yir-bir-cir_Pla: yir/bir/cir-family of variant antigens|Plasmodium variant antigen protein Cir/Yir/Bir		Variant antigen yir/bir/cir
N67_000244	augustus_masked-000000F_bc1115-processed-gene-18.4	MTNVCKARDDNSNNNVYKYAYCDKKGRGKCKTGNAVSAATVNYTDYTDDKNNYTTYWKHGRNSKKNMNKGMRTYNCDANYSNDSSNCDKANNWSYNRKKKYDYYCVTKSAYKKKDNNKNKGDSYCKKRSTNTSWKVDVKSNVNKKDDKGKDRYDGKKTTYSSNTTSGNNYTVNNTYTSNKGMARDSSSDGKVTGNGTGDNVYKNMGSSAAMYKYGWRKKSKKKKNMKKANMDTNTTVNTDRKKMNSTKKTG	ATGACCCTCAATGTGTGTAAAGCATTTAGATTATTTGAGGATTTTTTACCTGATAATTTTTCTTTCGAGAACAATAATGTCGAATATAAATTATACGAGGCTTATTGCCCTATTGACAAGAAACTAGGACGTGGAAAATGTAAAACTGGCAATCAAGCAGTTAGCGCTGCTACTGTATTTTTATTTAATTATTTGTTCACCGAAGATCAATATATAGAAACTGATGATAAAAATAACGAATATACTACGTATATTATTCTATGGTTAAAACATCTTGGAAGAATCAATAGTAAAAAAAACATAATGAATATAAAAATTGGTGAAATGCGTACACTTTATGAGTTACTTAATGAGCTGTGTGATGCAATTATTAATTATTCCAATGATTCTTCAAATTGT…	AED:0.26 eAED:0.26 QI:0|0.25|0|0.8|1|1|5|0|393	Plasmodium variant antigen protein Cir/Yir/Bir		Variant antigen yir/bir/cir
N67_000245	maker-000000F_bc1115-augustus-gene-18.41	MYCKSYTHNTSYRKYNNYNYYNYNKYTVKRCYKYNNVHKNVNDSSYKNTYCTDKTKADVMNAVKKYHATSDDYCDNNTDSSMSYNKRHGYNYNKNKWDNSDKNTGSKNRTGMASADNDHNSNKYKNANKTDDSDDKKN	ATGCTAATATATATTTTAATAATTTGTTTGAAAAGCTACACCATCCATATCAACACATCATTACCCTACATAAGAAAATACAACAATATATATAATATATATTACATATTTAATTATGAAAATATTAAATATACGCCTGTGAAACGATGTTATAAATACAATAACTTTATTTTTGTACACATAAAAAATGTGTTCATTTTTATTAATGATAGTTCAGAAGAAATATATGAAAAAAACACGTACTTATTATGTACCGATCCAAAAGAAACTATAAAAGCAGATGAAGTTATGAACGAAGCTGTGAAACTTTTAAAATATCATGCTACAAGTATAGATGATTATGAATTATGTGATAACAATACTGATAGTAGTATGTCCTTTTATAACAAAAGACATCAA…	AED:0.39 eAED:0.25 QI:0|0|0.25|1|0.33|0|4|0|202	Acidic phosphoprotein precursor PCEMA1		Acidic phosphoprotein PCEMA1
N67_000246	maker-000000F_bc1115-augustus-gene-18.27	MSSHVCDAKYVDDGDKKDHKNYNYYCRTNTRNGKCTVGVVNVTMDKVNKNSNKNNYTYVMWSNKMKTKGSYGSVGDYVTNSKKYKYHDKNKKNKMNHRMHKYGNCNATKHTTDSNCSNSKVNDWKYVKKTKVDYYCNVVTKNAYNKNNNTKDKKTCKGNATSSSKVSVKVDASSGKKDKKGKDTSRNDKNAYSSSMNNRNSYNVMKDYDKKNSTNNTSYVNKTTTTYNCSKKTGSGSSSSTTDTSSSTSKCSNVSSVMKGNSTVAVDGTTGGDNNVYKNMGSAAMYKYGWRKKSKKKKNMKKANMDTNTTVNTDRKKMKNSSNKDKKTNSSTKKDKKTNSSKKDKNSSTKKDKNSNDRKKKVNSSTKKDKKNYWKYNYKMKADVYVYKRNGDS	GTTAAACAAATAACTTCTTATGGAAATTTAGCGATTGTCATAAATAAAAATTAAATACCTTTTTAATACTATTATTATAGCATGTTAATTTAGTATTAAAACTAATAGAACCTCTTTAAATATATATATTAATTATATAGAAGACCATTAACCGGATAACATATTTTATTATAATACATTCCTTATGTACACAATAATATTATGACAATTTTTTTACAGATTAAAAATAAAATCCAGCATAATGAGTTCCCATGTGTGTGATGCATTAAAATATGTTGATCAAATTTTGCCTGATGGTTTTGATTTCAAGAAGGATCATAAGCCTGAAAACCAATACAATTATTATTGTCGAACTAACTTGGAAACAAGGAATGGAAAATGTTTAACTGTCGGTCAAGT…	AED:0.14 eAED:0.14 QI:241|1|0.33|1|1|1|3|0|591	Plasmodium variant antigen protein Cir/Yir/Bir		Variant antigen yir/bir/cir
N67_000247	maker-000000F_bc1115-augustus-gene-18.42	MNAVHKYHATSMDGYNKNHNSSMYNKKHDNNKHKVDDDDYNVNMWDDYANTDVKTRVYNNVMRYKKKGRRRYYATKVSNKTVVMSSANNDHNSNKYKNVKSANKTDDSDRKGKKKTANGYKRDRYHYVGSKHSYGKAKY	TTAATATTTTGTTTGTAAAGTTCCAAAATGAATAAGTTTTATATTCAAATTGTTTTATTTCTTTTAAGCACCTCCATATATATGAATAATAAAACCCTTGCAACTGAAGATGATCCAGGAGAAGATGCAATACTCGAATCAACATATCATTATCTTACATCAATGATAGTCCAGAAGAAATATATGAAAAAAACAAGCACTTATTATGTACCAATTCAGAAGAAATTATACAAGCAGGTGAAGTTATGAACGAAGCTGTGGAACATTTAAAATATCATGCTACAAGTATGGATGGTTATGAATTTTTTAATAAAAATCATAATAGTAGTATGCCTTTTTATAACAAAAAACATCAAGACAATATAAATATTGAAAAAATTCATTTTAAAGTTGATGATC…	AED:0.28 eAED:0.28 QI:245|1|0.83|1|0.4|0.33|6|374|207	Acidic phosphoprotein precursor PCEMA1|PYST-A: Plasmodium yoelii subtelomeric family PYST-A		Acidic phosphoprotein PCEMA1|Plasmodium yoelii subtelomeric PYST-A
N67_000248	maker-000000F_bc1115-augustus-gene-18.28	MDDTVCADKSGSTGTKNNSYRYCNNKCSNRASGASVYTNYNKSGYYHMMWAHNKAKNRKNTSANTSSAYKYTSMGNKWDNDVRGVKDTNRYMSYTKHCNSYYNNNNKHKKYTYSVKCNYRKYKASKHDAHDKKRYDDRTANDDKKNKRRTKMNKSHSTNKDDDNDDDSNNTTYHKAGKNVTKNTVDRSSSSVSGDKTSGSNNGSTTKSKSKDGSKSHSSSHTSTTSTSSTHSSTSSTHSGGGSHKSTSSTSSTSGANNVTASTNSTSYTKKATNYDYKHSSYKNTKYGNRRSASTSTKGYSANNANDTNKVSVTSVDNSKDSDNSSDSSMSSSTSDKKDNHGKKHDGSTNGVSKHDVSKSGSKNSGGHTSRKDSYTNDKDKNTTAKSSKDYNTYYTGSN…	ATGGACGACGAAACAGTGTGTGAGTTATTTCTTGAAGCTGATAAAATTTTGAGTGGTAGTACTGGGATACAAACAAAAATTAACAACTCGCCAGAATATCGTGAATATTGCCCCAATAATAAACCATGCTCAAATAGGGCTGAAAGTATTGGTGCTTTGAGCGTGTATTTGTTTACAAATTTTTACAATAAAGAAAGCGGTTATTATGAACATTTTATGATGTGGTTAGCTCATAATTTATTTAAGATAGCCAAAAACAGAAAAAATACCAGCGCCAATGAAATTACTTTAAGTTCGGCTTATGAAAAATATTTAGAGACATCTATGGGTAATCTTAAACAATGGGATATTTTAAATGATGTAAGAGGTGTGAAAGATACTAATCTTAGGTATATGAGT…	AED:0.04 eAED:0.04 QI:0|0|0|1|1|1|2|0|737	Plasmodium variant antigen protein Cir/Yir/Bir		Variant antigen yir/bir/cir
N67_000249	augustus_masked-000000F_bc1115-processed-gene-18.7	MRCYSRKTKYYNCMNVDHNKDKYDTRSKNGYWYSGKSKKYKCNSDNCMHVYKGNMNKNNNKYVGYMVGCMSKNNDGTNNKYYSTNSDKYNKAKDATDYKDDKKDNMYMRKYDTKCNMYNYKKNTDCKNYKKYK	ATGATACGATGTTATTTAATATCCAGATTAAAAACAAAATTTTATTACAATTGTATGATATTTCAAAATGTTGATCATCTTTTTAATAAAGACAAATTTTATTTGGATACAATACGTTCGAAAAATGGGCCTTACATTTGGTATTCCCCTTTTGGTAAAGAATCAAAAAAATATAAATGTAACAGCATTTTTGATGAACTTAACCCTTTGTGTATGCATTTATTTATTGAAGTATACAAAATTCCTGGAAACATAATGAATTTTAAAAATAACAATAAGGAATATGTTGGATACATTCTGATGTTGGTAGGTTGTATGTTAAGCCTAAAGAATAATGATGGAACCAACAATCTAAAATATTTTTATAGTACATTTATAAATAGTGATGAAAAGTATAAT…	AED:0.45 eAED:0.45 QI:0|0|0|0.5|1|1|2|0|192	Plasmodium variant antigen protein Cir/Yir/Bir|yir-bir-cir_Pla: yir/bir/cir-family of variant antigens		Variant antigen yir/bir/cir
N67_000250	maker-000000F_bc1115-augustus-gene-18.29	MSKVCKSNVDNYVDDKNGKYNSVSNAYCDSNCSSNKSGTDVNGVDDTNGKRAYAWSYKNKKNGTTKYDYTKNTNSHYNKTTNGDNKNKDVDKKKN	CAAGTATATAAGTATTTAGTCTATCTTATTAAATAATTATTTATATACTTTAAGGATTATAATAATAATAACTTTTTTAATTTTTTATATTTGTGCAGTATTTAAGTTTCAAGACGTTGTTTATGTTCTATATTAAAGCATATGTATATATTTTTTAAATTCATTATAAAGTATATTAATTTTTATAATAAAGTTATACTTGATGTTAGTAAGAATAGTATTTTTTGTATAAAATGTATTATGCACCCCTCTATTTAAGTTAATTTAGCTAATTTCCATAAAATAAATATAATATGATTTTAGTAATAATACTATATTATTATTTTATATGAAGTTAAAATTAAGAATAATATGTCTAACGAAAGATAACTGCTACGCAAAGAGCTTAAGTAAATACAA…	AED:0.30 eAED:0.30 QI:471|1|1|1|1|1|2|205|132	yir-bir-cir_Pla: yir/bir/cir-family of variant antigens|Plasmodium variant antigen protein Cir/Yir/Bir		Variant antigen yir/bir/cir
N67_000251	maker-000000F_bc1115-augustus-gene-18.31	MDKKCMKNVTTDYDTSTTYKKDDNDKKYCTGVSCDNDDKNATCYDAGSSGSKTNSNNNVYMWSYMNTTNSGSYYKDGDKYNKKDGVTAYNSYKDDKKNMSYKYMKYDACMYSTNSNCDNCKAKAKKYDNDYNNGKGSYNSTSNDYNNKNKCKDGSSNSTYSRKVKRTAVAVSGAYKVNNKSKYH	AAAGTATTATATTATTCCATATTTATTTAATTATTGAAAAACATAAATATATTTAACTATAGACAGCTGTAATATATAGGGTTAAAGTATTAGCGTCAGATATTTGGTGTAGTGTATATAACACAGATGATTTTGCCCAATTTACAAATCAAAAATAAAATTCTATCACTATGGATAAGAAATTGTGTGAAATGTTTAAGAATGTAACGACGGATTTAGAATATGATACGAGTACTGAAACCTATAAATTTAAAGATGATAATGATTTCAAAAAGTATTGTACTGGCGTTAGTTGTGATAATGATCTCGATAAAATTAATGCTACATGTTTATATTTGCTTGATGCATTCTTTGGGAGTTCTGGCTCGTTTAAGACTAATTCAGAAAATAATATCAATA…	AED:0.22 eAED:0.22 QI:170|1|0.5|1|0|0|2|0|270	Plasmodium variant antigen protein Cir/Yir/Bir|yir-bir-cir_Pla: yir/bir/cir-family of variant antigens		Variant antigen yir/bir/cir
N67_000252	maker-000000F_bc1115-augustus-gene-18.32	MDANCSNVKTNDDGYKNNDHKYCDGNNCDSNKSAGCYNKDSSVKSVAKSNNVDYMWSYMSNNDKNSKHYTTNNDKYKKDKVDCSNYKDDKKHDTNDMDKNSKYANCNYTDSKNCRSKANKVKYKDNCNTGKSSCSKTSSDYNKNKCNDGASARGTSSSSATKVGAGGSYKRKTKKYKNSYDSKNND	TTATATACTTTTAAGGATTATAGTAATAATAGAATTTTTTATCTTTTAGATTTATACAGTATTTAAATTTTAGAATTGAAATCATTAAAACATAAGATATAAATATATTGCTTTTCTATGTTCAAACATACTTTAAATTCATTATAAAAGTATATTCATTTTTATAATAAAGTTATACCAAATGTTAGTAAGAATATCATTTTTTATATAAAATACATCATATCTATATTTAATCAAAAATGTATTAAACAACCCTCTATTTAAGGATCAAAGTATTTGAGCCAGATATTGGGAACAACGTATATAAAACAGCATGATCCTACTCAATTTACAAATTTAAAATGAAATATCATCACAATGGATGCAAATATATGTAGTAACTTCTTTTTAGTAAAGACG…	AED:0.09 eAED:0.09 QI:357|0.66|0.5|1|0.66|0.5|4|0|288	yir-bir-cir_Pla: yir/bir/cir-family of variant antigens|Plasmodium variant antigen protein Cir/Yir/Bir		Variant antigen yir/bir/cir
N67_000253	maker-000000F_bc1115-augustus-gene-18.33	MNKVCKDVWTNYDSSSYKKDNNDKYCTGVSCDNDDKNATCYDAKDNSVNSVAKSNNVYMWSYMNTTNSGSYYNNDGTDNKYNKKDGVTAYNSYKDDKKDSYVKDTSKYDANTCSMYNDSNADCKNYKAKKVTYDANDYNYGKGSYNSTSNDYNNKKKCKNGSSNSTYSRKKRTAVAVSGAYKSKNKKYNNDSYDSKNND	AAGTAGCTTAACAAATACAGATTCAGTGCTAATTGTTTTAAACCGTGAAAATTATGCGTAAAATATATTGTAAAATTACTCAATAAGGTATATTTATAAATTGAAGTATATATAAATGAAAATATAGTTATCGGAACCATTAAAATGAATTATGGATTTATCTATATTCATTAAAAACAATATAAATTTATATAATTTTCATAGAAAATAGAAAAATGGAACTTCCTTTGTAAATGTTATAATTTAAATAAAATATTGGTATATATTATAAGAAACAAGTATATAAATATATATTTATATACTTTTAAAAATTATACTAATAATAGATTTATTAAAGCATGAGAAAAAAATTGTATTTTTCTATATTGAGACACACATATAAGAGGGAGTATTTTAAAT…	AED:0.13 eAED:0.17 QI:730|0.5|0.33|1|1|1|3|0|284	Plasmodium variant antigen protein Cir/Yir/Bir|yir-bir-cir_Pla: yir/bir/cir-family of variant antigens		Variant antigen yir/bir/cir
N67_000254	maker-000000F_bc1115-augustus-gene-18.34	MSKCNGADNNVDDNNRRNSMDNSYCDSNCDTYDNKVSSTSKYSVDHGDKAYAWSYRNKTSGTTKYDYTNNVTNSHYDVNDDSGSKKKDKKSMNDKDNYDAKSCNMYNGAGYCNTCNAGKCKVKNADTKGSYWSSSNHYKNVNKYNSCSHSSVACRSSVTKNTAVAASGVSYKVNNKKKYYKH	TGTATAAGGAACCCTATATTTAAGTTAATTTAGCTAATTTCCATAAAATAAATATAATATGATTTTAGTAATACTAATGTATTATTATTTTACATGAAGTTAAAATTAAGAATAATATGTCTAACGAAAGATAATTGCTATGTAAAGAGCTTAAGTAAATATAATATATATTCTATGCAATATATATAAATAGCATCACTCGCATAACCTCCAAATTATAACGGAATTTCATTATAATGTCTAAGGAATTGTGTGAACTAATTAATGGGGCTGATAATAATTTTGTTGATGATCCGAACAACCCGAGAGAACGTAATTCTATGGATTTGTTTAATTCGTATTGCCCTGATAGTAACTGTGATACTTATGACAACAAAGTTAGTTCTACTTTTATATCAT…	AED:0.16 eAED:0.16 QI:236|1|0.5|1|1|1|2|0|269	yir-bir-cir_Pla: yir/bir/cir-family of variant antigens|Plasmodium variant antigen protein Cir/Yir/Bir		Variant antigen yir/bir/cir
N67_000255	maker-000000F_bc1115-augustus-gene-18.35	MDYKCGRDTRNDNATTRDHKNGNKNYCNNCNNDDKNAGWVKNKKSDNVYNWSYMNKNKKNVNYNKHNKYYNCDNNGTDCSKSKTGYANYKDKKKDNMDNNNYNYKAKCGMYSVAKTNCKKCSNVNVKYNKNDSNNTDGSYRKSTSADYNRKDKCGVDSNTTKDVNSGGNYRSSSVASSSSSKVSGAAGSYKVNNKKNYHYYVNVNKKRTYVSRYDGNDKN	ATGGATTATAAGCTGTGTGGAAGGTTTGATACATTGAGAAACTTTTTACCCGATGAATTAAACGCAACTACAGAACGCGATTTTCATAAAAATGGGAACATTAAGAATTATTGCCCTAATCAGAACTGCAATAACGATTTCGATAAAATTAATGCTGGGTTTTTATGGTTGTTTGAGCAATTATTTGTGAAAAATAAAAAAAGTGATATCAACATTGTTGAATACAACATTATATGGTTAAGTTATATGTTAAACATAAAGAATATTAAGGAATTTAAGAATGTAAATGAATTTTACAATAAACATATAGAAAATAAACCATATTATATTAATTGTGATAATAATGGTACAGATTGTAGTAAATCATTAAAAGAAATAACGGGATATGCAAATTATAAG…	AED:0.14 eAED:0.14 QI:0|1|0|1|1|1|2|0|334	yir-bir-cir_Pla: yir/bir/cir-family of variant antigens|Plasmodium variant antigen protein Cir/Yir/Bir		Variant antigen yir/bir/cir
N67_000256	maker-000000F_bc1115-augustus-gene-18.36	MNKVCKRMSWDDKTSDKYDKNDGYCDSYRCDSDKSAGYNGSGKNNAKNKNDDYMWSYMNKNSNDSKYYDKNNKKYTNSTGTYNNYKNKKVNDNNMSKYDAKSCTMYNGNDSTSDCTTYNDANANKYKSKDSSANDSCNKCSSNDYDNKKKCDSSSTKSNTSKCTSSRNSAVYDVASSSSNKTVSGAAGSYKRKNKKYKNSKYDSKRVSGVMVDSKNS	ATATAATTTTTTATTTTTTAAATTTATACAGTATTAAGTTTTAGAAGGGCAATCATTAAAAAATAAGATATAAATATAATCCTTTTCTATATTCAAACATAAATACAAGGAAATATACATTAAATTATTTATAAAAGTATATATATTTTTATAACAGAGTTTTACCAGATGTTAATAAGAATAGCATGTTTTTTATAAAATGCATCGTATTTATATTTAACTAAAATGTATTAAGCAACCCTCTATTTAAGACAATTGTTATATATAGGGTAAAAGTATTAGCATCACATATTGGGAGCAGTGTATATAAAAAAGCATTATTTTACTCAATTTACAAATCAAAAATAACATTTCATTATAATGAATAAAGAAGTGTGTAAAAGGTTTATGAGTATATGG…	AED:0.14 eAED:0.14 QI:360|0.66|0.5|1|0.66|0.5|4|0|319	yir-bir-cir_Pla: yir/bir/cir-family of variant antigens|Plasmodium variant antigen protein Cir/Yir/Bir		Variant antigen yir/bir/cir
N67_000257	maker-000000F_bc1115-augustus-gene-18.37	MDKTCKDTRNYDKHSVDNNNKYYCNGSGKTCKNDDKKAGCWVKNKKNSTVYWSYKNKKYDNNNDYAHKNNTHYTSCNNGSGDCSDNSNTGYNYKKDGRMRSTNGDMSKYDAKCKMYTNNNTSKSNAKNVKYNNSDGDSYYVSTSSDYNNKDSCDSNTVDCNDSTSTTSGSSRCNVTSSSVKKASSVTGKCSVRKRAKYRKKK	TAAGGATTATAGTAATAATGGGTTTCTTAATTGTTTCGATTTTTGCAGTATATTAAAACAAAAGATATGGCGTTGTTTATTTTCCATATTAAAGCATGTGTATAAGAGATGTATTTTTAATTCGTTACATTGTTGCTTTAATTTTTATAATAATGCTCATATGAATGTTATTAAGGATAACAATTTATGTAAAACTGTATCTATACACATAGTAAAACATGTATTAAACATCCTCAAAACACGATAATTTATCTAACTACCGTAAAGTTATTATATTGTTCCATATTATCTTTAAATTAATATTAAAAATGATAATAAAATGTTTAACCATAGACAATTTTATGCTATGTTCAATTATTTTGTCATTTATTAAGCGTAAAAAATATAAAATAATATGAT…	AED:0.01 eAED:0.01 QI:438|1|0.66|1|0.5|0.66|3|104|306	Plasmodium variant antigen protein Cir/Yir/Bir|yir-bir-cir_Pla: yir/bir/cir-family of variant antigens		Variant antigen yir/bir/cir
N67_000258	maker-000000F_bc1115-augustus-gene-18.44	MSKDTYKNKHYTDTNACRMTATHHHATSKDDYVYGRNSVYYMYKKKHRGHTNVKKYVDDNYNANRWNDSSNYTGSVKKKVRVYSTVMRCKKHWSRKYYAAAKKSKNKTVMASANDHNRKNKKYNKNANADSDDRNGKKMVNNGYVKKNKYTYVKSVNGNNNKKYGK	ATGTTCATTTTTAGCAAAGATATTACAGAAGAAATATATCAAAAAAACAAGCACCTATTATATACCGATCCCGAAGAAACTATAAACGCGTGCAGATTTATGACAGAAGCTTTAACACATTTAGAACATCATGCTACAAGTAAAGATGATTATGTATTATATGGTAGAAATTCTGTTTACTATATGTTTTTTTATAAAAAAAAACATCGAGGTCATACAAATGTTAAAAAAATTGAATATATAGTTGATGATCCGAATCAGTATAATGCATTAATAAACAGGTTTTGGAATCCCGACAGTAGCAATTTTTTGTATACAGGCTCGGTTAAAAAAAAAATTGTCCGTGTGTACAGTCCAACTTTAGTAATGATACAACAACGTTGCAAAAAACATCCGTGG…	AED:0.36 eAED:0.37 QI:0|1|0.5|1|1|1|4|0|248	Acidic phosphoprotein precursor PCEMA1|PYST-A: Plasmodium yoelii subtelomeric family PYST-A		Acidic phosphoprotein PCEMA1|Plasmodium yoelii subtelomeric PYST-A
N67_000259	maker-000000F_bc1115-augustus-gene-18.38	MDRYMCSHTKNKYDSSDGKYNNDDATKNYCGNGKCGKSAACYDKNSSVSVAKSNNVYMWSYMTKSGNNSNVYTKHNDDRYKKTGVTAYTNYKDDRNDYSMDKNYKYDATSCSMYVNDGHVTCNCKKAANTVRYVSDSNTKNGYRKVSYTSNDYDNKKKNNDSSSSKTKYMYGSSNNYGVGYYKKTKKNGMDH	AAACAACCCTGTATTCAAGGTGAATTAGCTAATTATCATAAACCAGGAATGCAGCATTTCTTTATGTATATAAAACATCATGCTTTTACTCAATTTATAAATCAAAAATAAAATCTCATCACAATGGATAGGTATATGTGTAGTATCTTCCAGCATATAACGAAGAATTTAAAATATGATTCGAGTGATGGAAAATATAATTTGAATGATGATGCAACTCTCAAAAATTATTGTGGTAATGGAAAATGTGAAGAGGAAATCGGTAAAATTAGTGCTGCATGTTTATATTTTTTTGATGAATTTTTTAAGAATTCTTCTGTGTTTGAGTCGGTTGCAAAAAGTAACATCAATATTGTTGAATACATTATGATATGGTTAAGTTATATGTTAATCCAAACC…	AED:0.34 eAED:0.34 QI:123|0.66|0.5|1|0.66|0.5|4|0|281	yir-bir-cir_Pla: yir/bir/cir-family of variant antigens|Plasmodium variant antigen protein Cir/Yir/Bir		Variant antigen yir/bir/cir
N67_000260	maker-000000F_bc1115-augustus-gene-18.45	MSNNYTCTDRSKKDTKKSNRYTYDNTYKNKHYTDKTKNACKVMKAHHVTNAVDYGYKYYTDYARDNVKYYNTNVKKYVDNDMYNKNKYWDDNDNYGSKRKARVYTNVRSRKWWSRKYYAAAKSNKTVMTSANNDHNYSKYNVKSANKTDNSDDRKGYKKTVNAGYKKDKYDVTHVSVNT	ATGATTAGCTTCAATTTTAATTATACTTGTACAGATTTCCGAATTTCTCTAAAAAAAGATACAAAACCCAAATCAATAAATCGTTATCCTACCTATGATAATACACAAGAAATATATGAAAAAAACAAGCACCTATTATATACCGATATCAAAGAAACTAAAAATGCATGCAAAGTTATGAAAGAAGCTTTAATACAATTAGAACATCATGTCACAAATGCAGTTGATTATGGATTATATAAAATATATTATACTGATTATGCACGCTTTGATAATGTAAAATATCAATATAATACAAATGTTGAAAAAAAACAATATATAGTTGATAATCCAGATATGTATAATAAAATAATAAACAAGTATTGGGATCCCGATAATGATAATTTTTTGTATATAGGC…	AED:0.17 eAED:0.17 QI:0|0.83|0.71|1|0.83|0.71|7|156|259	PYST-A: Plasmodium yoelii subtelomeric family PYST-A|Acidic phosphoprotein precursor PCEMA1		Plasmodium yoelii subtelomeric PYST-A|Acidic phosphoprotein PCEMA1
N67_000261	augustus_masked-000001F_bc1115-processed-gene-0.9	MMNSVVNVKGATDNNNTAYSATAVAYDKKKHTKYDNSSTKNTYKGGNYHWVTNDSDNSSRKSKTAKGTKYSYRDNKYVSRYMDKYDKNYGGDKKADKNYDRNHNKHNKRKGAKDKTKRGKNKAVNNSDGYKVRKDGNYTDTKCNVYDNNKGNVNSNYDKKSVVSNRR	ATGATGAATATTATATTATCGTTTTTTATATTAGTTATTTTTGTAAATGTTAAAGGTGCTACATTTCAAGATGAAAATAATAACATTACAGAACCAATTGCATATATTTCGCTAGCTCAACCAACTGCAGTATTCGCATATGATAAAAAAAAACATACTAAATATTTAGATTTAATTAATAGTATTTTAAGTGAGGAAACAAAAAATACAATATATAAATTTGAAGGTGGCAATTATCATTGGGTTATAACAAACTTTGATATATCCATAGATAATTCTAGTCTACGTTTGAAACTGTTTTTTTCTGAAAAAGAAACTGAAGCATTAAAAATAGGAACAAAATATTTTATATCTTATTTAAGGGATAATATTAAATACTTAGTTTCACGATATATGGAT…	AED:0.40 eAED:0.40 QI:0|-1|0|1|-1|1|1|0|256	Protein of unknown function (DUF3271)		Protein of unknown function DUF3271
N67_000262	augustus_masked-000001F_bc1115-processed-gene-0.10	MNSVSGNVKGATRDANHNAYSAKTAVAHNKKKHKYDNSSSTNKKYKGGNYHWDNSDNSSKHSNRAKGTRHSYRKSRYMYKYDKNYATDMNAKDKSNKYYNRKKMDKKMSNVSNSSKGYCKMKYKNYKNNSYNTSKYKSNVTYNKSSCKSSCKSACKSADSKSSDSKSNDSKSDDSKSDDSKSDDSKSDDKSNDSKSGKRKA	ATGAATATTATATTATCATTTTTCATATTAGTAATTTCTGGAAATGTTAAAGGTGCAACTTTTAGAGACGCAAATCATAACATTCCAGAACCAATTGCATATATTTCGCTAGCTAAACCAACTGCAGTATTCGCACATAATAAAAAAAAACATATTAAATATTTAGACTTAATTAATAGTATTTTCAGTGAGCAATCAACAAATAAAAAATATAAATTTGAAGGTGGCAATTATCATTGGATTATAATAGACATTAATATATCCATAGATAATTCTAGTCTACTTTTGAAACATTTTTTTTCTGAAAACAGAATTGAAGCATTCAAATTAGGAACAAGACATTTTATATCTTATATAGAGGAGAGGATTAAATTTTTAATTTCACGATATATGTATAAA…	AED:0.42 eAED:0.36 QI:0|-1|0|1|-1|1|1|0|354	Protein of unknown function (DUF3271)		Protein of unknown function DUF3271
N67_000263	maker-000001F_bc1115-augustus-gene-0.2	MNNNTTKVYASKNRSMMKMNSMSGNVKGASDGNNNKSAYSAKTAAHDKHHYDNSVNSKNTYKGGNYHWTNDSDNSNMKRKRAKGTRHSYNKKSRYYYDKNYATDNANDKSNYCNKKMNKRSNAANSAMMGHCKMKYDYKKNSYNDSKYKSNVTYNKDSKSAKSAKSAKSAKSAKSNDSKSCKSSVSKRR	ATGAATAATAATACAACTATTAAATTATTGGTATATGCATCCAAACTTAATATTTTTAGGAGTCTTATTTTGATGTTTATGAAAATAATGAATATTATATTATCATTTTTCATATTAATGATTTCTGGAAATGTTAAAGGTGCAAGTTTTCAAGATGGAAATAATAACATTCCCAAATCAATTGCATATATTTCGCTAGCTAAACCAACTGCAATATTCGCACATGATAAACAAGAACATATTCATTATTTAGATTTAATTAATAGTGTTTTAAATGAGCAATCAAAAAATACAATATATAAATTTGAAGGTGGCAATTATCATTGGATTATAACAAACTTTGATATATCTATAGATAATTCTAATATGCTTTTGAAACGATTTTTTTTTGAAAAAAGA…	AED:0.46 eAED:0.36 QI:0|0|0|0.5|0|0|2|0|356	Protein of unknown function (DUF3271)		Protein of unknown function DUF3271
N67_000264	augustus_masked-000001F_bc1115-processed-gene-0.12	MMNSVSVNVKGATNNNNKAYDSSNAMYNKGHNKYNANDTGDSKNTKYAYGGDYHVTGDSDNSSCGGHSKKKAKGTKYSYKDRYMSRYMYKYDTNYATDMNVDDKSVYDRNYTHNKKKDKKKRSRDKAVHSSARGYKTTKDDYSKSSYTASNYSRATYDKYVKVDSKSRKS	ATGATGAATATTATATTATCGATTTTTATATTAGTGATTTCTGTAAATGTTAAAGGTGCTACATTTCAAAATGAAAATAATAACATTCCCAAACCAATTGCATATGATTCGATATCCCAACCAAATGCAATGTTTATATATGAGAATAAAGGCCATAATAAATATTTAAATGCAATTAATGATACTTTTGGTGATCAATCAAAAAATACAAAATATGCATATGAAGGTGGAGATTACCATTTGGTTATAACAGGGTTTGATATATCCTTAGATAACTCTAGTTGTGGTTTGGGACATTTTTTTTCTAAAAAAAAACTTGAAGCATTAAAATTAGGAACAAAATATTTTATATCTTATTTAAAGGATAGGTTTCAATATTTAATGTCACGATATATGTAT…	AED:0.40 eAED:0.40 QI:0|-1|0|1|-1|1|1|0|256	Protein of unknown function (DUF3271)		Protein of unknown function DUF3271
N67_000265	augustus_masked-000001F_bc1115-processed-gene-0.3	MMKVAASAYAKAKAGNDDSHMTAMYSSGASNDSYDAVNAVKDNYKSTNDVHKCYSKDNDAHKHKRNKSDARDYKMDKNAKKKDTKHDGDYTTRAHKYNDGNNMNGSYDKNDSNNNGNSDSKSNNNNNNDNNSTDDKKRNMVVSSVHNRNTNDVNYYNNMNKKADMKNTNHMDGCAKNNNKYVGCKAKMNKHSSACSHNNYRKNKKGMMHNNRMSMKNAAGMSASKGMSNADASHNDHDMNDNDNNSDDTDKDTNDN	ATGATGATTAAGGTAGCATTAGCAATTTTCTTATCCCTTATCCCTGCATATGCTATTAAAGCTAAGGCGGGAAATGAATTAATTGACATTCCCGATGAAATCAGTCATATGACTGCTATGTATTCTTCAGGAGCAAGCAATGATAGCTATATAGATGCAGTTAATGCAGTTTTAGAAAAACCAGAAGATAATTATAAATTTTCGATTACAAATGATGTACACAAATGCTATTTTAGTAAAATTGATATTGAAATTAATGATGCACATAAAGAAATTCACAAATTATTTCGTGAAGAAAATAAATCAATAATAGAAGATGCTATAAGGGATTACAAACTATTTTTAATGCTAGATTTAGAAAAAAATGCTAAAAAAAAAATCGATTTAACAAAATTACCA…	AED:0.11 eAED:0.11 QI:0|-1|0|1|-1|1|1|0|393
N67_000266	maker-000001F_bc1115-augustus-gene-0.0	MYKDNSCKKYNYADYTSNSSRNAKKKNNMYYYSYVCGNDMDMYDTKHKADMKNKASNDYVDTKNDMKANYCKGDKNSKYVYKGGGVKDTRSNDNSTKKYKARAMKGGDWRKNKKYANYMRKASKDAASTTATSYSYVGTRTVDKNNSSVVTSSDDYNYYSYHCDYRTMKTKARVKKDRYGRHYRYRNTRVRAYKKSVTKNMAYAGVSDKSSANGKNCKDKVNDSSNNRNTVYDTKKGDNRKSRVDM	TTCAACTCTAAAGTTTATAAACTATAAAAAATCATATATATAAATATTTTGTAAAAAAAAATAAAAATTTATATTTCCTTTTTTTAATAAATATAAAAAATTGAGATATGTACATGTTTCATTATGTGTATTTTTAAGTTTATATACATTACATATATAGTGTATAAAATATCTGCTAATATATTTCATTTATACTTTATGAGAGTTGGCGTAAAGTTTATCCATAAACATGCGGCACAAATAACGAAGCCAGGATTTCATATAAGCACTGCAATACTAAAGTGAAGTTATAAAATAAACACACTATCACACAAAAATAATACAAGATGGAAGAATATAAAGAAGATAATAGCGAAGAATGTAAACAAAAATATCCAAATTTTTATTTGGCAGATTTGT…	AED:0.09 eAED:0.09 QI:326|1|1|1|0.75|0.6|5|296|393	PCI domain|PCI domain profile.|motif in proteasome subunits, Int-6, Nip-1 and TRIP-15|26S proteasome subunit RPN7	enzyme regulator activity	Proteasome component (PCI) domain|26S Proteasome non-ATPase regulatory subunit 6|26S proteasome regulatory subunit Rpn7/COP9 signalosome complex subunit 1	Activation of NF-kappaB in B cells| Oxygen-dependent proline hydroxylation of Hypoxia-inducible Factor Alpha| ER-Phagosome pathway| Cross-presentation of soluble exogenous antigens (endosomes)| Autodegradation of Cdh1 by Cdh1:APC/C| SCF-beta-TrCP mediated degradation of Emi1| APC/C:Cdc20 mediated degradation of Securin| APC/C:Cdh1 mediated degradation of Cdc20 and other APC/C:Cdh1 targeted protei…
N67_000267	augustus_masked-000001F_bc1115-processed-gene-0.13	MDRKNKRDKKNKNDDDSKKNKDKRTNMYNYNYKNKYGDKKYSVNNCKNKSNNTMGDNKCVDRKDKMNKNKNNTKNVNDKNMSGNKNSVKNVHVSSCNKKNVNKYSNDHSKKCHDAYSKKCYDTYMNKKKSVTNKKNSHTTSSNHNKTSHDVSKYMKKKDKTNNDKMKDRSKRDNKVDHTKNYKNNKKNNVSRKKTHHYYNYVSKCKYNSHGKNKKRKTKKAYSKRMRAKTAKAMTKKKNKKKAKMYVNNNNVKYKYKNNRYNKNSNNNDSKRDSDKVYYDNYRKNKNDTAKVNDDKYKNTWYNNYTSKYNYRNMKDVMDMNTNHSYYYNAYSVHDDNSRKVTSDYSNNGSWARKKKKNKKKNHNNSKNVNHMTRNKYYNHNWSRRSNNSSRNYDNNNND…	ATGGATAGACAGAAAAATATAAAAAGAGATAAAGAAAAAATAAATTTCCAAAAAAATGATGACATTATTGATCAAAGCGAAAAACCGAAATTCATTAATATAAAAGACAAAAGACAAACTATCCAAATTTTAAATATGTATAATTATAATTATAAAAATAAAGAGGAATATGGGGATATAAAGAAATATAGTGTATTAAATAATTGTAAAAATAAAAGTGAGGAAAATGAATTAATACAAAATACAATGATAGGTGATAATAAAATATGTGAAGTCTTGGATAGGAAATTTGACAAAGAAATGAACAAAAATAAAATCAATAATACCAAAGAAAATGTTAATGATAAAAATATGTCTGGAAATATTTTGAAAAATTCTGTTAAAAATGTTCATGTTTCT…	AED:0.04 eAED:0.04 QI:0|-1|0|1|-1|1|1|0|1829
N67_000268	augustus_masked-000001F_bc1115-processed-gene-0.14	MDNDNKNSADVTHKKSDNDNNKSDYDNDSMDDNDGGDGDGSSNMSYDDNSNKDDDDGGKGNKKDVGKKMKNVGGKKKYNKKNYYDGGYKNDMMNNDDDRKYSDKNNNKKRKYYYSYYYYTKMKYYYDKYNNMKHRTNTKTRTNKKNKNADGTWNNVDTTDTSSNVGSNYYGYYSSSSVNVKNVDMCAAGGKCTCTKNKGVYANDNKRCKAAHAARMGNNVTSDSKNKYKKDKDACSGTGVVNKNKNARRKTKRDAKRKNNADVKNGGVYSTCSTVNVNYKKRDVNDNGDGVTHYRKKSSKSCKRYHKHNHDNVAKVKRSNAKGKGDKNHKNKSAKVKKNNNKNSNNKDNKNGKRNHNNKMGKKNKHNKKKNKANMGKGRDTNNDKKVKKGKNNKKNKKN…	ATGGATAACGAAGATAATAAATTAAATGAATCGGCTGATATCGAGATTGTGGAAACTGAACATAAAGAAAAATCATTTCCACTTTTTGACAACGATAATTTTGAAATAAATAAAAGTGATGAGGAATATGATATCGAAAATGACAGTGAAATGGATGATGAGGAAAACGAAGATGGCGAAGGTGAGGAAGATGAGGAAGGTGAAGAAGATGAGGAAGGTGAATTGTCCAGCAACATGTCATATGATGATATAAATAGTAATGAAGAAGAAGAAGAGAAAGAGGAAGAAGATGAAGAAGATGAAGAGGATGAAGAGGATGAAGGAGAAGGGAAAGAAGAGGGAGAAATCGAAAACAAATTAAAAGATGTAGGAAAAAAAATGAAAAATATTGTTGGAGGA…	AED:0.02 eAED:-0.02 QI:0|-1|0|1|-1|1|1|0|630	NOL1/NOP2/sun family signature.|nop2p: NOL1/NOP2/sun family putative RNA methylase|AdoMet_MTases|RNA (C5-cytosine) methyltransferase signature|16S rRNA methyltransferase RsmB/F|SAM-dependent MTase RsmB/NOP-type domain profile.	RNA binding|rRNA processing|methyltransferase activity|S-adenosylmethionine-dependent methyltransferase activity	Bacterial Fmu (Sun)/eukaryotic nucleolar NOL1/Nop2p, conserved site|Nop2p|RNA (C5-cytosine) methyltransferase|SAM-dependent methyltransferase RsmB/NOP2-type	rRNA modification in the nucleus and cytosol| TFAP2A acts as a transcriptional repressor during retinoic acid induced cell differentiation
N67_000269	maker-000001F_bc1115-augustus-gene-0.1	MKKRGYYSVMTKVATVNYYKWMNKWTDTKSSDDTWKGGYYNRAKNCCKVVNKYNGNNKKDGGNYTAKASHYNSKDCDTNRSRTDTNYYGSTSHCVSKCTDACNYSDYNAMDGSSCNTSCSCNKYCYKNKKKNKRRKNKKTNVSNDHNNCTCVKDRNVDKVARSKKKTNKCKKSDNYKVNKNNKDDYNYMVKNTDSNMHYNSTVYNMHNSYKNNNTKSDSYVGNKHVSHYDTYYTCVNSNANGYHVWKKDKNDKKT	AATGATAAAAAAGGAGAAAAAAAAAAAAAAAAAAGCGAAGAAAAAAACGGAGAAAAAAAAGAAAAATAAATGGAGAGAAAAGAAAAGATAAAGATGTTGCTGAAAATGAAGCTTATGAATATCATTATAAACTGATTAAACAAAATAGTTGTATTTTAAAAAAAAGTTTGTTAGAATGGTATCATAAATATCGAAGAAAATTGCCATGGAGAAATGATCAACCACCATATACAACAAACATAAATATAAAAAATGAAATAAATAAAGATAGTGATATTCGAAATTATTTTCTTAAAACACAAGACAATACTAAATTAGATGATAAATGTGATAAAAAAAAACAAAATAATATAATCCAAATAAAAAATAATGTAAATGATAATAATAATAATATTGAAA…	AED:0.35 eAED:0.36 QI:500|0.75|0.8|1|1|1|5|0|388	ENDO3c|HhH-GPD superfamily base excision DNA repair protein	base-excision repair	HhH-GPD domain|Helix-turn-helix, base-excision DNA repair, C-terminal	Displacement of DNA glycosylase by APEX1
N67_000270	augustus_masked-000001F_bc1115-processed-gene-0.6	MGNKCSCSNKYKCDYKTHGKSMGTNSNDDYYRYNKKNDGKMKNTDCVNVKRNYKYSDNKNSTSKYMNYTYMYDTGVYGNNNKNGGTDCYGDNDKTGGYHYSKSKYGYWKYGKANSYGHDGTYKGWNDKNKKGYVNNNYGNYKGKNGGAWKNSYGHKNNNKRGYNKNKYSKWKYNCHGKCWDKRYGYHKNNNKGGYKWNDGRYGNWSNNKDGHGKNKNYKYNNKNTKKKYNKKTGNVKNNCHNYNYYTHNYYCSTYRKKNNKYNYRKNTHSSATNYGNSGNNSNAWNKNKDKNKKNKNGKVRVVSNNTYTHKNKTTVRYNNDDNKNYNSNSYNSDNMHSYASNNVKWGKWKNGNWMYSTKGDGNYNDMYSDDKNKNNYNNKKNAKKKRTTMKKKMKKKTT…	ATGGGAAATAAATGTAGTTGTATAGAAATTAGTAATGAAAAATATAAATGCCTACAAGATGAAGAATATCTAAAAACGCATGGATTCAAATCTATGGGTTTAGAGGAAATAGAAACAAATATAATAGAATCAAATGAAGAAGATGATTATTTTTATCGTTATGAAAATAAAAAAAATGAAATTGATCAGGGAAAAGAAATGAAGGAAAATGAAACAGATTGTATAGTTAATGTAAAAAGAATATTAAATTATATAAAAGAATATGAATCTGATTTTTTATTATTTTTTAACGAAAAAAATTCAACAAGTCTAATTTTTTTAAAATATATAATTATGAATTATATTACATATATTATGTATATAGATACAGGTGTAATATATATCGGAGAAATAAATGAA…	AED:0.23 eAED:0.53 QI:0|0|0|1|1|1|2|0|990	MORN repeat		MORN motif
N67_000271	augustus_masked-000001F_bc1115-processed-gene-0.15	MDNSNTCYCYNKKKKWNYNRDVTDMKDNNCYNNNKNNNNKKKNNNNGVKAYCNHKKRTCNCMSWSTRCWDCDNKYCKVKKVYYYKKYATNKKYKYKNKVMSSSASDHSKMNYSC	ATGATTGATAACTCAAACACTTGTATATATTGTTATATTAACAAAAAAAAGAAATGGAATTTTTACATAAATTTAAGAGATGTTACTGATATGAAGGAACTTGATGAATTATTAAATGAAGAGGAAAATTGTTATAATAATAATGAAAAAATAAATAATAATAATAAAAAAAAAAATTTGAATTTTATAAATGAACAAAATTTATTAGGTGAAGTAATAAAAGCATATATATTTTGCAATCATCCAAAAATAAAACGAACTTGTAATTTATGTTTAATGTCATGGATATCGACGAGACAATGTTGGTTTGATTGTGATGAACTTTTATTAAATAAATATTTTGAAGAATTATTAGAGCCTTTAATATTTATATGTAAAGTATTAAAAGAAAAGGTTATA…	AED:0.33 eAED:0.33 QI:0|-1|0|1|-1|1|1|0|184
N67_000272	augustus_masked-000001F_bc1115-processed-gene-0.7	MNNRDSASDYGSDVNDNRMKNMKRSSTVVAKDKTDNKNNNNKHSYNDMYTNGKTHKGYNKWKNAVVCNNRNYHKKYNRRNSSKYTTNCCKNNSSKCHYYGNYYYDTYNNKNCWTYDSADMDVASNVKRCNKNTDTYNNKSNNTNTCKSNKNYTDSYNSCAYTSK	ATGAATAATCGAGATTTTTTACTACAAAGCGAAGCATTTAGCCTTGATGAAATTTATGGAAGTGATGTAAATGACGAGCAAAATAGATTAATAATTGAATTTATGAAAAATATGGAAAAAGAGCGGAGCTTATTACCAAGCACTGTTGTAGCAAAGGATATAAAAACAGATGAAAATAAAAATAATAATAATAAGCCTCATAGCATATATAATATTATAGACATGTATACAGAAAATGGCGAATTAAAAGAAACTCATTTTATTAAGGGATATAATATAAAATGGAAAAATGCAGTTGTACAATGCTTAAATAACTTAAGAAATTATATTCATAAAAAATATAATAGAAGAATAATTAACTCGTCAAAGTATTTAACAACAAATTGCCCTATATTAGAA…	AED:0.22 eAED:0.22 QI:0|-1|0|1|-1|1|1|0|278	Survival motor neuron (SMN) interacting protein 1 (SIP1)		Gemin2/Brr1	snRNP Assembly
N67_000273	augustus_masked-000001F_bc1115-processed-gene-0.8	MKGYDMSSDSKDRSSKSTNNRNVVYMVTNRGWNSNRDDAYWKCKNSNGTYDRSDKRYVCDDKAVTGSSAYASNGVDYGSRSVGHNGWVMSGNDGYVVGGVMAASDASSTNVSGGNNVNSGAGSSGVMTDTSDNRTMCYMCSVGSKSRYYRYDNYYSTKAKNSNGNYDSDKNKKTSNKNTSKSNNKNCGKSKYKDNTCAHCWYGNAYNTYYSVVNSKDKNDGYSVCGNSDKGVMVYTAMYGSKSNAHWASVSNVYSACANGWTSYTSSKYHSTGNVCGVSVRWAKSVDYDTYNVGKKKKKDKKKDRYKTYNHTV	ATGAAGGGATATGACATGCCATCATCATTAGATGAACTTTTAAGTAAAGATGAGATAAGGGAATCATCAAAACAAAGTACACCATTTAACATAAATAGGAATGTTGTGTTATTTATATATTTTATGTTAATTGTATTAACAAACCGTTTGTTTTTTGGATGGCCAAATTTATCGAACTTATTATTTAGAGATGATGCATATATATGGAAATGCCCCAAAAATTCAAATGGGACATATGATAGATCTCCTGATAAAAGATATGTATGTGAAGATCAAGATAAAGCAGTTCAAACAATTTTTATTTTTGGATCATCTGCATATTTTGCATTTTCTTTTTTCAATGGATTAATAGTTGATTACTTAGGTTCTAGACTTAGTGTATTATTAGGTCATATATTA…	AED:0.08 eAED:-0.03 QI:0|0|0|0.5|1|1|2|0|526	Major Facilitator Superfamily|MFS_GLUT12_Class3	transmembrane transporter activity|transmembrane transport	Major facilitator superfamily
N67_000274	augustus_masked-000001F_bc1115-processed-gene-0.16	MKNKSYKRYKCCNYVKGVKSDVYYGNSGRGKYKNDRCDNVNKSGGKYNYKAKYNDDDKNNDVYKHKKWKNGVTASHNDNGKDKDGNYNYSDSNKHKYKNKNNNCKDNNDTVHKTNYDNKYNHKKDNYYCNYNKVKTNCGDTRNSGHNKNATSNSRCNNMCYTTSMHVYMNSNNDSGKNCKTKRDHYNSNKKNVDYGKWNDDSKNDMYSNAYNSDYDYYNNYNYNTYDNKNSKKYVDCSNGASKDKNDKKKNKNCNDNSVNCGADYVYNKKKSNNDSDSKCADGDADRVYKNDNNKDGNKACKCKMSNSKNANKVDRKKDNHTAYVNSATNYNNVNSVSTDNHNNVCTKTGMKNDNARKSSGSNGHGSYADSSNDAWAKDKDYAKKYNTTGDAVDASNNN…	ATGGAAAAAAATAAGAGCGAATTTTATAAAAGAATATATAAATGTATTGAAGAATGTCTTCCAAATTATGTAATAGAAAAAGGTGTCAAATTTGAATCAGATGTTGAAATATATTATGGTAATAGTGGGTTTAGAGGTAAGTATAAAAATGATAGATGTGATTTAATCAATGTTTTAAATAAAAGTGGAATAATATTAGGATTATTGTTTATTAAATATAATTATAAGTTAGCACAGAAATATAATCTTCTTGAATTTGATATTGATTTAGATAAAAATAATATCATTGATATTGTGTATAAACATAAAATAAAATGGAAAAATATAGGAATTGTTATTACTGCATCACATAACCCGTTTGATGAGAATGGAATAAAAATAATTGATAAAGATGGAATA…	AED:0.09 eAED:0.09 QI:0|-1|0|1|-1|1|1|0|733	Phosphoglucomutase/phosphomannomutase, alpha/beta/alpha domain I|Phosphoglucomutase and phosphomannomutase phosphoserine signature.|Phosphoglucomutase/phosphomannomutase, C-terminal domain	magnesium ion binding|carbohydrate metabolic process|intramolecular transferase activity, phosphotransferases|organic substance metabolic process	Alpha-D-phosphohexomutase, alpha/beta/alpha domain I|Alpha-D-phosphohexomutase, conserved site|Alpha-D-phosphohexomutase, C-terminal
N67_000275	augustus_masked-000001F_bc1115-processed-gene-1.0	MAKSKAKKYMDKSSYNKVHVDNVGSDMASVRSRGKATMGKNTRRTAKKNAVKVKNMGVCKDDSVRSNKSAARGVADVGTGMDSHTSSGSTKVKGNVHKGKVTASSATKNMKSYGVDVRTVYDDGVYDANVDTDKSKGVANVAASRSVGTASYHVVAKNVSVDTDYTMKKKDMVNAYAAAVAASSAKDKKAAKKDGMGGMD	ATGGCAAAATTATCGAAGGCGCAAAAGAAACAAATTTATATGGACAAATTGAGTTCCTTGATCCAACAATATAATAAAATATTAATTGTTCATGTAGACAATGTCGGATCAGATCAAATGGCTAGTGTTCGCCAAAGTTTGAGAGGAAAGGCAACAATTTTAATGGGAAAAAATACAAGAATAAGAACAGCACTAAAAAAAAATTTACAAGCAGTACCACAAATAGAAAAATTATTACCATTAGTAAAATTAAATATGGGTTTTGTTTTTTGTAAAGATGATTTATCTGAAGTTAGAAGTATTATTCTTCAAAATAAATCACCTGCCCCAGCTAGGTTAGGTGTTATAGCTCCAATTGATGTTTTTATTCCACCTGGACCAACAGGTATGGATCCATCA…	AED:0.31 eAED:0.31 QI:0|-1|0|1|-1|1|1|0|315	Ribosomal_P0_L10e|Ribosomal protein L10|Insertion domain in 60S ribosomal protein L10P|60s Acidic ribosomal protein	ribosome biogenesis	Ribosomal protein L10-like domain superfamily|Ribosomal protein L10P|50S ribosomal protein L10, insertion domain superfamily|60S ribosomal protein L10P, insertion domain|60S acidic ribosomal protein P0
N67_000276	augustus_masked-000001F_bc1115-processed-gene-1.1	MNVNNVNVSNRTRSDTKKNHTRKNYKNKKDNVKHNKMYVANVVSDDDKDYDYDNNNNNSYGNSKNAGRDDDKKGKCMVKTSTRTVGASKGDVGVNKDSYDKYDNRVKAMVKTDYSDGGDKDVAVMHKKKGKKGVMHGGTGKTARACASTNATKAGVMGDGAKMVRDANAKKAADDAGTKRDSSGDRVRTMNDGSTDTVKVAATNRDTDARSGRDRKHNSRARHSRKMNVHKDVNARSTDDNGAKAVCVAGMARRGATDHDGTSVSKKKSTNYT	ATGAATGTCGAAAATATATTTGAAAATGAGCAAGTAAATATAGAAGAGATCGAAGTATTATCAAATCCAGAAATTCGAACTAGAATTAGTTTAATAGATACCGAAATAAAAATCTTAAAAAATGAACATACAAGATTAAAAAATGAATATAAAAATATACAAGAAAAGATAAAAGATAATGTTGAAAAAATTCATTTAAATAAAATGCTTCCATATTTAGTTGCTAATGTTGTGGAATCTTTAGATTTACAAGATGAAGAAGATGAACAAGAACCAAAAGATGAATATGATTTGTATGATAATCCTAACAATAATAATAGTTATGGAAATATATCAAAAAATGCTCCTGAAGAAGGTTTTCGTGATATTGATGATGAAAAAAAAGGAAAATGTATGGTA…	AED:0.40 eAED:0.40 QI:0|-1|0|1|-1|1|1|0|449	ATPase family associated with various cellular activities (AAA)|AAA|Proteasomal ATPase OB C-terminal domain|AAA-protein family signature.|AAA+ lid domain|26Sp45: 26S proteasome subunit P45 family	ATP binding|cytoplasm|hydrolase activity|protein catabolic process	AAA+ ATPase domain|ATPase, AAA-type, core|Proteasomal ATPase OB C-terminal domain|ATPase, AAA-type, conserved site|AAA ATPase, AAA+ lid domain|26S proteasome regulatory subunit P45-like	Activation of NF-kappaB in B cells| Oxygen-dependent proline hydroxylation of Hypoxia-inducible Factor Alpha| ER-Phagosome pathway| Cross-presentation of soluble exogenous antigens (endosomes)| Autodegradation of Cdh1 by Cdh1:APC/C| SCF-beta-TrCP mediated degradation of Emi1| APC/C:Cdc20 mediated degradation of Securin| APC/C:Cdh1 mediated degradation of Cdc20 and other APC/C:Cdh1 targeted protei…
N67_000277	maker-000001F_bc1115-augustus-gene-1.14	MSANTMTKDKVKNKNNNKYYTKHSKSNVKMGSSMSYVCCKYKKNDMKKTNNDVKNSNSMSHHNNKKNSNMYVKKDNKNKNRNDMNKNYRHKYNNKSCYTKNYTVNKRVNKNNNNKSNNNSYMYYSKNAKGWKKAMYNNYKRKKANTMDDMNKYGSNCDKNTNYSYNNYNTNNVKSVKAKNVNDNSNHSSYYDSDRDVRTDSTYDYVKKDNKVNSSRDDSNRKGVKDKTHNDRYCDVNYKTNNDKNRNKYMKVNDTNRAYYNNKNGSKNVDKKYKDNKYWKTNKKTDKYYSSKSYRNHKYNNVKTSNNSNCKVGSTTGTDNNGNWSTTYNSGSDSRNMKTDCNNDNNKYVNGDSWTKSDYSNAYYDDYNDDNNCSYNKNVDNKGNCNNKNKVHKMNKDNK…	ATGTCTGCACAAATATTTAACACTATGATAACGGAAAAAGAGGATATAAAAGTGAAGAATAAAAATGAAGAAAATGAATTGAATCCAAAATACCAAATTTATACAAAACATGAATTAAGTAAAAGTGAAAATATTGTAAAGATTATGGGTAGCTCAATGAGCTATGTAATAGAATGTTGTAAATACAAACCTATAGAAGAAATAAAAAATGATTTAGAAATTATGAAAAAAACAATTAATAATGATGTAATAAAAATTTTAAATAGTAATAGTCAAGAGTTTATGTTATTACCTTCACATTTACATAATATTGAAAACATTATCCCCATTTTAAAAAAAGAAATTAATATATCTAATATGTATGTAAAAAAATTATTAGATGAAATAAATAAAATAAAT…	AED:0.29 eAED:0.28 QI:0|0|0|1|1|1|7|0|956	COG (conserved oligomeric Golgi) complex component, COG2|Domain of unknown function (DUF3510)	Golgi organization|protein transport|membrane	Conserved oligomeric Golgi complex, subunit 2, N-terminal|COG complex component, COG2|COG complex component, COG2, C-terminal	COPI-mediated anterograde transport| Intra-Golgi traffic| Retrograde transport at the Trans-Golgi-Network
N67_000278	maker-000001F_bc1115-augustus-gene-1.15	MCCNKSTKKNNKVKHKKCKHYYHYSYHNDSYKTKNNKKNDYSNVYYYNNDTDKKDDNKYKKYKWKYGSKGVKDDSKKKKKNGNGNKNNNSYNTSYDNNYNSDKTRGYSGSKSGGKNGGKSGGKSGGKSGGKSGGKSGGKNDDSAKGYMSKNTNHNYCKRVNNTDDGKDSNDVKDNARYKDYSYAYCCKTSKKRKNNNGKDSSCSYKSHKNNKHDNNVYNKSYNSNNKDYNNTNGAGKGGTTRWVHMNNVDYNKDNAGSTKKVNSKSTNASTDKSNASTDKSNASTDKSNASTDKSNVSTDKSNVSTDKSNASTDKSNASTDKSNAYRVHSNRKKNKCKRAYRNKKKKGMMNNNRKSDVGDNRSKNKNKNRYVDYYYYNGVYKRNKNSKKNNMDNKTKHV…	ATGCAATGCATATGCCCTCTTGAAAATAAATCTTTTACAAAGGAAATAAAAAATAACAAAGAAATTGTTAAACATCTTAAAAAATGTCCTCTGTTCTTAAAACATTTATATTATCATTATAGTCCATTTTATTTTCCTCATATAAATGATAGTATATATAAGCTAACAGAAAAAATTAATGAAAATAAAAAAAATGATTTTATATTATATTCAGAAATAGAAAATGTGCTATATGAATATTATAACTTTTTCAATGATACAATATTAGATATACTTATAAAAAAAGATATAGATATAAATAAATATGAATTATTTATAAAACTAAAATATGAAATATTACTAAAATGGTTTTTAAAATATGGTAGTAAAGGTTTATTAGTGAAATTACAAGATGATGAA…	AED:0.37 eAED:0.29 QI:0|1|0.83|1|1|1|6|92|884	Methyltransferase TRM13	tRNA processing|methyltransferase activity|tRNA methylation|tRNA 2'-O-methyltransferase activity	Methyltransferase TRM13|tRNA:m(4)X modification enzyme Trm13	tRNA modification in the nucleus and cytosol
N67_000279	maker-000001F_bc1115-augustus-gene-1.19	MAKKNKKKNNYSASDNSSKNSSRNSSRGGKNSKVDHDSSNNDSVSSDSHSNMNTNGKDNNYNNNTNKTDDNTNNDDNYNNVGSNVSGKKTSKKDNKNGNRNNKSGNDNDDNSTDASNNAKSKGGCRNVSSSNSMVYDTKYNNYTNVCKNDSKNYGNSMTSSMSSKSCKYTVCNKSYNNGSKTAGNGSGKSNMDCCVGDNKYRKNRKYHKNKMNSKKCYVKTCNNKVKRTNYRGTNYNRVNHDYTNRRNRTKTKTCGDNKKTSKYSGSNYYKRKKACKNYKKKKHKMNNHNKKSYDNDKNYRYHKKKYKNKNKKMVNKNKNANDRKKKKKKDKNKKNNTKNYKKYCNNNANKKVMTHCSKNDNRNNNKDYKNKKKNKTKKKNNKKMYDNKYKCVKGNKKD…	ATGGCAAAAAAAAATAAAAAAAAAAATAATGAATATTCAGCAAGTGATGAAGAAAATGAAAGTAGTAAAATAAATGAAAGTAGTAGAATAAATGAAAGTAGTAGAATAGGTGGATTAAAAATAAATTCTGAAAAAGTGTTAGATCATGATTTTAGCAGTTTTATAAATAATGAATTTTTAGATATTTCAGTATCTCCTTCATTAGACTTATCGCACAGTAATATAATGAATATTACGAATGGAAAAGATAATAATTATTTGAATAATTTTAACTTAACAAATAAAACAGATGATAACACAAATGAAAATGATGATCTGAATTATAATAATGTAGGCTCGAATGTGCAGTCAGGAAAAAAGCAAACCCAAAGCGAAAAAAAAGACAATAAAAATGGTGAA…	AED:0.23 eAED:0.21 QI:0|0|0|0.5|0|0|2|0|1569	RecF/RecN/SMC N terminal domain|SMC proteins Flexible Hinge Domain	chromatin binding|protein binding|ATP binding|chromosome|mitotic sister chromatid cohesion|cohesin complex|protein heterodimerization activity|chromosome organization	Structural maintenance of chromosomes protein|RecF/RecN/SMC, N-terminal|Structural maintenance of chromosomes protein 1|SMCs flexible hinge
N67_000280	maker-000001F_bc1115-augustus-gene-1.16	MSKVHDDYNRSRTSSDCKHNVNTDNRDKVVNATVAKASYSVATNDVHYCKHNKNYRKNCAYTKCANHNSKANVANCDYMDCDYDRVKSCNACAKNDSNNVVDKGCKDNNKSSNMSCKHSDAKNVVDNNVNKDNNDNYKKNACNCSAKHKTMNDKYKDNDDVKKNCANCKMSKHNDCKVRAGACCSSKDTKACGSSSSSNSNTKKSMTDYKSACVWTVGNGKHSTHAKKADNVNYNSNSSDDKKKVKAKGKVTDAHVKSKAKYSSKKNSYKKSKSGCKYKNCDSTKSSNNSDNYYTGYSTKKDVNT	ATGAGTAAAGTTATACATCAAATATTTGACGATTATAATAGGTCGAGAATACAGTTTACGCAAAGTATATCTGATTTATGCTTAAAACCACATAATATTGAATTATTAGTAAATACAGATATAATAAATTTACTTCGTCCATTAATATTAGATAAAGTTCCAATAGTTCAACAAAATGCAACAGTAATACTAGCGAAACTAGCTAGCTATTCTGAAGAAGTAGCTTTGACAATTTTACAAAATGATGTATTACCACATTTAATATATTGTTTAAAACATGAAAATAAAAATTATCGAAAAAATTGTGCATATACACTAAAATGTTTGGCTAATCATAATTCAAAGCTAGCTAATATTGTTGCTGAAGAAAATTGTATCGATTATTTAATGGATTGTTTA…	AED:0.37 eAED:0.37 QI:0|1|0.5|1|1|1|2|216|510	non-SMC mitotic condensation complex subunit 1	protein binding	Armadillo-like helical|Armadillo|Condensin complex subunit 1, C-terminal
N67_000281	maker-000001F_bc1115-augustus-gene-1.17	MYTSMKYNSKRRNCYNHYKSCRYCTSKRKGNKTKNHNDNVKDSRRKDNVNVRGYSKNKYKNDTSDKYKHNVDSKCVCTNYNKVKNNTDYVNSKKKNDHDYGCKYHKKNDYMCTSKKNYNSYDYNSANRKNCSYNDTVNYNNKTYDNGKNNSSYKNKDKHNNVKNSNDKVAKNNYNYYYNNVKTSSSRSNCHKMNSKKDKTNYKYKKNNNAKVATRRADSMVYMCYNSKTKTKHATNHATNKYKDKNNWVKNKKKNVNAKRKNKNDKNNMRTYTGMYDCVNVKKNKNSGNYTNNYTNVMNNKKSRHDKTKVDDYKNKNKGNNNNKSCNTKKCYYSHNNDKKMNDCTKGCKYTNTDKNTCKNNNKTNKSKKRNSDNCNTTKSKNNMKYVRNKYKKNNKYMC…	ATGTATTTAACTAGTATTATATTGATGAAATACCTATTGAATAGCAAAAGGAGGAATTGCGAGTTATATAATCACCTGTACAAGTCATGTCGTTTTTATTGTACTAGCGAAAAACGGAAAATTTTCCAATTTTTGGAAGGGAATAAATTAATAACTAAAAATTTGCTTATAGAACATGAAAATGATATAATAAATGTTTTAAAAGATTCAAGAAGAATAAAAGATGAAATAAATGTTCAAAATGTGATAAGATTACTTCAAGGATATAGTAAAAATAAATATAAAAATGATACAATTTCAGATTTAATAATTAAATATATTAAACATAATGTTGAGGATATATCACTTATTAAATTATGTGTGTGCACAAATTATTTAATAAATTTAAAAGTAAAAAAT…	AED:0.17 eAED:0.17 QI:0|1|0.5|1|1|1|2|754|1164
N67_000282	augustus_masked-000001F_bc1115-processed-gene-1.8	MTDNCYVYNTKNTSVHNMNGKDNYVNDDNSKDKNNNVYAKNSNDAKTAYMDGGDGKTSKHHKKNNNKRVSKRNKDDSYKYSASRSSSSNSSKAKSNTSKKKNKSKKKKKYK	ATGACTGATAACTGTTTATATGTTTATAACTTAACGAAGAATACAAGTGTAGAACATTTGAATGAAATATTTATGAATTTTGGAAAATTAATTGATATAAATTATGTATTAAATGATGATAATTTAAGCAAAGATAAAAATAATAATTTAGTTTATGCTAAAATCGAATTTGAAAATTCCAATGATGCCAAAACTGCAATAGAGTATATGGATGGGGGACAAATCGATGGGAAAACTATATCAATAAAACATGAACATGAAATAATTAAAAAAAATAATAATAAAAGAGTTAGTAAAGAAAGAAATGAAAAAGACGACAGTTATAAATATAGCGCTTCACGCTCTAGTTCATCCAATAGTTCAAAAGCCAAATCGAATACGTCACAAATCAAAAAAAAA…	AED:0.00 eAED:0.00 QI:0|-1|0|1|-1|1|1|0|144	Eukaryotic RNA Recognition Motif (RRM) profile.|RNA recognition motif. (a.k.a. RRM, RBD, or RNP domain)	nucleic acid binding	RNA recognition motif domain|Nucleotide-binding alpha-beta plait domain superfamily
N67_000283	maker-000001F_bc1115-augustus-gene-1.18	MKTNNNNKTNNNNRDCTARKKHVKKKKTNHVYTNNDHATKKRKNSDCNNDYNNKDKYNSSTNCNSDRNKNRDKDGHKKKKKDSVNSKNDNVNNNVYHKKNKKNTNNKKRYKKVKKKKVKSMYYYKKCVANVSNNMDKKHDTTSKNMNKTYYDNYKMNKRNDNNHDSVYYKKKKKKKKVDSKRKYANKAKVKRKAKYKTYNCVDGRNKRDYKRKKRMKKMKKKKNTSYRM	CATATCTATATATAGAAATAATTAAATATTCATTAATAATATTTTTCACTCATAAAAAACAATTTCCATGTATTATTTCAACGATTATTATAAGTATTGTCAATAACTGGGGTAGTATTGTATTGATATATTCATGTACATATCCTTGTTTAACTTATGTGTGGGTTTATAGTTATATATATATTTTGAGAATCATGGAAATAAAAACAAATAATAATAATTTAGAAAAGGAAACAAATTTTGAAATAAACAATATAAATAGAATTATTTTAGATATATTATGTACAGAAGCAATAAGAAAAATTAAATTTATTCTTCATGTATTAAAAGAAATACTAAAAAAAAAAACGAATATCTTACATGTGTATATAACCAATAATATTGATCATTTGGCCACTG…	AED:0.13 eAED:0.13 QI:194|1|1|1|0.8|0.83|6|210|395
N67_000284	augustus_masked-000001F_bc1115-processed-gene-1.10	MCDSTSTNTVDTKVKKKKGKWRKKYGNKDTNYNDNVKTNKNSDSNSDNSNVCKNYDNGRNWNVKKVNDYKRGSKNYNKRNSHTMKNKNMDKYVDNMHSNKNKNKKYNNAKDKKNSSHASNTSNNKTNKNKNNKNNKNNNNNYTSKHRDTKCDDKNNHYSVNHNYVDNSKKKKSKNWANDTNVNNKTNKKNNSSYSNKSRKNDDDYHGNNNHNKMSYKKRTYTNNMKKKMKKNNKKNNNNMNNMNNNMNNNMNNNTDKCKSSHGTVKNNNKCVYSNSNKKKKKKKKYDMKSSYKKMYMSMSYNCVYC	ATGGAATGCTTTTTATTTGACAGTTTTACTCTATCTACAATAAATACATTTATAGTTTTAGACACAATAATTAAAGTTTTAAAAAAAAAGGAAAAAGGCAAATGGAGAGAGAAACAAAAAATACTTTACTTGGGAAATAAACTACTAATAGACACATTCCCACCAAACTATAATTTTATTCTAGACTTTTTAAATGTTTTAATTGAGGAAAAAACAAACAAAAATAGCGATAGCAATAGCGACAACAGCAATGTGTGCAAAAATTATGATAATGGCAGAAATCAACTTATTTGGAATGTTAAAAAAGTGAATGATTATAAAAGGGGAAGTATAAAAGAAATAAATTATTTTAATATAAAAAGAAATTCACATATAACAATGGAAGAATTAAAAAATATC…	AED:0.45 eAED:0.37 QI:0|-1|0|1|-1|1|1|0|489
N67_000285	maker-000001F_bc1115-augustus-gene-1.20	MKYVGKVGKNTKKKYRSRSSTKNDSDAKKKKKNNTWGNNKYKNGVNVGNGGNVGNGGNVGNGGNVGNGVNVGNGGNVGNGGKNTCDVNNNVKHGRDNMKGNNYHDNDYNNKYRYAKYNNDDYKYRTKYVKNTRYYDNKAKKKYKNCASYYWCKNKGNKKNSYYYYCSNYTKYYKDYSTSNNTNKKNSHYVKSYKDSTTSYGNKTDNYHKDVKYYVYNKANKNYNRNMCCYYSGDTNKSDANNNYNSNKNHKNRHNMDSYKYNYNNKNSKKYKYTDSKSAKKKKKKKDTKDNVKSYKYTYNYKVTKYDKNKYVTNYRYRNVYTNASKSNYSGKSHKMSCKSHNNVANSSNANSHNANDNNNDMANASSKKNKKNNSHHNVTKKNNVNNVSYNKNNNYYDM…	ATGAAATATTTAATAGTAGGTAAACAAATTGTTGGGAAAAATATCCAAACGAAAAAAAAAGAATTTTTATATTTTTTTAGGCTAAGCAGATTTAGTAGTACAGAGTTTATTAAGAATGATAGTATATTTGATTTGATAGCAAAAAAAAAAAAAAAAAATAATATAACATGGGGCAATAATAAATATATAAAAAATGGGGAAGTAAACGTGTTTGGTCAAAATGGGGAAGGAAACGTGTTTGGTCAAAATGGGGAAGGAAACGTGTTTGGTCAAAATGGGGAAGGAAACGTATTTGGTCAAAATGGGGAAGTAAACGTGTTTGGTCAAAATGGGGAAGGAAACGTGTTTGGTCAAAATGGGGAAGGAAAAAATACAGAGTGTGATGTAAACAACATTGAA…	AED:0.14 eAED:0.27 QI:0|1|0|1|1|1|2|0|1574
N67_000286	augustus_masked-000001F_bc1115-processed-gene-1.12	MDGSYNGNTNSSRDYNNANNGYNSMNANYMNGTGTNGYNNNSYVMDGKYKADMDYKSNRYNNTHSVMTNTDHMNMGMKTHDTTGSYRNMNYNNTHSANMYDMGYNNNSNNNNGAMYMNNTSDMTDYNNGDTTMYSNSNNTDYNTSMHNNNNYYGNSYMNMNNKMYMHMDNADSAMKMGHACSRKMVVNKRRSKKKCC	ATGGACGGTTCATATAATATAGGAAATACTTTAAATTCTTCTAGACTTATAGAAGATCCTCAATACAATATAAATGCAAACAATTTTGGATACAACAGCATGAATGCCAATTATTTAATGAATGGAACTGGATTGACGAATGGGTATAATAATAATAGTGAGTATGTTATGGATGGAGAGAAATATAAAGCAGATATAATGGACCAATACAAATTAGAGCAATCCTTAAACCGTTATAATAATACAATACCAATACACAGTGTTATGCAAACAAATCCAACTGATCATATGAATATGCAAGGAATGAAAACTCATTTAGATACTACTGGGCTTGAAAGTTATCGAAATTTAATGAATTATAATAATACCCAACATAGTATTCAAGCTAATCAAATGCCA…	AED:0.00 eAED:0.00 QI:0|-1|0|1|-1|1|1|0|264
N67_000287	augustus_masked-000001F_bc1115-processed-gene-1.13	MNYGNYNSYKKKRHNKYDRGYDGDRVSDKSYKARNNSKGKKVGNNGNNTKKKSGHYDSKDDGRKMSDSCSDNSHNMKYHNGDDKRRNKMWVYNYKTYYT	ATGGAAAACTATATTTTATTTGAAGGAGAAAATGAGTATAATTCATATAAAAAAAAAAGACATAATTTAATAAAATATGATCGTTTTGGATATGATGGTTTTGATGAAAGAGTATCAGACATAAAGTCGCCATATATTAAAGCACGAAACAATTTAAGTGAAAAGGGACAAATAAAGAAACTGGTTCTAGGCAATAATATCGGCTTTAATCAAAATACTTTAAAAAAAATACCAAAATCGGGCCAACATTATCTTGACTCAAAAGATGATGGTCGGAAAATGAGTGATTCTCTTTGTCAACTACAAAGCGATTTAAATATTATTAGTCAACACAACATGAAATATCATTTAAATGGTGAAGATGATAAAAGACGCAATAAAATTCCTATGCTTTGGGTT…	AED:0.22 eAED:0.28 QI:0|0.75|0.8|1|1|1|5|85|142
N67_000288	augustus_masked-000001F_bc1115-processed-gene-2.8	MKNYNSRNTRKYSDKHKDDYHRVKVSSGTKTVTDVVKKDNVGNKNNNTYKYKNTYKYKNDKANKVAKAYNNNKNKDKNKTYRNKRDMSTKKKYYHNNNTSHYSSSHSDDKKKMMVYNTVNWVNRKKHKVSNTGSYTNKKNDAKVNKDDNDNKRDYDMHGHKDAYMNKTKCYKGYRTMDNKDAMDNGVSNNNDNNSGRDKKNDDHTKKKNNKSTAHKKDSDYDSNTVVYNDNNKNSTYKVSNYMAKYDDSNANAKHSMHKKSNTKNKKYANKNGKYSHYGACVKNKTDVGGGDSNNNNMKTNAVHKVYSSNSTMDNNHNNNVNHNNYKKKTANVVNNNRSNYNYYDRTKGKKSVDCVTCRYYKYHYTAGSTYCYCKKKCKNSKNCSNKAYKYVKTASNKY…	ATGAAAAATTATAATAGCGAAAGAAATTTTTTTACACGTAAATTTTATAGTGATAAATTTATACAAATATTTCACAAAGATGATTATCATTTTTTTCGTTTAGTTTTTTTGAAGATTTTAGTCTCTTCAGGTTTTTTAACTAAAACTGTAACGATAGATGTGATCGTAAAAAAACTAGATAATCTGGTTTTTGGAATAAATCAAAAAAATAATAATACATATTTAAAAATTTATGAGGAAATAAAAAATATAACATTGATAGAATATAAACAAATATATGAAAAAAATGAAATAGATATCAAAATTGCAAATGAAATTGAAAAAGAGGTAGCCAAAGAAATTGCATATAACAATGAATTACAAAATGAAAAAAACAAAGATAAACAAATAAATAAAACT…	AED:0.14 eAED:0.14 QI:0|-1|0|1|-1|1|1|0|693
N67_000289	augustus_masked-000001F_bc1115-processed-gene-2.1	MGSTDKSKDYKNSYNYVNNSDHSDDDDDDSDNNYKNDKTDYNSNNNAKYKSYMNSKVSDSNGKDNTDHNKKNANVNSKGCNRMSDVKDDNTKSSTSHNNKNNNNNKDKGRNSGDNHDGSYYVRKTNSSNNNVYKCKKNSKKKNSKNDNNDYRYRGRKDMSKYNMNDVYAKNKKRNNDVADSGTSSSTGDYNDGKMGNDNSKSSMDNSDKSMNSNKKRKNSNHMNDSTKSMKNSMKMRNTDRASNAGGNTRRMYHNMYASVMSNKNNTKYDNSSSTTANWASKNNSKNNMNRNKYDSNMNDNGNKGSKYKGTKGKNNTNDNNGNGKSNDRSNDMKYKNVNAGNNTDNSSSAASNNNNKTNSGTNSGTNGGTNGGTNGGTNGGTNSGTNSGTNKRNSAMNG…	ATGTTAGGACCATCGACCGATAAGGAATCGCAAGAGAAGATTATTGATTATGAAAAAATTAATCTTAGTGAATACAACTATGTTATAAATAATTCTGACCATTCAGATGAAGAAGAGGATGATGATGATGATATATCTGACAATAATTATAAAAATGATATAAAAACAGATTATAACAGCCTAAATAATAATGCAAAATATAAATCTTATATGAATTCAAAAGTATCTTTTCCAGATAGCAATGGAAAGGACAATACTATTGATCATATAAATAAAAAAATTGAAAATGCACAAAATGTAAATGAATCAATAAAAGGATGTGAAGAAAATCGAATGAGCGATGTTAAAGACATTGATAACACCTTGAAAAGTGAGTCTATCACATCTATTCATAATAAT…	AED:0.18 eAED:0.18 QI:0|-1|0|1|-1|1|1|0|796	Ubl_ubiquitin_like|UBA/TS-N domain|Ubiquitin domain profile.|Ubiquitin-associated domain (UBA) profile.	protein binding	Ubiquitin-associated domain|Ubiquilin|Ubiquitin-like domain
N67_000290	augustus_masked-000001F_bc1115-processed-gene-2.9	MKTDDNGKNDNSGKDNNTNKDRKYSSTTDSRKHSKNGNMKYSVSYNANKNNYKKNMNNTNNTDNNAAYNNNKTNSKNRNNTNDNNDVYDNKTCNMSNNNKSKDDNNCNKNYDNNDKNSNKNSRNSYNHDNVYVNGYNKKKSANNNKYNYNNNNKSGNTKMGSSKYNNNNNNNYDYNSKKDAMNTSYNNSTKTHNNSYNKDTKSNYKSGSSNNNRDNNSDNTKNNKHYNNNYDNDANKGTNKGKCKKDTSKGNNRNNDNYNVGSYYDKKNKVCDHDSSNKNSNSYDNSNNNNSNSNNNNNSVNNMNNMNNDKHGDVDVKDNNMKKTSTYKNMDNDCNYDSHNGNNTSSMTSKDANNKYDTKSKKSYNNMKYAGKTSSKNSHNTSNKSNNDSMTSNRDNKN…	ATGGAGTTTCCAAAATTAGAAACAGATGATAATGGAAAACTGGAAAATGAAGATCTTATAAATAGCTTTTTTGGGAAAATACAATTTGATAATAATACAAATAAATTAGATAGATTAAAAATATATAGTATATCAACCGAAACAGATTCACGTAAACATTCGAAGCAGTTACAAAATGGGAATATGTTCGAAAAATTACCATATTCAGTGTCATATATAAATGCCAACGAAAAAATAAATAATTATAAATTTAAAAATATGTTAATCAATAACCAAACAAACAATACAGATAATAATGCAGCATTGTACATAAACAATAATCCGATTAAAACAAATGAATCTAAAAATAGAAATAACACATTTCCTTTTCAAAACGATAATATAAATGATGTAATATAT…	AED:0.12 eAED:0.12 QI:0|-1|0|1|-1|1|1|0|941	RNA recognition motif. (a.k.a. RRM, RBD, or RNP domain)|Eukaryotic RNA Recognition Motif (RRM) profile.|Zinc finger RING-type profile.	nucleic acid binding	Zinc finger, RING/FYVE/PHD-type|RNA recognition motif domain|Nucleotide-binding alpha-beta plait domain superfamily|Zinc finger, RING-type
N67_000291	maker-000001F_bc1115-augustus-gene-2.14	MSSYGNRNGDVRTANVTAVASNVKSSGGDKMVDNGDVTTNDGATKHAAKVNSDVGDGTTSVVASRRGNKMDHTTVCGYKAMKSVKYKKSRVTNGKDVNAKTTSSKSYSYAKMVANASVKNDSGKTKYVSSVNKVHGSSDSKDGYAMSGRASSMSAKNAKADKYRHGVVNNDNKRRKDTKRVNKSGANVTTGDDMKYVAGAAVRRVKKDDKRAKTNGRTSSDGTKASGYCDVYKVGDWDVMKGCKNSKSNTRGANDVDMRSHDACSVSRASNYVVVGGGCVVASVYDAKTGSRAAASKANASYDSDVCKRAYHTKSVMNTDKDYRWYGDVNGKVVNNKNGVAMSKKSRATATTRDDKVK	GAAAAAGAAAAAGGAAAAGCTTATTATAAGCATATTTTTCAAATCTAAAATAAATCCCAACTACAAAATTGCAAAATTACAAAATTGCAAAAATGCAAAATTGCAAAATTACAAAAATGCAAAATTACAAATTATCATATATAGAATATAGGTGTTAAAATAAATATATGTAAATATATTGACAGTCATATATGAATATTTATTGTGTTAATTGTTATACATTATTTTTATACTATATTCAAATTATTAAAAATTTAAAACAAAATAAAGCAAAACAAAATAAAGCAAAACAAAATAAAGCAAAACAAAATAAAGCAAAACAAAATAAAACAAAATAAAATAAAATTAATTCTTATGTATTTCCTATATCAGTATAAAAAACGTTAAACATTGTATGCC…	AED:0.00 eAED:0.00 QI:553|1|1|1|0.5|0.33|3|604|543	TCP-1/cpn60 chaperonin family|Tailless complex polypeptide 1 (chaperone) signature|Chaperonins TCP-1 signature 3.|Chaperonins TCP-1 signature 1.|TCP1_alpha|chap_CCT_alpha: T-complex protein 1, alpha subunit|Chaperonins TCP-1 signature 2.	ATP binding|protein folding|unfolded protein binding	Chaperonin Cpn60/TCP-1 family|Chaperone tailless complex polypeptide 1 (TCP-1)|Chaperonin TCP-1, conserved site|GroEL-like apical domain superfamily|GroEL-like equatorial domain superfamily|T-complex protein 1, alpha subunit|TCP-1-like chaperonin intermediate domain superfamily	Prefoldin mediated transfer of substrate to CCT/TriC| Formation of tubulin folding intermediates by CCT/TriC| Folding of actin by CCT/TriC| Association of TriC/CCT with target proteins during biosynthesis| BBSome-mediated cargo-targeting to cilium| Cooperation of PDCL (PhLP1) and TRiC/CCT in G-protein beta folding| Gene and protein expression by JAK-STAT signaling after Interleukin-12 stimulation
N67_000292	augustus_masked-000001F_bc1115-processed-gene-2.2	MDMNGGNDYDGNKSTDKGDNKSSKGNVKDKKCATKNKMMNSNHNSGGKTNVKASACDYTGTAKYNKDAKNDKKNHNKVNDHVKVVGGVYSSKTKVSSYNKNDWVSYSYTSYCYKKKNNSNGNNKWSHNDSYYNMDDSDKYHTTTKYANDNNRKYHSMNKKSTKYDAYDS	ATGGATATGAACTTTGGATTTGGAAATGATTATTTTTTTGATCAAGGAAATAAATCAACAGACAAAGAAGAAGGTGATGAAATAAATAAAATTGAATCAAGTGAAATTGAAAAAGGGAATGTAAAAATAGATGAAGAAAAAGAACTTCCTAAAGAACTTTGTGCACCTATAACAATTAAATTATTATTAAATAAAATGATGAATAGTGAAAATTTCGAAATTCATAATTTTCAAATAAGTGGAATTATTATATTTGGAAAAATAACTAATGTTAAAGAATTAGCTAGTGCAATAATTTTTGAGATATGTGATTATACAGGTACTATAGAAGCAAAATATAATAAAGATGCAAAAAATGATAAAATAAAAAATCATATAGAAAATTTAAAAGTTAATGAT…	AED:0.33 eAED:0.32 QI:0|-1|0|1|-1|1|1|0|273	OB-fold nucleic acid binding domain	nucleic acid binding	OB-fold nucleic acid binding domain, AA-tRNA synthetase-type
N67_000293	augustus_masked-000001F_bc1115-processed-gene-2.11	MKTTCSKVNKNNKCNKTKMYYVRGKKKCRRVNDASTKDKSNDSKGVDKYVHKDKKNNVKKKYAYYKKSTKRMGSNKKYTYKNDKKNAHKKKKNNCSSDKKKKKKKVKKKKNNDNNDSTSNYRNDDNKKKRKKKKKASKYKNGKSKNKSHTDVNDNRNHVCKCDVNSNHSYYGNMNNRWMRYSNHRSSKKNKSNSKHYRKGHCTCKKNANYSKKDMMYNDNNNSNKSNDAYVKDRYNNNGKNSTSRNKCNGCVVGVSNNCGRMRNRNDSTASYNAAYVYSCVCKKNRKHWYYCKKYKVSNKKKNTKNGHRNYVKSNKKKAKKMNHNNKKNHNDSMNNDYSSSSNHNSKHNVKVKNKYNKMCHSNDNNNNNSSNNKKVYKKNYNSVYSKCHNACNCTKNGN…	ATGGAAGAAATTAAAACTACACCATGTTCGAAAGTTAATAAAAATAATATAAAGTGTAACAAAACAAAAGAAATGCTATATTATGTACCAATACGTGGCAAAATCAAAAAATGCCCCGAAAGAAGGGTAGAAAATGATGCCATATTAAGTACTGAAAAAGATAAATCTGAACAAATAAATGATATTTCATTAAAAGAAGGTGTAGATAAATATGTATTAATAATTCATGAAAAAGACATAAAAATAAAAAATAATTTAGTTAAAAAAAAACAATATGCATATTATCCTCCTAAAAAAGAATCCTTAACATTTAAACGCATGGGAATCTCCCAAAATATAAAAAAATACACATATCCGAAAAATGATGAAAAAAAAAATGCTCCACATTTCAAACAAAAA…	AED:0.00 eAED:0.00 QI:0|-1|0|1|-1|1|1|0|1123
N67_000294	augustus_masked-000001F_bc1115-processed-gene-2.3	MSKHYDTNSHKRKKKKKDKWNSHTKGNDKSYYSMCNSYSDYYSRSNSYNNCDYDRRSCYSKNDKYYNYDNNNNDVDSKNNNSSDVATYGKCDGDKNKKYKRAHKKKNKYRNKNMTMSTDDDDDDDDDNNNSDAKSKKKYNTDRKRKNSTNYYDSYTGKNANTNKYNNCKSNYKNNKNYKKKYRNVDKNSMSNNYNYNVSKNKNVHNNHYYMNNSASKNDSVMYYNYKKVRDKNSNDSKDKRDRKYDHYGSNSKMKDSSSKNTNKNVNKSYDDNYSSYKGKSSMNNTKNVTKMSDSKTHNSYRRRSKRCSVYKKVKNNNKRDNKDKWNTSMSCGASSTHCYDSKTKDSCYGMSGSSSVVNSSKKKYTGGTTNSKNYKSVDTVTNSKKWTNYCKKKCDRCR…	ATGTCCCCAAAAGAGCATGAATATGATACAAATGAATTTTCCCATGAAAAAAGAAAAAAAAAGAAAAAAATAGATAAATGGAATATATCACATACAAAAGGATTCAATGATTTAAAAAGCTATTTATATAGCATGTGTATAAATTTTTCTTATAGTGATATTTATCAAGAATATATAAGTCGATTAAGTTTGAATTCGTATAATAATTGTGATTATGACCAAATAAGAAGAAGTTGTTATATATCTAAAAATGATTTTTTTAAATATTATAATTTTCTATTATATGATAATAATTTTGAGTTAGAAGAAGAAGAAGAAAATAATGATGTCGATGAATTTTCTTTTTTTTTTAAAAATCCAAATAATTCTAGTGATATTGAAGAAGTGGCAACTTATTTG…	AED:0.00 eAED:-0.00 QI:0|-1|0|1|-1|1|1|0|1356	Sodium:neurotransmitter symporter family profile.|Sodium:neurotransmitter symporter family	integral component of membrane	Sodium:neurotransmitter symporter
N67_000295	maker-000001F_bc1115-augustus-gene-2.15	MDVADNCVSNDVDTKRVVNNKNDYYKDSNVNTKKTKSKYNNNNDNYTSSSRYYSKRKKHRDKKKKKKKRRKNYTDKSYYKKKSYSSSDYSRSSRSKSYYKNRKKKKKKKYDSDYKKNMKRKKKVVKKMKKRGNNMKKVKYKKTKKCNDGK	AAAAAAAAAAAATTTAAATAAAAATGTGAACATATAAAACAAAACAGTGACATTTATCTAAATTTATAATATTTTCTTTTTTGAATAAAAATTGTGTAAGGCATTAATATTTGTTTTTCCCATATTCCATTTACTATATAAAAAAATTTAATGTGATCAAATATTTTAAGGTCAAATGCCATACAACCTTTTTGAGATATGGCAAATCGTACTGATGTTAATATTATTAAATCATTTGGATCAAACCCACAATTCTTAATTTCAAATATTATAAGAAATAAAATATATGACAGTCCATATTGGAAGGAGAAGTGCTTTGCATTGACCTAGTCAATAATCGACCAAGCAGTGAACTTAAAATATGTTGGTGGGACATATGGAGGGAATAGAAAACCAACA…	AED:0.26 eAED:0.80 QI:624|0|0.5|1|1|1|2|0|203
N67_000296	augustus_masked-000001F_bc1115-processed-gene-2.4	MNKGDKKNNKRYSNYSYNKKNVYDTKRKDVSTMSKRKDNVYKGRVKKSCKKHSGRNDVGKTTRHRGGGHVRRDKRSRKDYSTVRYDTRSAHAYDGVSYARGDKVASRYANHGNAKNVGSHNMRGAGGRAAGTYATVSKDSYATKKSTRKCWATGVANRHMRGKAGNRWGKRVVRGVAMNSKHHGGGTSKKHTKRKCSWGKCRDGKTRSKKKGRRNCGRKKYGVTA	ATGAATAAGGGATTAATTGATAAATTAAAAAATAATCTATTGTTTAAAAGATATTTTTCAAATTTATATTCTTATAATATTAAAAAAAATGTGCCAGAATATATTGATTTTGAAACATTTTTCCCAAAAAGGGAAATAAAACCTGATGTATTATCCCCATTTACAATGTCAAAACAACAAAGGTTAGAAAAATTATTAGAAGATAATCCATTAGTATTATATAAAGGTAGAGTAATAAAAAAATTATCATGCCCAAAAATAAAACATTCTGGAAGAAATGATGTAGGAAAAATTACAACACGTCATAGAGGTGGGGGGCATGTACAAAGATTAAGATTTATAGATTTCAAAAGATCAAGAAAAGATATATATAGTACCGTTTTAAGAATTGAATATGAC…	AED:0.37 eAED:0.37 QI:0|-1|0|1|-1|1|1|0|334	rplB_bact: ribosomal protein uL2|Ribosomal Proteins L2, RNA binding domain|Ribosomal Proteins L2, C-terminal domain	RNA binding|structural constituent of ribosome|ribosome|translation|large ribosomal subunit|transferase activity	Ribosomal protein L2, domain 3|Ribosomal protein L2, domain 2|Ribosomal protein L2|Ribosomal protein L2, C-terminal|Ribosomal protein L2, bacterial/organellar-type|Ribosomal Proteins L2, RNA binding domain	L13a-mediated translational silencing of Ceruloplasmin expression| Peptide chain elongation| SRP-dependent cotranslational protein targeting to membrane| Viral mRNA Translation| Selenocysteine synthesis| Major pathway of rRNA processing in the nucleolus and cytosol| Formation of a pool of free 40S subunits| GTP hydrolysis and joining of the 60S ribosomal subunit| Eukaryotic Translation Terminatio…
N67_000297	augustus_masked-000001F_bc1115-processed-gene-2.5	MKVTGNYKNGGTVMGGAANYTVKNDWRCGWGGVGSAKSGAHNAVTGSTKKNYKYAGGASATASVYGYYGVSDTKAWTAKHANVHASAMHTGVSVTDNCGKHVKVSSVGACGSGGNTGANSRDGARSAAYGSDARDNCYWAVGSCYDKVAVSHDKGA	ATGAAAGTAACATTTGGTAATGAATATATTAAAAATTTCCTTGGGGAATTTATAGGAACATTTGTTTTAATGTTTCTCGGAGAAGGTGCAATAGCTAATTATTTTACTGTTCCTATTAAAAATGATTGGTTAAGATTATGTATTGGATGGGGGTTAGGAGTATTTTTTGGAATTTTGATATCAGCAAAATTAAGTGGAGCACATTTAAATCTAGCTGTTACCATAGGTTTATCAACAATCAAAAAATTTAATTATAAACAAATACCACTATATTTTGCAGGACAACTCCTTGGAGCATTATCAGCAACTGCTTCAGTATATGGATTATATTATGGATTTGTTTCAGATCAAACAATTCCTAAATTTGCATGGGAAACTGCAAAACATGCAAATGTTCAT…	AED:0.40 eAED:0.40 QI:0|-1|0|1|-1|1|1|0|258	Major intrinsic protein|Major intrinsic protein family signature	channel activity|membrane|transmembrane transport	Aquaporin-like|Major intrinsic protein	Passive transport by Aquaporins
N67_000298	augustus_masked-000001F_bc1115-processed-gene-2.6	MRRTRKVSCKRYNNNYSKGHKHTYYTKTHYNNGSKKNKNKCKGSNYGTKGVYDNNNDYVKKGDCATSVKSVGDVYTSGKDNKKDNNMNSSTNGWMTNDNNSSYKKMCAKKRNNCKNKMDDGKNNK	ATGCTATTACAAAGATTAAGGACTCTTAGAAAAGAAGTATCCTGTAAGCGATATAATAATAATTTGTTCTATTCGAAAATCGGTCATAAACATTTCATAACATATTATACCAAAACTCATGAATACATAAATATAAATGAAGGAGAAAGCTTAAAAGAATTAAAAAATAAAAATATAAAATGTAAAATAGGAATAAGTAATTATGGAACTGAAAAATTAGGGGAAATCGTTTATATAGATATAATAAATAACATAAATGATTATGTAAAAAAAGGAGATTGTATAGCAACAATTGAAAGTGTTAAAAGTGTGGGGGATGTATATACTCCTATTAGCGGTAAAATTATCGATATAAATAAAAAAATAATAGATAACATTAATTTGATGAATGAAAGCTCT…	AED:0.43 eAED:0.42 QI:0|-1|0|1|-1|1|1|0|199	Biotinyl/lipoyl domain profile.|GCS_H|Glycine cleavage H-protein|2-oxo acid dehydrogenases acyltransferase component lipoyl binding site.	glycine cleavage complex|glycine decarboxylation via glycine cleavage system	Biotin/lipoyl attachment|Glycine cleavage system H-protein|Glycine cleavage system H-protein/Simiate|2-oxo acid dehydrogenase, lipoyl-binding site	Glyoxylate metabolism and glycine degradation| Glycine degradation
N67_000299	maker-000001F_bc1115-augustus-gene-2.13	MGHNDAKKKTSRKRNVKKNNKGRVYRKDSRYRDSYYKNKKTNKDKRKNKKHKKNMNNDDSYKDKHSNDVGDTDDDYMNNSKSNKGKRKNNSMSNAKTRKMKKYKKKDHDYKNVSNHKDTDGVKKKKNKNNNVKKKSTNVNKKGSRDDSKNDNVGRGNSNRNKKRDSNRNSSNADDSGDYGDSGAGSGAGSDADAYADSGGDSYTDSGDDAYADSDGDGSGDSDGSSGRRNKKKKCYKRRDNNSKWWNSDSDNMDNSNKNNRTKNKNNNMNGNNYNYNNSKKSNKKYKDSHDSKKYRYNKNSNKYNWKNRKKNMNHVSSMDYCNWKCNSKHNNYKVDSHYMKTYYMSCKRKKTKYKKKYMYVNKDNKKYDVYVYSRKSVNSDYKYTGYDHSVAYRNTDGS…	ATGGGTCATAATATATTTGACGCAAAAAAAAAACAGACTAGTCGGAAAAGAAATGTTATAAAAATAAAAAATAATAAAGGGAGGGTTTATGAACGAAAAGACCAAAGTGAAAGATATAGAGATATTTTAAGTTATTATAAAAATGAAAAAAAAACAAACAAATTTATTGATAAAAGAAAAAATAAAAAACATGAAAAAAAAAATATGTTTAATTTAAATGATGATTCATATATTAAGGATAAACATATAAGTATAAATGATGTTGGAGATACTGATGATGATTTATATATGGAAAATTTTAATTCAAAATCCAATTTAAAAGGAAAAAGAAAATTTAATAATTCTATGAGTAATGCAATTCAGGAAAAAATAGAGACACGGAAATTAATGCAAATTAAA…	AED:0.08 eAED:0.06 QI:0|0|0|1|1|1|2|0|1097
N67_000300	maker-000001F_bc1115-augustus-gene-3.4	MNTKRVKDVAKSGNNKTNKKNNNNDKSKDANTSCKKTNNNTSKNNTKKKDNVNKDNHKKRKTKHYKNSNNDNYVDVKTDNDDNNVTNSTVKSSKSTSDNDVTNTSATVSTMGTSNCKKKNNTNDNNKNVNNTDNKTTKNKNNSNDDVVSSNTCGMNKKKKNKNYDKSSDKNASKKKTNNTNNKDNNNKNHVNNKKVNRDMKNMNKKKKTNNSSNKSDNNNHTSNNNKNDKKSNNDDNTSDNTNGSGTKNYKVNNKNNMDVNNCNSDDNTTYVSMTNNKNKDDNRVNYNDKDDNRVNKYNDKDDNRVNYNDKDDNRVNKYNDKDDNRVNYNDKDDNNNVDNSNKSNNAKSNKVNMNTSSNDADSKNTDNNMYNTKHNSNDMKKKKYNNNHKDMRKNYSND…	ATGGAAAATTTTTTTACAAAAAGAGTCAAAGATGTATTTGCATTGATTAAGTCAGGAAATAACAAAGAAACCAATTTAAAAAAAAACGAAAATATTAATAATGACAAAAGTAAGGATGCGAATTTAACTGAAATATCACTATGTGAAAAAAAAGAAGAAACCAATAATAATACAATTATTAGTCCTAAAAATGAATTCGAAAATACAAAAAAAAAAGATAATGTTTTAGAAGAAAATAAACAAGATCAAAATTTACATAAAAAAAGAAAATTAACAAAATTGCATTATAAAGAAAATTCAAATAATATTGATAATTATGTAGATGTAAAAACAGATAATGATGATATTATTAATAATGTTACAAATTCAACGGTTTTAAAAAGTTCAATAAAAATTGAA…	AED:0.02 eAED:0.72 QI:0|1|0.5|1|1|1|2|217|1405		DNA binding|ubiquitin-protein transferase activity|nucleus|DNA repair|cellular response to DNA damage stimulus|zinc ion binding	BRCA1-associated|Breast cancer type 1 susceptibility protein (BRCA1)	Meiotic synapsis| SUMOylation of DNA damage response and repair proteins| HDR through Single Strand Annealing (SSA)| HDR through Homologous Recombination (HRR)| Metalloprotease DUBs| Resolution of D-loop Structures through Synthesis-Dependent Strand Annealing (SDSA)| Recruitment and ATM-mediated phosphorylation of repair and signaling proteins at DNA double strand breaks| Resolution of D-loop Str…
N67_000301	augustus_masked-000001F_bc1115-processed-gene-3.6	MDRKNNNKTYKKSSNNKNKVWYRMKVGAVYKYSTANSGAYSSYCKYYKSYTKYSKVTKHCKGHNKKGNVHYYGVNHYSMKSNTGGKVVSKNNNCYTYKDRNKHCGWNVNDNYYDKDDDKRVDTKYRKKNHNKYKDKVYWMDATSAHNVANKSAKYDSGNAMNSHNWMSSYKRYGKSGSYYNNRTAAKTTANYNNKGSSSYYMRMKKHKMRVD	ATGGATAGAAAACTCAATAATAATAAAACATTTTATAAGAAATCATCAAATTTTTTAAATAAAATAAATAAATTTGTACAATGGTATCGAATGGAAAAAGTGTTTGGTCCTGCATTTGTATATAAATATTCAACTTTAATAGCATTTTTTATATTTTTATTTATTTTAAATTTATCAATTGGTATAGCAATATTATATTTAAGCTCACAATATATAGAATGTAAAATCCCATATGAATATAAATCTCAGCCATATACAAAATATTCAATTATTAAAGTAACACCAAAACATTGCAAAGGACATGAAAATTTAAAAGAATTAAAAGGAGAGATAAATGTACATTATGAAATATATGGAGTACAACAAAACCATTATAGTTTTATGAAAAGTTTAAATACA…	AED:0.34 eAED:0.34 QI:0|-1|0|1|-1|1|1|0|363	LEM3 (ligand-effect modulator 3) family / CDC50 family	membrane	CDC50/LEM3 family
N67_000302	augustus_masked-000001F_bc1115-processed-gene-3.7	MKYYCSYNSYCSGNNVSDGNDYNKNTRSKNWDKYMKYDKVHGSGRVDGDARVNRDYRSGKCVGKGTNSNVSTVATGNSVRSGGADTDVHSKTNKMYRHDKNNMSCAKHTSYVGKDATSAYRHVVYDKANSTCHMYVAANMGRYCSNDANNNCTKNYKDSYTKNRDDWTSCNKSKNAKGWVDGYCTDYKHVHSDSKCNNSASDKYRHDATKRGVRNGKGAGSYKSGKSHGKGYNWGNYDKNKKCYTKTCNDKNVATTASSTNCYKNKAKVNNNTSNGNNSKRSSDKNSNCCTKSSTCDYVCNCVRYANNDVKSDYNNKGGVVAYYKSGKKGNYDRMGADDYGKSKSRKDMDVSWGDKRASHTTVMKYY	ATGAAAGAAATATATTATATATTTATTTTATGCTCTATTTATCTAATAAACCTGAGTTATTGTTCCGAAGGTCCAAATAATGTTATTTCAGAAGATGGCAATATTGATTATAATTTAATTCCAAAGGAAAATACTGAAAGAAGTATTAAATTAATTAATCCATGGGATAAATATATGGAAAAATATGATATAGAAAAGGTGCATGGTTCTGGTATAAGAGTCGATTTAGGTGAAGATGCACGGGTGGAAAATCGAGATTATAGAATACCATCAGGTAAATGTCCAGTTATAGGAAAAGGTATAACTATTCAAAATTCTAACGTATCATTTTTAACACCAGTAGCTACCGGAAATCAGTCAGTAAGAAGTGGAGGATTGGCATTTCCTGATACAGATGTA…	AED:0.25 eAED:0.25 QI:0|-1|0|1|-1|1|1|0|557	Apical membrane antigen 1|Apical membrane antigen 1 signature	pathogenesis|membrane	Apical membrane antigen 1|Apical membrane antigen 1 domain superfamily
N67_000303	maker-000001F_bc1115-augustus-gene-3.0	MNTNYSRKNYYRYYYKSKGTYVHKNGTSKYKKKKTNYDWYGNNNKNKDVHYNYYNKNYSYKNKNKKGHSVTGNYDDSNNTYRTSNYYNMNVYSKCYDNDYHSTNYYDAMYYSSYKMDNNMKMNKSHKNSNNDVKSSYKKKNYHNKSYSMHNSYVDDSKNNKDRNMSAYYYVDNNVYNNNAYKYKKKSGDKKDKNTTVNSMYNTKKNSDNNNTNHNRHKNVDHNKGKNSDSNHKNSKYKKDMKNYRTVKK	ATTAAATTAAAATTAAAAAAATTTATTAAAAAGGAGATATAATATATTAATAATATAACATTGTATATTAGAACATATCTAATACATTAAAATTCATTAAATGGAAAAGTATTTCTATAATATGAGGTTTATACATTTAACGATCTGTTTGTAGAAAAAAAAAAAGTGTCGTTCTTTTGCACACATTATAAAGACGTTAATGTATTTAATAATTAATGATATATAATATGAAAAATGGGTATTTATAAGTACATGTAAATATTTACATATATTTTATATTTATAATAAAATTAGTGTGAGATAATGATATATATATATATACTGGAAAAATGATTATATTTTTATGAAAAGTACAGGAAGCTATTTAAATTAACAATTCTTTTGGCATTGTCCCAATAT…	AED:0.00 eAED:0.00 QI:591|1|1|1|1|1|2|564|385
N67_000304	augustus_masked-000001F_bc1115-processed-gene-3.13	MRTKSSNNDGKGHCMKDKKKNRDNKDNNVNTNNNKNNYNKRKDNKKKNHRVNYNNNTTTTTNNNDNANYSKDDVNNVNGNTNKSNNTSKSVYGRYKRKNKKTNKGTYNSVNNTNHNKKKTCGTYKHNDNKKVNSYTNNYKSDNNCSYYNYKNKNKNNNRHVSVSNVRHRGYTYHSGSYRKKDNNDNNKDYTNKKGHKYDSYYGKYGKNCNVNGTNNNSNNHSYYKDDNYKNKKKKYNTKDNYNDSYHHNANKYNDKMSSNSMHMYTMSNYVNSSKNKTDKNNTMTNSCKGKSYNANNHYKTNDCKNDNSHDKKYSVNYYNKMNNNHSYNYNKTSYKKNNSCDKYNSSNYDVYNTKNKYRRNDNYSSKRKYKY	ATGTTAAGGCTAACAAAATTGTTATTTTCCCTATCAAATAATGATGGTATAATAAAAGGGCATTGTATGAAAATTCCGGATATAATAAAGTTGTTAAAAAAAAATAGAGACATAAATAAAGAAGAATTAGATAATATAAATGTGCAAATAATTAATACCATAAATAATATTAACCCACAAAAAATTATTAATAATATAATATTTTATAATAAAAGAGAAAAACAAGATTTGAATTTTTTAAAAAAAAAAATTTTTTTCAATCATTTATTACTTCGAGAAATAGTAAATTATAATAACAATATAACAACTACTACTACTAATAATAATGATAATGCTAATTTTCAATTATATGAATCTAAAGATGATGTAGAAAATGAGATAAATGTTAATGAAGGAAAC…	AED:0.08 eAED:0.08 QI:0|-1|0|1|-1|1|1|0|613
N67_000305	maker-000001F_bc1115-augustus-gene-3.1	MKKNMVYNMAYNMAGSYKCTSDNGDYNYNHYCTDDSSYHCYRNKYANKNNYNTGNSSNHDYKNKKSNKAYYNDSSNRKADAADVNGADDASVYGNWNKHKMWMMRDKRRYTRNRNTKRYKKSDKNKNMKDMYGTYRKGNNGRYMNRNDNNNYSWVTNCNTDKNADKYRTDNKSDNKSKNYSSSKYSGKNSNDCNSSRHCSKDHYDVGSKSRTKNNNKNKYKNNNDTGVSKRTYKNNVDKVSYDNKKNAKKKVNHKNKNKKVSNYYKCNNDDKDCGKNMHMYNVNKGVNNNNKDNNKMKKKKKAVYDNTSANKKNDSYGRKHYHHKYRDKNSTKNKNDVTCKNDKYNGKGHRYKKKRSGYRRRVRGTRGMRRGKNRRKTGRSKGRKRRDRSGSSRTDRSR…	AATATTTTTTGCATATATTTCAAATAAAATATATCTATATGTCTAAGAAAATAGATTTAAAAAAAAAAAAGTAAAAAGTTTCAAATTTAAAAAAATAAAAAAGAGAGGGATATGTATAACATATAGATGGGCACTACATGAAATGTGTTACATAATTCTATTATGGAAATAAAAATAAAATATAATAAATATATCATAAAATTTGTAAAATAATAATTATAATAGTGAGGGATGATAGTAAAAATAAAAAAATAACTGGAGAAAAAAATAATGTTATTTACAAACAGAAGGGGTACTTCAATACAAAATAATGATTTAGATTTTGGCCAAGAATGATAATAATACAAAATAAGAAAGGATGGGCAGAAAGAAGAGAACCATAATAAATATATATATATA…	AED:0.00 eAED:-0.00 QI:421|1|0.5|1|1|1|2|0|808	FHA domain|Forkhead-associated (FHA) domain profile.|FHA	nucleic acid binding|protein binding	Nucleotide-binding alpha-beta plait domain superfamily|RNA recognition motif domain|Forkhead-associated (FHA) domain|YbiA-like superfamily
N67_000306	maker-000001F_bc1115-augustus-gene-3.2	MRSAVSYKCNCYYNKSKSVYRKVKGDKMTKDKKKMGTNVRANNSNAYSDNYYKKDNKNNTKNSNVSSYAKYMNKKSKWKSNKAYDTRNKAYRKSSSKNKNKKYNDNSKNKNSKCKRKDKTDKDNSNDANGDNNDTNNNVKNNCNMNNNNDNKRKNNNCDNCKKKDNSNNDTMKNKKKVKSNYVTYKYKYKKNKGKCKDNNKNKWMKNVGDNTSNDNDDKNDMTNDDNNCSKKKYNDSYSDKNNGYRNKCTSYDNNNVGVVGKVKTNMNTNDDNNCNSNNSNNSVNSHTKRNKKKCYNVKSDDCHHSCMKVVKMKSKDSNYVDRVYKTGWRVRNSKKMTVTYSDKKKRKRNRTKKKDSYMSNKVVSYHGNSNDSTNSNHWGVHGNKTSCVNHTSCYKKVD…	TTTTTTTTTTATAACATTTTTGAATGAGAATATTTTCACTGTTGTTAGCAGTTTTAATTTCTTTATATTTTGAAAAAGAGTGTAATTGTATATATTATAATTTTCCAAAAAGTTTTAAATCTGTATATATATTAAGAAAAGTGAAAGGAATAGACAAAATGACAGAGAAAATAGAAGATATTAAAGAAAAGCTTTTAAAGATGGGCACACAAAATATTGTACGGGCTAATAATAGTAATGCATATCTTTCATTAGATAATTATTTTTACAAATTTAAAGATAATAAAAATAATACCAAATTAATAAATAGTAATGTTTTAAGTATTTTTAGTTATGCTTTAAAATATATGAATAAAAAAAGTCTAGAGAAATGGCTTAAAAGCAATATTAAAGCCCCTT…	AED:0.00 eAED:0.00 QI:23|1|0.5|1|1|1|2|0|773	SAM-dependent methyltransferase RNA m(5)U-type domain profile.|RNA methyltransferase trmA family signature 1.|AdoMet_MTases|tRNA (Uracil-5-)-methyltransferase|RNA methyltransferase trmA family signature 2.	RNA processing|RNA methyltransferase activity	(Uracil-5)-methyltransferase family|RNA methyltransferase TrmA, active site|RNA methyltransferase TrmA, conserved site
N67_000307	maker-000001F_bc1115-augustus-gene-3.3	MGKMKTNVVYCKSDDSSNNTSMYVHNNNVNGMKKMKNNMDDMDNSNKKYNDSNKYKTYSKYCNVNGDCMNYMKDVTGNKDNKYSKYKNKHNNANKGNNNYNVDSKSNNTMTNKSKRANHVYNKNSDNSSHNMMGDNKNAVYVYHKAKHMKKYMKNVKMTKMHKKVSYASDNKTNDKDNKNNKWVNNKKCTDKKKKSNDNNNVDNSKKKDDYSDSKYSNNKTSHNNKYSDDVDYNYVNVNDTYNDMNKNNDKSTYKTNNTDDTSKYVKSSNDNNSNKNKNNKNDMNNMNGTWKKTNNNNNNNNSYNDYNKDTKYNSNNVDNNSKNNSKNNNNDNYCSKNDSDNHDCVDNTCSNKHNKKKADVNVSKKAVNNSKNNSSTDYKNHTVSDKMAKNKMHSAKVN…	TTTTTTTTTTTTTACTTTTCCGTTTTTAAGATATTTTCTCGATATATGTATTTATATATGTTAACATAGATATGATAGAATGGATATATGGACACGTATAATAAAATTTGAAAATCATACCATTGTAATTTTGAGAAAGTGAAAAAATTATTCATCAGAATGTTTATAAAGATTGGAAATATTAAAAAATTATGGAGTTATTAACTTTTATTCAATATACAGATATGAACATTTATATGTATACTTAATTTTTCCTTTTTTATATTTGTGTGCTTATTTTATTTATATTTTTTTGTGAAAAAATGAAGCTTAAAACCTTAATTCCAAAACCCTGATTTCCTAAAGAATATATAACAAGAGCTTAACGAAAAATGTATTTAATTTATCCATGGTGATTAT…	AED:0.40 eAED:0.73 QI:482|1|0.5|1|1|1|2|0|1328
N67_000308	augustus_masked-000001F_bc1115-processed-gene-3.12	MASNKNGSRVTCKRNKNKRCTSKVNHNRASGDGDGTTNSCVAMGKGKVNAGRTTSVVATNDNRVGVAKRATNNTVYATKRGRKDDATKKKNYKVRANGDAWAGKKYSSGACVKMKTANYGRKVHAVTVAYNDSRATKDAGKAGDVRNTAAAAGKSDGKVAVYDGGGTDVSGGVVKATNGNTSGGDDRYNKKKNDKNDKARRAATAKSSKTTVNTANTGKHKTRAKCHDKGTCKCKDANKKDNVGGMTRMKVSDTVKNSSKSVNDAVAGAAGGVKGKDDVSGTGGVTKNRNTTTKKSVSTAADNTVSKVGRMACDNKMGSDVGARGVVTDVDANANSADKMTNKKTSSGGSKKMVANRKDHKKNTDSKNATYSSKDDKDKSDSDKKKSARKTSDDDSKDA…	ATGGCTAGCTTTAATAAAAATGGTCTCTCAAGAATCGTTGAAACATGCCTAAAGAGAAATCCACTAAAAAATAAAATTCGTGAATTATGTACAAGTAAAGTGAATCATAATAGAGCATCTGGTGACATTATTGGTATCGATCTCGGTACAACAAATAGCTGTGTCGCTATTATGGAAGGAAAACAAGGAAAGGTTATTGAAAATGCAGAAGGTTTCCGAACAACACCATCCGTTGTAGCATTTACTAATGATAACCAAAGATTAGTTGGTATAGTTGCAAAAAGACAAGCAATCACAAACCCTGAAAATACAGTCTATGCAACAAAAAGATTTATAGGTAGAAAATTTGATGAGGATGCCACAAAAAAAGAACAAAAAAATTTACCTTATAAAATAGTT…	AED:0.36 eAED:0.36 QI:0|-1|0|1|-1|1|1|0|663	HSPA9-like_NBD|Heat shock hsp70 proteins family signature 1.|70kDa heat shock protein signature|prok_dnaK: chaperone protein DnaK|Heat shock hsp70 proteins family signature 2.|Heat shock hsp70 proteins family signature 3.|Hsp70 protein|Chaperone protein DnaK [dnaK].	ATP binding|protein folding|unfolded protein binding	Heat shock protein 70 family|Heat shock protein 70, conserved site|Heat shock protein 70kD, C-terminal domain superfamily|Heat shock protein 70kD, peptide-binding domain superfamily|Chaperone DnaK	Mitochondrial protein import| Regulation of HSF1-mediated heat shock response| Cristae formation| Gene and protein expression by JAK-STAT signaling after Interleukin-12 stimulation
N67_000309	augustus_masked-000001F_bc1115-processed-gene-3.14	MKYGKHVYAKYASSYTNVKKTVSKDNSKKCVYATWCRVSRGSNDNAKTVKDDVAKNDNKYKTYNTNDKKKHDGNYKKDVVSYDNKNYRKNDVGKKNSSNKKNKNSGKVVNDSNDNVKNDDNVWVYAWCGHSKHMDAKKTSHKNAKAKDATVRTAYKHYSRSGNKKHTADYNARTVNDYKYYKKKTSRNVDHCNDVCASKDTYKYYTSVKDVNHVTMWTHAGDDVKNTGTVASSKNVYSKGNYSSKNVMMTGKSSVDNVKVNNVKVDNNMNHNS	ATGAAACTCTATGGAAAAATACACTTCATATTACCTGTACTTTACCTTTTTGCAAAATATGCAAGTAGCTTATATACAAATGTAAAAGAAATTAAAACAGTAGAATCCATTAAAGAATTTGATGAATTAATAAATTCTGAAAAAAAATGCTTAGTTCAATTTTATGCTACATGGTGTCGAGTTTCCAGAGGTTTCTCTAACGATTTTATAAATATAGCAAAAACAGTCAAAGATGATATATTAGTTATAGCTATAAAAAATGAAGATATAATAAATAAATATAAAATTCAAACGTACCCAAATATACAACTATTTTTTACCAATGATAAAAAAGAAAAGCATATTGAACAATTTGATGGAAATTATAAAATAAAAGATGTTGTTTCATTTATATATGAT…	AED:0.27 eAED:0.27 QI:0|-1|0|1|-1|1|1|0|420	Thioredoxin domain profile.|PDI_a_family|Thioredoxin	cell redox homeostasis	Thioredoxin-like superfamily|Thioredoxin domain
N67_000310	augustus_masked-000001F_bc1115-processed-gene-4.9	MKKKCKKRRGTHRTKKKTVGGNKSTVSNYTSVKYNDNKNNVNKHDYDYKSNKDKNKTDKSCYDNDTKNYKYDVKKCDHNMKVGSANKSNDDNCSKYTKNNYYNKVVKMNKNDYKMKKSMHYTYKKYCSNYKYRKNNTYNNNDKSKGNKNSTTNDHNNTGNKNYNTYDDNYNYVRWVKNKYTSKKKHSKAKYMSKNHNCNNVDSVNTHNDTKNNNNGATNRNTYDYYDANGNYMNNSNNKGDMRRDNNYSTNNSDCNGKNKDGNGSSYKKNTKNNNKTYYDKVDNKNMKKDNNVTHDTYNSKNDHKHVYSDKSYYSYYNSNKTNVHSVMVYYNVYYKKKNDMNYKCNNTKHKNYNTRWSYMSDYTKKDDNAKNKSSTNNGNKDDNGNSNKMHTNYNNYTS…	ATGGAAAAATTCAAAAAATGCCCCAAAAAAAGATTTAGGGGAACCCATAGAACAAAGTTTCTTATTAAGAAACAGACTGTTGGGGGTGAAGAAAATAAGAGTACTGTTTTTCCTAGCAACTATATTACAAGTATAATTGTAAAATATTTAAATGATAACAAAAATAATGTGAATAAACATGATTATGATATATATGAAAAAGAGTCCCAAAATTTGAAAGATAAATTGTTTTTTAATAAAACCGAAATATTGGAAATCGATATAATAAAAAGTTGCTTATATTTTGATAATGATGAAACATTGCAAAAAATTAATTATAAAATACTTTATGATGTTTTAAAAAAATGTATAGATCATGAAAATATATTAATGAAAGTAGAAGAATTAGGATTTTCTGCT…	AED:0.27 eAED:0.27 QI:0|-1|0|1|-1|1|1|0|1810
N67_000311	augustus_masked-000001F_bc1115-processed-gene-4.10	MWKSTSKYTDKRHKSTSNKKKKSNKSGYSASNSHSKNHNSKDKKKKNGHSNVSDSMKNVHTKMSNSNYKNYDYKNKKRSKNRKRNYKKKSATTYMDHSSSGDDNMGKNYVKKKKKYSKSNKNKASKNSYSSSKNSSNYYNRSNKYMGKRGYNNNKNSKNNYSSSKANSTNVNKNKKDKYNSNVSNSCSKKNNNNNNNSHSSSNNSNSRHKNKHKDVDWKNNNMNDKNHVTHGHSNKRNTNYYKDKKSYTNNNNSNHKSTRSSNGNNMVVKNGYNNMYNKKNDNNNNRSNMSYVKNKTGDRKKCNKKNKKGKDKANYTNNSKVNNYSTNRTDNRNNDDKMVKMYNNKGYNKDKYDNSNSRNNYKSYTVNNNKYRNKSSNKNNNNKNNVSKYKHDNDDDNN…	ATGTGGAAAAGTACATTTTCTGAACCACCAGAAAAATACACACAAGATAAGGAGAGGCATAAATCTACATTTTTCTCTCTTTTTAACAAAAAAAAAAAGTCAAACAAATCAGGTTATAGCGCCTCTGAAAATAGTATCCATTTTTCTAAAAATCATGAAAATTCAAAAGATAAAAAAAAGAAAAATGGACATTCAAATGAAGAAGTAAGTGATAGCGAAATGATAAAAAATGAAGTTGAACATACGAAGATGTCTAATAGTAATTATCTAAAAAATTATGATTATAAAAACAAAAAAAGAGAAAGTTTTTTTCAAAAAATTAATATATTACGAAAATTAAGAAATTATAAAATAAAAAAATCTGCTACTACATTTTATATGGATCATGAAGAAAGTTCG…	AED:0.23 eAED:0.23 QI:0|-1|0|1|-1|1|1|0|2121
N67_000312	maker-000001F_bc1115-augustus-gene-4.3	MASKSTAGVRHNARNAHKKVYNRRRNWDCSTHYGKNAYKRDTRDNSNTVKNSNNKSTVCVCDAKRMNYDKASDKDGNKGKDKNNYDTKGMKYNNKTYGMRVKKGHNSWGMKKGVRSRKT	CTCATGCTTCCAATTACCACATACTATATATGGAGTACATTTTAATATTGAAAAAAGTTAGCGAATTCATTTTCGTTTTTTTTTATTAATTTATATATATTTTAATAAAACTTTTTATTATAAGAAAAACAGCATCAACATTAATTTGGTTAATGTTGTTATGCTTTATATACTATGTGCTTATTTTAACTATATAAAATACACATTTGTTTTGTATTTTTCCATGATATAATAAAAATGTAATACATTTCTTTTAGTTATATGGTTAACACTAAAAATTATATATGTACATATGAAATTAACTTAAAATATATATAAAAAATGGCATCTATTAAAAGTACCGCGGGAGTTCGACACAATGCATTTCGCTTGAATGCTCACAAAAAATTAGTTTATAAT…	AED:0.09 eAED:0.09 QI:321|1|1|1|1|1|6|482|174
N67_000313	maker-000001F_bc1115-augustus-gene-4.0	MYRKKSACTNVKVTKKKKGNSKNSKKYRKKNDNCKRDKNNNKRKKKNKCYYKKRYMKKKKKKKKAHNVKTYKDTKSDSKCVKDCNYKRRVCTSGNNNNGNNNDSSKSNNNNSNSNRNHKKSCYKHSNKNDDTMMKNYNKKKHVNYKDKDNYSYYTYYYYVNNTKTVVNKRKCKANTVYKKYDTKNSYNNRYGSYCNSYDSNKTKNDYNTKYDKYNYNNSKNKNKNDVSNNVTKDNHVNYYYCKNRSDAKSVNTNVYNKNDNSNKRWNNNRKNNSSTTVGKNGNKSNDMSNTKDGKSRYNDDNKSTNTKNNNKGKRNKNKTYSDYTNANKKNNNMNNCRKKHKKYKYSNKDNTNNSNNKDDKDSNNNDNKKGKNKNDDKSVNRDYNAKNKDNNRMKRDDR…	ATGTACGAAAGGTTCCTAAAGAAGATAAGTTTTGCTTGCACTAATGTATTACCAAAAATTGTGACTGAGGAGAAAAAAGAAAAAAAAGGAAACAGTTTTAAAAATTCGAAAAAATATAGAAAAAAAAATATAGATAACTGTAAATTATTATTAAGGATTGAAGATAAGTTTAATAATAATAAGAGAAAGATAAAAGAGAAAAATAAATTACCATGTTATTATAAAAAAGAGGAACGTCCATTTTTATATATGATTAAAAAAAAAAAAAAAAAAAAAAAAGCTATCCATTTATTTAATGAAATTGTTAAAACATATAAAGATACAAAATTTTTAAGTGATTTTTCATTAAAATTTTTATGCGAATTTGTTAAAGATGAAGAATGTCTAAATTATTTAAAA…	AED:0.01 eAED:0.01 QI:0|0.5|0.33|1|1|1|3|417|1496	PGAP1-like protein	hydrolase activity, acting on ester bonds	Alpha/Beta hydrolase fold|GPI inositol-deacylase PGAP1-like	Attachment of GPI anchor to uPAR
N67_000314	maker-000001F_bc1115-augustus-gene-4.4	MAVMASNNHKTNASKMNHYKMDNKKSSKNRNNDNNKNTRRNDTDKHVKSYNKKKDKVNGTYNTKVSHDDNSNVYKNMTVYSNNRYSCNYKKKRKYSDKSVKNDNGNTRNYYCKACSTYGVVVNKYKNVRTTVSTGMVSDCNKNNKKVKGDSGGSGHKRYVCKYNANNKVHNCSDNSVNSSYNNYYYSRGSRANVCSKKKSYYNKKGKNNAKYNYNSKNDNKVDKYNKYGKYANVSRTRYYDGNNYKKGKTVVKYCVHSNSKTCMKVSKKNTVNKDSYHSVTTCSGSNKKGCYRMMYSRSHRKKYGKNVRYRYKMHSDHNNNNTDNNNTSKNDNMSKRDSTKNRMMNKKTNDGYRNDSRNTRAGASASYKTGNSSDYHYRSGWVADNNRTNRAHRGSDVK…	GTCGTTTTATATAGAGCATTATGCTATCTATATATGTATTATATTTTTTTCTTCAACTTTTTCGTTAATCAAAAGTAGATATATTAGAATAGTTGAATAATTAAAATATATAATTTTTTGATTTGTGTCATTACCACGCTGGTAATATATAATTAAATATATATATTTTTTTCTTTTTGAACATTTTTGTATATATATAAATGGGGTCATTGTGTCATTTTTAATGATACTAGTAAACAGAGTTTTATAAAAACTGAAATTTGTTAATACTCAAATTGTATGAGCAGGTATATAAACAAATTATAAGTTTAATGCCATGAATATTTAAAATATCATTTAAAATATAGGCAGTACGCCTATACATATCTTCTTACATAGCACATGCATACGGCCGTACGG…	AED:0.00 eAED:0.00 QI:608|1|1|1|1|1|2|551|1471	RNA polymerase beta subunit|RNA polymerases beta chain signature.|RNA_pol_B_RPB2|RNA polymerase Rpb2, domain 3|RNA polymerase Rpb2, domain 6|RNA polymerase Rpb2, domain 7	DNA binding|DNA-directed 5'-3' RNA polymerase activity|transcription, DNA-templated|ribonucleoside binding	RNA polymerase, beta subunit, protrusion|RNA polymerase, beta subunit, conserved site|DNA-directed RNA polymerase, subunit 2|RNA polymerase Rpb2, domain 3|DNA-directed RNA polymerase, subunit 2, hybrid-binding domain|RNA polymerase Rpb2, domain 7
N67_000315	augustus_masked-000001F_bc1115-processed-gene-4.13	MTVSAVSTKNKVSRNSKCDDSAHNRRSDHTYTKVRYVYDNYTNNSNDKVSDCGNNSTKKCTYDKNGVRVNTNKAYMSHKTRNKKKRRKASKKDRKKNKSNSSNNSSNNNNVYNSNNYRSDTVDTNSYKGMTNKKNVRDVDNSGHKSNNVNSDKVNYNNCTSSGTCDDGVNNNNKYSKNNYADKAKHDKNKYNSNKDKNKNRTSTVYKWKNHNDMYNSCWCDNSTNNKMKNNNYDNVNMCSSSKVSKDGHDGNWHVDTNNKNCSVNSKHSVAKSDVAHNNVSVDDTNNYKKNTYTVNK	ATGACAGTGATAAGTGCTGTAATAAGTACGAAAAACAAAATTTTAGTTTCACGCCAGTTTCAGAATATTAGTAAATGTGATTTAGACTCTCTAGCAATTCCTTTTCACAATTTGATAGAAAGAGAAAGGAGTGATCATACATATATAGAAACCGAAAAAGTGCGTTATGTATATCAACCATTAGATAATATATATATTTTTTTAATAACCAATATAAACTCTAATATTATTGAAGATTTAGAAATAATAAAAGTATTAAGCCAAATTATCCAAGATATATGCCAAGGGAATATAAATGAATCCACAATTTTAAAAAAATGTTTTACTATAATATTTTACATTGATGAGTTAATTAAAAATGGCGTAAGAGAAATAGTAAATACGAATCAGATAAAAGCA…	AED:0.39 eAED:0.39 QI:0|-1|0|1|-1|1|1|0|494	Delta_COP_N|AP_delta-COPI_MHD|Mu homology domain (MHD) profile.	retrograde vesicle-mediated transport, Golgi to endoplasmic reticulum|COPI vesicle coat	Coatomer delta subunit|Mu homology domain	COPI-mediated anterograde transport| COPI-dependent Golgi-to-ER retrograde traffic
N67_000316	maker-000001F_bc1115-augustus-gene-4.1	MKYNVWSNYHKNSVNSVHSGAKKVSKNASGSVSYDVASSVSRDNNKYDTANYMWKYSNYSKKKCYYYGKAGSGSKRNKKNKHTGSSMTYGNSRMVYNKNKTYMNCASAVNTYYWKNTNKVAKTKV	TTTACAAAATTAAAGTGTTTTTAATTTCGTCTGATAAATCTTCTATAATTAAGTATAATACATTTGATTTATTTTACATATTTGTATACATTAAAATTTCGGATAAAAAAAGTAAAAATAAAAATGTGAAAAAAAAAAAGTAATTTTTTTTCTCCATATTGTGAATTTCAGTTTGAATTTTTTCTCACGACCTTTTATTTTGTTATACTATTTTTTGGTGTTATGCACATATAAACATTTACTCCGTTTCTTTATGAGAAATAATATAAATTAAAAAATGAACATGCTAAAAAATTATAAGAAATAAAAAATTAACTCATAATAATTTATTCTCTTTACGATATGCAATAGCATATAATACAGCGTATATGTAAGATTTATAATTTTAATATATATATA…	AED:0.30 eAED:0.30 QI:788|0.83|0.71|1|0|0|7|1123|230	PQ loop repeat		PQ-loop repeat|Mannose-P-dolichol utilization defect 1 protein
N67_000317	augustus_masked-000001F_bc1115-processed-gene-4.18	MGGYHRSGKRSSKNVCASVDNNNVCKKTSKTVKTTRSSKRNGKYKKTNSGYDDSTYASDNMDNSNKDYNVVDNHDYKYKSYMTSGGKKDDNSRKNASNYMAWAANDDRCSVSVDNKRSTYKKTSVKDDKATKMSTKYKAHNKVTVSHYTDDDADYNDNMHSSNKSSSGMGAGNDAKDYGKDNSSVMDGHGGSTADKRWVYVKKNMKVVGKKRDSSKAHVDNDNKNNNYSASGSCASVMDKHSYYVSNVGDSRSRSDSVVNNTHNSSAKKMKHKDKKAKATKNTVVNAMTDRCGGRVRKTYVKGCTRSGDKDMRATKYDRGNTYTSYVYARRTKADRYVVSDGVSNDNDNYVNNYGSDAAKGASNHSSYATDRSGGNKRYHDDSTAK	ATGGGGGGAATATATCACGAATTACGATCCGGGAAAAGGATTTCATCGAAGAACGTGCTATTATGTTTGGCACTTTTGATCATATCAATATTGGTCGATAACAATAATGTTTTATGCCAAGAAAAGAAAACGTCAAAAACGGTAAAAACAATAACAAGATCCTCCAAAAGGAATGAAATAGGCAAATATAAGCCTATTAAAATTACCAATTCAGGTATTATTTATGACGATTCGTTTACGCCTTATGCTAGTGATGAAAATATGTTGGATAATAGTTTTAATAAAGATCTCATTTATCCCAATGTCGTCATCGATAACCATGAAGATTACAAAGAATACATTAAAAGCCAATACATGACATCGGGGTTTGGTTTGAAATTTGAGAAAATAGATGATTTA…	AED:0.36 eAED:0.36 QI:0|-1|0|1|-1|1|1|0|579	PP2Cc|PPM-type phosphatase domain profile.|Protein phosphatase 2C	catalytic activity|protein serine/threonine phosphatase activity|protein dephosphorylation	PPM-type phosphatase domain superfamily|PPM-type phosphatase domain|Protein phosphatase 2C family
N67_000318	maker-000001F_bc1115-augustus-gene-4.5	MGGNVKNRHGTNYDRKKKCNRNNAKKNYNGNNVYNDDVGNNHGGGDKVNRNKTNSKARKSCGHAMYNYNVWGNNYGGGDTTKSTVYNKVDACGNNHSTSDNYTTNDDKKDCNSNKAKDNNNKYNDSNDHYTNHDNNSNHHNKKKKNKSKVKNKTKNNKDVCNDYSCGSGSNGKGKDNVYKKDKKKKNNYSSHDYNATNTGYTWGNNNDNTNNKKSNYKKNNNDVKVSGKYSACTKNNNYWGNNTGKKNSNHKVKSCNDDNTDNKNSKKYMDKDKYANKKNNNSYNGNGNNYYVMGHDVNNSSKNDYTNNSVDKDTHNNNHCNNSVNNNNTMNNTKDKYNCDSKKNKNCSSKNSKSTDATVSSKGNDDKKKKYGNCRKNNTTYSDKMDHTTNNKSKYGNK…	ATTTATTGATTATATTATTTCTTTATATAAATGTAACAATTTTTTTTTATCTAAAATTGCATTAAAAATAAATTTTAGTTAATAAAAATACTACTCCTAAAAGTAATTAAGCATATTTTAAAAGGGTAATTGTAATACAAACATTCTGAAAATAAGTGTCAAGGAAAATTATAGTCCTAAAAAATTAAAAAAAACGATAATAATGAATCAATATAATAAATATCCTTATAATAATTCCACTTATAATGTATATGTGTATACCTTAAATTATCATATGGATTAAAAATCTGGACACATAAACTTATATTTATTAACGCCTATATTTTTATGTTTTAAATAAAATGGGTCAAGGAAATGTGAAAAATCGTCTTATTCTTCATGGAACAAATGAATATTTAA…	AED:0.24 eAED:0.24 QI:341|1|0.5|1|1|1|2|0|977	Regulator of chromosome condensation (RCC1) repeat profile.|Regulator of chromosome condensation (RCC1) repeat|Regulator of chromosome condensation (RCC1) signature 2.|Chromosome condensation regulator RCC1 signature		Regulator of chromosome condensation, RCC1|Regulator of chromosome condensation 1/beta-lactamase-inhibitor protein II
N67_000319	augustus_masked-000001F_bc1115-processed-gene-4.20	MARGMKKTYKRKSRGKYAVRVTTYVNSYTSGDRYNNRNNTNYNYYKANNGSNVHVWGTNNKNSKKVCNTSMNNNSCNKTYTYWSDYNSNMNVGDKCHNYANCSSDTYNTHKKKTKSSNYVSYKNYYYKTKYNVNADDDAKTHYTKHKDCCVSTSSSNACCYDYTVKACKYSGANGCTCVVNSSYAGSCSYDDYNSNGNKTNNASNTKWCNSYYYVANTVVCSDSCYMVSAKYASKMS	ATGGCAATAAGGGGGATGAAAAAAACACTAGAAATTGAATATAAAAGAAAGAGTCGAGGGAAATATTTTTTAATAGCTGTTAGATTAGTACAGATAATAACTACAATAATATATGTGTTACTTTTTAATATACTATCATATACATTTTTGTCTTTGGGAGAAGATGAAATAAGAGAATACAATATACCAGAAAATCAAAGAAATAATTTACAAACTAATGAAATATTTTATAATTATTACAAAGCTTTTAATATAATAAATATTATTTTTGGCTTATTATCAATTATACTCAACATTGTACACTTTTTAGAAGTTTGGGGCACAAATTTTCTTTTTATTAATTTTAAAAATAGCAAAATTATAAAATTGGTATGCTTAAATTTACAAATATTATTTACG…	AED:0.40 eAED:0.40 QI:0|-1|0|1|-1|1|1|0|409
N67_000320	maker-000001F_bc1115-augustus-gene-4.6	MKRHKYGGSKKCYVKKKKKNASHYSKNSKCDWRYCTKSGYYMYYGNTTNNNKTNYRRKSNKYGRKRCSHRNDYNNNCYATHNKKDMYKCRNVNRSNKKKSYNDKCNDYHYYKHYNYSANVANKYHNNCNKDYKHVYSYYNHKVSSGSYKVNKWKDDNKTKKDNTRDDKNCYNNKDKRKTNSNSVYWRDSVAKNTDHKKKMSKTKDYKHDRHKKNKRKKKRMKNKNTK	GTTATTTTGTGTTTTATTTTTATTTCTTTCTTATTTGTGTATTTTTTTTAATTAATTTTTTTTTTAATATATCCAATAAAAACGCATATTTATGAAATAATGTAAAATTTTGAGTATTCATTTTTCCTATATGTAAGTATTATATTTTTGTTTATATTATTAAAATATATATATATATATATATATATCACACAGTTAGATATATATAAGGATATGAGTATATTATTGGATTATTTGGCATTTTTGTTGGACCTTACAATGAAATCATACTAGTGTAAGTTTTAGCCCCACTTTAGCATATAATGATTTTTAAAAGATTTTTTCATAAATACCCAGGAGGTAGTAAAATAAAATGCTATGTTGAAAAAAAGAAGAAAAAAATAATAAACGCAAGCTTAT…	AED:0.07 eAED:0.07 QI:302|1|1|1|1|1|5|764|344	RRM_SF
N67_000321	maker-000001F_bc1115-augustus-gene-4.2	MKCNKRKKGVSNKNGNHAGKKKTKNKANKKYNNHNNKKNKYGKKDNMYRKKAKSNSSVSHYDSDYKNKDDNVNSSNDVKGSDVSYNYNTRKRVWVKRNKDNTKDDAHTSSYSSMNTYYKNDNYSNYACCNMKWMHRKKMRTKGKRCAHYNDKMKKKMNDSSDGVKNMYSDYDSNVNNSKNCKYKYHSVHCNYKVKCYDRYNNVYDGHVNVKVNAKSKDKNSNVYYNNNNATNNSCRVYNDKKKYNNMTRTTKNKKDDDADKVNACNVSNNSDKYKTVTDKNNCRKKKYNVMKHDMHKGDNKKNGDKYDKNYKTKKSKKRSTASKSDCNSSVYSTGDKGRDGKSMGDNTNGYSKTNKYCVSKKNKTKSTDNKKYCVYSVMRYNKYMNCKHRNMDKKKKTN…	AACTATATAAATTTCCTATATATCATCCAATTAGGAATTATCTTAAAATTTTTATACATATTTTATTTTTAATATTCGTTGATTTTATACAGAAAAAAGGGGAGAAAATACGACAAAATATCCGTAGAATAAATAACAGAGTGCGTTTGAAATATCATAAAAATAACATACATAGAGGTAAAAAAAATATTTAATATTAAGGTATTAATAATTAAATTAGAAAAATATATGTCGTAAAAAGAGACATGATATTTAATTAAATCAAAATAATATTTATATTCTCATATATATATATATATGTGTAAAAATGCATGAAGCAAAGAAATTACAAAATAAATAAATTAAGAAATGTGCACACAGAGAAATAAAGGGATACACACGAGTAAAAGCATGTATTAT…	AED:0.03 eAED:0.53 QI:659|0.8|0.5|1|0.8|0.83|6|0|1661		mitotic chromosome condensation	Condensin subunit 1/Condensin-2 complex subunit D3
N67_000322	maker-000001F_bc1115-augustus-gene-4.7	MVNKVKVKKNKTRKNKSKKKNKKVVKSRKKNKVKNKTAKKCASTSNNMNMKMKKKK	ATACAATAATATATATATATATATTATACCATATAAATATTCCCATTTGACAAATTTTTATTGATAAATTTTAGTCGCCATTGTTGCTTTTATTTAATTTTTATATTTACTAAAATTGGAGTAATCAAATCCATTTTTTTTCAAATAACAAATTGAGATTATAACATTAGCATTATTTGTTGAAAATGGTACAAAATCTAAAAGTTAAAGTAAAAAAAAACAAAATAACGGAAAGGAAAAATAAATCCAAAAAACCCCAAAAAAATAAGGAAAAAATAGTTGTAAAAAGTTTAAGAAAGAAAAACAAATTGGTTAAAATTAATAAAATTGAAGAAACTGCGAAAAAGTTGTGTGCTTCAACAAGTAACAATCTTATGTTCTTGAACATGAAAGAAATGA…	AED:0.32 eAED:0.32 QI:185|1|1|1|0|0|2|1089|76
N67_000323	augustus_masked-000001F_bc1115-processed-gene-4.16	MSGKKKYKKKRKKNSKNNTSKNSNYSYYVYNKNKVVRTNNDAKGKYTNNKKGVNVTNTTKCCTYKKYSYSTCVVDNTNTKKDSNANSYKSVNYKKKGG	ATGAGCGGAAAAATCCCCAAACTAATACTAAAGTATGAAAAAAAGGAAAAAGAAAGATTGAAAAAAAATAGTAAAATAAATAATACACAAAGCAAAAATAGTAACTATAGCTATATATATTTTGTTTTTTTGTATAATAAAAACAAAGTTGTTGAAATAAGAACAAATAATTTTGACGCATTTAAAGGGGAAATAATAGAATTAAAAATATATCCCACTAATAATAAATTGAAGGGAGTAATTTTAATAAATGTAACAAACACAACAAAATGTTGTACATATAAAAAATTGTACATTCCTTTATCATATATTAGCACATGTATACCAGTTGTGGATAATACAAATACAAAGGAACAAAAGGATATATCAAATGCAATTTTAAATAGTTATAAATCTTTA…	AED:0.00 eAED:-0.00 QI:0|-1|0|1|-1|1|1|0|147
N67_000324	maker-000001F_bc1115-augustus-gene-4.8	MKVRKRNGKDYDSSTTVDKYKKYHYYRKWNDNATGKTVSGTSGKDGDKDGVSWRVYVYGYCDKYYSNAKNKHSWHKRSVHRSNATMVRVNCGHYWCGVNGYYHKYKYDGSKHVYSVVNKCHKNRRGTKTRGYGYGNYSCANYYSWSTNTTGYCCVAMAWAKKHNSYKKNYKNRKAV	ATATATAAATGTTAATCAAAAAATATTAAAAAAAAAAAAAAAAAAGATAGCAGATAAAACACACTTTGCAATCAGATATACGAGTCGAGTTAAGGAAGAAAAATATAAACTATAAATAGTAATAATTATATGAGAAGAAAAAATGAAAGTAATTTTGAGAAAAAGGAATGGAAAATTTATAGACTATTTTGACATTAGTCCATCAACAACAGTTGACCAATTTAAAGAACTATTTTATAAAAAATACCATTATTATCCTGAAAGGCAAAAATGGAACTTAGATAATGCCACAGGAAAAACACTCGTTAGTGGAACATTAAGCGAAATTGGAATAAAAGATGGAGACATATTAATATTTAAGGACTTAGGTGTACAAATATCATGGAGATTAGTTTATGT…	AED:0.32 eAED:0.32 QI:142|1|1|1|0.88|0.9|10|460|296	Steroid 5-alpha reductase C-terminal domain profile.|Ubiquitin domain profile.|Ubl_TECR_like|3-oxo-5-alpha-steroid 4-dehydrogenase	protein binding|lipid metabolic process|oxidoreductase activity, acting on the CH-CH group of donors	3-oxo-5-alpha-steroid 4-dehydrogenase, C-terminal|Ubiquitin-like domain|3-oxo-5-alpha-steroid 4-dehydrogenase/very-long-chain enoyl-CoA reductase
N67_000325	maker-000001F_bc1115-augustus-gene-5.10	MMDSYHTNKNTSNNSDYTKCDNKTTKNRNDNSSNKDWKKDKGDVNKWNRKMDDMNKRTNGTTKNGGVNYSSTDRSKKTKHKKKGNNTDTSKNTKKDNSKNVNKSSNNACDNNMKNNSNSNKKKYKNKKKNAKRNSKKKNNMSDDDDDSDNNSVSGNKKNNDTKNTNNMNNSTMSSSYHTNKGRKRKKNNSDYNSANYNTAHTKGNSNNVTGSSSNKNVNNNSNNNRYHTNRGNSDHNDDDSVSSDSKDSYSNGTNNSNNKYNSDNMNSKSGSKKDTGHNTTDSNCNSNNNNNSSKYANNKNKGKTYTNDNSHYKTNNVGDSSSRKRKDNSNNDCNNSYMNNSGTNKNKNGNNTVRNNHSSMHHNSVNNDNKYMDYNYKSYDSMNYKGSKSYSSNKHSNN…	TTCATTTATTCGTTCATATATTCGTTCATATATTCGTTCATTTATTCGTTCATTTATTCGTTTATTTATTCATTGATTGATTGTTAAGCAAAATTATTACTTTTAAATAATTCGAATACTATGCATACAGTATGTATATATACATACAAACACATCCTTATAGGTATTGGATAATATACAATATTTCGAGTAATGCGATTAATTTGGAATTATATACATATATACTTTTTTTATTTTTGTGGGATTTTCGTTTTAAAAATTTAACTGATGTTAAAATAAAGTAAATAAATAAAATATGATGGACAGCGAATATCATGAGCCCACTAATAAAGAAAACGAAACAATAATATCAAATAATTCAGATTATACTAAACCGTGTGACAATAAAACAACACAAAT…	AED:0.07 eAED:0.07 QI:295|1|1|1|1|1|2|347|3255
N67_000326	augustus_masked-000001F_bc1115-processed-gene-5.1	MANYMGGNYGNVKGKVNKNTNSSNNDTCSVANGSYYDVKNYDYDRNCYKGNVKYRHYNCYSKKCKRYVDKDDKGKKKCNNHVSNGDKNVAKTNNNMDDTSKKNDNTNGNCNSSNDNSNGHNNNDNSRCNAKNTSKKCTNKYKNHCTDKNNGACKSYRKMDNKVKNKYKSVYGNNKYKKRKKKHHSACVNMVNYNNCSVVKKNNKDDCRSNDCNSKKVNNKHYNTCSDYSSNDDNTYMCYDRNYDDKKKYKKKKYNSNNTKYKVKKNNNDKYYHNNNGAKKNNKSNHCTKNNSKNYYHKVSSYDMNTNDTNDYNKNKNKDKMDSVASDRCVNKNKKSRNKTRSDNNYKDNTANYDNKKHKGNHNKNYATKSNNSKNNNNKNGKKMNNMTSNKNGS	ATGGCCAACTATTTTATGGGTATTTTGGGATTTTTGCTGATCTTAAATTATTTAGGTAATGTAAAGGGGAAAGTTGAACAACCTAATCCTAAAAATACGTTTAATAGTTCTAATAATTTTTTAATAGACACATGTATAAGTGTTGCAAATGGATTATCATATTATGATGAACTAGTAAAAAATTACGATTATGATAGAAATTGTTTGATATATAAGGAAATAGGAAATTTTGTATTGGAAAAATATAGGTTGGAGCATTATAATTGTTATAGTAAAATACAAAAGCCTTTGTGTAAAATCAGGTATGTGGATATAAAGGATGACCAAAAAGGAAAGAAAAAGTGTGAACCGAATAATATTCATGTAAGTCCTATTATCCAAAATATTGGCCTTGACAAA…	AED:0.43 eAED:0.43 QI:0|-1|0|1|-1|1|1|0|605
N67_000327	maker-000001F_bc1115-augustus-gene-5.14	MKKNSKTKHVVNGNTVSTNYNRSSNKYSNDNNYNDNYKYVSSTKKNDSNMKYNTNNDDDDNDDTNDNDDDNDNSSTYNSNSNDNNDDDDTTTKNVRNNKNAKTHGNTTNTNKVNDDHNKRKKHHHKKKSHGVSNDVVSNAVASNATAVTSNVAGVASNTVSTSVASNTVTGVASNVTAAANTVSVASNTVTGATAGNNNVVNNANNNNVNNNNGANANNAAAVSTATNNNNDVNSSNGNSVNNSNTVVVSNKNDKMNNNNNNTTMCNSNCTTNDNKKNTCTNTYCGSCSNSKDWNMKNDNSSGVDMTDVGKNNNRWDKVSDSKCVDYKRATNKGDVTGYKYRANYYATKVDNNMGANSNNNSNNVKTNKNNVSTCNVNKMTVSNVYTTVYRVNDSDSNA…	TATTAATCTTATTTTCGGAGAGCGTTTTAAAATATACTAATGTATATTTTCAAAAAATATGAATTTAAAATGTTATAAATAAATAGAATATCATATTGTATATAATATAATTAAATATTTATATTAATATCTGTATTAGTGCATAATTTTTTAAATCATTATTTATATGTGATAGTTTATAACAATCGGTAGTAACATGTCTTTAAGACAATAAATAAAATATAGATGTTTATAGGTCGAGAGAGAGAAAAAGTAATGATAAAATGTATGATATAATAGGTTAAAATGAAATTAAAAAATTTTCTTTCAATTTTTAAAATAATTACCTTAAAACATGTCGTCAATATAATTGGAAATATAACAGTGTCTACTAATTTTATTTATTTTCAAAATCGGTTA…	AED:0.00 eAED:0.00 QI:285|1|1|1|1|1|5|192|680
N67_000328	maker-000001F_bc1115-augustus-gene-5.11	MRVGVVKVSADTYVGKKNGARVSACCKYVKSTSKNAWSRRKMGKNVSTYVYNNRYCSVYDTNSKGYANVNKNVKTNVYADYYAKNKNGGNNNNVRNNNNDKNNKKYDMVNKKVHCVHVRDGGHRVYAKNNKGNKKNNVKNSKKNDKGGKGAKKKHDNTSTGKYTMYYSSCGVDMYKKVNNVTKTYATTKKVYRNRDVKHDNNNYGNYYKGNCKNGYAYNDYTKYVNYKKADAVKRKKKWNYSKVDKYTTVYGDVDYKNRRYSSKCKHNSDHNTSAKDYKKKVGVKVTCVKTSNNGYCSDNKGRMHVSVYNKKVDKKGNVGSDKNSANKDNSGKKKKGKKSNNNTKDDKKNSNMDNYNSNVAGAKVVNYVNKDYYNAKAKKKGRNHDKNNSGSNARARSN…	ATGGAAAGACTCGTCGGTGTAGTAAAGCAGGTTATATCCGCGGATACGTATGTTTTGTTAGGGCCTAAAAAAAATGGCATTGCACAGGAAAGGCAAGTAAGTTTAGCATGTATACAGTGCCCAAAATTGTACGTAAAAAGCCAAACCTCGGAAAAAAATGAAGAACCATTTGCATGGGAAAGTAGAGAACTTATCAGAAAAATGATAATAGGAAAAAATGTATCATTCACATTAGAATATGTATATAATAATCGCCAATATTGTAGTGTTTATTTTGAGGATACTAATTTGTCGATATTATTATTAGAAAAAGGATATGCAAATTTAGTTTTTAATAAAAATGTAAAAACGAATGTATATGCAGATTTAGAACCATATTATTTAGAGGCCAAAAACAAA…	AED:0.00 eAED:0.98 QI:0|0|0|1|1|1|2|0|1013	Tudor domain|TUDOR|Thermonuclease domain profile.|Tudor domain profile.|Staphylococcal nuclease homologue		Tudor domain|SNase-like, OB-fold superfamily|Staphylococcal nuclease (SNase-like), OB-fold	Signaling by BRAF and RAF fusions
N67_000329	augustus_masked-000001F_bc1115-processed-gene-5.7	MNDKNNCKKKGSKKKDGDNSKKKKRRNKRKNTKHVTTYNKDSNKSRYSSKKYSKVYTNVKNKKNKSGTTKKNKTKYHYMKNDNVYCYKKYKKNACKYYNDYNNVNADVSYKRNTSNYKNGNVDSASNMDSSYSYMYYNKKKKKKKRNNKSSSTTTNSNKNVNSVDNKKTNNNSVDYNYSAKCYNSKDDCKNTMDVNNDGNNSNKKNKTNKKSSYNMKKNKGKAYYSKMNKKSVNYSNNYYNNVTSYNNYANNYNNNKKVVSGKNKSDKKNMHKDNKSRYSVYYNCDHYNHKDGKNSTKNNSVDKNAYKDNNYKCKHYRKNDVSKKYNAYAYMSKKAYNDVDYKYHKVHHYKHSNYYCVKKKNRNKNNNNDSCYSMKNRVNKKYKAKDDNVNHTVSKYCH…	ATGAATGACAAAAATGAAAATTGTAAAAAAAAAGGTAGCAAAAAAAAGGATGGAGATAATATAAGTTTAGAAAAAAAAGAAAAAAAACGAAGAAACAAACGTAAAAATACTAAACATGTAACTACTATATATAATAAAGACCAATTTAGTATTAATGAAATAAAATCTAGATATTCTTCATTGATTGAGAAAAAGGAATATTCAAAAGTAATTTACGAAATAACAAATGTGTTAATTAAAAATAAAAAAATAAATAAATCCATTGGAACAACAAAAAAAGAAAATAAAACATTTAAATATTTATTTCAAGAACATTATGAAGAAATGAAAAATGATAATGTTTTATTAGAATTTTTTTATTGTTTATATAAATTAAAATTGTATAAAAAATTAAATGCT…	AED:0.09 eAED:0.09 QI:0|-1|0|1|-1|1|1|0|798		protein binding|SRP-dependent cotranslational protein targeting to membrane	Signal recognition particle, SRP72 subunit|Tetratricopeptide-like helical domain superfamily	SRP-dependent cotranslational protein targeting to membrane
N67_000330	maker-000001F_bc1115-augustus-gene-5.15	MRVANKYAGKKGSGSGDYVAKDVTMAVKSTRSKHYSKYKGGGGVKVYWYGGDTMVDGSDTCNRKSKTVMTADMNRYVHSKNHRDKDNGRGKKVTHDGAKKYRDSRSHTHYKGKNTGTARYASNTHGSRRDDAGYVMYRGSWGKASKKDKYDKMKKSTSVVCRNTSVTYNYCRSRDRDYTYRRKDRGTYDDWTCVYASKDKKKMNKNRDADGRVKN	TATGTTGTATATCTTTTCTTAATTTTCGCTTTTTTTTGGTAAAAAATTATTTTTTTTTTAATATTTTTTTTTTTTTTTTAATTTAAATAGCTTTTAGTATGTATTAAAAAATGATATGTTGATTTATTATAGCAACTATTAATTTATAAAACACTATTAATATTATATACGTATATAAATATATTATAATTATGTGCTATTTAATACGAAACATTTGCATGTGATGTATATATAATAAATTATAGTTATATAATTATTTACCATTATTCTCATTGCTTCATATTAGATTAATAATTTTCTTTTTATATAATATACTAAATATATATAAATTTATTATGGGTATACACATAAAAATAATATATTTCTTATCGTATATCATTAATTATTGATCAAAGTAAA…	AED:0.21 eAED:0.21 QI:866|1|1|1|0.77|0.7|10|819|323	Protein kinase domain|Protein kinase domain profile.|STKc_CK1_delta_epsilon|Serine/Threonine protein kinases active-site signature.|Protein kinases ATP-binding region signature.	protein kinase activity|ATP binding|protein phosphorylation	Protein kinase domain|Serine/threonine-protein kinase, active site|Protein kinase, ATP binding site
N67_000331	augustus_masked-000001F_bc1115-processed-gene-5.3	MDNGSVRGNNVNNNNDKKCKKKKSDKRYSSTTSSKGYSTNSDNSYTYNTNKKTVYNNCDDVYKKDKNNNSYYTNMNGDCNVKKNCYNNKNVYKTNSRYKCYKDKSKKNTNMSRNKMDTYAHSYKNHYKKNYKVHVCSYTNKVYKVKGVKNKKKCAKCDKNGNKGAKVNTGVATNTNNSNDNNNNTKNNVDNMKGVNVNNSDNKNKNSKYVSNGKVYDYNHKKGVHNNANYAKTVNNNVTNYNRVKKNKKKKK	ATGGATCAAAATGGAAGTATAATAGAAGTAAGAGGGAATAACCTGTTAGTAAATCAAATAATAAATAATGAAAATGACAAAAAATGTAAGATACAATTTTTCAAATTAAAATTCAAAAGTGATAAATTGAGACAATATGAAATTAGCAGTACACTAACATTAGAATCTTTTTCTAAAGGGTATTTAGAAAGCGAAACAAATTTACTATTACTTTCTGATAATTCATTTTATACATATAATACTGAAAATAAGGAAAAGACACCTTTAGTATATTTAAACAATTGTGATCCTATAGATTTTGTATATTTAAAAAAAGATATAATATTTATTAAACAAAATAATAATTCTTTATATTATACTAATATGAATGGAGATTGTAATGTTTTATTAAAATTAATA…	AED:0.40 eAED:0.40 QI:0|-1|0|1|-1|1|1|0|393
N67_000332	maker-000001F_bc1115-augustus-gene-5.13	MKKKSHDNHDVSYKDNNSTSSYKDVNNSDSNSSYSSNNSDYNSNSGKNNSVSNNRSKKKKYKKCYTTSYNHMNSNKSYRTNYDDKKKDHWKVGNVDSSNSRKKAWDGKGCNGKNSYKKTNYMDGTNTTVYSHSYTKGNSVKSYDASAYYYDKHHKSSKDKKKNKTKGNDNYNSCMDTRYKYSNKNSKKDKNKKKNTKNKDKKTYVKSANNNMYNDNKNVSNKKKHMANCDTYSNKDKSNNNSNNSNSDADNYSKKSNSNMSSNNNGYAYNYMKKRHNGKMNNSNYSSHTSDSNV	AAAACGAGAAAAAAAAAAAAAAAAAAAAAAAAAGGTAATGACGAACAAATAAATGGTGACATAATACATGGTGAAGAATGTACAAAATTAAAAAAAAGAAAAAAAGAAAATGATGAAAAAAATGATGAAGAAAATGAAACGCTAGAAAAAAGTAAAAAATATAAAAAAACAGAAAATAATAAATCAGAAAAAGAAGATAAAGTTGATAATATATTGCCAAATGATAAACGAAACCAAAATCATAACATTGAAACTGTGAATAATGAATCTAATTTATTAAATCAAAGTAATAAAACAGGGAATTATATTAATAATGATGAAAATTTAAATAATAATTTTATAGTTGTGAGTTCTATAATTAAGATGAATTTATCTTTAAAAAGATATAAATCATTGAAG…	AED:0.23 eAED:0.23 QI:1511|1|1|1|1|1|7|286|421
N67_000333	maker-000001F_bc1115-augustus-gene-5.16	MGNKAYCNATRYMKVGNYSHAKNKSKRMDTKTCKNKSHGNDNTTSSNTNNRTYKADNNHRHKSKDDGKRTNNYGKNSNDTKSAYKKAKYHDKNKKGAAKKSKANNKKRYYDNNMNSHYTHRATHYYSDDVTDRSGNATCNNRARTNNTNTHNNNNNSNSNSNNNNRNVSVSMVSSYRAVYSKTNYDTVNYTSNKRYTKRTGYNYKNSHRVVYKYYHCHVTKKKNDYYGKKKYKNYKDSCKKTDYNNYMKKRR	AGAAAATAAAAATTTCGATAAACAAAATAGCTTAAACTATAAAATTTAGTTTTTTCTTTTTCAAAAATTCAAAATATGAATATAATCATATGCGTATATATAAACTGATGATTATATGTTCATATTTTTATGTTTCCATTTATACATGTTTTTATTGAATATGTTCATATCTATAATCAGTTTATATGTGTTTACATATACGTGCTCATATCTGTGATATATGTTTACATGTGTTTTTATTATATATTAAATTATTTTTTTTTTTTGTTCTTTTAATAAAATCGTAAAGGAAATTAAAGGACTTTTATATGTTGCTAAAGTCCAATATTTCCCTTGAGACACAAGATAAAATATACATATTCATGATATATATACTATGGCCATATATGAATGATTATC…	AED:0.04 eAED:0.04 QI:1018|1|1|1|1|1|5|474|369	Nt-dnaJ domain signature.|DnaJ domain|dnaJ domain profile.|DnaJ|DnaJ domain signature		DnaJ domain, conserved site|DnaJ domain|Chaperone J-domain superfamily
N67_000334	maker-000001F_bc1115-augustus-gene-6.12	MRTYVSMHKGYNKHCSKNKKYNVGKKHRASDRKVDTDGYKNYSAAHKKKDADKKKRRRYGNSNRRANRRSNDDSNKYNGKNSNKNNNNGASNSNDNRNDDDDDDDDDGRKNNDDVKNGGNKRGNMHGKNKNNTTGNSNNKNVNDNKKSGSKDKDNNHNSGKGTTNYDDNKTYTDHYKTNSDNNDKVDASDSKSNSSYNVNKTYTHRHVTNKGNRRYKMTKNKTKTDMSTTGNTNKDNYNNYSGGTDYNGYSKKKKKNSHASGNDKSNSNKSDSHNKYNHGGKSSSMSSKKDDSGSKKSRNNADSKKNKKNDTAKKNNSNKTVDKVTDYNKNKNMKHGDDHSKKMKTNASVKTKYNMHKDVKNRYDSSNVCDMKNKKAHNKNYDNWNSNTYADTDYNDDN…	ATGTTGAGAACATTTTATGTTCTATCCTTAATGCTAATTGAATTTATACTGCACAAGGGTCAGTATAATAAGCATATTTGTTCAAAAAATTTGAAAAAATATAATTTTGTTGGTAAGAAACATCGAATTTTGGCAAGTATTATTGAAGATAGGGAAAAACAAGTTGAAGATATAACAGATGGTTATAAGCCTATATTTAACATTTATGAAATATCTGCAGCATTTCACAAAAAAAAAGATATAGCAGATAAAAAAAAAAGACGAAGATACGGAAATCAACAAAGTATAGAAAACAGAAGAATTGCTGAAGAAAATGAAAGACGTCTATCAAATCAATTGGATGATATACAATTTATTGAATTATCTAATAAATATCCTAATATAGGAAAACAAAATTCT…	AED:0.00 eAED:0.00 QI:0|1|0.5|1|1|1|2|469|1227	Subtilase family|Serine proteases, subtilase family, serine active site.|Serine proteases, subtilase family, aspartic acid active site.|Serine proteases, subtilase family, histidine active site.|Prodomain subtilisin 2|Serine proteases, subtilase domain profile.|Subtilisin serine protease family (S8) signature	serine-type endopeptidase activity|proteolysis	Peptidase S8/S53 domain|Peptidase S8, subtilisin, Ser-active site|Peptidase S8, subtilisin, Asp-active site|Peptidase S8, subtilisin, His-active site|Prodomain subtilisin 2|Peptidase S8/S53 domain superfamily|Peptidase S8, subtilisin-related
N67_000335	augustus_masked-000001F_bc1115-processed-gene-6.1	MSMYVRKGNKADKGKYMCSRWNTSSSKNNKKRKNDYSDAYSKMGKTTTMRMRSSNDKSVDNNVRKDKDTDDKKKSDKKKNTDNNKYNDKKMNNNVDNNNKKRKTHNNWSGGTNKRSCAYVYKRGSGKNNDYRWYYNRMDVYTNTACVYDVKKGGGSGSKAARAGRANACHDNHDYDMRKKMGRKKSRAMKWSKR	ATGAGCATGTTGTATGTAAGAAAAATTGGGAATATATTATTAAAAGCGGATAAGGGGAAATATATGTGCAGTTTGCCTAGGTGGATAAATACTTCTTCTTCCAAAAATGAATTAAATAAAAAAAGAAAGAATGATTATATATTATCATTAGATGAAGCATTGTATTTATCTAAAGAAATGGGTATTAAAACAACTACTGAAATGCAAAGAATAATTATGAGATCTCCACCATTTTCTAATGACAAAAGTCCATTTGTTATTGATAACTTTTTTGAAAATGTAAGAAAAGATAAAGATACTGATGAGATTGAAGAAATTGATAAAAAAATCAAGGAGTTAGAACTAGAATCAGATAAAAAAAAAGAAAATGAAGAGGAAACAGAAGACATTTTAAATAAT…	AED:0.00 eAED:-0.00 QI:0|-1|0|1|-1|1|1|0|299	Ribosomal protein S9/S16|Ribosomal protein S9 signature.	structural constituent of ribosome|ribosome|translation	Ribosomal protein S5 domain 2-type fold, subgroup|Ribosomal protein S9|Ribosomal protein S9, conserved site
N67_000336	augustus_masked-000001F_bc1115-processed-gene-6.6	MDKSYKKNYDWKDNDKDKNNDSYHHNDYTYKKYKKNNKYYNKVNAYRYKYKDGCDAKRNDTDKDYNYSNDDKRKKGKVNNYGNRSNSDTASDNVNDRNNKKSRKYDGVMYDDYAAKDYRKKYKKDGGKYYYGKKMDKNDYRKYNNYNDYKKYTKKKKKKKNDKKKKDKMCKDYTDKKDNRSKNNYKYKNNNKKDKKYGHDANRKTKHNCTVSSYAYAYDDMKCYYTADATKYWKTNNDNNKSKKKSYKKDYSVTKYSKNKYDNNKYTNDNSNKKKRKNTVSNGRYV	ATGGATAAGTCTTATATTATACAAAAAAAAATAAATTATGATGAAATATGGAAAGACGAAATTAATGAAGATAAAGACAAAAACAATCTTGATGAGGAGGAATCTTATATTCCTCATCATAACATTTTAGATTATACATTATTATATAAAAAATATAAAGAAAAAAACAATATTAAATATTATAATAAATTGCCAGTAAATGCTTATCGATATCCACTAAAATATAAGGATGGATGTTTTGATGCTTTAAAAAGAGAATTAATAAATGATCAAACCGACAAAGATGAATATAATTATTCAAATGATGATTTTATAAAACGCAAAAAAGGGAAATTGGTGAATAATTATGAAGGGAATTTGAGAATTTCGATCCCCCAAAATTCATTCGATGAAACAATT…	AED:0.00 eAED:0.00 QI:0|-1|0|1|-1|1|1|0|441
N67_000337	augustus_masked-000001F_bc1115-processed-gene-6.7	MDANVATTAAGTANGNNRVKSVMMHTMNSGGKNKDKNSTNNNRNSNDDDYVSNNHSDYKNSKRKYTYKSNYNMKYSYDDTWKGKYSVVAHCYDKRNSSKSTKKSKHNVVDNTVKKAKNKYNMKDYKVKKKKKYHKKRDNHDSKHRSNMKNWKNNAHTYTSDWNDYYVDKKDKNRVNYSVYDYMRNNNKKNDYYDKNSDNKSDNYGVCSMYYMKMDASMMKNSSNSNVTAHKNMMKKMTTNYMSAVHTSAKNDMWHKNSMGSASVTTVCDAYYDSDTSWMGVVSAWKVTKAVDVSSKYYMKDKKNYTSMTKKYDKAVKYVGCGYAYSYNKYKSWYSYSVAGTVYTGMMTYNYKKSVHWKAYKSNTDDADMWMHKSCRDDCYYRCYRVDKNRSTNNKNNGN…	ATGGACGCAAACGTAGCCACTACCCCTGCACCCGCAGAACAAGGGCAAACTGCAAACGGAAATGAAAATCAAAGAGTTCCATTTTTTCAGAAAATAATATCAATCATTGTTCAAATGTTAATAATGCACACAATTATGAATTTTATATCTGGTGGGAAAAATAAAATAGACCCAAAAAATGAGTCCACAAATATTAATAACTTAATATTACGAAACAGTTTTGAAAATGATGATATATTTGATATATATGTATTTTTAAGTAATAATCATTCATTAGATTTTGAATATATACAAAAAAATAGTAAATTAATACAAATAAGAGAAAAGGAATTATACACATATAAACAGTTTAGTAATTATGAAAACATGAAATATTCTTTTTATCTTGATGATACATGG…	AED:0.36 eAED:0.36 QI:0|-1|0|1|-1|1|1|0|644	Cleft lip and palate transmembrane protein 1 (CLPTM1)	membrane|integral component of membrane	Cleft lip and palate transmembrane protein 1-like protein|Cleft lip and palate transmembrane 1
N67_000338	maker-000001F_bc1115-augustus-gene-6.15	MNKWAYVVHTTASKRHSRYNNYNKKRMSNNKYRNKKRDNNKYTVKRHAKRNKRKYKYKKRAKKYSASSYVYWKYKSSRDSCVRRNRCATGRARGYYKGCRHARAKMGVKASW	CGTTTTTCCATTTATCCCCATATATTTTTGTATAGCTAGATTTTTTTCCATATCTTCGATTTTTCGTCCTAGTTAATATATATTTTTCATTGTTTTTGAGAAAGCCAAAAAGGGGTATATTCCCCTAAATAACAAATAAAATTTAATTAAAGAAGTTTTTTTATAGACAATATTTTTTTTAATAAAAATGTGAAATGCTGAATTTTATAAAATGGTTAATTGCCTATTTCGTTTTAGTCCATACAACCGCTTTTAGTATCAAGGAGAGGCACAGTCGCTATTTATTTTTAAATAACTACAACCCAATTTTCAAAAAGAGAGAAATGCAAAGTAATATAAACAAACCTTATCGTTTAAATTTAAAAAAGAGATTAGATCCAAATAACAAATATACAGTAA…	AED:0.26 eAED:0.26 QI:194|1|1|1|1|1|2|2546|169	Ribosomal protein S14 signature.|Ribosomal protein S14p/S29e	structural constituent of ribosome|ribosome|translation	Ribosomal protein S14, conserved site|Ribosomal protein S14|Ribosomal protein S14/S29	L13a-mediated translational silencing of Ceruloplasmin expression| Peptide chain elongation| SRP-dependent cotranslational protein targeting to membrane| Viral mRNA Translation| Selenocysteine synthesis| Major pathway of rRNA processing in the nucleolus and cytosol| Translation initiation complex formation| Formation of a pool of free 40S subunits| Formation of the ternary complex, and subsequent…
N67_000339	maker-000001F_bc1115-augustus-gene-6.16	MNNNSGKKNKYDKANDCSKNNNNNKRHSNNKRNSARNHNTKDNSHYCNNYKYKMRAVNVKKYAKDKNYNMVRHKYSTNNKDSNNSNVSNDDSTNHTKNNKDYSHDKTKMNRHSSNSYHHSKNVDNYWCSVNGNNRMNTNVVNNNNHGDCGTYKNRKSSKGKKMTKKKSKNSDDTYHNRCSNKKNKHSNSYSHKNRNDKYNTKKKSRSYKNTDNSSVDNNKKKKKKNANNKMVNYNYKKNDKNARKDDVSNNNKDNSKNTNKKKNTKHGDTKYVKYNTHRVNRRYSRKTRSDHC	TGTAGAAAATATATATGTGCAAAGATATATGTAAATGCACGTGTGTATATCTCATCCTACAAAAGAGAGTAAATATAATATACACATCCATATGAATTATACAACGTATCTAAGCACATATATATATATCCATAAAGGTAAAAATGGAAAATAATAATATATCAGGAAAAAAAATACAAAATGAAAAAGAATACCTCTTGGATATTCTAAAAGCAAACGACTGTGAAAGTTTAAAAGAATTACAAAATTTAATAAATTTTTTAAATAATGAAAATAAAAGATTGCATTCATTGAACATTGAAAATTTAAAAAGAATAAATATTTTAAGCGCACGAATTAACCATTTAGAAAATCTAACGAAAGACAATAGTCAACATTATGAGTGTGAAAATAACTATA…	AED:0.39 eAED:0.39 QI:143|1|0.5|1|1|1|2|0|431
N67_000340	augustus_masked-000001F_bc1115-processed-gene-6.2	MATRRKRCHTGNSNKNNSHTSDTNDDTNNGSNDNDNNNKNNRDNRNKNNKHCTTKSYNDVNDNVNDHNATWDSKNKNTNGMNKNMKKVKNKMNNNDKNCKKKNVGKKSKNDRTTANKKDKKDKHVDWNYSYVHNSDSRKYKNDYKRDKGDNNSGKMNGKTKDNTNSKSNYNYKNKYSMSDKKDYSWNCRTNKCSDKVYKVNNKSNYKNYVNKVASMKNKVKYNNSDVKKTNYDNRKASSKANSKYDKGKKKSKDANRTKYTDKNTKTNKKMCAVKKRKKDTDNKAYSTTNKNDVVRNDNNTDYANNYKDAYDYSRNTDSTYNMNKKRAKDYSVRNNRKYTVKNNNTKKDKNYSYKHDNDKDSYTKDHKSNNKKNTNGDVNKYDTKKGYDNDTNYDKSMS…	ATGGCAACAAGGAGAAAAGAGAGATGTCACATAACTGGAAATTCGAATAAAAATAATTCGCATTTCACTTTTTCAGACACACAAAATGATGATATATTATTTGAAACTAATAATGGTAGCAATGACAATGATAATAATATTAACAAAAACAATAGGGATAATTTGAGGGAAAACATCCTTAAAAATAATAAGCATTGTTTTACTGAAGAAACAATAAAATCTTACAATGATGTAGAAAATGATATAAATGTGAATGATCATAATTTTTTAGCTACATGGATAGATAGTAAAAATAAACCAAATACAAATATATTCGGAATGAATAAAAATATGAAAGAAAAGGAAATAGAATTTGTTAAACTTAATAAAATGATAAATGAACAAAATAATATAGATTTT…	AED:0.00 eAED:-0.00 QI:0|-1|0|1|-1|1|1|0|726	EF-hand domain pair|EF-hand calcium-binding domain profile.	calcium ion binding	EF-hand domain
N67_000341	maker-000001F_bc1115-augustus-gene-6.17	MSNVTYCSKVNTYYADTWKYVSSKSGCGSTKKYVAVTYTYSYYYYYYVYYRYVGNVTSKNADSKKKVNNNKKNDNGSKTSKKNDCNDRNNTKKYVSTYYGSYTAV	AAAATTAAAAACAGTTAATAAATATCATATAATAAAAATCCATTTACAATGTCCAATCAAGTGTTAGAAACATACGAATGCTCCCTTTTAAAGCCTCAACTAGTCAATACTCTTTATTACCCCGCGGATATTACATGGAAGTATGTTTTGAGTTCTAAACCATCAGGCTGTTTTGGATCTACAAAAAAATATGTTGCTGTTCCCGAAACATATACATATTCCTACCCCTATTATTATTATTATGTATATTATCGCCCATATGTACTTGGAAATGTCACATTGAGTATAAAAAATGCGGATCAAAGCAAAAAAAAAGTAAATGAATTAAACAACCAAGAAAAAAAAGAAGAGCCAAATGATGAGAATGGAAGCAAAACTTCAAAAAAAAATGATGAATGT…	AED:0.00 eAED:0.00 QI:48|1|1|1|1|1|2|76|149
N67_000342	maker-000001F_bc1115-augustus-gene-6.13	MNTCNVYCNNKKYKNDSNHGDNKKMKCCNNGNDTNKKYKYDYDSKVSDTNDHDHKGTNGCVSNVNKNTCKNNRNDNNNVNNRTNDNYDNNKSNSKNKKTKSRYGNCNNYDNYCDNKYYKKSCAKWDTTNHKTDASDGKMNKKTKKDSKKNAKKANKDNDSYCSNSGKDTNDTSNDNNNGNNDYKSGMSNNVYYAGSHTNVKNKNVKNCSNRNNSKNKDNSSRSKSTCSAVHKNSNYGKNNCNYSDKKNRTKNMNKSGNDNKNNSNNRYKKNKNVDDKDKYNKANHVDKNKTNYYKKNHDSKNVKNKKYKRKNNDNNVTCDNKNKYKNNNYHTKNHDKKKNSNKDKYNKRNSKDNKRNHVTKNSMSNDTNDNRDCKYKNNDAYYAKNVTHNKKHYDDKKK…	ATGCTAATTGAAAATGAGGAAACAATATGTAATGTGATATATGAATGTAATAATAAAATAAAGCTATACATAAAAATAAATGATATATCTAACCATATCGGAATAGATAATATAAAAAAAGAGATGAAACCATGTTGTAATCAAAATGGTGAAAATGATTTTACTAATATTAAAGAAATAAAATATTTTAAATATGATTATGATAGTGAAATTAAATTTGTATCTGATACAATAAATGATATTTTGCATGACCATAAAGAAGGTACTAATGGATGTGTGATATCTTTTTTTAATGTAAATGAACAAATTAAAAATACATGTAAAAATAACATAAGGAATGACAACAATAATGTTAATCAGAATTTAAGAACAAATGATATAAATTATCTTATAGACAAT…	AED:0.00 eAED:0.00 QI:0|1|0.5|1|1|1|2|129|742
N67_000343	augustus_masked-000001F_bc1115-processed-gene-6.4	MDKNYYYNMKKKDYAHSDVSCKGYSDSSGVASKVYYAYKKNVNNKKKKWRSYDTAKDSYSDYYSKNKKSSRGNTSDDYKNSRVNNSYKNNNWNNYDANDSAKYDKNNNVKNTNNRNDNSSNDYYMSNNNYNKKNMNNNMKNKKNNDDATKHMKKTKDNGYYDTNKADDKMHKTRMSSTNNRVCDYAHNNNAYNDNYKKSKVNKRGNNNYTRRKNADKNRNDNNTSSDDNSHYNRNVDYNAGKNKNRKGNKSKGKNTKKGVHWNKKMNSYDKVDDDDDDDADDDDVYSKKKHTYKSGKKRNDNDMKKKKNNMSNDVVNNKTNTNSKSRDDNNTKKNKKNKSVGTKGVSKVKNKRVDYDNNYSDNSNKMTRNVNDSNNKNKNNTSNDNHAKKNWWKSTDNK…	ATGGATAAGAATTATGAATTTCAATACTACCAGAATTTAATGAAAAAGGAGTTAAAAGATTATGAAGCACACTCAGATGTTTCTTGCAAAATTGGATATAGTGATTCTGAATCAGAAGGGGTTGCGTCAATAAAAGAAGTGCCCTATTATGCATATAAAAAAAATGTAATAAATAATAAGAAAGAAAAATTAGAAAAGCCAATATGGCGAAGTTTTTATGATATAGAAGAAACAGCAAAAGATTCATATTCTGATTATGAATATTCAAAAAATAAAAAACTCGAAAGTGAAATTGAGTCACCTAGATTTGGTAATACATCCGAAGATGATTATAAAAATAGTGAAAGGGTGAATAATGAGAGTTATAAACAAAATGAAAATAATGAATGGGAAAATAAT…	AED:0.09 eAED:0.09 QI:0|-1|0|1|-1|1|1|0|2654
N67_000344	maker-000001F_bc1115-augustus-gene-6.14	MRNYCGRSRSSGAAYNKKAYCSASCGKASDHCSVDSNYSMGASNVMAYYSMSCRWGTNWVVVAVSAVMADVSSSYGYVYTDVTNTGMNCTCYKSSANAVVHVATSVVYYMMKNDKDNRN	GCCGAACAATAAAAATACAAAAAAATAAAGTAAATAAATAAATATATATATAATACAAAAACGTTATATGTGATTAAAAAAAGACCCCAATAAAATTAGTATATCATTGTGTTTGATATAGTTTTATATAATGAATTGCATATTATCAGTAAATTGACCAAATAAAAATAACTATAATAAATAGAAATCACTTTTATCATATATGAGTTATAATAGATATACATAATATATTTGCTTTATAATCTTCACTTTTAAAACATCATTTTTTACATTATGAAAGTCAAAATAGAATTAAAATTCCTAGGAGGATTAGAAAGCTATTTAGAAGATAAATCTAAGAATTATGTCACATTGGAAATTGATTCAAAGGAATTTAATTTTGAAAATTTAATTGCTTTT…	AED:0.42 eAED:0.41 QI:1088|1|0.5|1|1|1|2|0|185
N67_000345	maker-000001F_bc1115-augustus-gene-7.0	MNKRTGNKKVKAAVSKDDSVSKRAAKKSKKSASDSHSRRTMSNYNYKKGNYAKSRNTMGNNNSSK	GTTTATTTTTGTTTATTATGTAATATATATCTGAAATATTTTGTATAATTTTTTTTTTTAATTTAACATTTTATGCTTTTTTCTTAATATTATTTTTGTAACTATAATTATATGCATATTGGTAATATGCTAATATTTAATTCTTTTAAATATTTTCTTTCATTATTTTTTTTACAAACGGACTTATCGTATTTAAACAAATGAATAAACGAACAGGAAATAAAAAAGTTATAAAATTGGCTGAAGCCCTTGTATCCTTAAAACAAGATGAAATTGATTCATTTGTATCCCTATTTAAAGAAAGAATAGCAGCAAAACCAAAATTTTCAAAAAAATCAGCGTCTGATATATTTTCTATACAACCACATTCTCGAAGACTTACTATGTCATTAAATATAT…	AED:0.43 eAED:0.43 QI:200|1|1|1|0.5|0.33|3|1564|98
N67_000346	augustus_masked-000001F_bc1115-processed-gene-7.7	MHRYKKNRTNVNMAKTRCDNDKKDNSNTWRSYYKCTCHTVYDYRNKNAHNSSRHSKVGSNHRYNNDKKNTYTDSKTNNNSNVSRNYKTKRVRKKYSNNSSDNTKMSYSNADGKRARTSNDYCTKNSKNNKKNDMKKSTMVNKTKNKKDKTDKSNNCTVVKNKTKKKKKGDTDSNKWNNYYNTRNKSMHTGKNHKHGKATKRHSTVSKRSKKMMSSSYSDDKVTKCKNKSYNSYNSVSSSHNKKHTDDYSNKNKSTGTYDDDKTKDTNVTDNGGSYNAYDSKYSTSDCYTSSYGYRRNKNNMCVDGNYNWTGNTNKRGRMSVVKYMTKGSYKGSDASSNRHSKKKRKKKKKNNKYNRTDKYYSVGKNYSKHHSDHSKSYTDYSGVKKTCKSSDKNYDVKD…	ATGGAACATAGGTATCCAAAACCAAAAAACTTTAGAACAAATGTGAACCCAGAAATGGCAAAGACTCGATGTGATTTTAATGACAAAAAAATATTTATAGATTTAAACTCAAATACTTGGAGAAGTTATTATATTGAAGAGTTTTTTAAATGCATAACATTATGTCACACTATTGTCCCTTATATTCAATTTGATTATATTCGAAATAAAAATTTAGCACATAATTCTTCAAGACATTCTAAAGTAGGTTCTAATCATTTTGAAAGGTATAATAATGATATAAAAAAAAATACATATACTGATATAAGTAAAACAAATAATGAATTAAATTCTAATGTATCTCGCGAAAATATTTACGAGCCCAAAACAAAACGTGTTATTAGGCCCCCAAAAAAATAT…	AED:0.19 eAED:0.19 QI:0|-1|0|1|-1|1|1|0|2847	Guanylate cyclase domain profile.|Phospholipid-translocating P-type ATPase C-terminal|Adenylate and Guanylate cyclase catalytic domain|CHD|MFS	magnesium ion binding|ATP binding|cyclic nucleotide biosynthetic process|phospholipid transport|integral component of membrane|intracellular signal transduction|ATPase-coupled intramembrane lipid transporter activity	Adenylyl cyclase class-3/4/guanylyl cyclase|Nucleotide cyclase|P-type ATPase, C-terminal|HAD superfamily|P-type ATPase, subfamily IV	Ion transport by P-type ATPases
N67_000347	augustus_masked-000001F_bc1115-processed-gene-7.8	MTKKGNKVNNRYKVKRSSKSSNSNMKNDNNKSNNATAAAWKKKYKDTNNWDRKNTDDSNKTSTKYGSYTRYRNWSYSTSDHYYYKHSSYSSKNYDSRRSNDYNNRCHDGSTSNKVVKWMTVGSRVNVADSCNHNDGSVYVTSVNGTNKKKYCVNTRNSSVYSVCNRGRTCKNMNMSNGSKDAHRATSSNNVVKGSYKNTDYVGVYTGVDTKMKNTRNTYKSGYVNKNTYTTVCVSCKWTDDNKYKHGTNTATNGKYMKYYSNSVTDSMSNDNRCNTSVSDNNYDKNKMKKSYNYKKYTHNNNRNSRSRNSSNNMNYSYNRKSSTDKVKKNHNKKDSNHNSKSNNYNRMASYCSNKYTTNSSKRSNNNTTSSNYNDDDNKYKNKKSYSNVYKAHSKKSNH…	ATGCAGACGAAAAAAGGAAATGAAAAAGTAAATAATAGGTATAAAGTAAAACGTTCAAGTAAATTATTTTCTAGCAATAGTAATATGAAAAATCCGGATAACATTGAAAATAAACTTTCGAATAATTTTGCAACAGCAGAAGCTGCTTGGATAGAAAAGAAACAAAAGTTATATAAAGACACAAATAATCAACCATTATGGGATTTTCGAAAAATTCAAATAAATCCGACTGATATAGATGAATTATTTAGCTTCCCTCCGAATAAAATAACATCAACTAAATATGGATCTTATACTTTTATTTTTCGAATTTTATATGAACAACTTATACGCTTACCAAATCTATGGTTTTTAATAATATCCTTACTAGAATATATTCCTTCTTTCCAAACATTATCA…	AED:0.39 eAED:1.00 QI:0|-1|0|1|-1|1|1|0|987	Phospholipid-translocating ATPase N-terminal|E1-E2 ATPase|E1-E2 ATPases phosphorylation site.	magnesium ion binding|ATP binding|phospholipid transport|integral component of membrane|ATPase-coupled intramembrane lipid transporter activity	P-type ATPase, N-terminal|P-type ATPase, phosphorylation site|P-type ATPase, subfamily IV	Ion transport by P-type ATPases
N67_000348	augustus_masked-000001F_bc1115-processed-gene-7.9	MGAYSAKTNKSMDGGNDSRYGSCMGWRKNMDSHCYNNKVNVSYGVDGHGGNVSKWSYNYRVKCKASDMKKDNDKSNYKKKTKTKDMTNKKKYNASATSDTRNYYSNDSKNSKAVKDGKRCVVYNKGNVGSATSTSDDYNNKTYDDDSKDNNGDDKKNDSKKNDDNNKKDTTTGVNSNDNKGKKDKSDNTNKKDSDNTNKNDNKCKSVNSVDTDTSNGDKNKNNNGSTNTKRKKDMNNTDNNKDANNNKTNVKSATYDNKSGMTDKKGNYSNSNDVNDNSCDDDNSDYGKDNGGSYNTTNVDNNNNNNNNNNNNNNNNNNNNSNNNTNDNNDYSDRNYYSNDYDNAYSCGSTAVAVKGYVANAGDSRACNGNSGMSTDHKHAARKKAGGYSNGRVDGNNT…	ATGGGAGCATATTTATCAGCACCGAAAACGAATAAAGAGTCCATGGATGGAGGGAACTTAGAAATAGATCCAAGTAGATATGGGTTATCGTGTATGCAAGGATGGCGAAAGAATATGGAAGATAGCCATATATGTTATAACAATATAAAAGTAAACGAAATAGAAGAAGTTATTTCTATTTACGGTGTTTTTGATGGACATGGTGGTCCTAATGTTTCAAAATGGATTTCATATAATTTTTATAGAATATTTGTAAAATGCATAAAGGAAGCTAGCGATGAAATGAAAAAAGACAATTTAGATAAATCAGAAAATTATAAATTAAAACTTATTAAATTAACACTTGAAAAGACGTTCTTAAAATTAGATGAAGAAATGCTTTTAACAGAAAATCAAGAA…	AED:0.25 eAED:0.25 QI:0|-1|0|1|-1|1|1|0|798	PPM-type phosphatase domain profile.|PP2Cc|PPM-type phosphatase domain signature.|Protein phosphatase 2C	catalytic activity|protein serine/threonine phosphatase activity|protein dephosphorylation|cation binding	Protein phosphatase 2C family|PPM-type phosphatase domain|PPM-type phosphatase domain superfamily|PPM-type phosphatase, divalent cation binding
N67_000349	maker-000001F_bc1115-augustus-gene-7.1	MDSDDDDDKANVCVDDSKKATVKKKKNNRDRHDKKWVASVDDVNKNSVCTNYKSMSDGDNNHNNDVVDKTNSNYNKSVNMDYNKNKNHNTDKNSYYNASSNNNSNDTNSKKRNNKSDDNSYASVRNANVYNDYYTSNKYSKYKDKDNNKKNCAGNNNKKSANGMKSRKCSKAVTSKDVCNKVSGKYCMRTNKSKTNTNTSNCYCTGTSGRVNKGKKCKRRKYSDNKKKKDKNKNKNDDDCKKNYCDKGYTYTDVSMNNSYSNNHYTRNDSYNDCDDDNKKKMRTSSKSNT	ATTTAATTTATAATTTTTTGGCTTTGCATATAATAATAATACTATTTTATTATGTTTAATATATATAATAACAAATATATACATATAATTAAATTATATATTTGTTCGTGTTTCTCTTTTTATTTTAGTTTCATACAATTTAAAAACAATATAAAAGCATAGCAAAAGGTGAATATATTTCCCCTTTTACCAATATAGCTATACTCATATTATAAAGAGCTATTATTAGCATCACTAGCTTATAAAATATATAGTATATCTTTATATCCACTCCTTTTTCGTATTTCATACGTAATATTTAAATCCAATTGTTGACATGGATCTTAGCGATGAAGATGATATTGACATTGACGAAATTCTTAAACAAGCTGAAAATGTCGAATGCGTAGACGAAGACAG…	AED:0.36 eAED:0.36 QI:316|1|0.66|1|1|1|3|254|522	Catenin-beta-like, Arm-motif containing nuclear		Armadillo-like helical|Beta-catenin-like protein 1, N-terminal|Beta-catenin-like protein 1	mRNA Splicing - Major Pathway
N67_000350	maker-000001F_bc1115-augustus-gene-7.2	MNNVNSYNKARACVYNSTDVMRYSCKKNSKKMTAKGNGKVASTNSHTDKNKRKMGYSKTNMRNSTTRNKKKKNGRKYKGDDYDKRYNRSRSGSKNRRKNYRKKKKKKRKKKNYSDDNSNKVNNDNHKSDSDSNKYKNNGTNGNYDNDDYMNKDKKKKKKKKNYSKSKKSDSNNNDGDNNNDNSNSDDSNNNKNKSNKKTSSKNSVVTHYDNMSDKSVSYTKSADKKNRKKSKSSNVNCSNSYNVHCKDDNSTNKAYYKCNNKDVKKTKYVAAYTKTNNNKNSKTVCATDASSNNKDNMNKNDKGTNYKNNNNNDNNNSNNNSNNNNTNNNNKHNNNMNNNASRNYNRNMSKNNNKYRKNHSNANDVRHGGNMMSNVTTNNNMNSNNKNMNKHNMTSDVK…	ATATATATATATATATATATATATATAATAATTACTATTTATTACCGTTGAAAGGATTACATATACATTTAAAATGTTTATAGATTAGTAATTATATGATGTAGGAAATAAAAAAAAAACAAAAAAGTATTATATAAATACATTTTTTTGAGATTATTTAATATTAAAATTATTAAAAATGTTGAATAATGTTAATCAAAGTATTTATAACTTTAAGGAGCTCGCCCGACAGTTAGAAGCGTGCGTACAATACAATTCAACCGATATTGAAGTGATGCGAGAAATATATTCAGAATGTAAAAAAAATCTAAGTAAATTAGAGAAAATGACATTGGAGGCACTCGAAAAGGGGAATTTAGGCTTATTCGAAAAGCTAGTCGAGGCATCAACGCAAATAAA…	AED:0.14 eAED:0.14 QI:178|1|0.75|1|1|1|4|0|1740
N67_000351	maker-000001F_bc1115-augustus-gene-7.3	MKNNMNNNNNNMNNNYNNNYNNVNNNSRNNNNNAGNNMANNMNDRSNNMKNNGVNGNKNGNNNNKMHNGKMHGHNNNNMGTMNNNKHGVNNGMTGNNMHSNNNDNKNMANAMKMNNNDRVNANYSMNNMNTNVNNNNVNNDMKHRVNNSDTSNVKNTMMNNNNNSHVSDNSNRNMYVNDMKNVDNNVNMHNKRNNNAKKKNNRKYNVGHRDKYNKNTDKYNKNNMNGNNNNNNTRNNNTGGSRMNNSANTNNSNNNNSVTNGNNNDNNNNNRNMKNNGGMHNNNMNAMNNKTNSSNDHNNNSAADNKMSNKKDSNYNNNKNNNSKYDYNGNNNRNNGNNGVVKNMNNAHSSKHNNGMDKAHNGKDNGGKNMNDDKNRYNSKNMNNANKVGKDNSASNKN…	AATAGATTCATGTATATTTTTGTTTTCATGTGCATATAACATACTTAAAATTTTTAATCTTAAAGTTTCCACGTAAAAAAAAAAAAATAACAATGAAAAAGGAATATTTCATACATTAAAAAACCCATTATATACATAAAGGATGAAGTACAATATGAATATCAATAGTTTATCAAAAGTGAAAGTTTTTATGGGTTTTTCATATTAAAGCATTATTTATATTACATAGTCGTAGTAACAATAATTATAATAGTAATAACATAATTAAAATTGCCCAATTTAATGAACAAATTAAGGATATTTATTTAAAAATTTTTAAATTTATCAATATTGATCGATTATAATAATTAATATGAAGAATAATATGAACATACCAAATAATATTAACAATAATATGAA…	AED:0.03 eAED:0.03 QI:352|1|1|1|1|1|7|348|1639	Trp-Asp (WD) repeats signature.|Trp-Asp (WD) repeats circular profile.	protein binding	WD40 repeat|WD40 repeat, conserved site|WD40-repeat-containing domain
N67_000352	augustus_masked-000001F_bc1115-processed-gene-7.10	MKSAYSNNSSSDNMNDNYNKKDNSNHNDNSRKYHRTRTNANSMKSYRNSSHNSCHYKYASTNAVTKKSNNNKDDVKRKNYNNHGNYNTNYNNCNYKNVNGKNNNAVVSGKTHANVNDHKNGTNNGRKKNSYDGNKMVTNKKNKHYGSNKRNKNTNKNYSTNNNYNKYVNRNNDNVVNNMNVNHNNNKKKNNVSMKDGKMNNNGNDNDHHNNDKYRDKNSYNDKSKHYNSNNASKGNRDSNNNNNGVSNMNSYRMSGNNMYRYDTKNTMNKNHKRSCKHRNNSKKKYNNKYNSNRHYNHKNKSRNNTDRYANNMYDDYTNKSDGKKCRKVYKNNSNHSKNNNKNCGNNNSNRNDNNRNNHNNDNNARKDNARNCKGVHRKSNKRNSMKNNKTNRNNTKDD…	ATGAAGAGCGCATTTTATGAGTCAAATGAAAATAGCTCAAGTGACAATATGAATGAAGATTTTTTAAATTATCCTAATTTTAAGAAGTTTATTGATAATAGCAATCATAATGATAATGAACAATTTGAAGAATCGAGAAAATATATACATAGGGAAATAACTAGAACACTTAATGCAAATTCTATGAAGTCATATAGAAACTCAGAAGAAAGTCATCTACAAAATAGTTGTCACTATAAATACGCTTCAACTAATGCAGAAGTTCAAACCAAAAAAGAATTTTCTAACAATAATAAGGATGACGTTGAATTAAAGCGACCTAAAAATTATAACAACCATGGAAATTACCTAAATACCAATTATAATAATTGCATAAATTATAAGAATGTTAATGGTAAA…	AED:0.00 eAED:-0.00 QI:0|-1|0|1|-1|1|1|0|1483	Eukaryotic RNA Recognition Motif (RRM) profile.|RNA recognition motif. (a.k.a. RRM, RBD, or RNP domain)	nucleic acid binding	Nucleotide-binding alpha-beta plait domain superfamily|RNA recognition motif domain
N67_000353	maker-000001F_bc1115-augustus-gene-7.4	MHHVNNKYKSYDMSCKTHSKTNTDNKKSKSHKNYVNCDCDTKCVYTNYGYNRCDKTNNYNKNGDKYNSTNSSYNNNSSKYKNNSKNTSKYYASVSSYVKGYNYGKKVNVDTKTNSNDRSGKNKNKYTYSHYDWKKNYNKKKYRKDNGADVNKHNMHASHVKKCVDDKTDNSCSSTNDKKKAYDNSDSSVAASYGKNSHSHHMYNNDSKDKSTHSSMYCDMKS	CATATATTTTTTTTTTTTTAAATATGTTTTATGAAAAAAAAATACACAATTGAAATATTTCATGGCTACTATATTAGTATTTTATTTCATATTATAGGAATATAAACATCCTAAAAAAATTCAATACATTATCTTTTATAACTTTTAACAATTTATACCTATTATGAAATATAAAAATAAGTAGCAAAACTCATATATAAATGTATATACCTTATAGATTTATGGATATGCGAAATTATAATTTAAGCTGAGAAAAAAAAAAAAAAAAAAAACAAACACTTAAAAAATCAATGAATATAAAACCAAGAAATGTAAATATAATGCAAATTTTGTACAAATGATAATGTTAGAAAAGGATAAAATCAAGCTGAAGAACAACTAAGATAACCATAATAAATT…	AED:0.39 eAED:0.39 QI:490|1|1|1|1|1|2|745|374	VPS9 domain profile.|Vacuolar sorting protein 9 (VPS9) domain		VPS9 domain	RAB GEFs exchange GTP for GDP on RABs
N67_000354	maker-000001F_bc1115-augustus-gene-7.5	MTTDNKRSRTRRKKTMNSYYNNDYSNDNSTKSKNVKKNDTAKTKHSKRYDYDNKNSGNSMSDANVSDNNNNNGDKKTSNANNSDNAKRSNNKDDDTNKNYKDNSSKKNKNYTGNNSNKAGCNKGKNVSNNNNNYAKMAKHVVGVRDKSNRWSGCNGRCNRYVYKYGARRAHRKNTANAGNKKGSKTSHNNNSKNGKDHGKNKKYSYDSKWVVTYDYDSKVVNKVDYGYNNAYMAVCNKTVCNNKMNKNKNNGKNKYDKSTNSSDNDDDDASTRKDKNKVKANNNDNNYNKNKDDTNRASNNNGHSHNNNNNYDKNNKMGDSSNYNTRNDNNYKYDTSDNDTNHHNSKKSYNNNSGNNNDDNNNTYNDGDKNTYNNNKHNSSKNKSSNKHTDDGNKTGDG…	ATTTTTAATATATATTTTCTTTTAAAATACATCCAAAATTTTCATATATTATATATATATATATATACATTTATGTTGCTGAAGTGTGGTATATAATTTGTTTTGGAAATTTATACCAATGCATTTTTAATTCTTGTATATTATGATTTTTTATTTAAACAAATAATAAAAAATGACGACGGATTTAAATAAAAGATCATTAAGAACGCGACGTAAAAAAACAATGAATTCGTTTTATTATAACAATGATTATAGTAATGATTTAAATAGTGAAGAGACAAAAAGTAAAATAAATTTTGTAAAAAAAAATGACACATTATTAGCAAAAACAAAAGAACATTCAAAAAGATATCCAGATATATATGATAATAAAAATCCAGAATTAAGTGGTAATTCAAT…	AED:0.15 eAED:0.15 QI:172|1|0.75|1|1|1|4|389|2237	AP2-coincident C-terminal|AP2 domain	DNA-binding transcription factor activity|regulation of transcription, DNA-templated	AP2-coincident, C-terminal domain|AP2/ERF domain
N67_000355	maker-000001F_bc1115-augustus-gene-8.4	MKKNRNCTKAKCRTYYKKHRYYWKMNNKRCCCKNKDSNKVAAHKWSGTTGRHDNKMCKSNYCYVAVKVKYNNCNNYGTYTTHYSVYTNSHNNDNKKDDNNNSYKKNYNYNDNNKKKNTSNGNTSNVSSATTSAYSMVNDKNKDNKYSNTVGKSSSMDNCCVVNVVTYYKNDDMNSNDKKNYAYHRHKWDSYYNKRDYVSAMASKKDCNNYNHVYGGTGKTSCKAANKCRSNMYTTGNAHTSKWSSGKVKNKKKNYNDVCDVSSADRKKSMGTSDSRVVNTTDSKYYNNTTTSNSMDDADRADKGNCRYYKDCGKGNYCSKSYRTKKNKKSKDYVYGSKMCAKMSSGSGRCRRAYAYCATRYNSTNNNDHNVSNDAHKAVKMCKDDKNN	TCTTGACTAAAGCATAGATTAAACAAAAATTCCATATTCACCCTCAAAAATATATAATGTGTAATTTCCCGATAAAATGTGAATTATATATAAATGGATAAATAATGTATATACAGGGATATTTTCGTTAAAATGAAAAATTTATAATGATATGATTAAGATAAAAAATCGTATAAATTGTACAAAAATAGCAATAAAATTTTGTAGAACGTATTTAGAGTTTTACAAAAAAATATTTTTTCATATAATTCGTCTATATTTATACTGGAAAATAATGAATATTAATGAAGAAAAAAGGATTCCGTTATGTTGTGAAATTTGCATAAAAAATGAAAAAGATATATCAAATGAAATAATAAAAGTAGCAGCACACAAATGGCTGTTTTCGCTCGGAATAAC…	AED:0.07 eAED:0.07 QI:151|1|1|1|1|1|7|516|621	AAA|ATP-dependent Clp protease ATP-binding subunit signature|ATPase family associated with various cellular activities (AAA)|AAA-protein family signature.	ATP binding	ClpA/B family|AAA+ ATPase domain|ATPase, AAA-type, core|ATPase, AAA-type, conserved site
N67_000356	augustus_masked-000001F_bc1115-processed-gene-8.8	MYNDSKKKKYVKHSNKKNNNMNSSTNHSNGDNSNDSKNSDSKKMNNYHTSNYNVKKYYNDYKGTSDKSRDKRNRNNKKNNTKVYSDKACNDYVRRNKGSDYSCNSNDSVKYKDKKNTKTDDKDVKKKVTKDHKKMCGKCDDKHKKNAKYDYDSYYNNNSKSKMKNDKNKSNDHKSSCNRYSNKKRNVNKNSKSKNCDKNGHKNGYSMDKRKTHSMSSKVCTYKNRAKKRYCNNNRSYSNYDSRSVTGSKGNTNVYKKDSNNTSNGRDSDNSDSNDDKKNNRNSKNGSYNKNKNNYRKMGRSSSNRGYNSTYNDNKYDKNSKKSNNRSRKSSNNYKCKYNSYKNKDGKRVDYNKNKYNNTNKKNNDNNKTNVRRKNSVGMNGVNKDRRNTKRHSCTNVKD…	ATGTATTTAATAAATGATGAGTCCTTAAAAAAAAAGAAACCATATGTAAAACATTCAGAAAATAAAATCAAAATTAATAATAATATGAACTTATCTATAAGCACAAATCATAGCTTTGAAGAAAATGGTGATAACTCAGAAAATTTTGATTTTTCAAAAAATTCGGATAGTTTAAAAAAAATGAATGAAAATGAATATCACACTAGCAATTACTTAAATGTAAAACCAAAGGAATATTATAATGATTATGAAATAAAGGGAACAATCGAATCTGACAAATCTCGCGATGAAAAAAGACTTAATAGAAATAATAAATTAAAAAATAATACAAAAGTTGAATATAGTGATAAAGCATGTAATTTCTTTGATTATGTGGAAAGAAGAAATAAAGAATTAGAA…	AED:0.34 eAED:0.34 QI:0|-1|0|1|-1|1|1|0|624
N67_000357	augustus_masked-000001F_bc1115-processed-gene-8.14	MCGMCVRNKNKYRKKNNVRKHSSNKHKGGGGSAYCCKKNKKVDDKNYGRYGVADHSVKNYKTNVNNRYRGNVNGDKGRNYYNACCGASYVKKDSKNNDHARDYYNNYYDDRCKKDNYNSKSNSVGNGNVSDARKDNKTDNHNYNSKRHRNHVYGRRGYKTSTNARSGNVKVNKNNYDMCSYNGHNNNGNDDHNSNMRNRNKNMVNYKNKDYNKYKCHKNYNDHKNNKNKNNNNNTNSGYKKSSTYATGKKNTSNYNSKYKDKNNGRAGWSTGKGNASTSKNATSNKATTDNDTHNKKKDHWNYNKGTKYGKSTSGNRK	ATGATTCTGTGTGGCATGTTGTGTGTGCCTCGAAACTTAAAAAATATAAAATACAGAAAAAAAAATAATTTTGTTTTTTTTAGAAAGCATTTTTTTTCGAGTGAAAATAAACATTTTAAAATTGGAATAATCGGTGGAGGTCCATCTGCTTTATATTGTTGTAAATTTTTTTTAAAAAATGAAAAAATAAAGGTTGACATTTTTGATAAATTACCTAACCCATATGGGCTTATAAGATATGGAGTAGCACCTGATCATATAAGTGTAAAGAATATATATAAAACATTTAATCCAGTTATTATAAATAACAGATATCGATTTTTTGGAAATGTAAATATTGGTATTGATATAAAAATAGGAGAATTACGAAATTATTATAATGCAATAATTTTTTGTTGT…	AED:0.39 eAED:0.39 QI:0|-1|0|1|-1|1|1|0|508	Adrenodoxin reductase family signature		FAD/NAD(P)-binding domain superfamily
N67_000358	augustus_masked-000001F_bc1115-processed-gene-8.15	MADKRACYGDKNRNVYKDDYHDVKDKNTRVNYYYNNSTDYKNNSTKAYYYSNYKNKYNRYKDCNNDCYYNSDHVNKNKKKSDSSNSYKTKSVKNYDTNKVKYHKRYDHKCKKYHSKSSYNKSNSYVKKKVKKKKKCNRVGNDVSKATKSKATKSKATKSDAVAYKNHNSCNCVDNKNDVHSYNRVTDYDYDMYDSVMWGNCAYKNKKCYMYSNKKHNVYKKKKCHSKYKATRYYRNCSHYKKTNKSYSKAKAYKNKMHNSTRNSVNKYKYNYKYHKKKKYKKKAKKNAKKDDKDKSNSDVTCNDVKKNSTKDTVDHGDKVKNADHSTYNHNDGNSNHNNNNNSNSNSNNNNDDNSSSSKMHKNNARNSNDSDSANKKNKNKNKKNKNNNSKNGHTTNYS…	ATGCCAGCAGATAAACTTAGAATTGCATGTTATGGTGATAAAAACATTCTAAGAAATGTAGAATATTTTTTTAAGGATGATTTTTATGAAATACATGATGTAAAATTAGACGAAAAAATAAACACAATACGAGTTAATTTACAATATGAATATTATAACAATTCAATAACCGATTATTTTAAAAATGAAGAAAATGAATCAACTGAAAAAGCTTTTATTTATATTTATTTTTTATATTCAGAAAATTTAGAAGAGTATAAAAATGAAAAGGAATATTTATTAAATAGATATAAAGATTGTATAAATGAAGAAAATGAGGATTGTATATTTATATATTTATACAATTTAAGTGATCATGTAAATGAAATAAAAAATATAAAAAAAATCAAATCCGATTTT…	AED:0.17 eAED:0.06 QI:0|-1|0|1|-1|1|1|0|2083
N67_000359	maker-000001F_bc1115-augustus-gene-8.0	MTGTTDNAYAKMHAKNSYNDVCGGKYYNSNTKKCSNTHTHASATMKNCKSGRGYYHSADDSKNDNSNKCDVSDTKNYNDACVKSKKDDDNCKTMDGNGKKNKTSNKNKRKSSNHYNHDDDHNCNCDMNNKDS	ATTTATATATTATATGTATATATATATGTATATGTATATATATATGTATATGTATATAATTTGTATGTACATACCTATATATAATATATATGAAGTTAAATAAATAAAAGTAAATTGTCATTTTACACATGACCATATCATTACAGAATAATTTTTTTTTGAAATAAAAAAAAAAAAAAAAAAAAATATTTATCAGATCCACAAAGTATACAATATTAACACAATAATAAAAAGTATGACAGGGACAGAAATAACAATTGATAATATTGCATATGCAAAAATTTTTATGCATGCTTTGAAAAATTCATATAATGATGTGTGTGGAATATTAATAGGAAAATATTATAATTCTGAAAATGAAACAAAAAAATGTATTATAAGTAATACTATCCCACTTTT…	AED:0.06 eAED:0.06 QI:235|1|1|1|1|1|4|31|198	Uncharacterised protein family (UPF0172)|MPN_UPF0172	ER membrane protein complex	ER membrane protein complex subunit 8/9
N67_000360	maker-000001F_bc1115-augustus-gene-8.1	MKHSVCCDNVMYNNYVRMNNMTDDNSDVYKKKKNDNDNRDVRHWDNGHKDDNRNVGNDNNNDNNNNGNNNNNNNNNNNNNNNNNNNNNNNNNNNGNNNGNNNNNNNNNNNNNNNNNNNNNGNNWYNSNYNDRNNRDKSKNVKNSRKRADSNYADNMNNNNMNDKNKKKYDMSKYVDNTSDNKYMGMKNNHKNGNSNKNGNNNSNYAKHGDWNVGMCKNGKYSVDHMHTKRKNSDYNAYDNDYSWNNNRWKGDYYYNNKNRNNMKKASNNGVTTDTYSHHNHSSHTGSGNRRHMYHSTNYDYDNKWNGVGKKNYKKKNNTNHSYTMNSSNNGYTKNKKKNKRSKSYNSRDNGKNTKRNYVSTSSADKSTNNKKSKKTASNVVGSDKVNKNNSMMNMKSMA…	ATGAAACACATTATATTTCTTTCAATCGTGTTATGTTTTTGTGATAATGTAATGTATAATAATTATGTAGAGCGAATGTTATTTGAATTGCCAAATAATATGACGGATGACTTAAATTCTGACCCTATAGTTGAATACAAAATTAAAGAAAAAAAAAATGATAATATAGACATAAATAGAGATGTAAGACATTGGGATATTGAGATAAATGGTCACAAAGATGATCCAAATATCCAAAGAAATGTCGAGGGGAACGATAATAATAATGACAATGAAAATAATAATGGCAATAATAATGAAAATAATAATGAAAATAATAATGAAAATAATAATGAAAATAATAATGAAAATAATAATGAAAATAATAATGAAAATAATAATGAAAATAATAATGGCAAT…	AED:0.11 eAED:0.11 QI:0|0|0|1|1|1|2|0|713	Alpha-carbonic anhydrases profile.|Eukaryotic-type carbonic anhydrase	carbonate dehydratase activity|zinc ion binding	Alpha carbonic anhydrase domain superfamily|Alpha carbonic anhydrase domain|Carbonic anhydrase, alpha-class
N67_000361	maker-000001F_bc1115-augustus-gene-8.5	MTSRRHKNTDKYGDDSVVGAGGRDGGKKNVNSKTSKSVKYTSKSDCGVMNADRHVDHDKTVSKDKDNKDSRVKGGDSNK	TATTTATTCTTTTTAATTTATTATACTTTTAATTTTCCATTAATTTTTTTGCTTTTACACAAAATTATAAATTTTATCACATACACTTTATATTAAGATTTATTAAAAAAATATATATAAGAAAAATTTAACAAATTGCGCGTGAATAAAATAAGTAAATTATGAAAAATTGAATATTTTTTTCATCACTTTCAAAATCTACTTATTATTCATTTATATTATAAAATACGAAAAAAGTGAAAAAAATATATGGAATAATAGAAGATATAATAAAATATATAGGAAATGAGAAATGGGAGAAATAACAATAAAATAACAATAGCAATACCAAAATAATGATAATTATTTTGAAGATCTTTTTATTTAATTTATTTCTATTGAAATATTTTATATATATTT…	AED:0.17 eAED:0.17 QI:511|1|1|1|0.75|0.6|5|639|129	V_ATP_synt_F: V-type ATPase, F subunit|ATP synthase (F/14-kDa) subunit	proton-transporting V-type ATPase, V1 domain|ion transmembrane transport|proton-transporting ATPase activity, rotational mechanism|proton transmembrane transport	ATPase, V1 complex, subunit F, eukaryotic|ATPase, V1 complex, subunit F|ATPase, V1 complex, subunit F superfamily	ROS and RNS production in phagocytes| Insulin receptor recycling| Transferrin endocytosis and recycling| Amino acids regulate mTORC1| Ion channel transport
N67_000362	maker-000001F_bc1115-augustus-gene-8.6	MDVNKKDKRDNVTKSVRKDVADYNVDSYTNKKKTKDKDKTYNGKKDDKSTKTSSKNDGYKKKKYNSNKSKSDSKNNKKRKMNSDDNTSSKNMKKDKKKKSASKKYDNSDNDNDKKSRKKSSGNTKNHTKKKRKVDKGTKDNKNDYNKKKACKKNCSTNRNSYAKKKDGDSNDSSTRSRRRTNYVSKDGSDDGDDDDDDNHNHDDDGDDDDDDDDDDDDDD	TTATTACACACGTATATTTAAAAATCCCAAATTTTTTTGTTTTTCCCTTTTTCGAAAATTTTAAATTTAAGTAGTTATAATGATAACACGCTAAAGGATTATTAACTTTTTGTAAATAATAAATAAGCTGATATATTTTTCCACTCATTATTATTTTTATTACTTTATATTTTCCTTCCTGTGCTTTTTATCATTTTTTTTTAATTTTTTAATTATATTATTATTATATTTTTTTTTTTTTTTATTTCACACACCACCCTATTTATGATACAATTAATTATAAGCCACATTTTTAAGCATACCTTCAAAGACGTAAATTGTGATTTCTCCAAATATGCGTCATTTAAAATTAAAGACAATTTTTAATTAGAATTACACGATAACATTTTCCCTTTTTAT…	AED:0.03 eAED:0.03 QI:427|1|1|1|0.5|0.33|3|592|342
N67_000363	augustus_masked-000001F_bc1115-processed-gene-8.11	MKKNKRNDCTCDSTKVYRSDCKKCVKDGTKSDSCYGKGCGKTTVDSAVNRGMNCKVADCDSNYKNYDMSKKKYNNNNVNYGKYKDKKRSSNVYYNGHVNSKKKKNKADSSWNCKYDKNSNNNYVKRNTDYATNKKRKYTKCNDKMYTNSMNNNDTNNKHNRKNNVNKSNTKKYHNNDKTHRKKDVTKNKNKKTCDKKYDNNNMCSSMKNNKTYSKRVNSHTV	ATGGAAAAAAAGAATAAGCGAAATATCGAAATAGACTGCACTTGTTTGGATTTATTTGAGGAGTCTACCAAAGTATATCGTTTTTCGGATTGTGAAATAATTAAAAAATGTGTAAAAGATGGAACCCTAAAGGAATCGGATAGTATATGCATATATGGGAAAGAAGGGTGTGGTAAAACTTTATTGCTAACAGAATTATTAGTTGACCTTTCAGCTGTAAATGAACTTAGAGGAATGAATTGTAAGGTTGCTTTTTTAGACTGTGATTTAAGTTTTAACTATAAAAATTATGAAGATATGATAAGCAAAAAATTTGAAAAGTATATAAACAATAATAATGTCAACATATATGGTAAATACGAAAAAGATCAATTTAAAAAGGAATTATTAGAACGGTCT…	AED:0.42 eAED:0.42 QI:0|-1|0|1|-1|1|1|0|364		double-strand break repair via homologous recombination|replication fork|DNA repair|Rad51B-Rad51C-Rad51D-XRCC2 complex	DNA repair protein XRCC2	HDR through Homologous Recombination (HRR)| Resolution of D-loop Structures through Synthesis-Dependent Strand Annealing (SDSA)| Resolution of D-loop Structures through Holliday Junction Intermediates| Homologous DNA Pairing and Strand Exchange| Presynaptic phase of homologous DNA pairing and strand exchange
N67_000364	maker-000001F_bc1115-augustus-gene-8.2	MTSKSHVKSMNHDNVYDTNNSGNYSNGNSMSGYYTHGDRSMDANNYDATSRDTTMATAANSMYNHGTDYYMNGMNSMYGGYYGGMNMMNYYDYGNSCSVNAKSKKKKKYCC	TAGCGCTTAATTTTTTAATTTAATTTTATTTTTTTTATCAAAAATATAACTTTTGTGTGTTTTTATTTTTAGTATTTAAATTTGATATTTTTACATAAATTATATATAAATAAAAAAATAAAAACATTATTTTGCATTTTAATTTATAAAAAAAATCAGCTATTATAATACAAAAAAAAAATGGAAACATCAAAATCACAACATGTAAAATCCATGCAAAATATTGAGCATGATCAAAATGTATATCAAGAAGATACAAATATCAATTTATCGCAAGGGAACTATATCGAATCCCCTCAAAATATCGGAAATCCCATTTCTATGAGTGGATATTACACAATTCCACATGAAGGTGATAGATCTATGGACGCAAACAATATTCCATATATAATACCGGAT…	AED:0.44 eAED:0.44 QI:180|1|1|1|1|1|2|174|166
N67_000365	maker-000001F_bc1115-augustus-gene-8.3	MYKNSSRDNYYDSWVWVNNSKNKNVGYRYYKNKRKTYCKGRVNRVSNKVYYVDDNYTKNNNYNVKYDTNGCKDNTYNNVNYRYNNAYMSNRNCYTYGYSNYTNKYDDNYMNKVRNNNSHSANDAYNCMKDSSSGSGSGKTSSKVKYTYSSCNKDVRKKNKKKKYYNNNGKTRYNNNYDNSVNKNNKNSYNKDHKKTNDGNDNTNNMNTHKKTMGKNNYTNSYSSYKNSNSGNAKTKNDNSSRGKMKNYDNGCSASTYAKSRVVNVCGGNYHYACNKNAKNWHKYNYKDKNKSDNNNNGNNDTKKNDGDTDDSHKMKNKNKKNRNKRKKTSNNNTTKNKYKNRTNNNNYDDDDYKKCYDNMKCRTGVMNNYKTCGNDDKNGKKKNMNCNGNDGSGNNTRK…	ATGTACAAACAGAATTCGCTAGAATCAAGAGATATAAATTATATTTACGAGGATTCATGGGTATGGGTTAATTTGAATTCTATAAAAAATAAAAATGTGGGATTATATAGAGAAATATTAGAATATTATAAAAATAAGAGGAAAACATATTTTTGCTTTTTTAAAGGAAGAGTAAATAGATTTGTTTCAAATAAAGAAGTGGAAATATATATATATGTAGATGATAATTATGAAACCTTAAAAAATAATATAAATTATGAGATAATAGAGAATGTCAAATATCTATTACCAATTGATACAAATTTTGGGTGTAAAGACAATACAGAATTAATATATTTAAATCCTCCAAATGTATTAGAAAATATTTATCAAAGATATAATAATGCATATATGAGTGAA…	AED:0.15 eAED:0.15 QI:0|1|0.8|1|1|1|5|79|1610	Myosin head (motor domain)|IQ calmodulin-binding motif|IQ motif profile.|Myosin heavy chain signature|Myosin motor domain profile.	motor activity|protein binding|ATP binding|myosin complex	Myosin head, motor domain|Kinesin motor domain superfamily|IQ motif, EF-hand binding site
N67_000366	augustus_masked-000001F_bc1115-processed-gene-8.18	MKKAVKKSDNNKNNTKNNKNKHNMNNSNDKDTNKKNYYHVNKTDDDSYNNSYDDDDYTSYSDNCSKSKNNCNNNNNNKTCNSDDKDHKANTNVKHGDSNYDNSNDGDDANATNNGYSSYTSDCKKVNTNDYNNYKDNTKKSKNYYNCNTSYVNSCNNYNKNTSDVNNTSKNVDKHSKKCNKKKMAKAHTSYTSNYTKNCHNNVKNRKSNKNNDAYRTKKNMHTRMCGKKKNKSKTKNYYANKHNRDSNVNYSDKVKVKVKCNTKNKNNKNGNSNHKMVKHKKNHNTTKSSKTNNDYNKDNDSVKGTNRNDTCYNSDNNRGSSKKSVNDVGNKKSVNDVGNKKSVNDVGNKKSVNDVGNKKSVNDVGNKKSVNDVGNKKSVNDVGNKKSVNDVGNKKSVN…	ATGAAGATTAAGGCGGTAAAAAAACAAAGTGAAGATAATAATAAAAACTTTATTAATACCATAAAAGAAAATATAAACAAGAATCCTGAACAAAAATTGCATAATATGCAGAACGAAAATATAATCTCCATTAATGATAAAGATACAAATCCAGAAAAAAAAAATTATTATGAACATGTAAATAAAACACCTATTGATTTTGACATAATAGATTCATATATAAATAATAGTTATGATGATTTTCTAATCGACGATTATGAAACTTCATATTCCGATAATTGTTCTATTAAGGAATCAATTAAAGAATTGATAAATAATTGTAATAATATATTTAATAATAACTTGGAAAATAAAATTACTTGTAATTTTTCAGAAGACATTGATTTAAAAGATCACAAA…	AED:0.11 eAED:0.05 QI:0|-1|0|1|-1|1|1|0|1587
N67_000367	augustus_masked-000001F_bc1115-processed-gene-9.0	MDCYNVNTVASKKRKKGSRKRRKSRKMDDDYSSDSVTGDHTVVKMARYKDSKKKKKKSDNDNKWKNYDSDDNTWNSVNKGARRAAKTKTKDNSNSNDNNVNNKNNSYGMHNSNMTRSVDSNSDTNSTYNSNYNRNNVNKKKNSNDDSSVCYNNYNNKTTDNDDSKSDSNTYDKKRRHKSSVSNKNKNKNNKNNVNSDNNYYRKNRKSNNCNNTNDDTKRHYSDDYYHNNNNNNKNDDDYKNYKTKNKKHHDRYKNNYSDNYNNSNSDYTYKKYSVSKNNVTWKNNKMKDNSSTRKKHKRSANKATNVDNSSDSKKKVYNVNSNNNNVSSNVSSNMSSNVSNSNNHDSGMCNSNRKTGTGRRSKNKNNDNKKNNNNDSNSKCNHKNKNNNKTDKNNNNHN…	ATGGAAGATTGCTATAATGTTATTAATACGCCATTTGAAGTGGCTTCAAAAAAACGAAAAAAAGGCTCAAGAAAAATACGAAGAAAAAGTAGAATAAAACTAATGCTTGATGATGATTATAGTTCAGATTTTAGTGTTACAATAATTGGTGAACCAGATCATACCGAAGTTTTTGAGGTTGAAAAAATTATTATGGCAAGATATAAATTAGATTCAAAAAAAAAAAAAAAAAAAAGTGATAATTTAGATAATTTTGAATTTTTAATAAAATGGAAAAATTATGATAGTGATGATAATACATGGGAGCCTTTTGAAAATTTAAGTGTAAATTTAAAAGGAGAAGCAAGAAGAGCTGCTTTAAAATTAACTGAAGAATTAAAAACATTAAAAATAGATAAT…	AED:0.05 eAED:-0.05 QI:0|-1|0|1|-1|1|1|0|1980	Chromo and chromo shadow domain profile.|Chromo domain signature.|CD_CSD|Chromo (CHRromatin Organisation MOdifier) domain		Chromo/chromo shadow domain|Chromo domain, conserved site|Chromo domain
N67_000368	augustus_masked-000001F_bc1115-processed-gene-9.1	MKYKSGNNDKDGKKNHNKSYNRGSSKRYCNNNGGYNKGYHNNRHVNNRYSNKDSKGNSMYSNGKKNNNNNNKTDRRNNKNNDYNRSSYKKGNDKNNKGKNYSHHKKYRSKKKYNNNNYNSNNDNKNKYDDNYHDNYHDNSNNNKTKNNSNHRDHNNANANNDKNNDTYDDHNNNNNSANNNTYNYNSSKSKNDAGKNVSKNDDKTGSNMSNKSSNNSVNTSRTKTSGSKDSNSSSDNNSDNRNSNSNNHDNNMYNDKYKNNKNNHNNGNTVNNRNDHVGNYSGYNHKNMDRNSGHNKYGSNGHSYDNDHSDSSSNMGKTHNTNNRDKYNNNDKTYDGKNNDNTKSKVNTVDRVCCYKHSDDKKVMNVDNTNSKAYVYNHRNNYRNNDKYYANKGVVRHT…	ATGAAATATGAGAAATCATTTGGGAACAATGATAAAGATGGTAAAAAAAATGAACACAATTTGAAAAGTTATAATAGAGGTAGTAGCAAACGATATTGTAATAATGAAGAAAATGGAGGATATAATAAATTAGGATATCATAATAATAGGCCACATGTAAATAATAGATATAGCAATAAATTTGATTCACAAAAAGGGAATAGTATGTACTTTTCTCAAAATGGAAAAAAAAACAATAATAATGAAATAAATAATAAAACAATAGATAGACGAAATAATAAAAATAATGATTATAATCGTTCCTCTTATAAAAAGGGAATAATAAATGACAAAAATAATAAAGGAAAAAATTATTCTCACCCTCATAAAAAATATATAAGATCAGAAAAACAATTCAAA…	AED:0.00 eAED:-0.00 QI:0|-1|0|1|-1|1|1|0|707	CID domain profile.|CID_RPRD_like		CID domain|ENTH/VHS
N67_000369	maker-000001F_bc1115-augustus-gene-9.16	MKKKNNSNKDDNSHSNNKNNDYWKYVNDATCYDDRKSSKNKDKNKKNKKKNKAKNKTDKDRVKYDSRNTYASKNDYNNKTTCNANDYKACSAVTSVNSSKTDNVGNSDKANSKKCYKRKSSNHKSCTDKCSYDGKKMKKYSDDDDDVNYKDVYTVCNCGNCKHCMNKHTYKKKNGTNSNKSYSNTNNSNYSKVCNTMHDAKMDNNYYSGSGGKNKTYNNNYNTNNKMGNKYNNNYKDSDDNVNYVKSDSKKDKYSKVKKRNSNNYACKKNNRMKYSDYKVYKYNKNTNNKWRYYYCKYKNKKTDDYNKNRVNHDRKANSKNNDNSDMMGVSKCVNNNDHYTDDNKATVCCSKRNRNSSYYNNDSYSNNYDRTWACNNKMKNNVSKNKKYRNMGDSGYYK…	AAAAAAAAAAATGATATACTAAGATTAATATAAGTATACAAAAATATACACTTATATTAAGTATAATTATAAAGATAATTTTATACTTAGAATATAGAAGATGTATATTTTGATTATTTATTTTTATATATATTCATAATATGTAGAAGAAAAAAAATAAAAATAACAATGAAGATAAATCCTTTAATATGAATGTGTAATTTATAACTAATGATTAAAAAAATATTAAAAAACATAAATATTTCAAACGAAGAAAAAGATGATAATTTTAGTCACAGTCAAAATATTATAAATTTGATAGAAGAAATAATTAAAAATGAAAATGATTATTGGAAATATGTAAACATACTTGATGAGTTAGCAACGTTGTGTTATGAGGATCCAATAGATTTTCGAAAG…	AED:0.06 eAED:0.45 QI:210|0.75|0.4|1|0.75|0.8|5|0|1782	4Fe-4S ferredoxin-type iron-sulfur binding region signature.|Secretoglobin (SCGB) family profile.		4Fe-4S ferredoxin, iron-sulphur binding, conserved site|Secretoglobin
N67_000370	augustus_masked-000001F_bc1115-processed-gene-9.2	MKDNDSGVKKKKKVKKKKKNTSNNNVNNNKKKNHRKNTNGSRRKKNSSKNNNNYYNDYTKVCMNTNYDNKNDYNNRDKNDKKKKYSNKTKKSYKNYDNVKKKKKKGGKMNVNRGNSKTVNNNNNDSDNKKTTNRRTCSYRNDNYKGWWNGKKCKSNKKNKGKYYKNRNNCKNSSTSTNKYNKNYCTATNSYRSKNSNKTNVSDHKNRTGSYRKKDRNNNRAKVSKYYMDGRNANNNNNNKKSKSGRKDGSMGKNVSDKKDSNDDTGAKSKNDKDGVRNRGTSNSKKVKKGSNNKNKRNKKNDNRKKRKKKMKKCTNKNSNKYDKRNSSDVSDNNKVRKTGNNCSNKRNKNNNSTSYSNSNDGSVKTGSYSSKRNYVDRNSSMSHSKSNKSKSDSKSSSY…	ATGAAAATAGACAATGAAGAAGAAGAGGATATAGAATCAGAAGGAGTGAAAAAAAAAAAAAAATTAGTAAAAAAAAAAAAGAAAAATGAAGAAACCTCAAACAATATTAATGTTAATCTTAATATTTTGAACAAAAAAAAAAATTTTCATAGAAAAAATACAAATGGAAGCCGACGAAAAAAAAATATAATTATTCCTTTAGAGTCATCCTTAAAAAATAATAATAACTATTATAATGATCCGTATACTAAAGTTTGTATGAATACAAATTATGACGAAAATAAAAATATAGATTATAATAATAGAGATATAAAAGAAAATGACGAAATTTTTATCAAAAAAAAAAAATATAGTAATAAACAAACAAAAAAAAGTTATAAAAATTATGATGAAGAAGAA…	AED:0.12 eAED:0.10 QI:0|-1|0|1|-1|1|1|0|891
N67_000371	augustus_masked-000001F_bc1115-processed-gene-9.3	MRKVKDRGYGKTNVNYNNANNRNNNNNNVVYSDCNTCVNNNNSMKKNNKKRNKGSNNSDNKKYAKNNKSKNVKAYKNRVKNNTKHSKYNSTYNYNVTNNVYRRRNTYKSDNRNKRCNSRNSSNNNGRYKNNKAKSNVSTAKSNNNSSKYSSNYYGNKNKNNNNGNKSRTNSHNTKYRGNNGHNDHKSGSDRRNTYNSGNSGNYNNTNKKKRHNKDDKNNRNASKDWKNHYDNSCSSNNTNTKYHKKNKYTNNKTNSNTSKSTHVNNKNYKNYNNYNYNMTNVNRNRHSDMGSASYSAYGSSNSRSKNVNGRKYSSDTKTDMDDKKNDDMKCRNRRSSHVNDTMTSSYDNNDNDYNKSCNKTYNKKKMNCNSTDKMDDSNKCYKKDVSCARKNDKSTSRS…	ATGGAGAGAAAGGTAAAAGATAGAGGCATATATGGAAAAACTAATTTAGTGAATGAATATCAAATTAATAATGCAATTAATTTAAATCGAAATGAAAATGAAGAAAATAATAATAACATTGTAGTTTATTCCGATGAATGTAATACACCATGCTTTGTAAATAATAATAATAGTATGAAAAAAAATAATAAAAAAAGAATAAATATAAAAATAGGAAGTAATAATTCAGATAATAAAAAGTACGCACAAAAAAATAATAAAAGTTTTATTAAAAATATTGTTGAAAAAATAGAAGAAGCATATAAAAATCGAGTAAAAAATAATACAAAACATATACTTCCGTCTAAATATAATTCTACATTTTATTTAAATGAGTATTTAAATGTTGAGCCGACTAAT…	AED:0.09 eAED:-0.11 QI:0|-1|0|1|-1|1|1|0|2393
N67_000372	maker-000001F_bc1115-augustus-gene-9.17	MGHRYAMMGRGNKTWKRMWADYKDKHYNGMATNTAVARVYHYRYWWWANGMGVYGYKAWYMYMNHKRKVAVVASAYGGGWNVK	AAAAAATAAAAAAATAAAAAAATAAAAAAATAAAAAAATAAAAAAAATATAAAAATACACAAAATATAATTATTATTTTCCCCTTTTTTTGGTACACTTATAAGCGTTTTAAAATTTTCAAAAATTTAATAGTTCATATCAAACTTGAAAAAAGGAAAAAAATATTTTATATGGCTAACATAAAATCTTAAGCATGTTTTATTTATAATATACACAACATATTACGAAATAAAATATCATAATTATATATACCACTAAGCAAAATAGTGATTATATACCACTAAGCAAAATTGTGATTATATACCACTAAGCAATAATAGTGATTATATACCACTAAGCAATAATAGTGATTATATATGGATGCCCATTTAAAATTTACAATTGAAAATATAAAAACTT…	AED:0.40 eAED:0.40 QI:538|1|1|1|1|1|2|423|111
N67_000373	maker-000001F_bc1115-augustus-gene-9.18	MNKNRSSSNNNNKMKGDKDGDKKKKRWSKKKNNNSSNDKDHNKYSSDNSNKKKNKNKKKNHYYMTSDDNDNDNGNGDKKNYNDDHDKKYKNNNSMYGNKKKKVRKNDRNSVNKNVDHGNDNKTDGNYGKYNNHKKNHSSDSSMSNSVDHNNSYNNNYKTDSDNTNYNKKKNRNYSNHDMRNYYNSNNSKVKNKANKSDYDNNRWKNNYRYNDNYSGDKKNKKKKTKKNKNASYNGRSKSVKNMKNMKNTYHKSYANSNSSKSDNDKNYHKNNNNYHNYKSTNSANTYVSVNKDNSSTTYSNNDGSNYKKTSGTKNKGKATKKVNNKKNDRKDHDNTYSMTKKDNTHYKNAKYNKNMYDHRSYVDAYKKTKNSAMKSNKTNTKKNMGYYKDADKNNKKYK…	TTGTTTTCCCCTTTTCCCGTTTTTTCAATGTTTTTATTTTCGTCATTTTATTTATTTTATTTATTTTCCTTTTTTGGTGTTAATATATAATACAGATTTTTCGCTTAATTTTTTAATTATTGTTTTTTTTGTAATATAAAGACATTAATCCGATGTACTGTCAAAGATATTTATGTGTATGTGTATGGAAATATTTACAAAATTATTGTTGTGTATGAAAATGTTTACAAAACTATTGTTATGTGTATGAAAATGTTTACAAAATGATTGTAATGCATATATTCATATAATATAATATAATATGTGTGTGCATTTAGTTATTTTTTGTTTGTTTTAATAGACACATATGATTCCCCTTTAGGGGCAGTTCTTTTTATATTCTACTTCTTTCAGATTGTT…	AED:0.20 eAED:0.20 QI:557|1|1|1|1|1|2|371|975
N67_000374	maker-000001F_bc1115-augustus-gene-9.14	MGYTKKNDYTKKDKMCKNDDNDKKNKKNNDDVKKKRTMNDNHRDNTRTKDSRKVYTNYYMNSYCKNNNNNNNTKAKNNNYYHKVNKVTKVTKNRAVNNYDTTKRSDKTKTTRRKNKSGNNMNDYKTWDKNYDAVKNKNKTKNYGGNSDYSYDKAKGRGGYASKNTRKTNKKKKWAVNRDTNKNGRKGVMNRKYNMTRDSHKDNYKTKKVRYKGK	TGATTAAAAATAAAAAAACTAATCAAAATAAAATAACGAAGACATTTGATATACATATTAGTAAAAAATTAGCTATTGAAATTATGAATAGCTGATTAATTTTTCATTTTATTGATTTTTTCAATTTTTTTAATTCATATATTTTTATTTTTTTAATAACACATGTTTTATATAATTCCACTTAAGTTTATTCTACTTCATACTTATTGCTTTATATATATCTTTTAACTGACATTTATTACTTTTTATTTTTTTCATTATTTTATTCATTATTTTTTTCATTATTTTATTTTTTTATTCATTTTTTTGGTTTTTTTTTGGTTTTTTTTTGGTTTTTTTTTGTGTTTTTTTTGCTTTTTTTCTGTTTTTTCAAAATTGAAAGGAAAAAGACAATTACAA…	AED:0.31 eAED:0.32 QI:515|0.78|0.66|1|0.57|0.53|15|683|332
N67_000375	augustus_masked-000001F_bc1115-processed-gene-9.10	MSYGSYSTYNKNNVYYMDSKKKNYVDDNSDTADVYKKTNKRKKSGGSAYDAKSGDYVMDADSHHKYYKKKTNCDVSGSRYNKDGGGWGKRSRVANSNTDTGSRYKTDVKNGKGSMVVRAHKKGKKVGYYNRGSKASNDYCRWT	ATGAGTTATGGATCATTGTATTCAATTATTTTACCAACTTATAATGAAAAAAACAATGTCCCATATATTATTTATATGATCATAGATGAATTATCCAAAAAAAAAATTAATTATGAGATAATATTAGTAGATGATAATAGTGAAGATTTAACAGCAGATGTTTATAAAAAACTACAATTAACTTTTCCAAATGAAAAGCTATTATTATTGCAAAGAGAAAAAAAAAGTGGTATAGGAAGTGCATATATAGATGCTTTAAAAATAATATCAGGTGATTATGTTATTATTATGGATGCAGATTTATCGCATCATCCAAAATATATTTATGAATTTATAAAAAAACAAAAAGAAACAAATTGTGATATAGTTTCTGGTAGTAGATATAATAAAGATGGAGGT…	AED:0.24 eAED:0.24 QI:0|-1|0|1|-1|1|1|0|240	Glycosyl transferase family 2|DPM1_like	dolichyl-phosphate beta-D-mannosyltransferase activity	Glycosyltransferase 2-like|DPM1-like|Nucleotide-diphospho-sugar transferases	Synthesis of dolichyl-phosphate mannose| Defective DPM1 causes DPM1-CDG (CDG-1e)| Defective DPM3 causes DPM3-CDG (CDG-1o)| Defective DPM2 causes DPM2-CDG (CDG-1u)| O-linked glycosylation of mucins
N67_000376	maker-000001F_bc1115-augustus-gene-9.15	MNKKNYNYKRRKKSTKRKKKTHKDKNNKKKNYNGKNNDNNTNNYNDNDNYSYNVVSKKSKNKAKMKKKMNSRSKGYNDKMKNTYSDGNCYSHKRKNKSKNNMNDNSNDKNYNKNDSSDNHTSDRTSVYNYDNYKYASNDCYNYCMNGYGSTASNKKKTVDNMSSYGNYNCHHNYTGKHYNSVD	ATGAATGAGGAGTTAAAGAAAATAAATTATAACGAATACAAAAGAAGACTAAAAAAATTATCAGAAGAATTAACAAAAGAAAGAAAAAAAAAAACAATTCATAAGGATAAACAAAATGAAAATATATTAAAACTAGAAGAGGAACTAAAAAAATTGAATGAATTATACAATGGAAAAAATAATGATAATAATACAATAATAGAACAAAATAATTACAATGATAATATTATCCCTGATAATTTATATTCATATAATGTTGTTTCAAAAAAATCTTTAAAAAATAAAGCAAAAATGAAAAAAAAAGAAATGGAAGAAGAGTTAAATGAACAATCAAGAAGTAAAATTGGAGAAGAAGAATATAATCAATTATTAGACATTTTAAAAATGAAAAATCAAACA…	AED:0.40 eAED:0.40 QI:0|0.75|0.6|1|1|1|5|171|310	OTU domain profile.|OTU-like cysteine protease		OTU domain
N67_000377	maker-000001F_bc1115-augustus-gene-9.19	MKGTVHNKKRRDKSKNKNNNYDKNHKNGYNNNDNKKNNKTTKNNNNDSKNYNNNDSCYCYHGGNCCDNCRSYHYCVSSDKNYNYWYCCKRNGVSGKKKKKRTSTDNTKVKKSGTKYAGNGNYVSNVSTNSHSKYDVSKSVYSYRMKSCGYVKNDYAKAKNWKCGWHTYAKHRVDYNKRAKSSDNCDRKYNKWRRDKRGSDSYSSSYKRSNSVGKKYSYYSNGKNKNYCNKNNSSYHRTRNAKKDDSVDDDVDGKDDYDYV	ATTAAATAGCGAAAAATATTTTTTTTATATTAGGAGAGCAAAAAAAAAAAAAAAAAAATTGTGTTAAGACAAAATATTCGAACTTTTTTTGCCCCTCTCCTTATCATTATTTTAATGTTATGCATATACATGAAATAAAGAATATATATTATATATATTTTTATATGTTTATATATTTTTTTATTATTGTGTATGCTATTTAAAAAAATATATATAATTTTTATACATATTATGTGGTAACATACAGTGAGGGTACACAAAAAGTTGCCAATAATAGTTAAAATGCAACAAACTTTTTCTGTGTTTTAATTTTTGAAGAAATAGTTTATTTTATACATACCACCATATAGGCAACACATAACCAAATAAAAAGCGATAAAATATAAAAACAAACATATA…	AED:0.33 eAED:0.33 QI:466|1|0.87|1|0.85|0.75|8|21|393	Zinc finger PHD-type profile.|Extended EGL-27 and MTA1 homology domain|Zinc finger PHD-type signature.|ELM2 domain profile.|PHD2_CHD_II	transcription corepressor activity|negative regulation of transcription, DNA-templated	Zinc finger, PHD-finger|Zinc finger, PHD-type|Extended EGL-27 and MTA1 homology domain|Zinc finger, PHD-type, conserved site|Zinc finger, RING/FYVE/PHD-type|ELM2 domain|PHD finger protein 12
N67_000378	augustus_masked-000001F_bc1115-processed-gene-9.12	MKDKNKSASSNHDNMNMKYDSKDSNSSKYSDKSSNKTSSYSNNTNNSYANTKSGTRMNKSNVHVKKVTYVKNTRDVVRVNKHDTVHVKKYVKDVTKYNKKVKNVKKKMDVHKSRDVVVYNYVDKDGNKDHNDMTMDYSNNSNRKTDCVYSSNCCNNTSAYNSNNCSMVCNNKDNTNKSKRNYDVDNMGKTNKNVVKVKVVKKDNVYVKKDVDVKNDKYVVVRKKVTWSDKVYKVDCKYVYHDKVTDTKNVRYKGNKNYADNAWMRVNADKKDNKKNADDHCCSDCTCHSNSNSHDSNKSSNNSDTHDHMVHNKWMKDTTKMYNMNAHRNANTSKRAKVMKTSKTNT	ATGAAGATAGACAAAAATAAAAGTGCAAGCATTTCAAACCATGACAATGAAATGCCAAATATGGAAAAACTATATGATCAATTAAGCTTTCCAAAATTTGAAGATGAGTCAAATTCATCATTAAAATATTCTGAAATTGATAAAATATCATCATTAAATAAAACTATTCAGTCATCTATATACAGTAATAATACTAACAATAGTTATGCAAATACTCCGAAAAGTGGGACTAGAATTATGAATAAATCCAATGTTCATATAGTTGAAAAAATAAAGGAAGTACCGACTTATATTGTTAAAAATCAAACAAGAATAATTGACGTTCCAGAGGTGAGATTTGTAAATAAGATTGAGCACGACACTGTTCATGTTATTGAAAAGTTGAAATATGTCCCTAAA…	AED:0.33 eAED:0.33 QI:0|-1|0|1|-1|1|1|0|535	Inner membrane complex protein		Inner membrane complex protein
N67_000379	augustus_masked-000001F_bc1115-processed-gene-10.5	MNKRVNRRNYHSSANNVVTNKNRKKKTWMKKNAKRKKYGNKGTVAKYSYKDNHNDNCDRGKKNNCDDGNDNVGNNNNDSKNSRSKMSSYNSKWDCDKYHYSSMANYSKNYNYDKVADRWKNNKDCSYSRNSKYTNSKYKCYSDDSAYAYTKRMYDVHCNAKYKKNKNSKKGDNVSNDKKSNNTTDVYKYGVNCGNRNNKNKDYNNKNYKNKNKTRTSNKSSKSDNDMSDDKKYSYCVYCGKNKHHDNNVYDKVNNDSNAYGSNYNDYYKNCKKYNNKSKMMGYKYYKMDYYKNNDKSKKKYKVVNMCNSSCKNNSSKYCNDKKYNSYVDYMKNKNDSRDYKTNVYDGTKSNNKDGNSTKYNYKKHVDHKATVNTDNKNKHKYDNDVKNNMKKDNNKNVK…	ATGTTTTTTTTTATAAATAAACGATTGGTAAATATTCGAAGAAATTATCATAGCATTTCTGCCAACATAAATGTGGTAACAAATAAAGAAATAAATAGAAAAAAAAAACAACAAACTTGGATGAAGAAGATAAATGCAAAGGAAATACCACGAAAAAAATATGGAAACAAATTAGGAACAGTAGCAAAACAATTATATTTATCACCATATTTAAAGGACAATCATATAAATGATAATATTTGTGACCCACGTGGTAAAATAAAATTGAATAATTGCGATTTTCAAGATTTTTTAGGAGAGAACATTGACAATGTTGGGAATAATAACAACATTGACAGTAAGAATAGTATTGAAATAAGATCAGAAAAAATGTCGAGTTATGAAAATTCTAAATTACAA…	AED:0.13 eAED:0.13 QI:0|-1|0|1|-1|1|1|0|638
N67_000380	augustus_masked-000001F_bc1115-processed-gene-10.10	MNKKNNKSKANVSASKNGYKGNYTNNKNVKSNSNYNSYSDVDGSDKSSNRNHKYNNNNKSRNNRKKNKTNNSNDDTVRDDDDDDDDDDDDDDDDDDDDDDDDDDDDRGDRKMSTDSDNNKKKKKNKNNYKDDKSNKNNVNTKNDNSDYYDYSNYSYYDTGNGSKKYNNVSNYKGKNNHDNNNNTNSSNNNTKASTSSYKASGSNNTRNDKTYKTVKNKDRNNKKYTSGSNNDNTVNRNVDNNSNTGMNTNNNKSYVYSNKKKKNNKNGNSNNTKKKTKKKKKKKNTTDTNDRTTYDDKRNMNANNNVNNSGNNRNHGVSSRNNNTSYVNKNRNKSNKTMTSSNNHNNNSNSNSNSNNNMYKGTSGVKNKTKNKGDDGKTGNGNGDDSNMNKRNNKNDNS…	ATGAATCAAAAAAAAAACCCAATTAACAAAATTTCTAAACAAGCGAATGTAAGTGCTTCCCAAAAAAATGGCTATAAAGAAGGTAATTATCAAACCCCAAATAATAAAAATGTTTTTAAATTTAGCAATAGTTTAAATTATAATAGTTATAGCGATTTAGTGGATGGATTGTTATCTGATAAAAGTTTAAGTATAAATAGAAACCATAAATTTTATAATATAAATAATAATAAAAGTAGAAATAATATAAGAAAAAAAAATAAAACAAACAATAGTAATGATGATACAGTAAGGGATGAAGATGATGATGAAGAGGAGGAAGAGGATGAAGATGATGATGAAGATGAAGAAGATGAAGAGGATGAAGAAGATGAAGAGGAAGAAGATGAGGAAGACGAT…	AED:0.01 eAED:0.49 QI:0|-1|0|1|-1|1|1|0|2438	dnaJ domain profile.|DnaJ domain|DnaJ	protein binding	Chaperone J-domain superfamily|Tetratricopeptide-like helical domain superfamily|DnaJ domain|Tetratricopeptide repeat
N67_000381	maker-000001F_bc1115-augustus-gene-10.1	MNTKNSKNCTNTTRVNKKRNAMRKVYTYNNKRTHKHCRNSTCNRCNWNKNNNDKKKCRNYCANKNGNTSRYMKYGNKNTDYDKNCKVNKYTTSRDMKNKDMSNNKKCCNCTNTSTSKNKHNTSAYSHYANYDAKKKAKKS	GTTAATAATAAAATGCAAGGTGTGAATATAACCACATAATAAATGTTAAAATTATCTTATAAATCTTTTTAAAAAAAAAATTACATTGTTTTTAAAACATTTCTTTGATAACTTTATTTAGTTTATTTTTTTTTTTTTAAATATATCATCATTTTAGGAAATTGGTTACTGTTAATATATGGCTAGTTACACTAAATGAGGTGAAATAAAAAGGGAAAAAATAAAAAAAAAGGAAAAAAATAATAAAACAAATAAAGTATTTGAGGAAATAAATAAAGCTCTACATTTAAGACTTATGATTCCAACTATCACTATATTCTCATTCATTTCAAAAGAAAAAAATGTATGTCAATATATGTAATTAAAAAAAATATATTAGCTGTATATGCTTTGTATATA…	AED:0.04 eAED:0.04 QI:570|1|1|1|0.5|0.66|3|314|233			Vacuolar protein sorting-associated protein IST1-like
N67_000382	maker-000001F_bc1115-augustus-gene-10.0	MSTWNKKSSKVNVDSTNKNTHNNTGKSKVSSKYKNDDYYNAKKWVNKKWKKKKKKKKKNKDKNSNNYSYMYNNNNNRTDNDMHYSNNNKYHYSNRCNKGNSNNNTYNNRNDKNKTHTNSNHKNNWKNDGNDGNDGNGGNGDNGDNGGKNDSNKSKSSTCDCSNKYKYNNNSYNSSSYSSKNDNSSSKYNSSNSNNNKKYTKRNCKMNKAKYNKTTNNNSYCTTKKKYGRRSKTNNNYNHGVKDYSDNKYKNNVKNKNKKNVKDDTGRNTYRCKKKKNKMRYCTKCWHCNNKNYKKVGGYGMNSTGNKKVKKNTYSNRKYYKKYCYYTNVYKNTWYKYNYCNYYDYVWRVSHHCSSYKYGSTNRNDYSRYNKNKGRNKRNSYRNKVNGKRNSAKDYDKKV…	ATGTCAACATGGATAAACAAAAAGTTTTTATCGCTTTCTGAAAAGGTAATTGAAAATGTGATTGATTCTTTTACAAATAAAAATACCCATTTAGAAAATATTCAGAACATCCAAGAGACACAACTAGGAAAAATAATCAGCAAAGTCATATCGTCAAAATACTTTTTCAAAAATGATGACATATATTATAATGCAAAAGAATTAGAATTTAAATGGGAGGTAAACAAAAAATGGAAAAAAAAAAAAAAAAAAAAAAAAAAAATTCAAAATGAAATTCAAAAACAAGACCTTAAAAATTCCAATAATATATATAGTTACATGTATAACAATAATGAGAATGAACTAAATAGAACCGATCTCAATATAGATGAAATGCATTATTCTAATCTTCTTAATTTA…	AED:0.00 eAED:0.23 QI:0|0|0|1|0.5|0.66|3|0|1525
N67_000383	augustus_masked-000001F_bc1115-processed-gene-10.12	MKDANYRNWNKYNNCSSDTVKKWNRRNGKGKKGTGTKVNGTVKCAVNSTVGTDRAAKMCVNYNKYNTTKCHSDNHSKVSTNHKNKYKYASGSAHVNNASHANRRSGKKKTNNSNKYMNNKNNNNDNTNNNKNVKNKGNNYKSVKHWGGGCDSCYNHHSKVCDKYNHYKYKWCDYRKHRNSRGGGDNDNTKNKKTKSGKSKGTNNKNNNNCKCYSCNDMDKSYKYYCTRNSYYATHKYDNMNWRCRGRYANYDRGTKGNNYKTYRRRKKKNNNYSTNYKDDDSDYMSDHKDNVASKCYKSKTKSRYTKHKKWVDY	ATGAAAGATGAGCAAGCCCCGAATGAATATTTTCGGAATTTATGGGAAAACTTGTTAAAATATGAACAAAATAATATATGTTCTTTATTTGAGTCATTAGATACGGTAAAATTTAAGGAAGAGATATGGAATCGTAGAAATGGAAAAGGAAAAAAAATAGGAACCGGAATAACTAAAGTATTAGAAAATGGAACAGTATTTGAAAAATGTGCTGTTAATTTCTCAACAGTATTTGGTACAATAGATAGGGAAGCAGCCAAACAAATGTGTGTTAATCAATATAATAAGGAATATATTAATACTACAAAAATTTGTCATTCCGAAGACATAAACCATATTATATCCAAAGTTATTAGTACAAATCACATAAAACTTATAAATGAAAAATATAAATTTTAT…	AED:0.45 eAED:0.22 QI:0|0|0|0.5|1|1|2|0|472	Coproporphyrinogen III oxidase	coproporphyrinogen oxidase activity|porphyrin-containing compound biosynthetic process|oxidation-reduction process	Oxygen-dependent coproporphyrinogen III oxidase superfamily|Coproporphyrinogen III oxidase, aerobic	Heme biosynthesis
N67_000384	maker-000001F_bc1115-augustus-gene-10.2	MANVSGAWTKNNNCKRNTGKKKCDYNRCKNTKNSSGVNDNAVNRNKGKCVKSTTKKHRNKRAKNAKKVSHTKNNNVKKTKKYKRSKTHTNTKSNK	TTTTAATTTTTTTTAAATTATATTTAACATATTCCTAAAATTTATTTTACATTTATAATCGTATTTTCTGTAAAAAAAATATTACATAAATATAATAAAAATATATTTGTAATAAAAAAAAGGAATTATTTTAACAATATTTATATTAACAGTTCATAAAAATAAATATTTAAAAAAATGGCAAATGTAAGTGGAGCTCTTATTTGGGAATTAACCAAAAACAACAACTGTTTTCTTAAAAGAAATATAACAGGAAAAAAGGAAAAATTATTGTGCGATCCTTATAACTTAAGATGCAAAAATACAAAAAATAGTAGTGGTTTGGTAAATGATAATGCTGTTAATCTCAGATTAAATAAGGGGAAAATATTTTTATGTGTCAAATCAACCACCAAAAAG…	AED:0.39 eAED:0.39 QI:177|1|1|1|1|1|3|361|126	Ribosomal L28e protein family	structural constituent of ribosome|ribosome|translation	Ribosomal protein L28e|Ribosomal L28e/Mak16	L13a-mediated translational silencing of Ceruloplasmin expression| Peptide chain elongation| SRP-dependent cotranslational protein targeting to membrane| Viral mRNA Translation| Selenocysteine synthesis| Major pathway of rRNA processing in the nucleolus and cytosol| Formation of a pool of free 40S subunits| GTP hydrolysis and joining of the 60S ribosomal subunit| Eukaryotic Translation Terminatio…
N67_000385	maker-000001F_bc1115-augustus-gene-10.3	MNVNNDTTTSVKKGVNKSKKVKNKKGNKKMKARYKGVGYKRSRNDNTSRNVNTRKHAYVGKRVAYVYRTNKHHDGVKKCWGKVCRTHGNSGVVRARATHAGNRVRYSN	GTCGTAATTAGAAATTAGTATTTAGTGAAATTAAATAATAGTATATTTTTAAAATAATTTTTTATAAAACTTGTAAATTTTTTTTAAAAATTAATTATAGATATATAATATATTTTATATAATTATAGAATAAACATTTTTATTTTTTTTTTTACTAAAAACTTAAATTTAAAATGGAAAACGAACAAATTGTTCAAAACAATGATACTACTACTTCCGTTAAAAAGGGAGTCAATAAATCTATTAAAAAGGTTTTAATTAAAAACAAAAAAGGAAACAAAAAAATGAAAGCTCCTAGATTATATGAAAAGGGTGTTATTTTAGGATATAAAAGATCACAAAGAAATCAAGATCCTAACTTTACTTTATTATCTATAAGAAATGTTAATACTAGAAAGC…	AED:0.35 eAED:0.35 QI:173|1|1|1|1|1|3|609|143	Ribosomal protein L35Ae signature.|Ribosomal protein L35Ae|50S ribosomal protein L35Ae [rpl35ae].	structural constituent of ribosome|ribosome|translation	Ribosomal protein L35Ae, conserved site|Ribosomal protein L35A|Ribosomal protein L35A superfamily	L13a-mediated translational silencing of Ceruloplasmin expression| Peptide chain elongation| SRP-dependent cotranslational protein targeting to membrane| Viral mRNA Translation| Selenocysteine synthesis| Major pathway of rRNA processing in the nucleolus and cytosol| Formation of a pool of free 40S subunits| GTP hydrolysis and joining of the 60S ribosomal subunit| Eukaryotic Translation Terminatio…
N67_000386	augustus_masked-000001F_bc1115-processed-gene-10.15	MDDYYVRTDDKTNKTNDKDNNNSHACANNNVDMRYCSDYNTNNSGNSWANKNAKVDYYNKYAKKNYNKDNCTKSNYKNKKKNANDYHTNNDNNNNSYNKYDYKRNKYKNNSKNSSNNNHNHSSDNNNNKNDTSKNYNNNKKNDTSNSAKVHHVNNVKNNNVRRGNYGKWDNNKNDTGNWCSASKWVDMCDNSSNKNGAGCANASHSNVCNANSKGTNMVSDNTNNYNNKNYCDKNWSKKVCNDWTDDNTYKDTDNTYMKYDCGSDYDKNVSNKKKNGTYVCKNRDGVKKNVKNYTNTNMDTKSASSDMVMKCVN	ATGGAAGAAATAATTGATGATTTAATTTATTATGTTCGAACAGACGAAATAGATGAAATACAAAAGATACTAGAAACAGAAAATATAAAAACAATAAACGATATAAAAGATGAAAATAATAATTCGTTATTACATTTTGCTTGTGCAAATAACAATGTAGATATGATAAGATTCTTATTATATGAATGTAGTATAGATTATAACACATTTAATAATAGTGGTAATAGCCCTTTATTGTGGGCTATTCAAAATAAAAATTTTGAAGCTATAAAAGAGGTTCTTTTTTTCGATTATTATTTAAATAAGTTTGAATATATAGCTATTGAAAAAAAACCAAATGAAATTTATGAAAATATATTTAAAGATATAAATTGTCCAACATTTTTAAAAAGCAATTAT…	AED:0.30 eAED:0.30 QI:0|-1|0|1|-1|1|1|0|536	Ankyrin repeat region circular profile.|Lysine methyltransferase|Ankyrin repeats (3 copies)	protein binding	Ankyrin repeat-containing domain superfamily|Ankyrin repeat-containing domain|Lysine methyltransferase|Ankyrin repeat
N67_000387	augustus_masked-000001F_bc1115-processed-gene-10.7	MKDKKKCNVDDKKASYAYDNNTSNNDSVDKKNDSNNNKYKHGVKKSDRYTGVVYDDDKDHKKNVDYNKNVVKKNKVNNSDRNTNYSNASDYGKTNKNKHSSDWAHNHGYHKNNDNNAMNKDMHSNTNDRNKNYTRNDNNDACKYAYKCTHSHMNNTSNKCVKWNYMCKWDHKNYGHNYNRRNKKSKAYAADYYS	ATGATATTAAAAGATTTTTTTTTTCAAAAACCAAAGATAATTAAATGCGAAGAAAATGTTGATGATATAAAAAAAGCATCATATGCTTATGAAGATAATAACACAAGTAACAATGACTCAATTGTTGATATAATTAAAAAAATACCAATAAACCCTTTCATTGATAGTAATGAAAATATAAATAAATACAAACACGGTGTGGAAAAAAAAAGTATTGATAGATATACAGGTGTGCAAGTATATGATGAAGATGATGAAAAAGATCATAAAAAAAATCAACCAGTAGATTACCCATTTCCTATTAATAAAAATGTAGTGTTTAAAAAAAATAAAGTAAATAACTCAGATGAACGTATTAATACAAATTATAGTAATATAGCTAGCGATTTATATCCAGAA…	AED:0.00 eAED:-0.00 QI:0|-1|0|1|-1|1|1|0|275
N67_000388	augustus_masked-000001F_bc1115-processed-gene-10.8	MMNTNKKYNYTDKNKVGSNKYYTKVDTHKKKNYNKTNNKKTYKNKKNNNKKYASKARGYGCSCNVKKNVDNSKRYVRCRRCNKNNMKTYARKNTYDKNNKNYNNVVKRVMKNKKHSNVKYNSNSVSKNNNNNNKSSCYSSCSSTDKDDKSGKKKKVYKNVKYSVKNYNSNNKKKNDTWKGNDKNKYNHKNNTNNMNNKKNKKSGNNTGSSDSSSSHSVYNYYNSKKKKCVSCKYTNKKYNYKNNKVCNNDMNNKKRTYK	ATGATGGAAAATACAAATAAAAAAATAGAATATAATTATATTACTGATAAAAATAAAGTAGAAGGTTCAAATAAATACATATACACAAAATTTCCTGTCTTTGATACACATAAAAAAATAAAAAATTATAATGAAAAAATAACAGAATTAATTTTGGAGAATAATAAATTAAAAACATATAAAAATGAATTAGAGAAAAAAATAATAGAAGAAAATGAAAATTTTGAAATAAATTTTAAGAAATATGAAATAGCTATTTCTAAAGCGTTACGCATTGGATATGGCTGTTCTTTTTTATGTAATGTGTTAAAAAAAAATGTGGATAATAGTAAAAGATATGTTATAAGGGAACTATGTAGAAGATGTAATGAATTTAAAAATAATATAATGAAGACATAT…	AED:0.23 eAED:0.23 QI:0|-1|0|1|-1|1|1|0|403
N67_000389	augustus_masked-000001F_bc1115-processed-gene-10.9	MSGYKNKYRNNYNSSCGNNNYKSKGKCTNGKGVNKNKASYGSYNNDDKVDMDGSTRNNSSYKTNDVHGCYGSKKNRNSKMKSNKSDNHGSKHTDDMKYNNDKNVNKNKSCCVGSGGKVSMYTAKNSHMDYNYHSNNAYSKKMSKTYNKNKNKNKKYKDDSSCMSKNKNKTWNNVTYNHNTNNYKYKYTKCSVAKKSDAYTDYHKNSKNYNSSHAVYVDAHCANT	ATGAGTGGCTTGTTATATAAGTTAAACAAATTTTATCGGATAAATGAAAATATATATAATTCATTTAGCTGTGGAAATAATATTTTGAATTATAAATCTAAAGGTAAAATATGCACAATAAATGGAAAAGGTGTAAATAAAAATAAAGCATTTTTTTCTTATGGGTCATATAATAATGATGATAAAGAAATTGTAGATATGATTGATGGAATATCTTTTACAATACGTAATAATAGTAGTATATATAAAGAAGAGACAAATGACATTCCTATTGTAATATTACATGGTTGTTATGGAAGTAAAAAAAATTTCCGTAATTTTAGTAAAATGCTTAAATCAAATAAAATAATATCATTAGACTTACCAAATCATGGAGAATCTAAACATACAGATGATATG…	AED:0.27 eAED:0.27 QI:0|-1|0|1|-1|1|1|0|347	alpha/beta hydrolase fold|Alpha/beta hydrolase fold signature		Alpha/beta hydrolase fold-1|Alpha/Beta hydrolase fold
N67_000390	maker-000001F_bc1115-augustus-gene-10.4	MNNHTNKYHKVKKKKNASHNMNSSNVNDTNSDKGNNKNSSDKNYKGNNNMSNNSSNNSNNMSDTKVTDKNNTDNYNNTNSNNKNTDKKSSSAKNVKDTNKDYASDSVSTHSSTSKSDNSKKNYTNKKNNNVDNNDDDYVSASCNSKNDVKSVKSSNMSNSVNYNNNASTTNSDKTNNDDKKNTNNDYTDNNYNNSRMKKRGTSDMNCMDKKKDVTSNNKDTANVDNDNNDKKNTTTNKKCYDDKVDVNGCHTNSACDNSDTGNKKRDVNGNAKDGNTDVADNANKNNNNNANNVTSNRVCNDKSNSDANSVADSNNDKANKSSTACANTMSYDSNWAHKTDVNDNHKYTDSDDDNSVNNVNWNNTSSHTNSKTSNKNVNHSNNVKNRSMKDDANNSVMT…	ATTTTTAAGCAAATTAAAAAAAAAAAAAAAAAAATATATATAAGGGTGTGTTGCAATTATAAGCTAAAGAAAAGCAATTTATATATATGCAAAATAATGAGCATCAACAAACAATAAATAAAATTTATTTGCACATTTTAAAAGTAAAAAAAAAAAAATTGAATGCTTCACACAATATGAATAGTAGTAATGTGAATGATACAAACAGCGACAAAGAACAAGGAGAAAATATAAATAAAAACAGTTCCGATATAAAAGAAAATTATAAAATTGGAAACAACAACATGTCTAACAATTCTAGTTTCAATAATTCAAATAATATGATTTCAGATACAAAAGTAACAGATTTAAAAAACGAACAAATTAACACTGACAATTATATAAACCCTAATACTAATA…	AED:0.07 eAED:0.07 QI:86|1|1|1|1|1|2|234|1267	AP2 domain	DNA-binding transcription factor activity|regulation of transcription, DNA-templated	AP2/ERF domain
N67_000391	maker-000001F_bc1115-augustus-gene-11.19	MKYSASNVNCKNVVSRYCNDNCYSGSRASDRSSYRKNKNYDKKKKKVAYNVNKRSRKYYDYYKNDSNVNNKKVSAGYNNKYKNHKSKHKDRKKVRMKYYKTYKKKKSMAYNNKYNNNGKVNTKKCTWKWVKYYNCYDSDKTRRCNMSDKWDADDDNKKMKKWVKKKKAKRRKSSAKYKKKRMKKKGSNYND	TAACATTTTAATAAAATATGTGCATAACCAATTCAAATGTGGGATTAATACTATAATAATTATATTTTTTATTCTTGTAATTTTTATTAAATAATTATTGTAAGAAAATATACACGAAAAAATATAGTCATATATTTTTTAATTTTTTTATTTTGGTATTTTTCTATTTCAAGCTTATTTAGGCTTATTTTTATTTGATACATTTTGCTGATTAGAGATAGTATTTGTCAAATTGTTGATATATAAGATTATAAATATTGGAATTCTTAGAGTGGAAATAAGCACAAAATGGAATATATATAAACAGTGTGAATCATATTTAAAAAAAACACAAAAGTAGAAGTAACACATGTAGCATTGATATTGAAATGAAACCATTCTTTTAATCTCATTTAATCT…	AED:0.27 eAED:0.27 QI:498|1|1|1|0.33|0.25|4|546|321	DnaJ|dnaJ domain profile.		DnaJ domain|Chaperone J-domain superfamily
N67_000392	augustus_masked-000001F_bc1115-processed-gene-10.17	MSNKYKDVKMSGRNATTTNYGSYTNNDKKNMKKNNKNNVSANARRMSVTAKVNNTGVADCHRGKDADNKDYKYNSNCCKHVKCNSNNNNKTGNNYCYSKDKWCNKKKNNKVVDNTKGSGCKGGKTHAKWSVCTAVYKMSNDVHKTNYKKDVTCKNVDSGNVAKNDCSSCRACKYKTKTKNHTVSTGCSADKKANKVKVNVKMTS	ATGAGTAACATAAAATATAAAGATCAATTCGTTAAGATGAGCCAGGAGGGGCCACGAAATGCTACCACTACAAATTTTTATGGTAGCTATTTTTTAACAGAAAATGAGAATTTTTTTGATATAAAAAAATTTGAAGAAAACTTAGAAATGAAGATAATAAAAAACGAAGAAAACTTATTAATATTAGAAATAAAAAATTTAAATGTATCAATAGCTAATGCATTAAGAAGAATTATGATATCAGAAGTACCTACAATTGCTATAGAAAAAGTAAATATTTTTCAAAATACGGGAGTAATAGCAGATGAAATATTATGTCATAGATTAGGGTTAATACCATTCAAATTTGATGCAGATTTATTAAATTTTAAAGACCCATATGAAAAATATAATAGTTTA…	AED:0.00 eAED:0.00 QI:0|-1|0|1|-1|1|1|0|336	RNA polymerase Rpb3/RpoA insert domain|RNA polymerase Rpb3/Rpb11 dimerisation domain|RNAP_I_II_AC40	DNA-directed 5'-3' RNA polymerase activity|transcription, DNA-templated|protein dimerization activity	DNA-directed RNA polymerase, RpoA/D/Rpb3-type|DNA-directed RNA polymerase, insert domain|DNA-directed RNA polymerase, insert domain superfamily|DNA-directed RNA polymerases I and III subunit AC40	Cytosolic sensors of pathogen-associated DNA | NoRC negatively regulates rRNA expression| B-WICH complex positively regulates rRNA expression| RNA Polymerase I Transcription Initiation| RNA Polymerase I Promoter Escape| RNA Polymerase III Chain Elongation| RNA Polymerase I Transcription Termination| RNA Polymerase III Transcription Termination| RNA Polymerase III Abortive And Retractive Initiatio…
N67_000393	maker-000001F_bc1115-augustus-gene-11.20	MKNKGKGGKNRRRGKNDNGKRYKDYAVRMGNGRAHCDGVKRCHRGKMRKRVWNSGDVSRDYDSKADVAKYTDARSKAHGTAKNTDDDDGHGVDDSDGGMNNDRKDVDVGRAVMYTYSCNRRRN	ATTTAAAAAAAAAAAAAAAAAAAAAAAAAAAAAAATATATATATTTGTCGTGCTAGTTAGAAACATTTACATTTTCAACTTTTTAAACACGTCAATAAAACAACACAATAATTTTACAATTTAGTAAAAAGCAAATTGTCCAGAAAGGGGATAATTCTATAATATTTGTAGATAACACAAAATTATATATTTTTTTAATAAAAACAATTTTTTTATGTAATATTTTTTAAATATGCCAAAAAATAAAGGTAAGGGAGGTAAAAACAGAAGAAGAGGAAAAAATGACAATGAAGGAGAAAAAAGAGAATTATTATACAAGGAAGAAGATCAAGAATATGCTCAAGTATTGAGAATGTTGGGAAATGGACGATTGGAAGCTCATTGTTTTGATGGAGTTAA…	AED:0.33 eAED:0.33 QI:232|0.8|0.83|1|1|1|6|714|179	Translation initiation factor 1A [eif1a].|S1_IF1A|S1 domain IF1 type profile.|Translation initiation factor 1A / IF-1|eIF-1A: translation initiation factor eIF-1A|Eukaryotic initiation factor 1A signature.	RNA binding|translation initiation factor activity|translational initiation	Translation initiation factor 1A (eIF-1A)|RNA-binding domain, S1, IF1 type|Translation initiation factor 1A (eIF-1A), conserved site
N67_000394	maker-000001F_bc1115-augustus-gene-11.23	MNNKGKSNVYYKNGKKNVKNCTCSNSNKDDNNKYKNTNNYTNKNGKSYNSYTNTHSNDYSNDYSNDYSNDYSTANNYVDSDYSHNNKKVKTKTNTSNDKKKKTKNNVWVYCKKNDTKDKGNSDVCTKYTNCRKVYCCSKYANDKNNCWDDSNNTNMKYNYSKSYKTKDSCGYNHASNKNCYAGNNNYVSNKNKYDTKNKKYAAGHSHNCTYKNYGWGNNMHKYDKNVKSKNAWNSSSRTKRKTKRKKVNCNCSGSGNCSGNMKVKKGDKKKCCGSSCMKNKNCYVMGVTDMNNNGKKTKKNKKKKVDNCNDVHKTKVNKDTKHNKSRHNRHANSYNSKNGKKNHKKNHKKRSDSDSDSDKNDHNYTDNSDWKKSKKSKSKYDCNRNSYSSVKDKKDRNK…	ATGGAAATAAATAATTTAAAAGGAGAAAAATTAAGTAATGTCTATTTATATAAAAATGGAGAAATAAAATTAATAAAAGAATTAGAAAACGTTTTTATTAAAAATATATGTACATGTAGTAATAGCATAAATATATTATTAAAAGATGAAGACAATATAAATAAATATAAGAATACATTGATTCAAATAAATAATGAATATACTAATTTGAAAAATGGAAAAAGTTATATAAATATTTCGTATACCAACACTCATAGTAATGACTATAGTAATGACTATAGTAATGATTATAGTAATGACTATAGCACCGCTTTTATTAATAATTATGTCGATTCTGATCTAATTTTATATTCAATTCATGAGCCAAATCAAAACAAAATAAAAGTAAAGACAAAAACA…	AED:0.20 eAED:0.66 QI:0|1|0.5|1|1|1|2|151|857	Regulator of chromosome condensation (RCC1) signature 2.		Regulator of chromosome condensation, RCC1|Regulator of chromosome condensation 1/beta-lactamase-inhibitor protein II
N67_000395	augustus_masked-000001F_bc1115-processed-gene-11.11	MDKAKSYNSSKNNNHNNNDYSDNRKDYNKNGNNNMTNNAKSNSKKNSDSNNRNVSNNCKNCNDTCRCKSSNSNMKNSNKNRKKKNKNYHDNKSNSDNYSYSDNYDDNNKKTKNKNRSTYSHKRKDKVKKKKKNYKNSKTNKKSKNKRASATMNSNSDTTSDWSNKSND	ATGGATAAAGCAATAAAAAGCCAACAATATAATTCGTCAAAAATAAATATAAATAATATACATAATATAGAAAATATTCAGATTCCAAATGATGAATATATATTTTCCGAAATTATAGATAATAGAAAAGATGAAGAAATATATTTTATCAATAAAAATGGAAATGAAAATATTGAACCTTTAAATATGACTAACATTAATGAAGCACAAAAAGAAAGTAATTCAAAAAAAAACAGTATAGATTTTGAATCTTTAAATCAGAATATTTTTAGAATCAATGTCTTATCAAATGAAAACTGCAAAAATTGTAATGATACATGTAGATGTAAAAGTTCTAATCAATTAGAATCTAATATTATGGAACAAAAGGAAAATAGTAATATAAAAAATCGAAAAAAA…	AED:0.00 eAED:0.00 QI:0|-1|0|1|-1|1|1|0|249
N67_000396	maker-000001F_bc1115-augustus-gene-11.21	MNGNGNNMTTTKMNCDKKNVNDNKKNNNYKTYKCGYKVNNKKTKKNKNHNMSNRNVKKDSYKYSYKNKSDSNSKNNSNVGVVKNTNVYARMSNYCKDYMSKGKMSVNYNYDSDKYNSRHKDDDRCGDNSNNNDDNNKYYNVRNKKDNAVNKNDYNKNKKKSNACGKYNKNSYHNKKKHDDSVHNNNMYNCAKNNDNDDCCRTMKMCNDSCGMKNKSNMKDSSVKKNCKKNRSNVCHDYGKKSHVCVDKGNYSGHKKKMVNKSMKMANNNNDSNNDNNDDDDDDDHSKHVVYVSNNKMCTNKVHNNYYDKNDNKNVKKKRNKTYYGYYKNDKSVDKTNHMSSYYYVNKKKKMNYYKNMSNKYNKKNNDNRKRSNKKMCNDNDKNYTKRNKTMGWKGNKRC…	ATGGAAATAATAAATGGAGAAAATATAGGAATCAATAATATGCTTATAACCCAAACAACTAAAATGAATCTCGAAATTATTTGTGATATAATAAAAAAAGAAAATATAGTAAATGATAATAAAAAAAATATCATTAATTTTTTATTGAATTTTTATAAAACATATAAATGTTTTGGATATAAAGAAATTGTGAATTTAAATAAATTTTTAAAATTAATTATAACTAAATTTAAACAAGAAGAAAACAAAAATATTTTTTTTGAACAAATTTTATTTATACATATAGAAAATATGTCTAACCGATTTATAAATGTAAAATTGAAACAGGATTCTCAATATATTGAGGAAATTAAATTATATTTTTTTTTTATTCTTGAGTTGAGTTTATATTTTAAGAAT…	AED:0.41 eAED:0.34 QI:0|0.8|0.33|1|1|1|6|20|827
N67_000397	augustus_masked-000001F_bc1115-processed-gene-11.3	MANNNKKDNKKKNDKSVCNHHVSSYKWVKNKKKKKSNKKKKKTNYTNYNRDWYNWDKNYDNRKCKNYYNNKYRCSNKYRGSDGDYDDDNNNDYKNDKSKNTYKKMGSDNNYSVYNMKYRNTSNYSNRCSTWYVYRSKATHSTKAKDKYYWDVTYDAKNAKYGTWKNHRKAKVNRKDMVTKKSDSRYKSNKNNNYGHYTWGHATGVVDGKVDVKSKGARSNWVNKMGGGRSKSCNSNDDHAVSHNHNDHMDVRCKKKKDVMWYVGTTSGCKTDKYSWGDRWVSCWNNNKTCRDGWNNKKGDTDVYKYKYAAHWSGRKGDSDNSWGSKGKSKYSGDTAYKDDKKGKHGDAASGAYNNSKYHHHWSVKWRDRAMAGVHWGTRSARDDAAGVSSNRNYNHTKK…	ATGGCTAATATAAATAATGAAAAAATTCAAAAGGATGAAAATAAAAAAAAAAATGACAAATCTGAAGTTTGTAATTTTCATCATGTATCATCATATAAAGAATGGGTTAAAAATAAAATAAAAGAAAAGAAAAAAATAAGTTTGTTTAATTTAAAAAAAAAAAAAAAAACTATCAATATTATATATTTTATTACTATTCTTATATTATTAAATATAATTTATAATCGCTTGATAGATATATGGTATAATTGGGATGAAATAATAAAAAATTATGATGAAAATAGAAAATGTGAAAAACCAAATTATTATAATTTGAATAAATATATAAGACAATGTAGTAATATTTTTAAATATTTAATAAGGGGGTCATTTGATGGAGATATATATGATGATGATAAT…	AED:0.35 eAED:0.35 QI:0|-1|0|1|-1|1|1|0|779	Beta-lactamase superfamily domain		Metallo-beta-lactamase|Ribonuclease Z/Hydroxyacylglutathione hydrolase-like
N67_000398	maker-000001F_bc1115-augustus-gene-11.24	MSSSDSNNKMSYYVKKHNGYKGYGKCVGGNYSGASSATTRGADCVVSSKCSTHKNYSVYYYTNKKNNNYKDNCVYSNRDSCVGGGNDKTNCKYDKSNDADTNTYNVKNYKNCTNKNKKMYTKKNNNYTNYGHKNGKKDNDSKNSTNSKRAGGDTGAVAWGSKKKDAKDKSDCYDYDASTNASYKYCKTKRHGMATDVNNYYCKKKTDSKR	TTTTTTTTTTAATATCTTAAACTTAAATATTTGAAAACAAAATGGAAGAATTCCCATTTTCTTCGTCACTTGATCTTTCCAACCTAAATAAAATGCTTTCATATGAACAATTATACGAAGTAAAGAAACATATTTTACCTGAACTCTTAGAAAATGGATATAAAGGTTATTTCGGAAAAATATGTGTAATTGGTGGAAATGAAATATATTCTGGAGCATCATTTTTATCGGCTTTAACCACACTTAGATTAGGAGCCGATTTATGTTTTGTTGTGTCTTCAAAAGAATGTAGTACACATTTAAAAAATTATAGTCCCGAATTAATTGTATATCCATATCTATACACAAATAAATTTCCAAAAGAAAATAATAATTATAAGGATTTAGAAAATTGTGTAG…	AED:0.27 eAED:0.27 QI:41|1|1|1|1|1|3|2298|364	YXKO-related|ADP-dependent (S)-NAD(P)H-hydrate dehydratase [nnrD].|YjeF C-terminal domain profile.|yjeF_cterm: YjeF family C-terminal domain|Carbohydrate kinase	ADP-dependent NAD(P)H-hydrate dehydratase activity	Ribokinase-like|ATP-dependent (S)-NAD(P)H-hydrate dehydratase	Nicotinamide salvaging
N67_000399	maker-000001F_bc1115-augustus-gene-11.22	MNDKVVDYRKCSATSRAKHGAVNVGMVDKNGVYTGNTASGYVRRGSDACNRHKKMSSN	AAAAAAAAAAAAAAAAAAACATATTTTTTACTATTTCTTATAATTTTGATTAGCATTATTTTTCCATTTTTCATTATACAAATATAAAACTTAACAAAATGTTTAACGATCAAAAAGTATTAGTAGATATTTATATTCCAAGAAAGTGCTCAGCCACTTCTCGATTAATCCCAGCAAAAGAACATGGAGCAGTTCAAATAAATGTTGGAATGGTTGATAAAAACGGAGTATATACTGGAGAAAATGAAACATTTGCAATTTCTGGTTATGTAAGACAAAGAGGAGAATCTGATGCATGTTTAAACAGATTATTACATGAGAAAAAAATGTTATCCTTTTCAAATTAAATGAAAAATAAAAGTTAACGAAATAAGCATAAAAAAAAAAAGAAATAATAAA…	AED:0.46 eAED:0.46 QI:98|1|1|1|1|1|2|287|82	Ribosomal protein S21e	structural constituent of ribosome|ribosome|translation	Ribosomal protein S21e|Ribosomal protein S21e superfamily	L13a-mediated translational silencing of Ceruloplasmin expression| Peptide chain elongation| SRP-dependent cotranslational protein targeting to membrane| Viral mRNA Translation| Selenocysteine synthesis| Major pathway of rRNA processing in the nucleolus and cytosol| Translation initiation complex formation| Formation of a pool of free 40S subunits| Formation of the ternary complex, and subsequent…
N67_000400	maker-000001F_bc1115-augustus-gene-11.25	MSGNYKYDSKSNKSVNKRGVSKKKNTSYNKVSRTTSGNVYTKRRHGTVTTVVRHYGDKVKDHRNCAVRHGYVKGHTKKWHG	GAAAATTATTTTTTTTTTTAATTTTTAAATTAAATATGAATTAAAAGTATAAAAATATATTATATGTTTCCGTATATTTCTACTTATATATATTTACCTATGTGCTCTATTTGTTAATTTGCTTTATTCCACTTTTTATTTTTTCCTTTTTTTTTTCTTTCCAATTTTCCCTTATTTTTTGTTTGCCAAATTCATGCACATACAAATATAATGAGTGGGAATATATTTTACAAATACTTTGATATTTCAAAAAGCCTAAACTTTAAAAGTTTTTTTTTCGTAAATAAAAGAGGTGTTCTTCAATCAAAATTTCAAAAAAAAAATGAAACGTCTTATAATTTTCCATTCAAGGTGAGTAGAACTACCTCTGGAAACTTGCCAGTGTACACTAAGATAAGA…	AED:0.44 eAED:0.44 QI:210|1|1|1|1|1|3|406|121	Mitochondrial large subunit ribosomal protein (Img2)	structural constituent of ribosome|ribosome|translation	Ribosomal protein L49/IMG2	Mitochondrial translation initiation| Mitochondrial translation elongation| Mitochondrial translation termination
N67_000401	maker-000001F_bc1115-augustus-gene-11.26	MKNNNDNKVKNSDSSDTYKNRRKKNSKKNSKTKKNTNGTNDSKNNVNNKDNSCNDVTKDMNKSMKNKNANTVTKTSMKKKSTNDSDNTNKNNKKKKNVKNKHSDNDKSSNNNTNTKSNSNNKSKTNNNVNKKNHKNKNKNVNNNHDSNNSTNYNTTTDKTDSSKKHGKKYNHMNNSNRNDSTKSDNKMNSSKAVSSK	AAATGTTATGTATAAGTTTTTTTTTTTTTTTTTTTTTTTTTATATTACTTTTGTAATATTTTTACATTTTTAACACATGGAATACTAATATAATACATACTGCATATATTTACTATATCTTATCTTTGTTTGCATTTTGAAATAAACATTAAGAAATAGTGAGTAATAAAAATAAGTATTAATGGGAAAAAAAAAATATAGACAAACTTTAAGTGATAAATATCGCAAATAATTAACGTATAAACGTTTTTCATACTTATTATACCACATTCCTTTTGTATGTCTCATATATATGTATATATATATTTATTTTTATTTTTATTTTTATGTATTATAAATAAGAGGTACTAAGCTGGTTACTAAATAAATTATTTGAATCTATTGGCAAAATTATATGCA…	AED:0.39 eAED:0.39 QI:570|1|1|1|1|1|2|257|292
N67_000402	augustus_masked-000001F_bc1115-processed-gene-11.5	MNKDRKTRGDNMNKKNMDGVDSKVYKNDDNNNVNNKVKCNVNKKRNDNNRDSKNNKNDWKKDDDYNKKNKYYKKDKKKSNGKKNDNNYDGDRGYNDNMDNMDNVDNMDNMDNMDNVDNVDNVDKYGNSRSNNDSDWTSNDNKNYKNNVKDNNSKKNKKKKKKYKMY	ATGAATGAATTGAAAGAAGACAGAAAAGAAACAAGGGGGGAAATCGAGGATAACCAAATGAATAAAATAAAAAATATGCTCATCGATTTAGGTGTTTTGATAGATATATCAAAAATAGTTTTATACAAAAATGAAGATTTTGATTTGAATCTTATAAATAATGTAAATAATAAATTTGTTGAAAAAATATGCAATTTGTTGGTGAATAAAAAACGAAATATAATTCCCGAAGATGAATTAATAAATTTTATTTTTTTAATAATAAATGAAAGAGATAGTCAAAAAAATGAAATAAATTTTGAAAAAAATATAGAAGACTGGAAAATTTTCAAAGATATTGATGATGAATATCCTATACAAAATGAAATAGAACAACTTATTAAAAAAATTAATAAATTT…	AED:0.45 eAED:0.41 QI:0|-1|0|1|-1|1|1|0|273
N67_000403	augustus_masked-000001F_bc1115-processed-gene-11.6	MDRYKNYKSVKDYNNTYNTSNYKNKNYYSTTNDDTNYYDSVKGNKGKNSHKTNHYDDNDNNTHYSVKRYDKTGKKRKNNKTNMRDKRSSMNRKCKKNGKYTKCKNDSNNYYDNTMSSDSTSKGKKNKNKKNKNKKKKNKKSNNKTYTTNSTRNNKVHKNGKSWNDSKRKVTDVGHSGDNADNDYKKNKNHNNYKTKNYNDSVKNSRSSNNSVNYNSNNNRDRRMNKSGNGNKKHKSNYNTNVNSTDDHNVVKNSYNKNVKNMRNTKKRDRNHKNMTCSYDKTNSYHYDHVNKNMTYCDNNNSYKKNDSYNNVTKYKRSTYYTTNMNNYDNKNTDKDDKMKDDGKNYKDDNDYYKNMNKMDSNNDDKRKNTANTANTANTASTANKTSKNKKKATRKWNK…	ATGGATAGATACATAAAAAATTATAAATCAGTCGAAAAAATTGATTTATATAATAATACATATTTGAACACATCAAATATATATGAGAAAAATAAAAATTATTATTCTACTACTATAAATTTTGATGATACACCTAATGAATATTATGATGAGTCAGTAGAAAAAGGAATTCCAAATAAAGGCGAAAAAAATATTTCCATTCACAAATTTACGAATGAGCATATCGAATATGATGATAATGAAATAGATAATGAAAATACACATTATTCTGTGAAAAGATATGATAAAACTATTGGGAAGGAGGAAAAAAGAAAAAATGAACAGATTAATAAGACAATAAATATGAGAGATATAAAACGAAGTATTAGTATGCCAAATAGGGAAATAAAATGTATTAAA…	AED:0.22 eAED:1.00 QI:0|-1|0|1|-1|1|1|0|908
N67_000404	augustus_masked-000001F_bc1115-processed-gene-11.7	MNSGYKKYDRRWGVKANRMKSNVVGSGNCKNSGNTDDNVNDMSSDNKHCRKSNNKGYGRDSNDCVDNYYKKNNCKNDDVVAKVKKSSYSNYTCVCSCDYYKNCHKNNGSMCNGKASDGKHVYYKKKNNNSNNSNNSNKNKKKNSYCKSHNVNDKKTNKHAKYKKGKNDKDHHNCRKYTKNDWTAKMYKVSSSCSMGGVTSRKVSKHSNCVDMNNVVCTSMS	ATGGAAAATTCGGGAGAGTATGAAAAGGAAAAGATTTATGATCGTCAGTTGAGATTGTGGGGAGTTAAAGCTCAAAATCGAATGCTAAAATCAAATGTGTTGATTGTTGGGTTAAGTGGTATAAATATTGAGATATGTAAAAATTTAATTTTAAGCGGAATTAATATAACGATTATTGATGATAATGTTATAAATGATGAAATGATAGAAAGCATTTTTTTTTTGAGTGAAGAAGATATAAATAAGCATTTATGTTTACCAATTTTTAGAGAACTAAAAAGTATAAATCAATTAATAAATATTAAAGGATATATTGGGCGTATAGATATTTCGAATGACTGTATAGTTATTGATAACGAATATATATATAAAAAAAATGAAGAAATAAATTGTGAGGAA…	AED:0.38 eAED:0.38 QI:0|-1|0|1|-1|1|1|0|369	ThiF family	ubiquitin-like modifier activating enzyme activity	THIF-type NAD/FAD binding fold
N67_000405	augustus_masked-000001F_bc1115-processed-gene-11.8	MSSKSNSKKVKVANKWCNDKDVGNNNSAYKDDSDDVKKCNKNSTVSTYKKVSKMSNKNANSVNNNNNNNNNNTNVNKTNNMNGKDNDDKTVDYVCADNNCNYTYSDKDYSVKRHYKTNVKKDRYTTRNDNDSSHTKYYNMSDGSNSNNNKDKDNSNSNKYGKNNKRGMNNNGSYSASKKTKAKKMHVDDKTKSKKGKKGVSSKSNSNYKNDAVKRKRVSDKKTVYKDYS	ATGATAAGTAGTAAAAGTAATAGTATCAAGTTAATAAAAGTTCCGAAATTTGTTGCAAATAAATGGCTTGAATGTAATGATAAAGATATTGTTGGGTTGCTCGAAGAAAATAATAATGAAATATCAGCCATATATATCCAGAAAGATGATAGTGATGATGTAAAAAAATTGCCATGTAATAAAAATAGTACAGTAAGTACATATATACTAAAAGAGGAAAAAGTTTCATTGAAAATGAGCAATAAAAATGCAAACTCTGTAAATAATAATAATAATAATAATAATAACAACACCAATTTGGTTAATAAAACAAATGAAAATATGAATCAAGGTAAAGATAATTTAGAAGATGATAAAGAAACAGTAGATTATGTAATTTGTGCTGATATAATAAATAAC…	AED:0.00 eAED:-0.00 QI:0|-1|0|1|-1|1|1|0|313
N67_000406	maker-000001F_bc1115-augustus-gene-11.27	MVRSSTYVVRNSCNDKNKAYNVKNNNKSHNHNKKSVNMVKNKNKYVKKKTNTNNKSNTYGTDVTDKMASTAYYDAAYMMNMHHKYKNNYVSSSATMGYMVKNKNHYKYHHMGSMGYAAYRVYSYNDTDNTVYSSMYGSMASGYYVSDAKHGDKKKKNKD	TTTTTTTTTTTAAGAAATGGTTCGATTTTTATCATTATCCATTTTAACATATTTTGTTTTGTTGGTTAGAAATATATCATGTTTTATAAACGATAAAAATATAAAAGCTTACAATGTGATAAAAAATAATAATAAAATTTCTATACACAATGAACATATAATCAATAAAAAGAGTGTAAATATTATGGTCCTTAAATTTAATAAAAATAAATATCCTGTCAAATTTTTAAAGAAAACACAACTTAATACATTACCAAATAATAAATCTAATTTCACATTCTATGGCGAAACAGATGTAACACTATTTGATAAGCTTATGGCATCGACTGCCTATATTCTTCCATATATAGATGCAATTCAAGCGTATATGATGCCCCTTTTAAATATGTTACCACTTCA…	AED:0.05 eAED:0.05 QI:16|1|1|1|0.25|0.6|5|158|261	Chloroplast import apparatus Tic20-like		Chloroplast protein import component Tic20
N67_000407	augustus_masked-000001F_bc1115-processed-gene-11.9	MNNKNDKTSGHNAVTNNDNYHNVNGNYGNTNKNKCSDKKDCKSSKKRKNDSNDGNYSNNTNKYNGKKDKNVDNYNNMNSSKTVVKNNNYKNMKKYNKKNKYNTNSHNNYNKSASKGNRTNKNNYSKKKNVDNSVSNHWKKNGKKNDDGNDDGNNDGGNDDNGYSASTGHKNKKNDKKSMVKNTSNRHNTKVDYSNNSNSARRNKCSKKNNTYKGCNKNNDNKNKKRKKSVNSADNVAVNDKNNYKKKKKKVKKKKKKNKKNYKKDTKKKNNDKNKSHVDTKDDYKAKKKTHGDDTKTNDTKKNNTKVNMKKNYKKKNNNTNVVHNSSKYKKKKNTGKKVDYDKNCY	ATGGAAAACAATAAAAATGACGAAAAAACCGAGATAATTGAGTCGTTAGGACATAATGCTTTAGTTACGCTTCTTTTAAATAATGATAATTATCATGAAGAAATCGAAAATGTTGAAAATGGTGAAAATTATGGGAATACTAATAAAATAAATAAATGTAGTGATATAAAAATAAAAGAAGATTGTATAAAAAGTAGTAAAAAAAGAAAAAATGAAATAGACATTTTTGAATCTAACGATGGTATTATAAATGAAATATATTTTTCACCAAATAATACAAATAAATATAATGGAAAAAAAATAGATAAAAATGAAGTAGATTTGTTAAATTATAATAATATGCAATTTAATAGTAGTATAAAAACAGAGGTTGTAAAAAATAATAATTATTTTAAAAAT…	AED:0.05 eAED:-0.05 QI:0|-1|0|1|-1|1|1|0|496
N67_000408	maker-000001F_bc1115-augustus-gene-11.28	MDNSGNKYKVGAVGKTSTRMYDTDNNYSTGDSKTYDGVRWDTAGRRSSYRDSAAAVVYDTNRSNTTKWDNRGKDVVVGNKTDADRKVTYGMKAYNTMHTSAKAGHNKVKKAAKNNNNNHANVVDTNDMNNNKNSKCC	ATTTATTTTATTTTTTTTTTTTTTCTAAAAAATGCCTTATCAAATAATTACATTTGTATGTAATACCCATTTATCCAAAAAATTAATTAAAAATAAAAAATATTAAAAACGAATATATATATGTATGTATGCCTATTTATACATATTTTACAATACTATAAAATGAAACTCATATATTTGTATATATAAAATATACGGAAAGAAGAATTATAACAACTTGTAATGATATTATGGATATATAAAATTTATTTAAATTTTTAAAAATTATAATTTAATTATTCAAAGATTAATTCTTAATTATAATCCCTATCAACATAATGGACGAATTTCAAAATTCCGGACTCAATAAATATAAGCTTGTTTTTTTAGGAGAACAAGCGGTTGGAAAAACATCCATAA…	AED:0.17 eAED:0.17 QI:317|1|1|1|0.75|0.6|5|529|207	small GTPase Rab1 family profile.|small_GTP: small GTP-binding protein domain|Rab6|Transforming protein P21 ras signature|Ras family	GTPase activity|GTP binding	Small GTP-binding protein domain|Small GTPase
N67_000409	maker-000001F_bc1115-augustus-gene-11.29	MRAKKKKDTYGYKKKKKKNYYKNHNKRSKVNKNDSTKNKSKNVKNVKKKKKKMGGTTHKKNNNKCMKKNGNNDTCKKNYYTKTTKNNNSKRKHSYNHYNNNDTYTNCNTDVKKCRASNTTDVSKYCKCSKNMKKKANNDYNNRKNSKYAYRKRTCSNKNVKKTNSNRCNRKSYNYTCNKSSMVGSTHTRRSDGYKTTDWMGDHDKVNSSHTNCTKKNATTTNHSRNMSKKNTRNDSTKNKSTSNKHYSYDKNKKTSNDVHKNYNTYKNKSKKKNSNNNAKYTDRKSKKKCKNKYKVYKSDDVSYKNKNKNDNDTVDASCTGYVGKYYKSNSTNNDDNTKNKMSKTKNNVKNNKYYNNTSNKSTSNNKKTKNDNMTKAKSSTNDYTKNKKKH	TGTATATCATTAAAAAAATTAAAAAGTGTATAACCACATATATCTCTTATTAACAAACATTTTGAATAGTTTTGTTTTGTAAAAAAAATAATGTTGCGAGCTAAAAAAATCAAAAAACCTGATTTCTTCACCCTTCCATTTTATGGATATCCAATTAAAAAAAAACAAAAGAAAAAAAACTATTACCTAAAATTAAATCATATAAATGAAATAATCAAACGTATTTCTAAAGTAAACAAAAATCAAATAGATGAATTTATTTCTCCACAGATTACTAAACAACCCTTAGAAAATAAATCTCCAAAAAACGTACAAAAAAATGTGCAAAAAAAACAGAAACAGAAACAGAAACAGGAACAGAAAATGCCTGGGTTTGGTACTACTCATGAAAAAGAAAAA…	AED:0.06 eAED:0.06 QI:90|1|1|1|1|1|6|129|594
N67_000410	augustus_masked-000001F_bc1115-processed-gene-11.18	MVKDKRNKGTGCDDKVNHSGDKANTRSSSNVKCKTKYNKNTNTSCTNTKSNNRRRMVYVKNVSKVVTSSTKDMNSSNDCYRANARVSTDSAAKYKTAVDKNVSSSACGNNTSSDVKKWTNTCVNSKHMHATCSKYNDKAKSSYSKRSSNSGSANCKYAAHYHTKGDDNTNNSVNYNNVTNNNTNHTTKVCDKCKNKDVYAKNSTYDVNGKNSTTVNVDTDCKVCKSSSKKSKKNKAHRTASKNDSNKNCVATTKTGNNDNNTYMNNDNNSSKVKNCYNKSKSNSNNRDSYKKSTDTHTNTNACDCYNSRVRYKTKKSKYRYYNRNSTRADGYAYAKCKNNSKDRSADNDDVRDRTNYHKKRVNCKNDDADKTSGKNDKTSGDNVNDNNHDKAGSNHKND…	ATGGTAATAAAAGATAAAATCCAAAGAAATTTGCTAAAAGGCACAGGATGCGAAGATGATAAATTTTTTGTAAACCCTCATAGTGGGGATAAGGCAAATATATTACAAGAAACTCGTATATTTTCAAGTTCCCCATTAAATGTTCAGAAATGTATAAAAATTTTGACAAAAATATTATATTTGATTAATAAAAATGAAACAAATTTAACATCTCAAGAATGTACTGAAATATTTTTTAATATCACAAAATTGTTTCAATCCAATAATGAAAGATTAAGAAGGATGGTTTATTTAGTTATTAAAAATTTGCCAGTAAGTGAAAAAGAAGTTTTTATTGTTACAAGCTCTTTAACAAAAGATATGAATTCTTCTAATGATTGTTATAGAGCTAATGCAATT…	AED:0.00 eAED:0.00 QI:0|-1|0|1|-1|1|1|0|1004	Coatomer subunit gamma-1 C-terminal appendage platform|Coatomer gamma subunit appendage platform subdomain|Adaptin N terminal region	structural molecule activity|intracellular protein transport|vesicle-mediated transport|membrane coat|COPI vesicle coat	Coatomer subunit gamma, C-terminal|Coatomer, gamma subunit, appendage, Ig-like subdomain|Coatomer, gamma subunit, appendage domain superfamily|TBP domain superfamily|Coatomer gamma subunit|Clathrin/coatomer adaptor, adaptin-like, N-terminal|Armadillo-like helical	COPI-mediated anterograde transport| COPI-dependent Golgi-to-ER retrograde traffic
N67_000411	augustus_masked-000001F_bc1115-processed-gene-12.0	MDYDNKKSVKVNNNNTKSKYKKSYKNKKNDVKGSSSHNDSNNKKTNSCKDYVNNGKGTYAVWKVKHKVTNAAKNKSNRVMTKNSCCGVKHKVGGKGWDYANDGTWKNSSNMSAYGMWYDMNVHRDKTNRYSNKKVADGWSHDSCNHNWGTNVRNTGMTKDNYAGMNMSGRVCRKGVCSKVAKTVHNRYSKSRRNKAWDVKTSSNNRSNVDHWVTMNNSNSKWHKKTRWYSNNWNKNSSSNSKNKNDTKKDTNCVVKSTSKTVTDDTKNADDKKNGNTSNTTTSSGKKYSNAAKKDYYYMKNNKNKVNCCSVKRTDSTSKNANKSKKKKNTTKTDNSKKSNNNNNNYDSSDDDTHDKKKKKTANHHNTNNKKKKNNKNNSSYDDHTKDNDSVSSTGKTAT…	ATGGATTATTTAGATAATAAAAAAAGCGTTAAAATAGTAAATAATAACAATGAAACTCCAAAAATATCGGAAAAGCTTTATAAAAAAAGTTATATAAAGAATAAGAAAAATGATGAAGTTAAGATTGGTTCAGAATTGTCATCACATAATGACATATTACAATTACCTAGTATATTAAATAATCAAATAAAAATAATAAAAACAAATGAAAGTTGTTTTAAAGATTATATTGTTTTAAATAATTTAGGAAAAGGTACATATGCAGAAGTATGGAAAGTTAAACATAAAGTAACAAACGAAATATTTGCAGCTAAATTATTACAACCAAATCAATTTCCAAAAGAATCTTTCAATAGAATAGTCGAAATGTTTACTAAAGAAATAATTAATTTATCTATA…	AED:0.00 eAED:0.00 QI:0|-1|0|1|-1|1|1|0|960	Protein kinase domain|Protein kinase domain profile.|Protein kinases ATP-binding region signature.	protein kinase activity|ATP binding|protein phosphorylation	Protein kinase domain|Protein kinase, ATP binding site
N67_000412	maker-000001F_bc1115-augustus-gene-12.23	MCKCKKKKTDVKNSSNRSTSTNKYRHNKKNKSRKCKKCNSHDGKYCSVCSYKGKCCGKTTDVSSSNMSV	ATGCCTTGTGAAAAATGCGAAAAGAAACTAAAAAAGTTACCAACTCCTGATGTGAAGAATAGCTCAAATAGATCAACGAGCACTAACAAACTATTGGAATACCGCCATAACAAACAAAAATTTAATCTTAAAAGTCGAAAATGTAAAAAGTGTAATAGCCAACTTCATCAAGATGGGAAATATTGCTCAGTGTGTTCTTATAAATTAGGTAAATGCCAAATATGCGGCAAAACAATAACTGACGTTTCTTCAAGTAATATGTCAATAGTATAGCTAATCGTATTATATTCATTTATTTATATATATATACACATTTATATATACACATATATATATACCCAAACAATACACACACAAAAAGGAAATGGCTAATTTCGTGTTTAATCTGATAATATTTAC…	AED:0.43 eAED:0.50 QI:0|0.66|0.5|1|1|1|4|255|90	Microtubule-associated protein CRIPT		PDZ-binding protein, CRIPT
N67_000413	maker-000001F_bc1115-augustus-gene-12.24	MSSYVNRKSVDRDGKYNRCVVGTSSGKSSVSVGDRGGVTRRRHKDDSKHWATDDKNKKTDDKVRHNSTDAGTNKGDNYSTGCDSDGTRVKNSDTDDRTRMARYVKDRTAVANADMSTSDAARKVDKGRTGVTKDMDKGVDASKMNDNRGYTGVNRSSADKGKTASKDDNHVYKKSYGTTSTDKTKVRHKNDKNDRRANDKSGTNVDTKKTWSMTDYCKNTKGKYDKRVNNDCGKVRNDYAGKNVTSSDNDDDACMHGDSGSDTHKKHTVNCDKVSTSKANRVTRKSVDSSRKNTHTNYDATNYTNDSYHGSNMSDHNDSGSNDYGNYKNNKKYNNSHDNNSNNATGSKYYNNSYTGKAAKVSGAKSVMNMWNKDKKKTRYNSRRRDSYNVRNVRDSVKG…	TATTTCCAAAAAAAAAAAAAAAAAAAAAAAAAAACACTTTCCGAAATTTGCAATTTATAAAATACATCCATATATTTGTATATACTATTCACATTTACAAGTATCTAACCAGTTCACAAATTTATACTTGATCATTTATACTTGATTATTTATACTTGATTATTTATACTTGATCATTTATACTTGATCATTTATACTTGATCATTTATACTTGATTATTTTTCCACGATTATTATAATTCCTCTCATTCTGTCATCCCTCTATATTATATACTTTTTACAAACACCGAATATTTAATCTATTTTAAATAAGCATAACTATCAAAACGCTTATTATACTATTTTGACAATTTTTTTTCAAAAAAAAAAAAAAAAAAATATATATACATACATACATACA…	AED:0.11 eAED:0.11 QI:423|1|1|1|1|1|4|216|811	Dynamin-type guanine nucleotide-binding (G) domain signature.|GED domain profile.|Dynamin GTPase effector domain|Dynamin-type guanine nucleotide-binding (G) domain profile.|Dynamin family|Dynamin signature|Dynamin central region|DLP_1	GTPase activity|GTP binding	Dynamin superfamily|Dynamin, GTPase region, conserved site|GTPase effector domain|Dynamin GTPase effector|Dynamin-type guanine nucleotide-binding (G) domain|Dynamin central domain|Dynamin, GTPase domain|PH-like domain superfamily
N67_000414	maker-000001F_bc1115-augustus-gene-12.19	MKKYYNKRTNKCKKVNKNNRKNGNRSYRKYRKHRNYRKYGNYGNYGKYRKHRKYGNYGNYRNGRYNNDKSCKRKKKMHVNKRYKWYNKNNDGNKSSNKKCKYSNKMWRYSNVDNKVNKKGDKRYGSKKRRCDDNMNWCKNYKKTTMSSGVSVYDNNNTNKDNNNCVRSGCRNWRVSYSKKVKNKYNKNYDYDKVDHNSVNRTAYSNAYYNRNSNSYYNKNAKTWSSVTSYKKKGTHNKKNKNARSSNNSVKSTSHHNKYSSNNNKKKNHMVTKVTTYVKGSSSNKDRKTSYNNYSCDDYYSDDNCGKMKGHGGGKNGNCKNSDTHSDNGNGKNSDTHSDNSDVMRSDKNNMSHSDVMRSDVKGVYKYTNHNNNYVKNNKNKGTNNVGKSGGKSTKNYKS…	ATGATAAAATTCATAAAAATTTATATTTTATTATTATTTTTTTATATAATATTAAATAAAAGGACTAACATAAAATGCAAAGAAGAGAAAATTGTGAATAAATTGAACAATAGATTTATAATTAAAAATGGAAATCGAAGTTATAGACAAAAATATAGGCAAAAACATAGACAAAATTATAGGCAAAAATATGGACAAAATTATGGACAAAATTATGGACAAAAATATAGGCAAAAACATAGACAAAAATATGGACAAAATTATGGACAAAATTATAGACAAAATGAAGGGAGATTATATTTTGAAAACAACGACAAAAGTTGTAAAAGGAAAAAAAAAATATTTTTTATTGAAATGCATGTGAATAAAATTGAAAGATATAAATGGTTATATAATAAA…	AED:0.16 eAED:0.32 QI:0|1|0.8|1|0.5|0.4|5|1461|804	ATP-binding cassette, ABC transporter-type domain profile.|ABC transporter transmembrane region|ABC transporter|ABC transporter integral membrane type-1 fused domain profile.|ABC_6TM_TAP_ABCB8_10_like|ABCC_MRP_Like	ATP binding|integral component of membrane|ATPase activity|ATPase-coupled transmembrane transporter activity|transmembrane transport	ABC transporter-like|ABC transporter type 1, transmembrane domain|AAA+ ATPase domain|ABC transporter type 1, transmembrane domain superfamily
N67_000415	maker-000001F_bc1115-augustus-gene-12.25	MYNNSCRSNNTNRKKSNKNSVNYKKSTYDNNGHYYNNNNKKSKNMNSHNYDNKVCSKNHNRKYHVRHSTKKKYTSKRRKKNNCKCVHNNKNSTCYNSKTNTNTTNRDKKNKHMNKSYYYSTNYDGNTHTHTNHNNKKKKKGRNNTANYANRRRKTKKKKKKWNKVKKKNNSKKNMRKRNKKCKNYTNRKHNCYKNNVKNSKRKWDNMNSNNNDNSNVDYNKTTTNNSDRTNSDKTSYKKNNYSKDSNNDKTSHDKAMNKKHDVASGCCGVDNAMSGDDSTCVGSTMAAAGGNTSDVGGGYKMVCGYRNTNKKMNTRKYYYGSAVGAGCGMVDSKKKKNKRKNKKKSKHTHNDNKDNKKSKKYNSSYADKNKNYTNNNYTHDSTYKKVNYYNNTNYTNTD…	ATGTACATTAATAATATATCCTGTCGTTCTATTAATAACACAAATTTTTTACAACAAAGAAAAATAAAATTTAGTAATATAAAAAATTCAGTTATCAATTATATTATAAAAAAATCATTAACTTATGATAATAATTTTGGTCACTACTATAATTTAAATGAATTAAATAATTTTAAAAAGTCTATAAAAAATATGAACAGTCATAATTATTTAGATAATAAAATTGTATGCTCTATAAAAAATTTTTTACATTTAAATCGTAAATATCATGTACAAAGACAACATATATCCACTTTTATTAAAAAAAAATACACATTATCTTTAATTAAAAGAAGAAAAAAAATAATACCTAACAACTGTTTTAAATGTGAAGTCCATATAAATAATATATTCAAGTTA…	AED:0.08 eAED:0.08 QI:0|1|0.75|1|0.66|0.5|4|562|703	Transmembrane protein 65		Transmembrane protein 65|GAF-like domain superfamily
N67_000416	augustus_masked-000001F_bc1115-processed-gene-12.2	MACVKKKKNYKSSDVYSDHKGNGKRRKTCHGNYNYRYMKRKVCKGDRDGNDHDNNNDNVSDVNVCMCNTKDKNDYRSNNNKDKDKDGCNYGTTSKYKCKTVNGDDNNKNSKDYNKKHMNKKKKNDMNYYTKKVDKVKVKVKVKDKDKVKVKDKVKKGYNGNYCSNDKYNVNKYDVCSVKWHNYGDNKDVYKKSGGYYHRKYKKKNRKKKKKMNYTHDNAGGYNNAKNKTDKSDSKRKRDTGMNRTCYKK	ATGGCTATTTGTGTTTTTGAAAAAATAGAAAAACAAAAATTTATAAAATTATTGAATTATTTTAAGCTGAGTTCAGAGGATGTGCTATATAGCGAAGATCATGAAAAAGGGGAAAATGGAAAAAGGCGTAAAACATGCTTGCATGGAAATTATCAAAATTATTTTTTTGAAAGATATATGAAAAGAAAAGTTATATGTAAAGGGGATAGAGATGGTAACGATCATGATAATAATAATGATAATGTACCGTTAAGTGATGTACAAAATATAATACAAGTGTGTGAAATAATGGAATGTCAAAACGAAACAAAAGACAAAATCAACGATTATAGATTAAGTAATATAAATAATTTAATTAAAGATATATTTAAGGATAAAATAATTTTAGATATAGGATGC…	AED:0.09 eAED:0.09 QI:0|-1|0|1|-1|1|1|0|397	Bin3-type S-adenosyl-L-methionine (SAM) domain profile.|AdoMet_MTases|Bicoid-interacting protein 3 (Bin3)	methyltransferase activity	Bin3-type S-adenosyl-L-methionine binding domain|RNA methyltransferase Bin3-like|RNA methyltransferase bin3, C-terminal
N67_000417	augustus_masked-000001F_bc1115-processed-gene-12.10	MSHDYKYYDTGRCSHGNKSMNNSNYDSRNCHNDRYNKTCTHNSTTDHGKNYSDKKKYNKNTDNKNDHRKKTTNVTDTHSDNYKYKGCKCSSCCKKRVYYVRNYRYSSYYHTCKSVDHSHNNKSSSNVTTSTASNNSNTKNSTSYNTKCGDYNTTNSDTSYDNNDVKKGGSNYNKYDKYRNNYDVKNDNKVRKNGRTDDCKNNDYVVCKKDSNSKNKRKKNKKCKNHCDNKNNSDNNANASNYDTSNDKAYTSHKHNNMHNMNSVNNMHNTHNVDTSHNSNYDSNKSNYNNNYNNKKRNHYTASGTNDNSDHNNNTTSNNYKKTMNSKKKSKTSRNNNSTSRNNNSTSRNNNSTNRNNKTWNNDNKNADNYYANNMNTNTNTNNKTHYYTMKKMSNNYDN…	ATGATAAGCCATGAACTAGATTATCTTAAGTACATAATTTATGATACATTTGGTCAGCGATGTAGTGAAATAATTGAACTCATTTTGCTTCATGGAAATAAATTAAGCATGAATGAAATAATTAATCTATCTAATTATGATTTTAGTATTATTAGGAATATAATTTTATGCTTGCTAATTCATAATATTTTAGATTTTCGAATTATTTATAACAAAACTATTGAATGTACTCACAATTCCACAACACCAGATCATGGAAAAATCAATTATATTAGTATAGAGGATGAAAAAAAAAAGGAATATAATAAAAATACAGATAATATCTTATTTAAAAATGATCATGAAATTGAAAGAGAGAAAAAGCTAACCACAAATGTAACAATAGATCCTGAAACTGAA…	AED:0.01 eAED:-0.01 QI:0|-1|0|1|-1|1|1|0|950			Winged helix-like DNA-binding domain superfamily
[truncated: 4,966 more rows]
