# Supplementary material for: Genome sequence, transcriptome, and annotation of rodent malaria parasite Plasmodium yoelii nigeriensis N67
Source: BMC Genomics. 2021 Apr 26;22:303. doi: 10.1186/s12864-021-07555-9 (PMC8072299; doi:10.1186/s12864-021-07555-9)
Supplement: Supplementary file 4 — Additional file 4: Table S3. Predicted proteins of Plasmodium y. nigeriensis N67 matching IntrPro domains. [file 12864_2021_7555_MOESM4_ESM.xlsx]

## Sheet: Sheet1
InterPro_description	Gene_count
Variant antigen yir/bir/cir	750
P-loop containing nucleoside triphosphate hydrolase	272
Plasmodium yoelii subtelomeric PYST-A	118
WD40-repeat-containing domain superfamily	89
Acidic phosphoprotein PCEMA1	83
Protein kinase-like domain superfamily	81
WD40/YVTN repeat-like-containing domain superfamily	75
Plasmodium yoelii subtelomeric PYST-B	72
Nucleotide-binding alpha-beta plait domain superfamily	71
RNA-binding domain superfamily	71
Armadillo-type fold	70
Protein kinase domain	70
WD40 repeat	68
RNA recognition motif domain	64
WD40-repeat-containing domain	59
AAA+ ATPase domain	58
Helicase superfamily 1/2, ATP-binding domain	55
Serine/threonine-protein kinase, active site	55
Helicase, C-terminal	54
Nucleic acid-binding, OB-fold	51
S-adenosyl-L-methionine-dependent methyltransferase	51
Tetratricopeptide-like helical domain superfamily	50
Zinc finger, RING/FYVE/PHD-type	47
DEAD/DEAH box helicase domain	43
Armadillo-like helical	38
EF-hand domain pair	38
Thioredoxin-like superfamily	36
Alpha/Beta hydrolase fold	35
WD40 repeat, conserved site	34
Protein kinase, ATP binding site	33
Small GTP-binding protein domain	33
Zinc finger, RING-type	32
ATPase, AAA-type, core	31
Chaperone J-domain superfamily	30
Papain-like cysteine peptidase superfamily	30
EF-hand domain	29
DnaJ domain	27
HAD-like superfamily	26
Rossmann-like alpha/beta/alpha sandwich fold	26
Translation protein, beta-barrel domain superfamily	26
NAD(P)-binding domain superfamily	25
MFS transporter superfamily	24
Ribosomal protein S5 domain 2-type fold	23
RNA helicase, DEAD-box type, Q motif	23
Tetratricopeptide repeat	23
AP2/ERF domain	22
ATPase, nucleotide binding domain	21
Tetratricopeptide repeat-containing domain	21
EF-Hand 1, calcium-binding site	20
Transcription factor, GTP-binding domain	20
Zinc finger, CCCH-type	20
Ubiquitin-like domain superfamily	19
FAD/NAD(P)-binding domain superfamily	18
GTP binding domain	18
Leucine-rich repeat domain superfamily	18
LSM domain superfamily	18
Nucleophile aminohydrolases, N-terminal	18
Winged helix DNA-binding domain superfamily	18
HAD superfamily	17
Longin-like domain superfamily	17
START-like domain superfamily	17
ATP-dependent RNA helicase DEAD-box, conserved site	16
ATPase, AAA-type, conserved site	16
PH-like domain superfamily	16
RAP domain	16
Serine aminopeptidase, S33	16
Thioredoxin domain	16
Ubiquitin-conjugating enzyme/RWD-like	16
Winged helix-like DNA-binding domain superfamily	16
ABC transporter-like	15
Aldolase-type TIM barrel	15
Aminoacyl-tRNA synthetase, class II	15
HSP20-like chaperone	15
Leucine-rich repeat	15
LSM domain, eukaryotic/archaea-type	15
Proteasome, subunit alpha/beta	15
Ribonuclease H-like superfamily	15
Uncharacterised domain PYST-C1, N-terminal	15
Calcineurin-like phosphoesterase domain, ApaH type	14
DnaJ domain, conserved site	14
Early transcribed membrane protein (ETRAMP)	14
Kinesin motor domain superfamily	14
Metallo-dependent phosphatase-like	14
P-type ATPase, transmembrane domain superfamily	14
Ribosomal protein S5 domain 2-type fold, subgroup	14
Translation protein SH3-like domain superfamily	14
AAA ATPase, AAA+ lid domain	13
Mitochondrial carrier domain superfamily	13
Mitochondrial substrate/solute carrier	13
Pseudouridine synthase, catalytic domain superfamily	13
Small GTPase	13
Ubiquitin-conjugating enzyme E2	13
Ubiquitin-like domain	13
Zinc finger C2H2-type	13
6-Cysteine (6-Cys) domain	12
Acyl-CoA N-acyltransferase	12
Ankyrin repeat-containing domain	12
Ankyrin repeat-containing domain superfamily	12
CS domain	12
Histone-fold	12
Kelch-type beta propeller	12
Plasmodium subtelomeric PST-A	12
PPM-type phosphatase domain superfamily	12
Ribosomal protein L2, domain 2	12
Target SNARE coiled-coil homology domain	12
Actin family	11
Ankyrin repeat	11
Major facilitator superfamily	11
MORN motif	11
P-type ATPase, A domain superfamily	11
Proteasome component (PCI) domain	11
Rab-GTPase-TBC domain superfamily	11
Reticulocyte binding protein	11
Ribonuclease H superfamily	11
Ribonuclease Z/Hydroxyacylglutathione hydrolase-like	11
ABC transporter, conserved site	10
Aminoacyl-tRNA synthetase, class Ia, anticodon-binding	10
Aspartic peptidase domain superfamily	10
Cyclophilin-like domain superfamily	10
Cyclophilin-type peptidyl-prolyl cis-trans isomerase domain	10
G-protein beta WD-40 repeat	10
GroEL-like apical domain superfamily	10
Kinesin motor domain	10
Kinesin-like protein	10
Palmitoyltransferase, DHHC domain	10
Peptidase C1A, papain C-terminal	10
PPM-type phosphatase domain	10
RNA-binding S4 domain	10
TCP-1-like chaperonin intermediate domain superfamily	10
von Willebrand factor A-like domain superfamily	10
Zinc finger, CCCH-type superfamily	10
Zinc finger, RING-type, conserved site	10
50S ribosomal protein L30e-like	9
6-Cysteine (6-Cys) domain superfamily	9
Aminoacyl-tRNA synthetase, class I, conserved site	9
Chaperonin Cpn60/TCP-1 family	9
Concanavalin A-like lectin/glucanase domain superfamily	9
CPW-WPC domain	9
Endonuclease/exonuclease/phosphatase superfamily	9
GroEL-like equatorial domain superfamily	9
Histidine kinase/HSP90-like ATPase superfamily	9
Homeobox-like domain superfamily	9
Inner membrane complex protein	9
Metallo-beta-lactamase	9
P-type ATPase, cytoplasmic domain N	9
Protein phosphatase 2C family	9
Pyridoxal phosphate-dependent transferase	9
Rab-GTPase-TBC domain	9
Regulator of chromosome condensation 1/beta-lactamase-inhibitor protein II	9
Regulator of chromosome condensation, RCC1	9
Serine/threonine-specific protein phosphatase/bis(5-nucleosyl)-tetraphosphatase	9
Translation elongation factor EFTu-like, domain 2	9
Ubiquitin-conjugating enzyme, active site	9
ABC transporter type 1, transmembrane domain	8
ABC transporter type 1, transmembrane domain superfamily	8
Alpha/beta knot methyltransferases	8
AP2-coincident, C-terminal domain	8
Clathrin/coatomer adaptor, adaptin-like, N-terminal	8
Cyclin-like superfamily	8
EF-G domain III/V-like	8
Elongation factor EFG, domain V-like	8
Histone H2A/H2B/H3	8
K Homology domain, type 1 superfamily	8
Kinesin motor domain, conserved site	8
MCM domain	8
MCM OB domain	8
MCM, AAA-lid domain	8
Mini-chromosome maintenance protein	8
P-type ATPase, phosphorylation site	8
Plasmodium yoelii subtelomeric PYST-C2	8
Pyridoxal phosphate-dependent transferase domain 1	8
Pyridoxal phosphate-dependent transferase, major domain	8
Rhomboid-like superfamily	8
RNA-binding S4 domain superfamily	8
SNARE	8
SNF2-like, N-terminal domain superfamily	8
SNF2-related, N-terminal domain	8
Tr-type G domain, conserved site	8
Trimeric LpxA-like superfamily	8
tRNA (guanine-N1-)-methyltransferase, N-terminal	8
Zinc finger C2H2 superfamily	8
Aspartic peptidase A1 family	7
Beta-grasp domain superfamily	7
Bromodomain-like superfamily	7
C2 domain superfamily	7
Chaperone tailless complex polypeptide 1 (TCP-1)	7
Creatinase/aminopeptidase-like	7
DNA2/NAM7 helicase-like, AAA domain	7
Dynein heavy chain	7
Dynein heavy chain, domain 2, C-terminal	7
FAD/NAD(P)-binding domain	7
Galactose-binding-like domain superfamily	7
GNAT domain	7
Immunoglobulin-like fold	7
MIF4G-like domain superfamily	7
Nucleotide-diphospho-sugar transferases	7
OB-fold nucleic acid binding domain, AA-tRNA synthetase-type	7
Peptidase family A1 domain	7
Peptidase M24	7
Peptidase S54, rhomboid domain	7
PIN-like domain superfamily	7
Proteasome alpha-subunit, N-terminal domain	7
Rh5 coiled-coil domain	7
RNA-binding domain, S1	7
SANT/Myb domain	7
Small GTPase superfamily, ARF/SAR type	7
Thiamin diphosphate-binding fold	7
THIF-type NAD/FAD binding fold	7
Ubiquitin specific protease domain	7
Ubiquitin-activating enzyme	7
Aminoacyl-tRNA synthetase, class Ia	6
Aminoacyl-tRNA synthetase, class II (D/K/N)	6
AP complex, mu/sigma subunit	6
AP-2 complex subunit mu, C-terminal superfamily	6
ATP-grasp fold, subdomain 1	6
Bromodomain	6
Chaperonin TCP-1, conserved site	6
CRAL-TRIO lipid binding domain	6
CRAL-TRIO lipid binding domain superfamily	6
DNA2/NAM7 helicase, AAA domain	6
Dynamin superfamily	6
Dynein heavy chain AAA lid domain	6
Dynein heavy chain AAA lid domain superfamily	6
Dynein heavy chain, AAA1 domain, small subdomain	6
Dynein heavy chain, C-terminal domain	6
Dynein heavy chain, hydrolytic ATP-binding dynein motor region	6
Endonuclease/exonuclease/phosphatase	6
ENTH/VHS	6
Helicase-associated domain	6
Histidine phosphatase superfamily	6
K homology domain-like, alpha/beta	6
K Homology domain, type 1	6
KOW	6
Metalloenzyme, LuxS/M16 peptidase-like	6
Methionyl/Valyl/Leucyl/Isoleucyl-tRNA synthetase, anticodon-binding	6
Mitochondrial carrier protein	6
NagB/RpiA transferase-like	6
P-type ATPase	6
Pepsin-like domain	6
Peptidase C19, ubiquitin carboxyl-terminal hydrolase	6
Peptidase M16, N-terminal	6
Proteasome alpha-type subunit	6
Proteasome beta-type subunit, conserved site	6
Protein-tyrosine phosphatase-like	6
Pseudouridine synthase, RsuA/RluA	6
PUA domain superfamily	6
PUA-like superfamily	6
Ribosomal protein L7Ae/L30e/S12e/Gadd45	6
RNA polymerase, RBP11-like subunit	6
Single hybrid motif	6
Thrombospondin type-1 (TSP1) repeat	6
Thrombospondin type-1 (TSP1) repeat superfamily	6
Translation elongation factor EF1A/initiation factor IF2gamma, C-terminal	6
Tryptophan/threonine-rich plasmodium antigen, C-terminal	6
Tubulin	6
Tubulin/FtsZ, C-terminal	6
Tubulin/FtsZ, GTPase domain	6
Tubulin/FtsZ, GTPase domain superfamily	6
von Willebrand factor, type A	6
WW domain	6
WW domain superfamily	6
Zinc finger, FYVE/PHD-type	6
Zinc finger, PHD-type	6
Zinc-binding ribosomal protein	6
26S proteasome regulatory subunit P45-like	5
3'-5' exonuclease domain	5
5'-3' exonuclease, C-terminal domain superfamily	5
Acyl transferase/acyl hydrolase/lysophospholipase	5
ADF-H/Gelsolin-like domain superfamily	5
Alba-like domain superfamily	5
Aminoacyl-tRNA synthetase, class II (G/ P/ S/T)	5
AMP-dependent synthetase-like superfamily	5
AMP-dependent synthetase/ligase	5
Anaphase-promoting complex subunit 4, WD40 domain	5
Biotin/lipoyl attachment	5
Brix domain	5
C2 domain	5
CDC48 domain 2-like superfamily	5
Chaperone DnaJ, C-terminal	5
Clathrin adaptor, appendage, Ig-like subdomain superfamily	5
ClpP/crotonase-like domain superfamily	5
Cyclophilin-type peptidyl-prolyl cis-trans isomerase, conserved site	5
Cysteine peptidase, cysteine active site	5
DHS-like NAD/FAD-binding domain superfamily	5
DNA polymerase III, clamp loader complex, gamma/delta/delta subunit, C-terminal	5
DNA/RNA-binding protein Alba-like	5
Domain of unknown function DUF1605	5
Dynein heavy chain 3, AAA+ lid domain	5
Dynein heavy chain region D6 P-loop domain	5
Dynein heavy chain, coiled coil stalk	5
Dynein heavy chain, domain 2, N-terminal	5
Dynein heavy chain, domain-2	5
FAD/NAD-linked reductase, dimerisation domain superfamily	5
FCP1 homology domain	5
Forkhead-associated (FHA) domain	5
Glutathione S-transferase, C-terminal domain superfamily	5
HAT (Half-A-TPR) repeat	5
HD/PDEase domain	5
Histidine kinase/HSP90-like ATPase	5
HRDC-like superfamily	5
HSP40/DnaJ peptide-binding	5
Importin-beta, N-terminal domain	5
LCCL domain	5
LCCL domain superfamily	5
Leucine-rich repeat, typical subtype	5
Major facilitator superfamily domain	5
Membrane attack complex component/perforin (MACPF) domain	5
Mini-chromosome maintenance, conserved site	5
Mu homology domain	5
Myosin head, motor domain	5
P-type ATPase, C-terminal	5
P-type ATPase, subfamily IV	5
Peptidase M16, C-terminal	5
Peptide chain release factor class I	5
Plasmodium yoelii subtelomeric PYST-D	5
Prefoldin	5
Proteasome B-type subunit	5
Protein of unknown function DUF3271	5
PUB domain	5
PUB-like domain superfamily	5
Radical SAM	5
RecF/RecN/SMC, N-terminal	5
Ribosomal protein S4/S9	5
RNA (C5-cytosine) methyltransferase	5
SAM-dependent methyltransferase RsmB/NOP2-type	5
Serine-threonine/tyrosine-protein kinase, catalytic domain	5
SMAD/FHA domain superfamily	5
Synaptobrevin	5
TBP domain superfamily	5
Translation elongation factor EFTu/EF1A, C-terminal	5
Tubulin, C-terminal	5
Tubulin, conserved site	5
Tubulin/FtsZ, 2-layer sandwich domain	5
Tyrosine specific protein phosphatases domain	5
Tyrosine-protein kinase ephrin type A/B receptor-like	5
Ubiquitin specific protease, conserved site	5
Ureohydrolase domain superfamily	5
XPG/Rad2 endonuclease	5
Zinc finger, PHD-finger	5
Zinc finger, PHD-type, conserved site	5
3'5'-cyclic nucleotide phosphodiesterase	4
3'5'-cyclic nucleotide phosphodiesterase, catalytic domain	4
3'5'-cyclic nucleotide phosphodiesterase, catalytic domain superfamily	4
3'5'-cyclic nucleotide phosphodiesterase, conserved site	4
Adaptor protein complex, sigma subunit	4
Adenylate kinase/UMP-CMP kinase	4
Adenylyl cyclase class-3/4/guanylyl cyclase	4
AIP/AIPL1	4
Aminoacyl-tRNA synthetase, class Ic	4
AMP-binding, conserved site	4
Anticodon-binding domain superfamily	4
Armadillo	4
Aspartic peptidase, active site	4
Aurora kinase	4
BRCT domain	4
CH domain superfamily	4
Chromo-like domain superfamily	4
Clp ATPase, C-terminal	4
Collagen triple helix repeat	4
Cyclin-like	4
Cyclin, N-terminal	4
Cyclophilin-type peptidyl-prolyl cis-trans isomerase	4
Cysteine peptidase, histidine active site	4
Cytochrome c oxidase subunit III	4
Cytochrome c oxidase subunit III-like	4
Cytochrome c oxidase subunit III-like superfamily	4
Cytochrome c oxidase, subunit III, 4-helical bundle	4
DNA methylase, N-6 adenine-specific, conserved site	4
DNA mismatch repair protein MutS, C-terminal	4
DNA-directed RNA polymerase, insert domain	4
DNA-directed RNA polymerase, insert domain superfamily	4
DNA-directed RNA polymerase, RpoA/D/Rpb3-type	4
DNA-directed RNA polymerase, subunit 2	4
DNA-directed RNA polymerase, subunit 2, hybrid-binding domain	4
DNA/RNA helicase, ATP-dependent, DEAH-box type, conserved site	4
Dual specificity phosphatase, catalytic domain	4
Dynein heavy chain, AAA 5 extension domain	4
Dynein heavy chain, AAA module D4	4
Dynein heavy chain, ATP-binding dynein motor region	4
Dynein light chain Tctex-1 like	4
EGF domain	4
Elongation Factor G, domain II	4
Exoribonuclease, phosphorolytic domain 1	4
Fe-S cluster assembly domain superfamily	4
GINS, helical bundle-like domain superfamily	4
GOLD domain	4
GRAM domain	4
GYF-like domain superfamily	4
HAD-superfamily hydrolase, subfamily IIB	4
Heat shock protein 70 family	4
Heat shock protein 70kD, C-terminal domain superfamily	4
Heat shock protein 70kD, peptide-binding domain superfamily	4
HECT domain	4
HECT, E3 ligase catalytic domain	4
Helix hairpin bin domain superfamily	4
Helix-hairpin-helix motif, class 2	4
Hexapeptide repeat	4
High mobility group box domain	4
High mobility group box domain superfamily	4
Histone deacetylase domain	4
Histone deacetylase domain superfamily	4
Histone deacetylase family	4
Histone-binding protein RBBP4, N-terminal	4
Immunoglobulin E-set	4
IQ motif, EF-hand binding site	4
JAB1/MPN/MOV34 metalloenzyme domain	4
K Homology domain	4
LIS1 homology motif	4
Matrin/U1-C-like, C2H2-type zinc finger	4
Nucleotide cyclase	4
OBG-type guanine nucleotide-binding (G) domain	4
P-type ATPase, N-terminal	4
Patatin-like phospholipase domain	4
PDZ superfamily	4
Peptidase M24, methionine aminopeptidase	4
Peptidase S54, rhomboid	4
Phosphatidylinositol 3-/4-kinase, catalytic domain	4
Phospholipid/glycerol acyltransferase	4
Pleckstrin homology domain	4
PNPase/RNase PH domain superfamily	4
Polymerase, nucleotidyl transferase domain	4
Proteasomal ATPase OB C-terminal domain	4
PUA domain	4
Pyridine nucleotide-disulphide oxidoreductase, class I, active site	4
Pyridine nucleotide-disulphide oxidoreductase, dimerisation domain	4
Restriction endonuclease type II-like	4
Rhodanese-like domain superfamily	4
Ribosomal L18e/L15P superfamily	4
Ribosomal protein L1-like	4
Ribosomal protein L1, 3-layer alpha/beta-sandwich	4
Ribosomal protein L1/ribosomal biogenesis protein	4
Ribosomal protein L18e/L15P	4
Ribulose-phosphate binding barrel	4
RNA polymerase Rpb1, domain 1	4
RNA polymerase Rpb1, domain 5	4
RNA polymerase Rpb1, funnel domain superfamily	4
RNA polymerase Rpb2, domain 3	4
RNA polymerase Rpb2, domain 7	4
RNA polymerase, alpha subunit	4
RNA polymerase, beta subunit, conserved site	4
RNA polymerase, N-terminal	4
RNA recognition motif domain, eukaryote	4
S1 domain	4
Sec1-like protein	4
Sec1-like superfamily	4
SET domain	4
Short-chain dehydrogenase/reductase SDR	4
SKP1/BTB/POZ domain superfamily	4
SMCs flexible hinge	4
SMCs flexible hinge superfamily	4
Snf7 family	4
Structural maintenance of chromosomes protein	4
Syntaxin, N-terminal domain	4
Tctex-1-like superfamily	4
Tim10-like	4
Tim10-like domain superfamily	4
TMP21-related	4
TRAF-like	4
Transketolase-like, pyrimidine-binding domain	4
Translation elongation factor EFG/EF2, domain IV	4
Translation initiation factor IF- 2	4
Translation initiation factor IF- 2, domain 3	4
Translation initiation factor IF-2, domain 3 superfamily	4
tRNA/rRNA methyltransferase, SpoU type	4
Tubulin/FtsZ, C-terminal domain superfamily	4
UBA-like superfamily	4
Ubiquitin-associated domain	4
v-SNARE, coiled-coil homology domain	4
Vacuolar protein sorting-associated protein 13, N-terminal domain	4
Valyl/Leucyl/Isoleucyl-tRNA synthetase, editing domain	4
XPG N-terminal	4
XPG-I domain	4
Zinc finger, HIT-type	4
Zinc finger, TFIIS-type	4
14-3-3 domain	3
14-3-3 domain superfamily	3
14-3-3 protein	3
2-oxo acid dehydrogenase, lipoyl-binding site	3
2-oxoacid dehydrogenase acyltransferase, catalytic domain	3
2Fe-2S ferredoxin-like superfamily	3
2Fe-2S ferredoxin-type iron-sulfur binding domain	3
4Fe-4S ferredoxin, iron-sulphur binding, conserved site	3
5'-3' exoribonuclease	3
6-phosphogluconate dehydrogenase-like, C-terminal domain superfamily	3
6-phosphogluconate dehydrogenase, domain 2	3
Actin, conserved site	3
Actin/actin-like conserved site	3
Adenylate kinase, conserved site	3
Aminotransferase, class I/classII	3
Anticodon-binding	3
AP complex subunit beta	3
Aquaporin-like	3
Arf GTPase activating protein	3
ArfGAP domain superfamily	3
ARFGAP/RecO-like zinc finger	3
Aspartate decarboxylase-like domain superfamily	3
Aspartyl/Asparaginyl-tRNA synthetase, class IIb	3
ATP-dependent helicase, C-terminal	3
ATPase, alpha/beta subunit, nucleotide-binding domain, active site	3
ATPase, dynein-related, AAA domain	3
ATPase, F1/V1/A1 complex, alpha/beta subunit, N-terminal domain	3
ATPase, F1/V1/A1 complex, alpha/beta subunit, nucleotide-binding domain	3
B-box-type zinc finger	3
B30.2/SPRY domain	3
B30.2/SPRY domain superfamily	3
Band 7 domain	3
Band 7/SPFH domain superfamily	3
Beta-Casp domain	3
Biotinyl protein ligase (BPL) and lipoyl protein ligase (LPL), catalytic domain	3
BRCT domain superfamily	3
BSD domain	3
Calponin homology domain	3
Cathepsin C exclusion	3
Cathepsin C, exclusion domain superfamily	3
CDC50/LEM3 family	3
Chloramphenicol acetyltransferase-like domain superfamily	3
Chromo domain	3
Chromo/chromo shadow domain	3
Class I glutamine amidotransferase-like	3
Clathrin adaptor, mu subunit	3
ClpA/B family	3
CRAL/TRIO, N-terminal domain superfamily	3
CTLH, C-terminal LisH motif	3
Cyclic nucleotide-binding-like	3
Cytidyltransferase-like domain	3
Cytochrome b/b6-like domain superfamily	3
Cytochrome b/b6, C-terminal	3
Cytochrome b/b6, C-terminal domain superfamily	3
Cytochrome b/b6, N-terminal	3
Cytochrome b5-like heme/steroid binding domain	3
Cytochrome b5-like heme/steroid binding domain superfamily	3
Cytochrome c oxidase subunit I	3
Cytochrome c oxidase-like, subunit I superfamily	3
Cytochrome c oxidase-like, subunit I domain	3
Cytochrome c oxidase, subunit I, copper-binding site	3
DEAD2	3
Dehydrogenase, E1 component	3
Derlin	3
Di-haem cytochrome, transmembrane	3
Dis3-like cold-shock domain 2	3
DNA glycosylase	3
DNA mismatch repair protein MutS, core	3
DNA mismatch repair protein MutS, core domain superfamily	3
DNA polymerase family B, C-terminal domain	3
DNA topoisomerase, type IIA-like domain superfamily	3
DNA-directed DNA polymerase, family B	3
DNA-directed RNA polymerase, subunit 2, hybrid-binding domain superfamily	3
Domain of unknown function DUF155	3
Domain of unknown function DUF4217	3
Dual specificity protein phosphatase domain	3
Dynamin-type guanine nucleotide-binding (G) domain	3
Dynein heavy chain, C-terminal domain, barrel region	3
Dynein heavy chain, domain-1	3
EGF-like domain	3
EGF-like, conserved site	3
ELM2 domain	3
ELO family	3
Elp3/MiaB/NifB	3
ERCC4 domain	3
ERV/ALR sulfhydryl oxidase domain	3
ERV/ALR sulfhydryl oxidase domain superfamily	3
Exoribonuclease, PH domain 2 superfamily	3
F/V-ATP synthase subunit C superfamily	3
Ferredoxin-NADP reductase (FNR), nucleotide-binding domain	3
FeS cluster insertion protein	3
Filamin/ABP280 repeat-like	3
Galactose oxidase/kelch, beta-propeller	3
Gelsolin-like domain superfamily	3
GINS subunit, domain A	3
Glutamine amidotransferase type 2 domain	3
Glutamine synthetase/guanido kinase, catalytic domain	3
Glutamyl/glutaminyl-tRNA synthetase	3
Glutamyl/glutaminyl-tRNA synthetase, class Ib, catalytic domain	3
Glutaredoxin	3
GPN-loop GTPase	3
GroES-like superfamily	3
Growth factor receptor cysteine-rich domain superfamily	3
GTP1/OBG domain	3
GTP1/OBG domain superfamily	3
GYF domain	3
Heat shock chaperonin-binding	3
Heat shock protein Hsp90 family	3
Heat shock protein Hsp90, N-terminal	3
Helicase superfamily 1/2, ATP-binding domain, DinG/Rad3-type	3
Helicase-like, DEXD box c2 type	3
HesB-like domain superfamily	3
HhH-GPD domain	3
Histone H3/CENP-A	3
HSP90, C-terminal domain	3
Importin beta family	3
Initiation factor 2B-like, C-terminal	3
Initiation factor 2B-related	3
Inositol polyphosphate kinase	3
Inositol polyphosphate kinase superfamily	3
Kelch repeat type 1	3
L-lactate/malate dehydrogenase	3
Lactate dehydrogenase/glycoside hydrolase, family 4, C-terminal	3
Lactate/malate dehydrogenase, C-terminal	3
Lactate/malate dehydrogenase, N-terminal	3
Leucine rich repeat 4	3
Like-Sm (LSM) domain containing protein, LSm4/SmD1/SmD3	3
Longin domain	3
Macro domain	3
Magnesium transporter MRS2-like	3
Malate dehydrogenase, type 3	3
Matrin/U1-C, C2H2-type zinc finger	3
Merozoite surface protein, C-terminal	3
Metal-dependent hydrolase	3
Methionyl/Leucyl tRNA synthetase	3
Methyltransferase type 11	3
MIF4G-like, type 3	3
MPN domain	3
MutS, connector domain superfamily	3
NAD kinase/diacylglycerol kinase-like domain superfamily	3
NO signalling/Golgi transport ligand-binding domain superfamily	3
Nop domain	3
Nop domain superfamily	3
Nop, C-terminal domain	3
NOSIC	3
NTF2-like domain superfamily	3
Nuclear transport factor 2, eukaryote	3
NudC family	3
NUDIX hydrolase domain	3
NUDIX hydrolase-like domain superfamily	3
OST-HTH/LOTUS domain	3
OTU domain	3
Oxidoreductase FAD/NAD(P)-binding	3
Peptidase M24A, methionine aminopeptidase, subfamily 1	3
Peptidase M41	3
Peptidase M41-like	3
Peptidase S8, subtilisin-related	3
Peptidase S8, subtilisin, Asp-active site	3
Peptidase S8, subtilisin, His-active site	3
Peptidase S8/S53 domain	3
Peptidase S8/S53 domain superfamily	3
Peptidase, FtsH	3
Peptide chain release factor	3
PFTB repeat	3
Phenylalanyl-tRNA synthetase	3
Phosphatidylinositol kinase	3
Phosphoribosyltransferase domain	3
Phosphoribosyltransferase-like	3
PPPDE putative peptidase domain	3
PPPDE putative peptidase domain superfamily	3
Prefoldin alpha-like	3
Prefoldin beta-like	3
Protein arginine N-methyltransferase	3
Protein of unknown function DUF3273	3
Pumilio homology domain	3
Putative 5-3 exonuclease	3
Pyridine nucleotide-disulphide oxidoreductase, class I	3
Pyruvate/Phosphoenolpyruvate kinase-like domain superfamily	3
Queuine tRNA-ribosyltransferase-like	3
Quinoprotein alcohol dehydrogenase-like superfamily	3
Quinoprotein amine dehydrogenase, beta chain-like	3
Replication factor C, C-terminal	3
Riboflavin synthase-like beta-barrel	3
Ribonuclease II/R	3
Ribosomal protein L10-like domain superfamily	3
Ribosomal protein L10e/L16	3
Ribosomal protein L10e/L16 superfamily	3
Ribosomal protein L10P	3
Ribosomal protein L14 superfamily	3
Ribosomal protein L14P	3
Ribosomal protein L15	3
Ribosomal protein L2	3
Ribosomal protein L2, C-terminal	3
Ribosomal protein L2, domain 3	3
Ribosomal protein L22/L17	3
Ribosomal protein L22/L17 superfamily	3
Ribosomal protein L23/L15e core domain superfamily	3
Ribosomal protein L25/Gln-tRNA synthetase, anti-codon-binding domain superfamily	3
Ribosomal Protein L26/L24, KOW domain	3
Ribosomal protein L3	3
Ribosomal protein L4 domain superfamily	3
Ribosomal protein L4/L1e	3
Ribosomal protein L7/L12, C-terminal/adaptor protein ClpS-like	3
Ribosomal protein L7Ae/L8/Nhp2 family	3
Ribosomal protein S10 domain superfamily	3
Ribosomal protein S12/S23	3
Ribosomal protein S15	3
Ribosomal protein S4, bacterial-type	3
Ribosomal protein S5, N-terminal	3
Ribosomal protein S9	3
Ribosomal Proteins L2, RNA binding domain	3
Ricin B, lectin domain	3
RlmI, PUA-like domain	3
RmlC-like jelly roll fold	3
RNA polymerase Rpb1, domain 3	3
RNA polymerase Rpb1, domain 3 superfamily	3
RNA polymerase Rpb1, domain 4	3
RNA polymerase Rpb7-like , N-terminal	3
RNA polymerase, beta subunit, protrusion	3
Rpn11/EIF3F, C-terminal	3
RuvB-like	3
RuvB-like helicase 2, domain II	3
RuvB-like, AAA-lid domain	3
RWD domain	3
S15/NS1, RNA-binding	3
SANT domain	3
Sec1-like, domain 1	3
Sec1-like, domain 2	3
Sec1-like, domain 3a	3
Sec23/Sec24 beta-sandwich	3
Sec23/Sec24 helical domain superfamily	3
Sec23/Sec24, helical domain	3
Sec23/Sec24, trunk domain	3
Sel1-like repeat	3
Serralysin-like metalloprotease, C-terminal	3
SF-assemblin/beta-giardin	3
Sigma-54 interaction domain, ATP-binding site 1	3
SPRY domain	3
SPX domain	3
Sterile alpha motif/pointed domain superfamily	3
Succinyl-CoA synthetase-like	3
SUI1 domain	3
SUI1 domain superfamily	3
SWAP/Surp	3
SWAP/Surp superfamily	3
Terpenoid cyclases/protein prenyltransferase alpha-alpha toroid	3
Tetratricopeptide repeat 2	3
TGS-like	3
Thiolase-like	3
Thioredoxin, conserved site	3
Threonyl/alanyl tRNA synthetase, class II-like, putative editing domain superfamily	3
TIP49, P-loop domain	3
TLDc domain	3
TOPRIM domain	3
Transcription factor CBF/NF-Y/archaeal histone domain	3
Transcription factor Tfc4/TFIIIC-102/Sfc4	3
Transketolase C-terminal/Pyruvate-ferredoxin oxidoreductase domain II	3
Transketolase, C-terminal domain	3
Translation elongation factor EF1B/ribosomal protein S6	3
Translation initiation factor, beta propellor-like domain	3
Transport protein particle (TRAPP) component	3
tRNA-guanine(15) transglycosylase-like	3
Tubulin-tyrosine ligase/Tubulin polyglutamylase	3
Type I protein exporter	3
Tyrosine-protein kinase, active site	3
Ubiquitin fusion degradation protein Ufd1-like	3
UBX domain	3
Ufd1-like, Nn domain	3
V-ATPase proteolipid subunit C-like domain	3
Zinc finger, double-stranded RNA binding	3
Zinc finger, MYND-type	3
Zinc finger, RING-CH-type	3
Zinc finger, Sec23/Sec24-type superfamily	3
(Uracil-5)-methyltransferase family	2
2Fe-2S ferredoxin, iron-sulphur binding site	2
3-oxo-5-alpha-steroid 4-dehydrogenase, C-terminal	2
4Fe-4S ferredoxin-type, iron-sulphur binding domain	2
5'-3' exonuclease, N-terminal	2
5'-3' exoribonuclease 1	2
50S ribosomal protein L10, insertion domain superfamily	2
50S ribosomal protein uL4	2
60S ribosomal protein L10P, insertion domain	2
AARP2CN	2
Abscisic acid G-protein coupled receptor-like domain	2
ACP-like superfamily	2
Actin-depolymerising factor homology domain	2
Activator of 90kDa heat shock protein ATPase-like	2
Activator of Hsp90 ATPase, Aha1	2
Activator of Hsp90 ATPase, N-terminal	2
Acyl-CoA binding protein superfamily	2
Acyl-CoA-binding protein, ACBP	2
Acylphosphatase-like domain	2
Adenosine/AMP deaminase active site	2
Adenosine/AMP deaminase domain	2
Adenylate kinase subfamily	2
ADF/Cofilin	2
AGC-kinase, C-terminal	2
Alkyl hydroperoxide reductase subunit C/ Thiol specific antioxidant	2
Alpha crystallin/Hsp20 domain	2
Alpha tubulin	2
Alpha-D-phosphohexomutase, alpha/beta/alpha domain I	2
Alpha-D-phosphohexomutase, alpha/beta/alpha I/II/III	2
Alpha-D-phosphohexomutase, C-terminal domain superfamily	2
Alpha-D-phosphohexomutase, conserved site	2
Alpha-helical ferredoxin	2
Alpha/beta hydrolase fold-1	2
Aminomethyltransferase, folate-binding domain	2
Aminotransferase, class-II, pyridoxal-phosphate binding site	2
AN1-like Zinc finger	2
Ancestral coatomer element 1, Sec16/Sec31	2
AP-1/2/4 complex subunit beta	2
Apical membrane antigen 1	2
Arginine-tRNA ligase	2
Arginyl-tRNA synthetase, catalytic core domain	2
Asparagine-tRNA ligase	2
Aspartate-tRNA synthetase, type 2	2
At2g23090-like	2
At2g23090-like, zinc-binding domain	2
ATP-citrate lyase/succinyl-CoA ligase	2
ATP-dependent Clp protease proteolytic subunit	2
ATP-dependent helicase Rad3/Chl1-like	2
ATP-grasp fold	2
ATPase, F1/V1 complex, beta/alpha subunit, C-terminal	2
ATPase, F1/V1/A1 complex, alpha/beta subunit, N-terminal domain superfamily	2
Axonemal dynein light chain	2
Beta-adaptin appendage, C-terminal subdomain	2
Biopterin transporter family	2
Biotin--acetyl-CoA-carboxylase ligase	2
BOULE/DAZ family	2
BRCA1-associated	2
BSD domain superfamily	2
BTB/POZ domain	2
C-CAP/cofactor C-like domain	2
Carbamoyl-phosphate synthetase large subunit-like, ATP-binding domain	2
Casein kinase II subunit beta-like	2
Casein kinase II, regulatory subunit	2
Casein kinase II, regulatory subunit, N-terminal	2
Cathepsin propeptide inhibitor domain (I29)	2
Cation-transporting P-type ATPase, C-terminal	2
Cation-transporting P-type ATPase, N-terminal	2
CCAAT-binding factor	2
CCR4-Not complex component, Not1, C-terminal	2
CCR4-NOT complex subunit 2/3/5, N-terminal domain superfamily	2
CCR4-Not complex, Not1 subunit, domain of unknown function DUF3819	2
CCR4-NOT transcription complex subunit 1	2
CDC48, N-terminal subdomain	2
CDP-alcohol phosphatidyltransferase	2
CDP-alcohol phosphotransferase, transmembrane domain	2
CH-like domain in sperm protein	2
Chaperonin Cpn60	2
Chromo domain, conserved site	2
CID domain	2
Citrate synthase	2
Citrate synthase superfamily	2
Citrate synthase-like, large alpha subdomain	2
Class II Histidinyl-tRNA synthetase (HisRS)-like catalytic core domain	2
Clathrin, heavy chain/VPS, 7-fold repeat	2
Cleavage/polyadenylation specificity factor, A subunit, C-terminal	2
Clp protease proteolytic subunit /Translocation-enhancing protein TepA	2
Clp, N-terminal domain superfamily	2
ClpA/B, conserved site 2	2
ClpA/ClpB, AAA lid domain	2
CoA-binding	2
Coagulation factor 5/8 C-terminal domain	2
Coatomer, WD associated region	2
Coatomer/calthrin adaptor appendage, C-terminal subdomain	2
Cof family	2
Condensin complex subunit 1, C-terminal	2
Condensin subunit 1/Condensin-2 complex subunit D3	2
Conserved hypothetical protein CHP01609, Plasmodium spp	2
CRA domain	2
Creatinase/Aminopeptidase P/Spt16, N-terminal	2
CSN8/PSMD8/EIF3K	2
CTD phosphatase Fcp1	2
CTLH/CRA C-terminal to LisH motif domain	2
CTP:phosphocholine cytidylyltransferase domain	2
Cullin homology domain	2
Cullin homology domain superfamily	2
Cullin protein, neddylation domain	2
Cullin repeat-like-containing domain superfamily	2
Cullin, N-terminal	2
Cupredoxin	2
Cyclase-associated protein CAP/septum formation inhibitor MinC, C-terminal	2
Cyclic nucleotide-binding domain	2
Cyclic nucleotide-binding, conserved site	2
Cyclin-dependent kinase, regulatory subunit	2
Cyclin-dependent kinase, regulatory subunit superfamily	2
Cyclin/Cyclin-like subunit Ssn8	2
Cysteine peptidase, asparagine active site	2
Cytidine and deoxycytidylate deaminase domain	2
Cytidine deaminase-like	2
Cytoadherence-linked asexual protein	2
Cytochrome b5, heme-binding site	2
Cytochrome c oxidase subunit II-like C-terminal	2
Cytochrome c oxidase, subunit VIb	2
Cytochrome c-like domain	2
Cytochrome c-like domain superfamily	2
Cytochrome c, class IA/ IB	2
Cytochrome c/c1 haem-lyase	2
Decaprenyl diphosphate synthase-like superfamily	2
Diacylglycerol kinase	2
Diacylglycerol kinase, accessory domain	2
Diacylglycerol kinase, catalytic domain	2
Dihydropteroate synthase-like	2
Diphthamide synthesis DPH1/DPH2	2
Diphthamide synthesis DPH1/DPH2, domain 3	2
DNA breaking-rejoining enzyme, catalytic core	2
DNA mismatch repair Msh2-type	2
DNA mismatch repair protein Msh2	2
DNA mismatch repair protein MutL/Mlh/Pms	2
DNA mismatch repair protein MutS-like, N-terminal	2
DNA mismatch repair protein MutS, connector domain	2
DNA mismatch repair protein MutS, N-terminal	2
DNA mismatch repair protein, S5 domain 2-like	2
DNA mismatch repair, conserved site	2
DNA polymerase A	2
DNA polymerase alpha/delta/epsilon, subunit B	2
DNA polymerase, palm domain superfamily	2
DNA recombination and repair protein Rad51-like, C-terminal	2
DNA replication complex GINS protein Psf2	2
DNA topoisomerase, type IIA	2
DNA topoisomerase, type IIA, conserved site	2
DNA topoisomerase, type IIA, subunit A/ C-terminal, alpha-beta	2
DNA topoisomerase, type IIA, subunit A/C-terminal	2
DNA topoisomerase, type IIA, subunit B, domain 2	2
DNA-directed DNA polymerase, family A, palm domain	2
DNA-directed DNA polymerase, family B, conserved site	2
DNA-directed DNA polymerase, family B, exonuclease domain	2
DNA-directed DNA polymerase, family B, multifunctional domain	2
DNA-directed RNA polymerase, RBP11-like dimerisation domain	2
DNAJ-containing protein, X-domain	2
Domain of unknown function DUF1115	2
Domain of unknown function DUF1747	2
DPH-type metal-binding domain	2
DPH-type metal-binding domain superfamily	2
Dullard phosphatase domain, eukaryotic	2
Dynamin central domain	2
Dynamin GTPase effector	2
Dynamin, GTPase domain	2
Dynein assembly factor 1, axonemal	2
Dynein light chain superfamily	2
Dynein light chain, type 1/2	2
E3 ubiquitin-protein ligase RBBP6 family	2
EF-hand domain pair protein CML-like	2
EFG, domain V	2
EH domain	2
Elongation factor Tu (EF-Tu), GTP-binding domain	2
Elongation factor Tu, domain 2	2
Enoyl-CoA hydratase/isomerase, HIBYL-CoA-H type	2
ENTH domain	2
Equilibrative nucleoside transporter	2
ER lumen protein retaining receptor	2
eRF1 domain 1/Pelota-like	2
eRF1 domain 2	2
eRF1 domain 3	2
eRF1, domain 2 superfamily	2
Erythrocyte binding antigen 175, C-terminal	2
Erythrocyte binding antigen 175, C-terminal domain superfamily	2
Eukaryotic porin/Tom40	2
Exoribonuclease, phosphorolytic domain 2	2
Exosome complex RNA-binding protein 1/RRP40/RRP4	2
Exportin-1/Importin-beta-like	2
Extended EGL-27 and MTA1 homology domain	2
FAD-binding domain	2
Ferlin family	2
FERM/acyl-CoA-binding protein superfamily	2
Ferritin-like superfamily	2
FeS cluster biogenesis	2
FeS cluster insertion, C-terminal, conserved site	2
FF domain superfamily	2
Fibrinogen-like, C-terminal	2
FKBP-type peptidyl-prolyl cis-trans isomerase domain	2
Flagellum site-determining protein YlxH/ Fe-S cluster assembling factor NBP35	2
Flavinator of succinate dehydrogenase	2
Flavinator of succinate dehydrogenase superfamily	2
Flavodoxin/nitric oxide synthase	2
Flavoprotein pyridine nucleotide cytochrome reductase	2
Flavoprotein-like superfamily	2
Gamma tubulin complex component protein, N-terminal	2
Gamma tubulin complex component, C-terminal	2
Gamma-tubulin complex component protein	2
Gcp-like domain	2
GDP dissociation inhibitor	2
Gelsolin-like domain	2
GINS complex, subunit Psf3	2
GINS complex, subunit Psf3 superfamily	2
Glutamate/phenylalanine/leucine/valine dehydrogenase, C-terminal	2
Glutamine amidotransferase	2
Glutamyl/glutaminyl-tRNA synthetase, class Ib, anti-codon binding domain	2
Glutaredoxin, PICOT-like	2
Glutathione S-transferase, C-terminal	2
Glutathione S-transferase, C-terminal-like	2
Glutathione S-transferase, N-terminal	2
Glycerol-3-phosphate dehydrogenase, NAD-dependent	2
Glycerol-3-phosphate dehydrogenase, NAD-dependent, C-terminal	2
Glycerol-3-phosphate dehydrogenase, NAD-dependent, eukaryotic	2
Glycerol-3-phosphate dehydrogenase, NAD-dependent, N-terminal	2
Glycine cleavage system H-protein/Simiate	2
Glycine cleavage T-protein, C-terminal barrel domain	2
Glycine cleavage T-protein/YgfZ, C-terminal	2
Glycoside hydrolase superfamily	2
Glyoxalase/Bleomycin resistance protein/Dihydroxybiphenyl dioxygenase	2
Golgin subfamily A member 6-like	2
GroES chaperonin family	2
GroES chaperonin superfamily	2
Growth arrest-specific protein 8	2
Growth arrest-specific protein 8 domain	2
GTP binding protein, second domain	2
GTP-binding protein TrmE/Glycine cleavage system T protein, domain 1	2
GTP-binding protein, orthogonal bundle domain superfamily	2
GTP1/OBG, conserved site	2
GTPase Der, C-terminal KH-domain-like	2
GTPase effector domain	2
H/ACA ribonucleoprotein complex, subunit Gar1/Naf1	2
H/ACA RNP complex subunit Gar1/Naf1, Cbf5-binding domain	2
Heat shock protein 70, conserved site	2
Heat shock protein DnaJ, cysteine-rich domain	2
Heat shock protein DnaJ, cysteine-rich domain superfamily	2
Heat shock protein Hsp90, conserved site	2
Helicase/UvrB, N-terminal	2
Helix-turn-helix, base-excision DNA repair, C-terminal	2
Histidine phosphatase superfamily, clade-1	2
Histidine triad (HIT) protein	2
Histidine triad, conserved site	2
Histone H2A	2
Histone H2A conserved site	2
Histone H2A, C-terminal domain	2
Histone H2B	2
Histone RNA hairpin-binding protein, RNA-binding domain	2
Histone RNA stem-loop-binding protein SLBP1/SLBP2	2
HIT-like domain	2
HIT-like superfamily	2
HORMA domain	2
HORMA domain superfamily	2
HotDog domain superfamily	2
Hydrocephalus-inducing-like	2
Hydroxyacylglutathione hydrolase, C-terminal domain	2
Immune mapped protein 2, N-terminal	2
Initiation factor eIF-4 gamma, MA3	2
Inositol polyphosphate-related phosphatase	2
Integral membrane protein EMC3/TMCO1-like	2
Intimal thickness related receptor, IRP	2
Iron sulphur domain-containing, mitoNEET, C-terminal	2
Iron sulphur-containing domain, CDGSH-type	2
Isoprenoid synthase domain superfamily	2
ISP3-like C-terminal	2
Josephin domain	2
K homology domain superfamily, prokaryotic type	2
L21-like superfamily	2
L28p-like	2
LexA/Signal peptidase-like superfamily	2
Lipase maturation factor	2
Lysine-tRNA ligase, class II	2
Lysyl-tRNA synthetase, class II, C-terminal	2
Major facilitator, sugar transporter-like	2
Major intrinsic protein	2
Manganese/iron superoxide dismutase	2
Manganese/iron superoxide dismutase, binding site	2
Manganese/iron superoxide dismutase, C-terminal	2
Manganese/iron superoxide dismutase, C-terminal domain superfamily	2
Manganese/iron superoxide dismutase, N-terminal	2
Manganese/iron superoxide dismutase, N-terminal domain superfamily	2
MATH/TRAF domain	2
MCM N-terminal domain	2
Methioninyl-tRNA synthetase core domain	2
Methyltransferase domain 25	2
MIP18 family-like	2
Mitochondrial intermediate peptidase	2
Mitochondrial pyruvate carrier	2
Mitogen-activated protein (MAP) kinase, conserved site	2
Modulator of levamisole receptor-1	2
Monothiol glutaredoxin-related	2
Mrp, conserved site	2
MT-A70-like	2
Mycobacterial pentapeptide repeat	2
NAC A/B domain superfamily	2
NADP-dependent oxidoreductase domain	2
NADP-dependent oxidoreductase domain superfamily	2
NAP-like superfamily	2
Nascent polypeptide-associated complex NAC domain	2
NFACT, RNA-binding domain	2
NIF system FeS cluster assembly, NifU, C-terminal	2
NLE	2
NOG1, N-terminal helical domain	2
NOP5, N-terminal	2
Not2/Not3/Not5	2
NOT2/NOT3/NOT5, C-terminal	2
Nucleoside diphosphate kinase-like domain	2
Nucleoside diphosphate kinase-like domain superfamily	2
Nucleosome assembly protein (NAP)	2
NudC N-terminal domain	2
NUDIX hydrolase, conserved site	2
OST-HTH associated domain	2
PA14 domain	2
PA14/GLEYA domain	2
Papain-like cysteine endopeptidase	2
Paraneoplastic encephalomyelitis antigen	2
PBS lyase HEAT-like repeat	2
PDZ domain	2
PEBP-like superfamily	2
Pentatricopeptide repeat	2
Peptidase C12, ubiquitin carboxyl-terminal hydrolase	2
Peptidase M1, membrane alanine aminopeptidase	2
Peptidase M3A/M3B catalytic domain	2
Peptidase S26A, signal peptidase I, conserved site	2
Peptidase S8, subtilisin, Ser-active site	2
Peptidase T1A, proteasome beta-subunit	2
Peptidyl-tRNA hydrolase II domain superfamily	2
Peptidyl-tRNA hydrolase, PTH2	2
Phenylalanyl-tRNA synthetase, class IIc, mitochondrial	2
Phosphatidylethanolamine-binding protein	2
Phosphatidylinositol 3-/4-kinase, catalytic domain superfamily	2
Phosphatidylinositol 3/4-kinase, conserved site	2
Phosphatidylinositol-4-phosphate 5-kinase, core	2
Phosphofructokinase domain	2
Phosphofructokinase superfamily	2
Phosphoinositide 3-kinase, accessory (PIK) domain	2
Phosphoinositide 3-kinase, accessory (PIK) domain superfamily	2
Phospholipase C/P1 nuclease domain superfamily	2
Phospholipase D-like domain	2
Phospholipase D/Transphosphatidylase	2
Phosphopantetheine binding ACP domain	2
Phox homologous domain	2
PIH1, N-terminal	2
Plasmodium RESA, N-terminal	2
PLC-like phosphodiesterase, TIM beta/alpha-barrel domain superfamily	2
Pleckstrin homology domain, Mcp5-type	2
PLP-binding barrel	2
Polyprenyl synthetase	2
Polyribonucleotide 5'-hydroxyl-kinase Clp1, P-loop domain	2
Porin domain superfamily	2
Potassium channel domain	2
Potassium channel tetramerisation-type BTB domain	2
PPM-type phosphatase, divalent cation binding	2
Pre-ATP-grasp domain superfamily	2
Pre-mRNA processing factor 4 (PRP4)-like	2
Pre-mRNA-splicing factor 38	2
Pre-mRNA-splicing factor Cwc2/Slt11	2
Pre-PUA domain	2
Programmed cell death protein 2, C-terminal	2
Prohibitin	2
Proliferating cell nuclear antigen, PCNA	2
Proliferating cell nuclear antigen, PCNA, C-terminal	2
Proliferating cell nuclear antigen, PCNA, conserved site	2
Proliferating cell nuclear antigen, PCNA, N-terminal	2
Proteasome/cyclosome repeat	2
Protein of unknown function DUF900, hydrolase-like	2
Protein phosphatase 2C	2
Protein prenyltransferase, alpha subunit	2
Protein-tyrosine phosphatase, active site	2
PRP4-like superfamily	2
Pseudouridine synthase I, TruA	2
Pseudouridine synthase I, TruA, alpha/beta domain	2
Pseudouridine synthase I, TruA, C-terminal	2
Pseudouridine synthase, RsuA/RluB/E/F, catalytic domain	2
Pseudouridine synthase, TruD	2
Pseudouridine synthase, TruD, catalytic domain	2
Pseudouridine synthase, TruD, insertion domain	2
Pumilio RNA-binding repeat	2
Putative DNA-binding domain superfamily	2
PWI domain	2
PWI domain superfamily	2
PX domain superfamily	2
Pyrophosphate-energised proton pump	2
Pyruvate kinase	2
Pyruvate kinase-like, insert domain superfamily	2
Pyruvate kinase, active site	2
Pyruvate kinase, barrel	2
Pyruvate kinase, C-terminal	2
Pyruvate kinase, C-terminal domain superfamily	2
Pyruvate kinase, insert domain superfamily	2
Rad50/SbcC-type AAA domain	2
Radical SAM, alpha/beta horseshoe	2
Replication factor A, C-terminal	2
Replication protein A, OB domain	2
Replication termination factor 2, RING-finger	2
Rhodanese-like domain	2
Ribonuclease II/R, conserved site	2
Ribonucleotide reductase small subunit	2
Ribonucleotide reductase small subunit family	2
Ribonucleotide reductase-like	2
Ribose-phosphate pyrophosphokinase	2
Ribose-phosphate pyrophosphokinase, N-terminal domain	2
Ribosomal biogenesis, methyltransferase, EMG1/NEP1	2
Ribosomal L28e/Mak16	2
Ribosomal protein L11, N-terminal	2
Ribosomal protein L11/L12	2
Ribosomal protein L11/L12, N-terminal domain superfamily	2
Ribosomal protein L12 family	2
Ribosomal protein L13	2
Ribosomal protein L13 superfamily	2
Ribosomal protein L13, conserved site	2
Ribosomal protein L15, bacterial-type	2
Ribosomal protein L16	2
Ribosomal protein L17	2
Ribosomal protein L17 superfamily	2
Ribosomal protein L21-like	2
Ribosomal protein L22, bacterial/chloroplast-type	2
Ribosomal protein L24	2
Ribosomal protein L24/L26, conserved site	2
Ribosomal protein L24e-related	2
Ribosomal protein L24e/L24 superfamily	2
Ribosomal protein L25/Gln-tRNA synthetase, N-terminal	2
Ribosomal protein L27	2
Ribosomal protein L28/L24	2
Ribosomal protein L28/L24 superfamily	2
Ribosomal protein L3, bacterial/organelle-type	2
Ribosomal protein L3, conserved site	2
Ribosomal protein L30, ferredoxin-like fold domain superfamily	2
Ribosomal protein L33	2
Ribosomal protein L33 superfamily	2
Ribosomal protein L37ae/L37e	2
Ribosomal protein L49/IMG2	2
Ribosomal protein L6, alpha-beta domain superfamily	2
Ribosomal protein L7/L12	2
Ribosomal protein L7/L12, C-terminal	2
Ribosomal protein L7/L30	2
Ribosomal protein P1/P2, N-terminal domain	2
Ribosomal protein S10	2
Ribosomal protein S10 domain	2
Ribosomal protein S12, bacterial-type	2
Ribosomal protein S14	2
Ribosomal protein S15, bacterial-type	2
Ribosomal protein S17/S11	2
Ribosomal protein S2	2
Ribosomal protein S2, flavodoxin-like domain superfamily	2
Ribosomal protein S3, C-terminal	2
Ribosomal protein S3, C-terminal domain superfamily	2
Ribosomal protein S4/S9, N-terminal	2
Ribosomal protein S5	2
Ribosomal protein S5, C-terminal	2
Ribosomal protein S5/S7	2
Ribosomal protein S7 domain	2
Ribosomal protein S7 domain superfamily	2
Ribosomal protein S8	2
Ribosomal protein S8 superfamily	2
Ribosomal protein S8e/ribosomal biogenesis NSA2	2
Ribosomal protein S9, conserved site	2
Ribosomal RNA adenine dimethylase	2
Ribosomal RNA adenine methylase transferase, N-terminal	2
Ribosomal RNA adenine methyltransferase KsgA/Erm	2
Ribosomal RNA large subunit methyltransferase E	2
Ribosomal RNA methyltransferase FtsJ domain	2
Ribosome biogenesis protein Bms1/Tsr1	2
Ribosome biogenesis protein BMS1/TSR1, C-terminal	2
Ribosome recycling factor	2
Ribosome recycling factor domain	2
Ribosome-binding factor A	2
Ribosome-binding factor A domain superfamily	2
Ricin B-like lectins	2
Rieske [2Fe-2S] iron-sulphur domain	2
Rieske [2Fe-2S] iron-sulphur domain superfamily	2
RIO kinase	2
RIO kinase, conserved site	2
RNA 3'-terminal phosphate cyclase/enolpyruvate transferase, alpha/beta	2
RNA methyltransferase TrmA, active site	2
RNA polymerase Rpb2, domain 2	2
RNA polymerase Rpb2, domain 2 superfamily	2
RNA polymerase Rpb2, domain 4	2
RNA polymerase Rpb2, domain 5	2
RNA polymerase Rpb7-like, N-terminal domain superfamily	2
RNA polymerase subunit RPB4/RPC9	2
RNA-binding domain, S1, IF1 type	2
RNase L inhibitor RLI, possible metal-binding domain	2
RP1/RP1L1/DCX	2
Rpb4/RPC9 superfamily	2
RRF superfamily	2
rRNA-processing protein Fcf1/Utp23	2
RuvB-like helicase 1	2
S1/P1 nuclease	2
SAC domain	2
SAC3/GANP/THP3	2
Saf4/Yju2 protein	2
SAM-dependent methyltransferase TRM5/TYW2-type	2
SAP domain superfamily	2
SAS-6, N-terminal domain superfamily	2
Serine hydroxymethyltransferase	2
Serine hydroxymethyltransferase-like domain	2
Serine-tRNA ligase, type1	2
SGS domain	2
Signal recognition particle SRP54, helical bundle	2
Signal recognition particle SRP54, N-terminal domain superfamily	2
Signal recognition particle, SRP54 subunit, GTPase domain	2
Signal recognition particle, SRP9/SRP14 subunit	2
Sirtuin family	2
Sirtuin family, catalytic core domain	2
Sirtuin, catalytic core small domain superfamily	2
Six-bladed beta-propeller, TolB-like	2
SLBP, RNA-binding domain superfamily	2
Sm-like protein Lsm6/SmF	2
Small heat shock protein HSP20	2
SNARE associated Golgi protein	2
Sodium:neurotransmitter symporter	2
Sodium:neurotransmitter symporter superfamily	2
Sphingomyelin synthase-like domain	2
Sphingosine N-acyltransferase Lag1/Lac1-like	2
Spindle assembly abnormal protein 6, N-terminal	2
SRP/SRP receptor, N-terminal	2
Sterile alpha motif domain	2
Sterol-sensing domain	2
STI1 domain	2
SUF system FeS cluster assembly, SufBD	2
SUF system FeS cluster assembly, SufBD superfamily	2
Sugar phosphate transporter domain	2
SUN domain	2
SWIB/MDM2 domain superfamily	2
TATA-box binding protein	2
TGS	2
The Golgi pH regulator/GPCR-type G protein	2
Thioredoxin	2
Thioredoxin-like fold	2
Threonyl/alanyl tRNA synthetase, SAD	2
Trafficking protein particle complex subunit	2
TRAM/LAG1/CLN8 homology domain	2
Transcription elongation factor S-II, central domain	2
Transcription elongation factor S-II, central domain superfamily	2
Transcription factor IIA, beta-barrel	2
Transcription factor TFIIB	2
Translation elongation factor eEF-1beta-like superfamily	2
Translation elongation factor EF1A, eukaryotic/archaeal	2
Translation elongation factor EF1B, beta/delta subunit, guanine nucleotide exchange domain	2
Translation elongation factor EFTs/EF1B	2
Translation initiation factor 2A	2
Translation initiation factor 3 (IF-3), C-terminal domain superfamily	2
Translation Initiation factor eIF- 4e	2
Translation Initiation factor eIF- 4e-like	2
Translation initiation factor IF2/IF5	2
Translation initiation factor IF2/IF5, N-terminal	2
Translation initiation factor IF2/IF5, zinc-binding	2
Triosephosphate isomerase	2
Triosephosphate isomerase superfamily	2
tRNA N6-adenosine threonylcarbamoyltransferase Kae1/OSGEP	2
tRNA(Ile)-lysidine/2-thiocytidine synthase, N-terminal	2
Tubulin binding cofactor C-like domain	2
Tudor domain	2
Type II pantothenate kinase	2
Type IIA DNA topoisomerase subunit A, alpha-helical domain superfamily	2
U box domain	2
UAA transporter	2
UAS	2
UbiA prenyltransferase family	2
UbiB domain	2
Ubiquilin	2
Ubiquinol-cytochrome c chaperone/UPF0174	2
Ubiquitin-activating enzyme, catalytic cysteine domain	2
Ubiquitin/SUMO-activating enzyme E1	2
UDP-sugar pyrophosphorylase	2
UDPGP family	2
Ulp1 protease family, C-terminal catalytic domain	2
Uncharacterised protein family SERF, N-terminal	2
Uncharacterized protein PF07_0086	2
V-ATPase proteolipid subunit	2
Vacuolar protein sorting-associated protein 13	2
Vacuolar protein sorting-associated protein 13, C-terminal	2
Valine-tRNA ligase	2
Vesicle transport v-SNARE, N-terminal	2
Vicinal oxygen chelate (VOC) domain	2
VPS9 domain	2
VPS9 domain superfamily	2
VTC domain	2
W2 domain	2
XPG conserved site	2
Xrn1, helical domain	2
YTH domain	2
Zinc finger, AN1-type	2
Zinc finger, C3HC4 RING-type	2
Zinc finger, CCHC-type	2
Zinc finger, MIZ-type	2
Zinc finger, RanBP2-type	2
Zinc finger, Sec23/Sec24-type	2
Zinc finger, TFIIB-type	2
Zinc finger, UBP-type	2
Zinc finger, ZZ-type	2
Zinc finger, ZZ-type superfamily	2
Zinc/iron permease	2
Zn-dependent metallo-hydrolase, RNA specificity domain	2
ZNF706/At2g23090 superfamily	2
-alpha-acetyltransferase 35, NatC auxiliary subunit	1
1-deoxy-D-xylulose 5-phosphate reductoisomerase	1
1-deoxy-D-xylulose 5-phosphate reductoisomerase, C-terminal	1
1-deoxy-D-xylulose 5-phosphate reductoisomerase, N-terminal	1
10TM putative phosphate transporter, cytosolic domain	1
116kDa U5 small nuclear ribonucleoprotein component, C-terminal	1
116kDa U5 small nuclear ribonucleoprotein component, N-terminal	1
14-3-3 protein, conserved site	1
18S rRNA (guanine(1575)-N(7))-methyltransferase Bud23-like	1
18S rRNA (guanine(1575)-N(7))-methyltransferase Bud23, C-terminal	1
2-C-methyl-D-erythritol 2,4-cyclodiphosphate synthase	1
2-C-methyl-D-erythritol 2,4-cyclodiphosphate synthase superfamily	1
2-C-methyl-D-erythritol 2,4-cyclodiphosphate synthase, conserved site	1
2-oxoglutarate dehydrogenase E1 component	1
2-oxoisovalerate dehydrogenase subunit alpha	1
2-phosphoglycolate phosphatase, eukaryotic	1
26S Proteasome non-ATPase regulatory subunit 1	1
26S Proteasome non-ATPase regulatory subunit 12	1
26S Proteasome non-ATPase regulatory subunit 12/COP9 signalosome complex subunit 4	1
26S Proteasome non-ATPase regulatory subunit 13	1
26S Proteasome non-ATPase regulatory subunit 14	1
26S proteasome non-ATPase regulatory subunit 3	1
26S Proteasome non-ATPase regulatory subunit 6	1
26S Proteasome non-ATPase regulatory subunit 7/8	1
26S Proteasome non-ATPase regulatory subunit 9	1
26S proteasome non-ATPase regulatory subunit RPN1, C-terminal	1
26S proteasome non-ATPase regulatory subunit Rpn12	1
26S proteasome regulatory complex, non-ATPase subcomplex, Rpn1 subunit	1
26S proteasome regulatory complex, non-ATPase subcomplex, Rpn2/Psmd1 subunit	1
26S Proteasome regulatory subunit 6B	1
26S proteasome regulatory subunit RPN2, C-terminal	1
26S proteasome regulatory subunit RPN5, C-terminal domain	1
26S proteasome regulatory subunit Rpn6, N-terminal	1
26S proteasome regulatory subunit Rpn7/COP9 signalosome complex subunit 1	1
26S proteasome regulatory subunit, C-terminal	1
3-dehydroquinate synthase domain	1
3-oxo-5-alpha-steroid 4-dehydrogenase/very-long-chain enoyl-CoA reductase	1
3-oxoacyl-(acyl-carrier-protein) reductase	1
3-Oxoacyl-[acyl-carrier-protein (ACP)] synthase III	1
3-Oxoacyl-[acyl-carrier-protein (ACP)] synthase III, C-terminal	1
3-oxoacyl-[acyl-carrier-protein] synthase 2	1
3-oxoacyl-[acyl-carrier-protein] synthase 3	1
30s ribosomal protein S13, C-terminal	1
39S ribosomal protein L43/54S ribosomal protein L51	1
39S ribosomal protein L46, mitochondrial	1
4-diphosphocytidyl-2C-methyl-D-erythritol kinase	1
4-diphosphocytidyl-2C-methyl-D-erythritol synthase, conserved site	1
4-hydroxy-3-methylbut-2-en-1-yl diphosphate synthase, atypical	1
4-hydroxy-3-methylbut-2-en-1-yl diphosphate synthase, bacterial-type	1
4-hydroxy-3-methylbut-2-enyl diphosphate reductase	1
4'-phosphopantetheinyl transferase domain	1
4'-phosphopantetheinyl transferase domain superfamily	1
40S ribosomal protein S1/3, eukaryotes	1
40S Ribosomal protein S10	1
40S ribosomal protein S11, N-terminal	1
40S ribosomal protein S4, C-terminal domain	1
5-formyltetrahydrofolate cyclo-ligase	1
5-formyltetrahydrofolate cyclo-ligase-like domain superfamily	1
5'-3' exonuclease, alpha-helical arch, N-terminal	1
5'-3' exoribonuclease type 2	1
50S ribosomal protein L18Ae/60S ribosomal protein L20 and L18a	1
54S ribosomal protein L44, mitochondrial	1
6-phosphogluconate dehydrogenase	1
6-phosphogluconate dehydrogenase, C-terminal	1
6-phosphogluconate dehydrogenase, decarboxylating	1
6-phosphogluconate dehydrogenase, NADP-binding	1
6-pyruvoyl tetrahydropterin synthase/QueD family	1
6-pyruvoyl tetrahydropterin synthase/QueD superfamily	1
60S acidic ribosomal protein P0	1
60S ribosomal protein L18a/ L20, eukaryotes	1
60S ribosomal protein L19	1
60S ribosomal protein L4, C-terminal domain	1
60S ribosomal protein L6E	1
7,8-Dihydro-6-hydroxymethylpterin-pyrophosphokinase HPPK superfamily	1
7,8-Dihydro-6-hydroxymethylpterin-pyrophosphokinase, HPPK	1
8-oxoguanine DNA glycosylase, N-terminal	1
A-kinase anchor protein 28kDa	1
A-kinase anchor protein 9/Pericentrin	1
AAA ATPase, CDC48 family	1
AAA C-terminal domain	1
AAA lid domain	1
ABC transporter A	1
ABC-2 type transporter	1
ABC-transporter extension domain	1
ABT1/Esf2	1
ABT1/ESF2, RNA recognition motif	1
Acetyl-CoA carboxylase	1
Acetyl-coenzyme A carboxyltransferase, C-terminal	1
Acetyl-coenzyme A carboxyltransferase, N-terminal	1
Acetyl-coenzyme A synthetase, N-terminal domain	1
Acetyl-coenzyme A transporter 1-like	1
Acidic fibroblast growth factor intracellular-binding protein	1
Aconitase A/isopropylmalate dehydratase small subunit, swivel domain	1
Aconitase, iron-sulfur domain	1
Aconitase/3-isopropylmalate dehydratase large subunit, alpha/beta/alpha domain	1
Aconitase/3-isopropylmalate dehydratase large subunit, alpha/beta/alpha, subdomain 1/3	1
Aconitase/3-isopropylmalate dehydratase, swivel	1
Aconitase/Iron-responsive element-binding protein 2	1
Actin-related protein 10	1
Actin-related protein 2/3 complex subunit 1	1
Actin-related protein 2/3 complex subunit 2	1
Actin-related protein 6	1
Activating signal cointegrator 1-like	1
Activator of Hsp90 ATPase homologue 1-like	1
Acyl carrier protein (ACP)	1
Acyl transferase	1
Acyl transferase domain superfamily	1
Acyl-CoA desaturase	1
Acylphosphatase	1
Acylphosphatase-like domain superfamily	1
Acylphosphatase, conserved site	1
ADA2-like, zinc finger, ZZ-type	1
Adaptor protein ClpS, core	1
Adaptor protein complex AP-1, gamma subunit	1
Adaptor protein complex AP-3, delta subunit	1
Adaptor protein complex AP-4, epsilon subunit	1
Adenine nucleotide translocator 1	1
Adenosylhomocysteinase-like	1
Adenosylhomocysteinase-like superfamily	1
Adenylate kinase 7	1
Adenylate kinase isoenzyme 6	1
Adenylate kinase, active site lid domain	1
Adenylate kinase, active site lid domain superfamily	1
Adenylosuccinate lyase	1
Adenylosuccinate lyase PurB, C-terminal	1
Adenylosuccinate synthase, active site	1
Adenylosuccinate synthase, GTP-binding site	1
Adenylosuccinate synthetase	1
Adenylosuccinate synthetase, domain 1	1
Adenylosuccinate synthetase, domain 2	1
Adenylosuccinate synthetase, domain 3	1
AdipoR/Haemolysin-III-related	1
Adrenodoxin	1
AF1104-like superfamily	1
AH/BAR domain superfamily	1
Alanine dehydrogenase/pyridine nucleotide transhydrogenase, N-terminal	1
Alanine dehydrogenase/pyridine nucleotide transhydrogenase, NAD(H)-binding domain	1
Alanine racemase/group IV decarboxylase, C-terminal	1
Alanine-tRNA ligase, class IIc	1
Alanine-tRNA ligase, class IIc, anti-codon-binding domain superfamily	1
Alanine-tRNA ligase, eukaryota/bacteria	1
Alanyl aminopeptidase, Ig-like domain superfamily	1
Alanyl-tRNA synthetase, class IIc, core domain	1
Alanyl-tRNA synthetase, class IIc, N-terminal	1
Alcohol dehydrogenase, C-terminal	1
Aldo/keto reductase	1
Alkaline phosphatase D-related	1
Alkaline-phosphatase-like, core domain superfamily	1
Alkylated DNA repair protein alkB homologue 8	1
Allantoicase	1
Allantoicase domain	1
Alpha carbonic anhydrase domain	1
Alpha carbonic anhydrase domain superfamily	1
Alpha-D-phosphohexomutase, alpha/beta/alpha domain II	1
Alpha-D-phosphohexomutase, alpha/beta/alpha domain III	1
Alpha-D-phosphohexomutase, C-terminal	1
Alpha-glycerophosphate oxidase, C-terminal	1
Alpha-glycerophosphate oxidase, C-terminal domain superfamily	1
Alpha-ketoglutarate-dependent dioxygenase AlkB-like superfamily	1
Amidase	1
Amidase signature (AS) superfamily	1
Amidase signature domain	1
Amine oxidase	1
Amino acid transporter, transmembrane domain	1
Aminoacyl-tRNA synthetase, class I, anticodon-binding	1
Aminomethyltransferase-like	1
Aminopeptidase N-like , N-terminal	1
Aminopeptidase P	1
Aminotransferase class IV	1
Aminotransferase class V domain	1
Aminotransferase class-III	1
Aminotransferase class-V, pyridoxal-phosphate binding site	1
Aminotransferase-like, PLP-dependent enzymes	1
Aminotransferases, class-I, pyridoxal-phosphate-binding site	1
AMMECR1	1
AMMECR1 domain	1
AMMECR1 domain superfamily	1
AMMECR1, N-terminal	1
AMP deaminase	1
AMP-binding enzyme, C-terminal domain	1
AmpG-like permease/Acetyl-coenzyme A transporter 1	1
Anamorsin	1
Anaphase-promoting complex subunit 1	1
Anaphase-promoting complex subunit APC10/Doc1	1
Anion-transporting ATPase-like domain	1
Anticodon-binding domain	1
AP endonuclease 1	1
AP endonuclease 2	1
AP endonuclease 2, zinc binding site	1
AP-2 complex subunit sigma	1
AP-3 complex subunit beta	1
AP-3 complex subunit sigma	1
AP-4 complex accessory subunit Tepsin	1
AP-4 complex subunit epsilon-1, C-terminal	1
AP-5 complex subunit beta-1	1
AP-5 complex subunit sigma-1	1
AP-5 complex subunit zeta-1	1
APC10/DOC domain	1
Apical membrane antigen 1 domain superfamily	1
Aquaporin transporter	1
Archaeal primase DnaG/twinkle, TOPRIM domain	1
Archaeal RpoH /eukaryotic RPB5 RNA polymerase subunit	1
Archaeal RpoK/eukaryotic RPB6 RNA polymerase subunit	1
Archease	1
Archease domain	1
Archease domain superfamily	1
Arginase	1
Arginyl tRNA synthetase N-terminal domain	1
Arginyl tRNA synthetase N-terminal domain superfamily	1
ARID DNA-binding domain	1
ARID DNA-binding domain superfamily	1
Armadillo repeat-containing protein 6	1
Arrestin, C-terminal	1
Arsenical pump ATPase, ArsA/GET3	1
Arsenical pump ATPase, ArsA/GET3, eukaryotic	1
Arv1 protein	1
Asparagine synthase	1
Asparagine synthase, glutamine-hydrolyzing	1
Asparagine synthase, N-terminal domain	1
Aspartate carbamoyltransferase	1
Aspartate/ornithine carbamoyltransferase	1
Aspartate/ornithine carbamoyltransferase superfamily	1
Aspartate/ornithine carbamoyltransferase, Asp/Orn-binding domain	1
Aspartate/ornithine carbamoyltransferase, carbamoyl-P binding	1
Aspartate/other aminotransferase	1
Aspartic peptidase, DDI1-type	1
Aspartyl/glutamyl-tRNA(Asn/Gln) amidotransferase, C-terminal, domain 1	1
Aspartyl/glutamyl-tRNA(Asn/Gln) amidotransferase, subunit B /E	1
Aspartyl/Glutamyl-tRNA(Gln) amidotransferase, subunit B/E, catalytic	1
Associate of Myc 1	1
AT hook, DNA-binding motif	1
Ataxin 2, SM domain	1
ATP synthase subunit alpha, N-terminal domain-like superfamily	1
ATP synthase, F0 complex, subunit C	1
ATP synthase, F0 complex, subunit C, DCCD-binding site	1
ATP synthase, F1 complex, beta subunit	1
ATP synthase, F1 complex, gamma subunit	1
ATP synthase, F1 complex, gamma subunit conserved site	1
ATP synthase, F1 complex, gamma subunit superfamily	1
ATP-citrate lyase/succinyl-CoA ligase, active site	1
ATP-citrate lyase/succinyl-CoA ligase, conserved site	1
ATP-cone domain	1
ATP-dependent (S)-NAD(P)H-hydrate dehydratase	1
ATP-dependent 6-phosphofructokinase	1
ATP-dependent DNA helicase RecQ, zinc-binding domain	1
ATP-dependent protease, HslV subunit	1
ATP-dependent RNA helicase CHL1/DDX11	1
ATP-dependent RNA helicase Ski2-like	1
ATP-dependent RNA helicase Ski2, C-terminal	1
ATP-grasp fold, succinyl-CoA synthetase-type	1
ATP-NAD kinase, PpnK-type, C-terminal	1
ATP11	1
ATP12 orthogonal Bundle domain superfamily	1
ATP12, ATP synthase F1-assembly protein	1
ATPase family AAA domain-containing protein 3	1
ATPase family AAA domain-containing protein 3, domain of unknown function DUF3523	1
ATPase, AFG1-like	1
ATPase, OSCP/delta subunit	1
ATPase, V0 complex, c/d subunit	1
ATPase, V0 complex, subunit 116kDa, eukaryotic	1
ATPase, V0 complex, subunit d	1
ATPase, V0 complex, subunit e1/e2	1
ATPase, V1 complex, subunit A	1
ATPase, V1 complex, subunit B	1
ATPase, V1 complex, subunit C	1
ATPase, V1 complex, subunit D	1
ATPase, V1 complex, subunit F	1
ATPase, V1 complex, subunit F superfamily	1
ATPase, V1 complex, subunit F, eukaryotic	1
ATPase, V1 complex, subunit H	1
ATPase, V1 complex, subunit H, C-terminal	1
ATPase, V1 complex, subunit H, C-terminal domain superfamily	1
ATPase, vacuolar ER assembly factor, Vma12	1
ATPsynthase alpha/beta subunit, N-terminal extension	1
Atypical Arm repeat	1
Autophagy-related protein 3	1
Autophagy-related protein 3, C-terminal	1
Autophagy-related protein 3, N-terminal	1
Autophagy-related protein 5	1
B-block binding subunit of TFIIIC	1
B3/B4 tRNA-binding domain	1
Bacterial Fmu (Sun)/eukaryotic nucleolar NOL1/Nop2p, conserved site	1
Bacterial/eukaryotic lysine-tRNA ligase, class II	1
Band 7, C-terminal extension	1
Bax inhibitor 1-related	1
BBP/SF1 family	1
BCNT-C domain	1
BCP1 family	1
BEACH domain	1
BEACH domain superfamily	1
BET1-like protein	1
Bet3 family	1
Beta tubulin	1
Beta tubulin, autoregulation binding site	1
Beta-catenin-like protein 1	1
Beta-catenin-like protein 1, N-terminal	1
Beta-hydroxyacyl-(acyl-carrier-protein) dehydratase FabZ	1
Beta-hydroxydecanoyl thiol ester dehydrase, FabA/FabZ	1
Beta-ketoacyl synthase	1
Beta-ketoacyl synthase, active site	1
Beta-ketoacyl synthase, C-terminal	1
Beta-ketoacyl synthase, N-terminal	1
Beta-lactamase-related	1
Beta-lactamase/transpeptidase-like	1
Bifunctional dihydrofolate reductase/thymidylate synthase	1
Bin3-type S-adenosyl-L-methionine binding domain	1
BING4, C-terminal domain	1
Biotin carboxylase-like, N-terminal domain	1
Biotin carboxylase, C-terminal	1
Biotin carboxylation domain	1
Bis(5'-nucleosyl)-tetraphosphatase	1
BolA protein	1
BolA-like superfamily	1
BOP1, N-terminal domain	1
Branched-chain-amino-acid aminotransferase-like, C-terminal	1
Breast cancer type 1 susceptibility protein (BRCA1)	1
Brf1, TBP-binding domain	1
Brl1/Brr6 domain	1
BRO1 domain	1
BRO1 domain superfamily	1
Bromodomain, conserved site	1
Brr2, N-terminal helicase PWI domain	1
Bud13	1
Bud22 domain	1
BUD31/G10-related, conserved site	1
Bystin	1
C-5 cytosine methyltransferase	1
C-mannosyltransferase Dpy-19	1
C-terminal associated domain of TOPRIM	1
C2 domain-containing protein 5	1
C4-type zinc-finger of DNA polymerase delta	1
CAAX prenyl protease 2	1
Cactin, C-terminal	1
Cactin, central domain	1
Calcineurin-like phosphoesterase domain, lpxH-type	1
Calcium load-activated calcium channel	1
Calcium-activated potassium channel BK, alpha subunit	1
Calcium-dependent channel, 7TM region, putative phosphate	1
Calcium/proton exchanger	1
Calcium/proton exchanger CAX	1
Calcyclin-binding Protein, CS domain	1
Calmodulin	1
Calpain large subunit, domain III superfamily	1
Calycin	1
CAP Gly-rich domain	1
CAP Gly-rich domain superfamily	1
Carbamoyl-phosphate synthase large subunit, CPSase domain	1
Carbamoyl-phosphate synthetase, large subunit oligomerisation domain	1
Carbamoyl-phosphate synthetase, large subunit oligomerisation domain superfamily	1
Carbohydrate kinase, FGGY	1
Carbohydrate kinase, FGGY, C-terminal	1
Carbohydrate kinase, FGGY, conserved site	1
Carbohydrate kinase, FGGY, N-terminal	1
Carbonic anhydrase, alpha-class	1
CARP motif	1
Cation efflux protein	1
Cation efflux protein, cytoplasmic domain superfamily	1
Cation efflux transmembrane domain superfamily	1
Cation/H+ exchanger	1
Cation/H+ exchanger, CPA1 family	1
CBS domain	1
CCB3/YggT	1
Ccc1 family	1
CCR4-NOT subunit 1, TTP binding domain superfamily	1
CCR4-NOT transcription complex subunit 1, CAF1-binding domain	1
CCR4-NOT transcription complex subunit 1, TTP binding domain	1
CCR4-NOT transcription complex subunit 4	1
CCR4-NOT transcription complex subunit 7/8/Pop2	1
CCR4-NOT transcription complex subunit 9	1
CD2 antigen cytoplasmic tail-binding protein 2/Lin1	1
CDC48, domain 2	1
Cdc73/Parafibromin	1
Cdk-activating kinase assembly factor MAT1, centre	1
Cdk-activating kinase assembly factor MAT1/Tfb3	1
CDK5 and ABL1 enzyme substrate 1/2	1
CDP-alcohol phosphatidyltransferase class-II family	1
CDP-diacylglycerol-inositol 3-phosphatidyltransferase, eukaryote	1
CDT1 Geminin-binding domain-like	1
CECR6/TMEM121 family	1
Cell division control protein 73, C-terminal	1
Cell division cycle protein 123	1
Cell-traversal protein for ookinetes and sporozoites	1
CENP-T/Histone H4, histone fold	1
CFA20 domain	1
CFAP91 domain	1
CGI121/TPRKB	1
CGI121/TPRKB superfamily	1
cGMP-dependent kinase	1
cGMP-dependent protein kinase, catalytic domain	1
Chagasin-like superfamily	1
Chaperone DnaJ	1
Chaperone DnaK	1
Chaperone protein AtJ6-like	1
Chaperonin Cpn60, conserved site	1
Chaperonin GroES, conserved site	1
Chloroplast protein import component Tic20	1
Chloroquine resistance transporter	1
Chloroquine-resistance transporter-like	1
Choline transporter-like	1
Choline/ethanolamine phosphotransferase	1
Chorismate synthase	1
Chorismate synthase AroC superfamily	1
Chromatin modification-related protein Eaf6	1
Chromosome segregation protein Spc25	1
Cilia- and flagella-associated protein 20/C3orf67	1
Cilia- and flagella-associated protein 298	1
Cilia- and flagella-associated protein 52	1
Cilia- and flagella-associated protein 61	1
Cilia- and flagella-associated protein 91	1
Circularly permuted (CP)-type guanine nucleotide-binding (G) domain	1
Citrate synthase active site	1
Citrate synthase-like, small alpha subdomain	1
Citron homology (CNH) domain	1
CKK domain	1
CLASP N-terminal domain	1
Class I and II aminoacyl-tRNA synthetase, tRNA-binding arm	1
Class XIV myosin, motor domain	1
Clathrin adaptor complex, small chain	1
Clathrin adaptor, alpha/beta/gamma-adaptin, appendage, Ig-like subdomain	1
Clathrin adaptor, beta-adaptin, appendage, Ig-like subdomain	1
Clathrin adaptor, mu subunit, conserved site	1
Clathrin heavy chain, N-terminal	1
Clathrin light chain	1
Clathrin, heavy chain	1
Clathrin, heavy chain, linker	1
Clathrin, heavy chain, propeller repeat	1
Cleavage and polyadenylation specificity factor subunit 2	1
Cleavage stimulation factor subunit 2, hinge domain	1
Cleavage/polyadenylation specificity factor subunit 5	1
CLEC16A/TT9	1
CLEC16A/TT9, N-terminal	1
Cleft lip and palate transmembrane 1	1
Cleft lip and palate transmembrane protein 1-like protein	1
Clp, N-terminal	1
Clp1, N-terminal beta-sandwich domain	1
Clp1, N-terminal beta-sandwich domain superfamily	1
ClpA/B, conserved site 1	1
ClpP, histidine active site	1
CLU central domain	1
CLU domain	1
CNNM, transmembrane domain	1
CNOT4, RNA recognition motif	1
Co-chaperone Hsc20	1
Co-chaperone HscB, C-terminal oligomerisation domain	1
CoaB-like superfamily	1
Coatomer beta subunit (COPB1)	1
Coatomer beta subunit, appendage platform domain	1
Coatomer beta subunit, C-terminal	1
Coatomer beta' subunit (COPB2)	1
Coatomer delta subunit	1
Coatomer gamma subunit	1
Coatomer subunit gamma, C-terminal	1
Coatomer subunit zeta	1
Coatomer, alpha subunit, C-terminal	1
Coatomer, epsilon subunit	1
Coatomer, gamma subunit, appendage domain superfamily	1
Coatomer, gamma subunit, appendage, Ig-like subdomain	1
CobW/HypB/UreG, nucleotide-binding domain	1
Cochlin	1
Coenzyme Q-binding protein COQ10, START domain	1
Cofactor of BRCA1	1
COG complex component, COG2	1
COG complex component, COG2, C-terminal	1
Coiled-coil domain-containing protein 124/Oxs1	1
Coiled-coil domain-containing protein 39	1
Coiled-coil domain-containing protein 40	1
COMPASS component Swd2/WDR82	1
Complex 1 LYR protein	1
Condensin complex subunit 2/barren	1
Condensin complex subunit 3	1
Condensin subunit 1	1
Condensin-2 complex subunit G2	1
Condensin-2 complex subunit H2	1
Condensin-2 complex subunit H2, C-terminal	1
Conserved oligomeric Golgi complex subunit 6	1
Conserved oligomeric Golgi complex, subunit 2, N-terminal	1
Copper centre Cu(A)	1
Copper chaperone SCO1/SenC	1
Coproporphyrinogen III oxidase, aerobic	1
Coronin	1
COX15/CtaA family	1
Creatinase, N-terminal	1
Cro/C1-type helix-turn-helix domain	1
Cryptochrome/DNA photolyase, FAD-binding domain-like superfamily	1
Cryptochrome/photolyase, N-terminal domain superfamily	1
CTAG/Pcc1 family	1
CTP synthase	1
CTP synthase GATase domain	1
CTP synthase, N-terminal	1
Ctr copper transporter	1
Cupin-like domain 8	1
Cwf19-like protein	1
Cwf19-like protein, C-terminal domain-2	1
Cwf19-like, C-terminal domain-1	1
CXXC motif containing zinc binding protein, eukaryotic	1
Cyclic phosphodiesterase	1
Cyclin P/U	1
Cyclin PHO80-like	1
Cyclin-dependent kinase 7	1
Cyclin, C-terminal domain	1
Cyclophilin-RNA interacting protein	1
Cysteine alpha-hairpin motif superfamily	1
Cysteine desulfurase IscS	1
Cysteine-rich protective antigen 6 bladed domain	1
Cysteine-tRNA ligase	1
Cysteinyl-tRNA synthetase/mycothiol ligase	1
CYTH-like domain superfamily	1
Cytidylyltransferase IspD/TarI	1
Cytochrome b-c1 complex subunit 7	1
Cytochrome b-c1 complex subunit 7 superfamily	1
Cytochrome b-c1 complex subunit 8 superfamily	1
Cytochrome b-c1 complex subunit 9	1
Cytochrome b-c1 complex subunit 9 superfamily	1
Cytochrome c oxidase assembly protein COX14	1
Cytochrome c oxidase assembly protein CtaG/Cox11	1
Cytochrome c oxidase assembly protein CtaG/Cox11, domain superfamily	1
Cytochrome c oxidase assembly protein PET191	1
Cytochrome c oxidase biogenesis protein Cmc1-like	1
Cytochrome c oxidase copper chaperone	1
Cytochrome c oxidase subunit IV family	1
Cytochrome c oxidase, subunit Vb	1
Cytochrome c oxidase, subunit Vb superfamily	1
Cytochrome c oxidase, subunit VIb superfamily	1
Cytoplasmic tRNA 2-thiolation protein 1	1
Cytoplasmic tRNA 2-thiolation protein 2	1
D-aminoacyl-tRNA deacylase DTD	1
D-aminoacyl-tRNA deacylase-like superfamily	1
D-galactoside/L-rhamnose binding SUEL lectin domain	1
D-galactoside/L-rhamnose binding SUEL lectin domain superfamily	1
DAD/Ost2	1
DALR anticodon binding	1
DAMP1, SANT/Myb-like domain	1
DDHD domain	1
DDRGK domain containing protein	1
DEAH helicase, winged-helix domain	1
Decaprenyl diphosphate synthase-like	1
Delta tubulin	1
Delta-aminolevulinic acid dehydratase	1
Delta-aminolevulinic acid dehydratase, active site	1
DeoC/FbaB/LacD aldolase	1
Deoxyhypusine hydroxylase	1
Deoxyhypusine synthase	1
Deoxyribonuclease, TatD-related, conserved site	1
Deoxyribose-phosphate aldolase	1
Deoxyuridine triphosphate nucleotidohydrolase	1
Deoxyxylulose-5-phosphate synthase	1
Dephospho-CoA kinase	1
DFDF domain	1
DHBP synthase RibB-like alpha/beta domain superfamily	1
Di-trans-poly-cis-decaprenylcistransferase-like, conserved site	1
Diacylglycerol O-acyltransferase 1	1
Digestive organ expansion factor, predicted	1
Dihydrofolate reductase conserved site	1
Dihydrofolate reductase domain	1
Dihydrofolate reductase-like domain superfamily	1
Dihydrolipoamide succinyltransferase	1
Dihydroprymidine dehydrogenase domain II	1
Dim1 family	1
Dimethylallyltransferase	1
Diphthamide synthase domain	1
Diphthamide synthesis DHP1/DPH2, eukaryotes and archaea	1
Diphthamide synthesis DHP2	1
Diphthamide synthesis DPH1/DPH2, domain 1	1
Diphthine synthase	1
Diphthine--ammonia ligase/Uncharacterised protein MJ0570	1
Divalent ion tolerance protein, CutA	1
DJ-1/PfpI	1
DNA endonuclease Ctp1, C-terminal	1
DNA gyrase B subunit, C-terminal	1
DNA gyrase/topoisomerase IV, subunit A, C-terminal	1
DNA gyrase/topoisomerase IV, subunit A, C-terminal repeat	1
DNA helicase, ATP-dependent, RecQ type	1
DNA helicase, DnaB-like, C-terminal	1
DNA helicase, UvrD/REP type	1
DNA mismatch repair protein family, N-terminal	1
DNA mismatch repair protein Mlh1, C-terminal	1
DNA mismatch repair protein MutS, clamp	1
DNA mismatch repair protein MutS/MSH	1
DNA photolyase, N-terminal	1
DNA polymerase alpha catalytic subunit, N-terminal domain	1
DNA polymerase alpha, subunit B	1
DNA polymerase epsilon catalytic subunit	1
DNA polymerase epsilon, catalytic subunit A, C-terminal	1
DNA polymerase epsilon, subunit B	1
DNA polymerase I-like, H3TH domain	1
DNA polymerase lambda lyase domain superfamily	1
DNA primase large subunit, eukaryotic/archaeal	1
DNA primase, large subunit, eukaryotic	1
DNA primase, small subunit	1
DNA primase, small subunit, eukaryotic/archaeal	1
DNA recombination and repair protein RecA-like, ATP-binding domain	1
DNA recombination and repair protein RecA, monomer-monomer interface	1
DNA recombination and repair protein, RecA-like	1
DNA recombination/repair protein Rad51	1
DNA repair metallo-beta-lactamase	1
DNA repair protein Rad4	1
DNA repair protein XRCC2	1
DNA repair Rad51/transcription factor NusA, alpha-helical	1
DNA repair/transcription protein MET18/MMS19	1
DNA replication factor RFC1, C-terminal	1
DNA replication licensing factor Mcm2	1
DNA replication licensing factor Mcm3	1
DNA replication licensing factor Mcm6	1
DNA replication licensing factor Mcm7	1
DNA topoisomerase 2, TOPRIM domain	1
DNA topoisomerase 3-like, TOPRIM domain	1
DNA topoisomerase I	1
DNA topoisomerase I, active site	1
DNA topoisomerase I, catalytic core, alpha-helical subdomain, eukaryotic-type	1
DNA topoisomerase I, catalytic core, alpha/beta subdomain	1
DNA topoisomerase I, catalytic core, eukaryotic-type	1
DNA topoisomerase I, DNA binding, eukaryotic-type	1
DNA topoisomerase I, DNA binding, eukaryotic-type, N-terminal domain superfamily	1
DNA topoisomerase I, DNA binding, N-terminal domain 1	1
DNA topoisomerase I, DNA binding, N-terminal domain 2	1
DNA topoisomerase I, eukaryotic-type	1
DNA topoisomerase II, eukaryotic-type	1
DNA topoisomerase, type IA	1
DNA topoisomerase, type IA, central	1
DNA topoisomerase, type IA, central region, subdomain 1	1
DNA topoisomerase, type IA, central region, subdomain 2	1
DNA topoisomerase, type IA, central region, subdomain 3	1
DNA topoisomerase, type IA, core domain	1
DNA topoisomerase, type IA, DNA-binding domain	1
DNA topoisomerase, type IA, domain 2	1
DNA topoisomerase, type IIA, subunit B	1
DNA topoisomerase, type IIA, subunit B, C-terminal	1
DNA-directed RNA pol I, largest subunit	1
DNA-directed RNA polymerase III subunit RPC1, N-terminal	1
DNA-directed RNA polymerase III subunit RPC4	1
DNA-directed RNA polymerase III subunit Rpc5	1
DNA-directed RNA polymerase M, 15kDa subunit, conserved site	1
DNA-directed RNA polymerase Rpb11, 13-16kDa subunit, conserved site	1
DNA-directed RNA polymerase RPB5 subunit, eukaryote/virus	1
DNA-directed RNA polymerase subunit Rpb5-like	1
DNA-directed RNA polymerase subunit/transcription factor S	1
DNA-directed RNA polymerase, 14-18kDa subunit, conserved site	1
DNA-directed RNA polymerase, 30-40kDa subunit, conserved site	1
DNA-directed RNA polymerase, M/15kDa subunit	1
DNA-directed RNA polymerase, subunit RPB6	1
DNA-directed RNA polymerase, subunit N/Rpb10	1
DNA-directed RNA polymerases I and III subunit AC19	1
DNA-directed RNA polymerases I and III subunit AC40	1
DNA/RNA-binding protein Kin17, conserved domain	1
DnaJ homolog subfamily C member 24	1
DnaJ-like protein C11, C-terminal	1
Dolichol-phosphate mannosyltransferase subunit 3	1
Dolichyl-diphosphooligosaccharide--protein glycosyltransferase 48kDa subunit	1
[truncated: 1,930 more rows]
