# Supplementary material for: Genome sequence, transcriptome, and annotation of rodent malaria parasite Plasmodium yoelii nigeriensis N67
Source: BMC Genomics. 2021 Apr 26;22:303. doi: 10.1186/s12864-021-07555-9 (PMC8072299; doi:10.1186/s12864-021-07555-9)
Supplement: Supplementary file 5 — Additional file 5: Table S4. Predicted Plasmodium y. nigeriensis N67 proteins that match those in Reactome pathways. [file 12864_2021_7555_MOESM5_ESM.xlsx]

## Sheet: unique_N67_genes_proteins
Reactome_pathway	genes	maker_gene_names	unique_gene_count
Major pathway of rRNA processing in the nucleolus and cytosol	N67_000074,N67_000090,N67_000105,N67_000296,N67_000724,N67_000802,N67_000793,N67_000974,N67_000988,N67_001107,N67_001269,N67_001338,N67_001465,N67_001481,N67_001499,N67_001628,N67_001623,N67_001630,N67_001677,N67_001958,N67_002344,N67_002355,N67_002499,N67_002514,N67_002654,N67_002981,N67_002982,N67_003122,N67_003199,N67_003411,N67_003782,N67_003921,N67_003984,N67_004236,N67_004332,N67_004340,N67…	augustus_masked-000000F_bc1115-processed-gene-4.10,augustus_masked-000000F_bc1115-processed-gene-5.10,augustus_masked-000000F_bc1115-processed-gene-6.20,augustus_masked-000001F_bc1115-processed-gene-2.4,augustus_masked-000003F_bc1115-processed-gene-9.6,augustus_masked-000004F_bc1115-processed-gene-3.19,augustus_masked-000004F_bc1115-processed-gene-3.7,augustus_masked-000005F_bc1115-processed-gene…	122
Regulation of expression of SLITs and ROBOs	N67_000074,N67_000105,N67_000276,N67_000296,N67_000509,N67_000697,N67_000908,N67_000988,N67_001269,N67_001338,N67_001499,N67_001628,N67_001710,N67_001726,N67_001786,N67_002981,N67_002982,N67_003194,N67_003190,N67_003578,N67_004122,N67_004236,N67_004359,N67_004542,N67_004752,N67_004957,N67_005012,N67_005119,N67_005177,N67_005241,N67_005243,N67_005244,N67_005245,N67_005346,N67_005347,N67_000188,N67…	augustus_masked-000000F_bc1115-processed-gene-4.10,augustus_masked-000000F_bc1115-processed-gene-6.20,augustus_masked-000001F_bc1115-processed-gene-1.1,augustus_masked-000001F_bc1115-processed-gene-2.4,augustus_masked-000002F_bc1115-processed-gene-5.17,augustus_masked-000003F_bc1115-processed-gene-7.15,augustus_masked-000005F_bc1115-processed-gene-1.6,augustus_masked-000005F_bc1115-processed-gene…	117
SRP-dependent cotranslational protein targeting to membrane	N67_000074,N67_000105,N67_000296,N67_000329,N67_000571,N67_000988,N67_001269,N67_001338,N67_001499,N67_001628,N67_001695,N67_002006,N67_002981,N67_002982,N67_003631,N67_003981,N67_004236,N67_004359,N67_004436,N67_004542,N67_005119,N67_005177,N67_005241,N67_005243,N67_005244,N67_005245,N67_005346,N67_005347,N67_000139,N67_000188,N67_000099,N67_000098,N67_000384,N67_000385,N67_000399,N67_000338,N67…	augustus_masked-000000F_bc1115-processed-gene-4.10,augustus_masked-000000F_bc1115-processed-gene-6.20,augustus_masked-000001F_bc1115-processed-gene-2.4,augustus_masked-000001F_bc1115-processed-gene-5.7,augustus_masked-000002F_bc1115-processed-gene-10.12,augustus_masked-000005F_bc1115-processed-gene-7.12,augustus_masked-000007F_bc1115-processed-gene-7.4,augustus_masked-000008F_bc1115-processed-gen…	92
GTP hydrolysis and joining of the 60S ribosomal subunit	N67_000074,N67_000105,N67_000296,N67_000542,N67_000733,N67_000988,N67_001269,N67_001338,N67_001499,N67_001628,N67_001829,N67_002286,N67_002831,N67_002981,N67_002982,N67_004236,N67_004359,N67_004542,N67_004948,N67_005119,N67_005177,N67_005259,N67_005241,N67_005243,N67_005244,N67_005245,N67_005346,N67_005347,N67_000188,N67_000099,N67_000098,N67_000384,N67_000385,N67_000399,N67_000338,N67_000490,N67…	augustus_masked-000000F_bc1115-processed-gene-4.10,augustus_masked-000000F_bc1115-processed-gene-6.20,augustus_masked-000001F_bc1115-processed-gene-2.4,augustus_masked-000002F_bc1115-processed-gene-8.13,augustus_masked-000003F_bc1115-processed-gene-10.28,augustus_masked-000005F_bc1115-processed-gene-7.12,augustus_masked-000007F_bc1115-processed-gene-7.4,augustus_masked-000008F_bc1115-processed-ge…	91
L13a-mediated translational silencing of Ceruloplasmin expression	N67_000074,N67_000105,N67_000296,N67_000542,N67_000733,N67_000988,N67_001269,N67_001338,N67_001499,N67_001628,N67_002286,N67_002831,N67_002981,N67_002982,N67_004236,N67_004359,N67_004542,N67_004948,N67_005119,N67_005177,N67_005259,N67_005241,N67_005243,N67_005244,N67_005245,N67_005346,N67_005347,N67_000188,N67_000099,N67_000098,N67_000384,N67_000385,N67_000399,N67_000338,N67_000490,N67_000642,N67…	augustus_masked-000000F_bc1115-processed-gene-4.10,augustus_masked-000000F_bc1115-processed-gene-6.20,augustus_masked-000001F_bc1115-processed-gene-2.4,augustus_masked-000002F_bc1115-processed-gene-8.13,augustus_masked-000003F_bc1115-processed-gene-10.28,augustus_masked-000005F_bc1115-processed-gene-7.12,augustus_masked-000007F_bc1115-processed-gene-7.4,augustus_masked-000008F_bc1115-processed-ge…	89
Formation of a pool of free 40S subunits	N67_000074,N67_000105,N67_000296,N67_000542,N67_000733,N67_000988,N67_001269,N67_001338,N67_001499,N67_001628,N67_002286,N67_002831,N67_002981,N67_002982,N67_004236,N67_004359,N67_004542,N67_004948,N67_005119,N67_005177,N67_005259,N67_005241,N67_005243,N67_005244,N67_005245,N67_005346,N67_005347,N67_000188,N67_000099,N67_000098,N67_000384,N67_000385,N67_000399,N67_000338,N67_000490,N67_000642,N67…	augustus_masked-000000F_bc1115-processed-gene-4.10,augustus_masked-000000F_bc1115-processed-gene-6.20,augustus_masked-000001F_bc1115-processed-gene-2.4,augustus_masked-000002F_bc1115-processed-gene-8.13,augustus_masked-000003F_bc1115-processed-gene-10.28,augustus_masked-000005F_bc1115-processed-gene-7.12,augustus_masked-000007F_bc1115-processed-gene-7.4,augustus_masked-000008F_bc1115-processed-ge…	88
Nonsense Mediated Decay (NMD) enhanced by the Exon Junction Complex (EJC)	N67_000074,N67_000105,N67_000296,N67_000988,N67_001269,N67_001338,N67_001499,N67_001628,N67_001786,N67_002511,N67_002981,N67_002982,N67_003194,N67_004236,N67_004359,N67_004542,N67_005119,N67_005177,N67_005241,N67_005243,N67_005244,N67_005245,N67_005346,N67_005347,N67_000188,N67_000099,N67_000098,N67_000384,N67_000385,N67_000399,N67_000338,N67_000490,N67_000642,N67_001067,N67_001085,N67_001121,N67…	augustus_masked-000000F_bc1115-processed-gene-4.10,augustus_masked-000000F_bc1115-processed-gene-6.20,augustus_masked-000001F_bc1115-processed-gene-2.4,augustus_masked-000005F_bc1115-processed-gene-7.12,augustus_masked-000007F_bc1115-processed-gene-7.4,augustus_masked-000008F_bc1115-processed-gene-2.2,augustus_masked-000009F_bc1115-processed-gene-5.2,augustus_masked-000011F_bc1115-processed-gene-…	85
Eukaryotic Translation Termination	N67_000074,N67_000105,N67_000296,N67_000988,N67_001269,N67_001338,N67_001499,N67_001628,N67_002981,N67_002982,N67_004236,N67_004359,N67_004542,N67_005119,N67_005177,N67_005241,N67_005243,N67_005244,N67_005245,N67_005346,N67_005347,N67_000188,N67_000099,N67_000098,N67_000384,N67_000385,N67_000399,N67_000338,N67_000490,N67_000642,N67_001067,N67_001085,N67_001121,N67_001301,N67_001428,N67_001511,N67…	augustus_masked-000000F_bc1115-processed-gene-4.10,augustus_masked-000000F_bc1115-processed-gene-6.20,augustus_masked-000001F_bc1115-processed-gene-2.4,augustus_masked-000005F_bc1115-processed-gene-7.12,augustus_masked-000007F_bc1115-processed-gene-7.4,augustus_masked-000008F_bc1115-processed-gene-2.2,augustus_masked-000009F_bc1115-processed-gene-5.2,augustus_masked-000011F_bc1115-processed-gene-…	81
Nonsense Mediated Decay (NMD) independent of the Exon Junction Complex (EJC)	N67_000074,N67_000105,N67_000296,N67_000988,N67_001269,N67_001338,N67_001499,N67_001628,N67_002511,N67_002981,N67_002982,N67_004236,N67_004359,N67_004542,N67_005119,N67_005177,N67_005241,N67_005243,N67_005244,N67_005245,N67_005346,N67_005347,N67_000188,N67_000099,N67_000098,N67_000384,N67_000385,N67_000399,N67_000338,N67_000490,N67_000642,N67_001067,N67_001085,N67_001121,N67_001301,N67_001428,N67…	augustus_masked-000000F_bc1115-processed-gene-4.10,augustus_masked-000000F_bc1115-processed-gene-6.20,augustus_masked-000001F_bc1115-processed-gene-2.4,augustus_masked-000005F_bc1115-processed-gene-7.12,augustus_masked-000007F_bc1115-processed-gene-7.4,augustus_masked-000008F_bc1115-processed-gene-2.2,augustus_masked-000009F_bc1115-processed-gene-5.2,augustus_masked-000011F_bc1115-processed-gene-…	81
Selenocysteine synthesis	N67_000074,N67_000105,N67_000296,N67_000988,N67_001269,N67_001338,N67_001499,N67_001628,N67_001844,N67_002981,N67_002982,N67_003827,N67_004236,N67_004359,N67_004542,N67_005119,N67_005177,N67_005241,N67_005243,N67_005244,N67_005245,N67_005346,N67_005347,N67_000188,N67_000099,N67_000098,N67_000384,N67_000385,N67_000399,N67_000338,N67_000490,N67_000642,N67_001067,N67_001085,N67_001121,N67_001301,N67…	augustus_masked-000000F_bc1115-processed-gene-4.10,augustus_masked-000000F_bc1115-processed-gene-6.20,augustus_masked-000001F_bc1115-processed-gene-2.4,augustus_masked-000005F_bc1115-processed-gene-7.12,augustus_masked-000007F_bc1115-processed-gene-7.4,augustus_masked-000008F_bc1115-processed-gene-2.2,augustus_masked-000009F_bc1115-processed-gene-5.2,augustus_masked-000011F_bc1115-processed-gene-…	80
Peptide chain elongation	N67_000074,N67_000105,N67_000296,N67_000988,N67_001269,N67_001338,N67_001499,N67_001628,N67_002981,N67_002982,N67_004236,N67_004359,N67_004542,N67_005119,N67_005177,N67_005241,N67_005243,N67_005244,N67_005245,N67_005346,N67_005347,N67_000188,N67_000099,N67_000098,N67_000384,N67_000385,N67_000399,N67_000338,N67_000490,N67_000642,N67_001067,N67_001085,N67_001121,N67_001301,N67_001428,N67_001511,N67…	augustus_masked-000000F_bc1115-processed-gene-4.10,augustus_masked-000000F_bc1115-processed-gene-6.20,augustus_masked-000001F_bc1115-processed-gene-2.4,augustus_masked-000005F_bc1115-processed-gene-7.12,augustus_masked-000007F_bc1115-processed-gene-7.4,augustus_masked-000008F_bc1115-processed-gene-2.2,augustus_masked-000009F_bc1115-processed-gene-5.2,augustus_masked-000011F_bc1115-processed-gene-…	78
Viral mRNA Translation	N67_000074,N67_000105,N67_000296,N67_000988,N67_001269,N67_001338,N67_001499,N67_001628,N67_002981,N67_002982,N67_004236,N67_004359,N67_004542,N67_005119,N67_005177,N67_005241,N67_005243,N67_005244,N67_005245,N67_005346,N67_005347,N67_000188,N67_000099,N67_000098,N67_000384,N67_000385,N67_000399,N67_000338,N67_000490,N67_000642,N67_001067,N67_001085,N67_001121,N67_001301,N67_001428,N67_001511,N67…	augustus_masked-000000F_bc1115-processed-gene-4.10,augustus_masked-000000F_bc1115-processed-gene-6.20,augustus_masked-000001F_bc1115-processed-gene-2.4,augustus_masked-000005F_bc1115-processed-gene-7.12,augustus_masked-000007F_bc1115-processed-gene-7.4,augustus_masked-000008F_bc1115-processed-gene-2.2,augustus_masked-000009F_bc1115-processed-gene-5.2,augustus_masked-000011F_bc1115-processed-gene-…	78
mRNA Splicing - Major Pathway	N67_000192,N67_000600,N67_000505,N67_000503,N67_000649,N67_000803,N67_000857,N67_000917,N67_000936,N67_000989,N67_001193,N67_001325,N67_001485,N67_001486,N67_001573,N67_001580,N67_001701,N67_001796,N67_002106,N67_002477,N67_002526,N67_002653,N67_003138,N67_003220,N67_003674,N67_004058,N67_003998,N67_004187,N67_004321,N67_004339,N67_004534,N67_004537,N67_004621,N67_004881,N67_004954,N67_005058,N67…	augustus_masked-000000F_bc1115-processed-gene-14.7,augustus_masked-000002F_bc1115-processed-gene-12.5,augustus_masked-000002F_bc1115-processed-gene-5.11,augustus_masked-000002F_bc1115-processed-gene-5.16,augustus_masked-000003F_bc1115-processed-gene-4.0,augustus_masked-000004F_bc1115-processed-gene-3.14,augustus_masked-000004F_bc1115-processed-gene-9.4,augustus_masked-000005F_bc1115-processed-gen…	70
Antigen processing: Ubiquitination & Proteasome degradation	N67_000133,N67_000276,N67_000581,N67_000509,N67_000697,N67_000710,N67_000908,N67_001317,N67_001710,N67_001726,N67_002610,N67_003190,N67_003578,N67_003882,N67_003913,N67_004122,N67_004361,N67_004784,N67_004752,N67_004957,N67_005012,N67_000073,N67_000266,N67_000441,N67_000504,N67_000728,N67_000938,N67_001319,N67_001353,N67_001466,N67_001507,N67_001583,N67_001588,N67_001700,N67_001741,N67_001856,N67…	augustus_masked-000000F_bc1115-processed-gene-9.5,augustus_masked-000001F_bc1115-processed-gene-1.1,augustus_masked-000002F_bc1115-processed-gene-11.3,augustus_masked-000002F_bc1115-processed-gene-5.17,augustus_masked-000003F_bc1115-processed-gene-7.15,augustus_masked-000003F_bc1115-processed-gene-8.24,augustus_masked-000005F_bc1115-processed-gene-1.6,augustus_masked-000008F_bc1115-processed-gene…	64
Separation of Sister Chromatids	N67_000093,N67_000276,N67_000581,N67_000509,N67_000533,N67_000697,N67_000908,N67_001143,N67_001592,N67_001710,N67_001726,N67_003190,N67_003578,N67_004078,N67_004084,N67_004122,N67_004345,N67_004752,N67_004957,N67_005012,N67_000137,N67_000073,N67_000266,N67_000725,N67_000728,N67_000987,N67_001181,N67_001466,N67_001507,N67_001583,N67_002013,N67_001963,N67_001960,N67_002110,N67_002326,N67_002329,N67…	augustus_masked-000000F_bc1115-processed-gene-6.8,augustus_masked-000001F_bc1115-processed-gene-1.1,augustus_masked-000002F_bc1115-processed-gene-11.3,augustus_masked-000002F_bc1115-processed-gene-5.17,augustus_masked-000002F_bc1115-processed-gene-8.3,augustus_masked-000003F_bc1115-processed-gene-7.15,augustus_masked-000005F_bc1115-processed-gene-1.6,augustus_masked-000006F_bc1115-processed-gene-…	52
Mitochondrial translation elongation	N67_000012,N67_000703,N67_000780,N67_000941,N67_001499,N67_001938,N67_002180,N67_002597,N67_002897,N67_003025,N67_003079,N67_003148,N67_003401,N67_003396,N67_003511,N67_003596,N67_003690,N67_003704,N67_003871,N67_004094,N67_004088,N67_004296,N67_004998,N67_005113,N67_005242,N67_005244,N67_005246,N67_005248,N67_005250,N67_000084,N67_000400,N67_000529,N67_000711,N67_001092,N67_001307,N67_001576,N67…	augustus_masked-000000F_bc1115-processed-gene-0.13,augustus_masked-000003F_bc1115-processed-gene-8.15,augustus_masked-000004F_bc1115-processed-gene-2.1,augustus_masked-000005F_bc1115-processed-gene-3.12,augustus_masked-000009F_bc1115-processed-gene-5.2,augustus_masked-000015F_bc1115-processed-gene-2.7,augustus_masked-000017F_bc1115-processed-gene-1.0,augustus_masked-000022F_bc1115-processed-gene-…	51
Ribosomal scanning and start codon recognition	N67_000105,N67_000542,N67_000733,N67_000988,N67_001628,N67_001829,N67_002286,N67_002831,N67_002981,N67_002982,N67_004236,N67_004948,N67_005119,N67_005177,N67_005259,N67_005241,N67_005244,N67_005346,N67_005347,N67_000399,N67_000338,N67_000642,N67_000705,N67_001085,N67_001511,N67_001981,N67_002203,N67_002333,N67_002358,N67_002529,N67_002667,N67_002732,N67_002984,N67_003106,N67_003643,N67_003579,N67…	augustus_masked-000000F_bc1115-processed-gene-6.20,augustus_masked-000002F_bc1115-processed-gene-8.13,augustus_masked-000003F_bc1115-processed-gene-10.28,augustus_masked-000005F_bc1115-processed-gene-7.12,augustus_masked-000011F_bc1115-processed-gene-0.4,augustus_masked-000014F_bc1115-processed-gene-0.5,augustus_masked-000018F_bc1115-processed-gene-2.18,augustus_masked-000024F_bc1115-processed-ge…	51
Orc1 removal from chromatin	N67_000044,N67_000115,N67_000276,N67_000509,N67_000697,N67_000908,N67_001345,N67_001346,N67_001710,N67_001726,N67_001864,N67_002304,N67_003190,N67_003578,N67_004122,N67_004391,N67_004622,N67_004774,N67_004752,N67_004957,N67_005012,N67_000073,N67_000266,N67_000728,N67_000902,N67_001466,N67_001507,N67_001583,N67_001700,N67_001963,N67_002329,N67_002487,N67_002863,N67_002738,N67_002919,N67_003115,N67…	augustus_masked-000000F_bc1115-processed-gene-2.13,augustus_masked-000000F_bc1115-processed-gene-7.13,augustus_masked-000001F_bc1115-processed-gene-1.1,augustus_masked-000002F_bc1115-processed-gene-5.17,augustus_masked-000003F_bc1115-processed-gene-7.15,augustus_masked-000005F_bc1115-processed-gene-1.6,augustus_masked-000008F_bc1115-processed-gene-3.4,augustus_masked-000008F_bc1115-processed-gene…	49
Translation initiation complex formation	N67_000105,N67_000542,N67_000733,N67_000988,N67_001628,N67_002286,N67_002831,N67_002981,N67_002982,N67_004236,N67_004948,N67_005119,N67_005177,N67_005259,N67_005241,N67_005244,N67_005346,N67_005347,N67_000399,N67_000338,N67_000642,N67_001085,N67_001511,N67_001981,N67_002203,N67_002333,N67_002358,N67_002529,N67_002667,N67_002732,N67_002984,N67_003106,N67_003643,N67_003579,N67_003792,N67_003822,N67…	augustus_masked-000000F_bc1115-processed-gene-6.20,augustus_masked-000002F_bc1115-processed-gene-8.13,augustus_masked-000003F_bc1115-processed-gene-10.28,augustus_masked-000005F_bc1115-processed-gene-7.12,augustus_masked-000011F_bc1115-processed-gene-0.4,augustus_masked-000018F_bc1115-processed-gene-2.18,augustus_masked-000024F_bc1115-processed-gene-0.6,augustus_masked-000027F_bc1115-processed-ge…	49
Formation of the ternary complex, and subsequently, the 43S complex	N67_000105,N67_000542,N67_000733,N67_000988,N67_001628,N67_002286,N67_002831,N67_002981,N67_002982,N67_004236,N67_004948,N67_005119,N67_005177,N67_005259,N67_005241,N67_005244,N67_005346,N67_005347,N67_000399,N67_000338,N67_000642,N67_001085,N67_001511,N67_001981,N67_002203,N67_002333,N67_002358,N67_002529,N67_002667,N67_002732,N67_002984,N67_003106,N67_003643,N67_003579,N67_003792,N67_003822,N67…	augustus_masked-000000F_bc1115-processed-gene-6.20,augustus_masked-000002F_bc1115-processed-gene-8.13,augustus_masked-000003F_bc1115-processed-gene-10.28,augustus_masked-000005F_bc1115-processed-gene-7.12,augustus_masked-000011F_bc1115-processed-gene-0.4,augustus_masked-000018F_bc1115-processed-gene-2.18,augustus_masked-000024F_bc1115-processed-gene-0.6,augustus_masked-000027F_bc1115-processed-ge…	49
Mitochondrial translation initiation	N67_000703,N67_000780,N67_000941,N67_000945,N67_001499,N67_002180,N67_002597,N67_002897,N67_003025,N67_003079,N67_003148,N67_003401,N67_003396,N67_003511,N67_003596,N67_003690,N67_003704,N67_003871,N67_004094,N67_004088,N67_004296,N67_004998,N67_005242,N67_005244,N67_005246,N67_005250,N67_000084,N67_000400,N67_000529,N67_000711,N67_001092,N67_001307,N67_001576,N67_001666,N67_001719,N67_002618,N67…	augustus_masked-000003F_bc1115-processed-gene-8.15,augustus_masked-000004F_bc1115-processed-gene-2.1,augustus_masked-000005F_bc1115-processed-gene-3.12,augustus_masked-000005F_bc1115-processed-gene-3.22,augustus_masked-000009F_bc1115-processed-gene-5.2,augustus_masked-000017F_bc1115-processed-gene-1.0,augustus_masked-000022F_bc1115-processed-gene-0.11,augustus_masked-000024F_bc1115-processed-gene…	48
Mitochondrial translation termination	N67_000703,N67_000780,N67_000941,N67_000979,N67_001499,N67_002180,N67_002597,N67_002897,N67_003025,N67_003079,N67_003148,N67_003401,N67_003396,N67_003511,N67_003596,N67_003690,N67_003704,N67_003871,N67_004094,N67_004088,N67_004296,N67_004843,N67_004998,N67_005242,N67_005244,N67_005246,N67_005250,N67_000084,N67_000400,N67_000529,N67_000711,N67_001092,N67_001307,N67_001576,N67_001666,N67_001719,N67…	augustus_masked-000003F_bc1115-processed-gene-8.15,augustus_masked-000004F_bc1115-processed-gene-2.1,augustus_masked-000005F_bc1115-processed-gene-3.12,augustus_masked-000005F_bc1115-processed-gene-6.8,augustus_masked-000009F_bc1115-processed-gene-5.2,augustus_masked-000017F_bc1115-processed-gene-1.0,augustus_masked-000022F_bc1115-processed-gene-0.11,augustus_masked-000024F_bc1115-processed-gene-…	48
Ub-specific processing proteases	N67_000276,N67_000509,N67_000697,N67_000908,N67_001091,N67_001710,N67_001726,N67_003190,N67_003578,N67_004122,N67_004752,N67_004957,N67_005012,N67_000073,N67_000266,N67_000532,N67_000728,N67_001466,N67_001507,N67_001583,N67_002004,N67_001963,N67_002329,N67_002487,N67_002863,N67_002738,N67_002919,N67_003375,N67_003509,N67_003660,N67_003579,N67_003696,N67_004241,N67_004247,N67_004346,N67_004362,N67…	augustus_masked-000001F_bc1115-processed-gene-1.1,augustus_masked-000002F_bc1115-processed-gene-5.17,augustus_masked-000003F_bc1115-processed-gene-7.15,augustus_masked-000005F_bc1115-processed-gene-1.6,augustus_masked-000006F_bc1115-processed-gene-4.12,augustus_masked-000011F_bc1115-processed-gene-6.33,augustus_masked-000012F_bc1115-processed-gene-0.8,augustus_masked-000030F_bc1115-processed-gene…	43
Neddylation	N67_000276,N67_000509,N67_000697,N67_000710,N67_000802,N67_000908,N67_001317,N67_001367,N67_001710,N67_001726,N67_003190,N67_003578,N67_004122,N67_004752,N67_004957,N67_005012,N67_000073,N67_000266,N67_000520,N67_000728,N67_001466,N67_001507,N67_001583,N67_001700,N67_001963,N67_002329,N67_002487,N67_002863,N67_002738,N67_002919,N67_003579,N67_003696,N67_003709,N67_004247,N67_004346,N67_004468,N67…	augustus_masked-000001F_bc1115-processed-gene-1.1,augustus_masked-000002F_bc1115-processed-gene-5.17,augustus_masked-000003F_bc1115-processed-gene-7.15,augustus_masked-000003F_bc1115-processed-gene-8.24,augustus_masked-000004F_bc1115-processed-gene-3.19,augustus_masked-000005F_bc1115-processed-gene-1.6,augustus_masked-000008F_bc1115-processed-gene-0.13,augustus_masked-000008F_bc1115-processed-gen…	42
UCH proteinases	N67_000276,N67_000509,N67_000697,N67_000908,N67_001091,N67_001710,N67_001726,N67_003190,N67_003578,N67_004122,N67_004752,N67_004957,N67_005012,N67_005123,N67_000073,N67_000266,N67_000532,N67_000728,N67_001466,N67_001507,N67_001583,N67_001963,N67_002329,N67_002487,N67_002863,N67_002738,N67_002919,N67_002989,N67_003579,N67_003696,N67_003709,N67_004247,N67_004346,N67_004362,N67_004468,N67_004467,N67…	augustus_masked-000001F_bc1115-processed-gene-1.1,augustus_masked-000002F_bc1115-processed-gene-5.17,augustus_masked-000003F_bc1115-processed-gene-7.15,augustus_masked-000005F_bc1115-processed-gene-1.6,augustus_masked-000006F_bc1115-processed-gene-4.12,augustus_masked-000011F_bc1115-processed-gene-6.33,augustus_masked-000012F_bc1115-processed-gene-0.8,augustus_masked-000030F_bc1115-processed-gene…	40
CDT1 association with the CDC6:ORC:origin complex	N67_000044,N67_000115,N67_000276,N67_000509,N67_000697,N67_000908,N67_001346,N67_001710,N67_001726,N67_001864,N67_003190,N67_003578,N67_004122,N67_004391,N67_004752,N67_004957,N67_005012,N67_000073,N67_000266,N67_000728,N67_000902,N67_001466,N67_001507,N67_001583,N67_001963,N67_002329,N67_002487,N67_002863,N67_002738,N67_002919,N67_003579,N67_003696,N67_004247,N67_004346,N67_004468,N67_004467,N67…	augustus_masked-000000F_bc1115-processed-gene-2.13,augustus_masked-000000F_bc1115-processed-gene-7.13,augustus_masked-000001F_bc1115-processed-gene-1.1,augustus_masked-000002F_bc1115-processed-gene-5.17,augustus_masked-000003F_bc1115-processed-gene-7.15,augustus_masked-000005F_bc1115-processed-gene-1.6,augustus_masked-000008F_bc1115-processed-gene-3.8,augustus_masked-000011F_bc1115-processed-gene…	40
ABC-family proteins mediated transport	N67_000276,N67_000509,N67_000697,N67_000908,N67_001710,N67_001726,N67_003190,N67_003578,N67_004122,N67_004106,N67_004456,N67_004752,N67_004957,N67_005012,N67_000073,N67_000266,N67_000728,N67_001466,N67_001488,N67_001507,N67_001583,N67_001963,N67_002329,N67_002487,N67_002863,N67_002732,N67_002738,N67_002919,N67_003579,N67_003696,N67_004003,N67_004247,N67_004346,N67_004468,N67_004467,N67_004565,N67…	augustus_masked-000001F_bc1115-processed-gene-1.1,augustus_masked-000002F_bc1115-processed-gene-5.17,augustus_masked-000003F_bc1115-processed-gene-7.15,augustus_masked-000005F_bc1115-processed-gene-1.6,augustus_masked-000011F_bc1115-processed-gene-6.33,augustus_masked-000012F_bc1115-processed-gene-0.8,augustus_masked-000030F_bc1115-processed-gene-1.8,augustus_masked-000037F_bc1115-processed-gene-…	39
rRNA modification in the nucleus and cytosol	N67_000105,N67_000268,N67_000724,N67_000802,N67_001465,N67_001481,N67_001623,N67_001630,N67_002355,N67_002514,N67_002654,N67_002982,N67_003122,N67_003177,N67_003782,N67_003921,N67_004332,N67_004340,N67_004629,N67_004688,N67_004745,N67_004839,N67_005077,N67_005193,N67_005241,N67_005346,N67_005347,N67_000681,N67_002413,N67_002473,N67_003133,N67_003236,N67_003532,N67_003954,N67_004172,N67_004647,N67…	augustus_masked-000000F_bc1115-processed-gene-6.20,augustus_masked-000001F_bc1115-processed-gene-0.14,augustus_masked-000003F_bc1115-processed-gene-9.6,augustus_masked-000004F_bc1115-processed-gene-3.19,augustus_masked-000009F_bc1115-processed-gene-2.25,augustus_masked-000009F_bc1115-processed-gene-4.1,augustus_masked-000011F_bc1115-processed-gene-0.6,augustus_masked-000011F_bc1115-processed-gene…	39
The role of GTSE1 in G2/M progression after G2 checkpoint	N67_000276,N67_000509,N67_000697,N67_000908,N67_001592,N67_001710,N67_001726,N67_003190,N67_003578,N67_004122,N67_004345,N67_004752,N67_004957,N67_005012,N67_000073,N67_000266,N67_000725,N67_000728,N67_000987,N67_001466,N67_001507,N67_001583,N67_002013,N67_001963,N67_002329,N67_002487,N67_002863,N67_002738,N67_002919,N67_003579,N67_003696,N67_004247,N67_004346,N67_004468,N67_004467,N67_004565,N67…	augustus_masked-000001F_bc1115-processed-gene-1.1,augustus_masked-000002F_bc1115-processed-gene-5.17,augustus_masked-000003F_bc1115-processed-gene-7.15,augustus_masked-000005F_bc1115-processed-gene-1.6,augustus_masked-000010F_bc1115-processed-gene-5.2,augustus_masked-000011F_bc1115-processed-gene-6.33,augustus_masked-000012F_bc1115-processed-gene-0.8,augustus_masked-000030F_bc1115-processed-gene-…	39
Defective CFTR causes cystic fibrosis	N67_000276,N67_000509,N67_000697,N67_000908,N67_001710,N67_001726,N67_003190,N67_003578,N67_004122,N67_004106,N67_004456,N67_004752,N67_004957,N67_005012,N67_000073,N67_000266,N67_000728,N67_001466,N67_001488,N67_001507,N67_001583,N67_001963,N67_002329,N67_002487,N67_002863,N67_002738,N67_002919,N67_003579,N67_003696,N67_004003,N67_004247,N67_004346,N67_004468,N67_004467,N67_004565,N67_004822,N67…	augustus_masked-000001F_bc1115-processed-gene-1.1,augustus_masked-000002F_bc1115-processed-gene-5.17,augustus_masked-000003F_bc1115-processed-gene-7.15,augustus_masked-000005F_bc1115-processed-gene-1.6,augustus_masked-000011F_bc1115-processed-gene-6.33,augustus_masked-000012F_bc1115-processed-gene-0.8,augustus_masked-000030F_bc1115-processed-gene-1.8,augustus_masked-000037F_bc1115-processed-gene-…	38
RUNX1 regulates transcription of genes involved in differentiation of HSCs	N67_000276,N67_000509,N67_000669,N67_000697,N67_000908,N67_001081,N67_001220,N67_001710,N67_001726,N67_003190,N67_003578,N67_004122,N67_004752,N67_004957,N67_005012,N67_000073,N67_000266,N67_000728,N67_001466,N67_001507,N67_001583,N67_001963,N67_002329,N67_002487,N67_002863,N67_002738,N67_002919,N67_003579,N67_003696,N67_004247,N67_004346,N67_004468,N67_004467,N67_004565,N67_004822,N67_004943,N67…	augustus_masked-000001F_bc1115-processed-gene-1.1,augustus_masked-000002F_bc1115-processed-gene-5.17,augustus_masked-000003F_bc1115-processed-gene-5.6,augustus_masked-000003F_bc1115-processed-gene-7.15,augustus_masked-000005F_bc1115-processed-gene-1.6,augustus_masked-000006F_bc1115-processed-gene-3.9,augustus_masked-000007F_bc1115-processed-gene-2.8,augustus_masked-000011F_bc1115-processed-gene-6…	37
ER-Phagosome pathway	N67_000276,N67_000509,N67_000697,N67_000908,N67_001710,N67_001726,N67_003190,N67_003578,N67_004122,N67_004752,N67_004957,N67_005012,N67_000139,N67_000073,N67_000266,N67_000728,N67_001466,N67_001507,N67_001583,N67_001963,N67_002329,N67_002487,N67_002651,N67_002863,N67_002738,N67_002919,N67_003579,N67_003696,N67_004247,N67_004346,N67_004468,N67_004467,N67_004565,N67_004822,N67_004943,N67_004966	augustus_masked-000001F_bc1115-processed-gene-1.1,augustus_masked-000002F_bc1115-processed-gene-5.17,augustus_masked-000003F_bc1115-processed-gene-7.15,augustus_masked-000005F_bc1115-processed-gene-1.6,augustus_masked-000011F_bc1115-processed-gene-6.33,augustus_masked-000012F_bc1115-processed-gene-0.8,augustus_masked-000030F_bc1115-processed-gene-1.8,augustus_masked-000037F_bc1115-processed-gene-…	36
APC/C:Cdc20 mediated degradation of Securin	N67_000276,N67_000581,N67_000509,N67_000697,N67_000908,N67_001710,N67_001726,N67_003190,N67_003578,N67_004122,N67_004752,N67_004957,N67_005012,N67_000073,N67_000266,N67_000728,N67_001466,N67_001507,N67_001583,N67_001963,N67_002329,N67_002487,N67_002863,N67_002731,N67_002738,N67_002919,N67_003579,N67_003696,N67_004247,N67_004346,N67_004468,N67_004467,N67_004565,N67_004822,N67_004943,N67_004966	augustus_masked-000001F_bc1115-processed-gene-1.1,augustus_masked-000002F_bc1115-processed-gene-11.3,augustus_masked-000002F_bc1115-processed-gene-5.17,augustus_masked-000003F_bc1115-processed-gene-7.15,augustus_masked-000005F_bc1115-processed-gene-1.6,augustus_masked-000011F_bc1115-processed-gene-6.33,augustus_masked-000012F_bc1115-processed-gene-0.8,augustus_masked-000030F_bc1115-processed-gene…	36
APC/C:Cdh1 mediated degradation of Cdc20 and other APC/C:Cdh1 targeted proteins in late mitosis/early G1	N67_000276,N67_000581,N67_000509,N67_000697,N67_000908,N67_001710,N67_001726,N67_003190,N67_003578,N67_004122,N67_004752,N67_004957,N67_005012,N67_000073,N67_000266,N67_000728,N67_001466,N67_001507,N67_001583,N67_001963,N67_002329,N67_002487,N67_002863,N67_002731,N67_002738,N67_002919,N67_003579,N67_003696,N67_004247,N67_004346,N67_004468,N67_004467,N67_004565,N67_004822,N67_004943,N67_004966	augustus_masked-000001F_bc1115-processed-gene-1.1,augustus_masked-000002F_bc1115-processed-gene-11.3,augustus_masked-000002F_bc1115-processed-gene-5.17,augustus_masked-000003F_bc1115-processed-gene-7.15,augustus_masked-000005F_bc1115-processed-gene-1.6,augustus_masked-000011F_bc1115-processed-gene-6.33,augustus_masked-000012F_bc1115-processed-gene-0.8,augustus_masked-000030F_bc1115-processed-gene…	36
Cdc20:Phospho-APC/C mediated degradation of Cyclin A	N67_000276,N67_000581,N67_000509,N67_000697,N67_000908,N67_001710,N67_001726,N67_003190,N67_003578,N67_004122,N67_004752,N67_004957,N67_005012,N67_000073,N67_000266,N67_000728,N67_001466,N67_001507,N67_001583,N67_001963,N67_002329,N67_002487,N67_002863,N67_002731,N67_002738,N67_002919,N67_003579,N67_003696,N67_004247,N67_004346,N67_004468,N67_004467,N67_004565,N67_004822,N67_004943,N67_004966	augustus_masked-000001F_bc1115-processed-gene-1.1,augustus_masked-000002F_bc1115-processed-gene-11.3,augustus_masked-000002F_bc1115-processed-gene-5.17,augustus_masked-000003F_bc1115-processed-gene-7.15,augustus_masked-000005F_bc1115-processed-gene-1.6,augustus_masked-000011F_bc1115-processed-gene-6.33,augustus_masked-000012F_bc1115-processed-gene-0.8,augustus_masked-000030F_bc1115-processed-gene…	36
Neutrophil degranulation	N67_000636,N67_000782,N67_000842,N67_000908,N67_001071,N67_001559,N67_001710,N67_002404,N67_002610,N67_003190,N67_003620,N67_003631,N67_003578,N67_004494,N67_005127,N67_000073,N67_000104,N67_000108,N67_000266,N67_000449,N67_001507,N67_001862,N67_002072,N67_002863,N67_002730,N67_002738,N67_002919,N67_003395,N67_004003,N67_004193,N67_004247,N67_004407,N67_004822,N67_004934,N67_004943,N67_005194	augustus_masked-000003F_bc1115-processed-gene-3.1,augustus_masked-000004F_bc1115-processed-gene-2.2,augustus_masked-000004F_bc1115-processed-gene-7.3,augustus_masked-000005F_bc1115-processed-gene-1.6,augustus_masked-000006F_bc1115-processed-gene-2.7,augustus_masked-000010F_bc1115-processed-gene-1.15,augustus_masked-000011F_bc1115-processed-gene-6.33,augustus_masked-000019F_bc1115-processed-gene-5…	36
CDK-mediated phosphorylation and removal of Cdc6	N67_000276,N67_000581,N67_000509,N67_000697,N67_000908,N67_001710,N67_001726,N67_003190,N67_003578,N67_004122,N67_004752,N67_004957,N67_005012,N67_000073,N67_000266,N67_000728,N67_001466,N67_001507,N67_001583,N67_001963,N67_002329,N67_002487,N67_002863,N67_002731,N67_002738,N67_002919,N67_003579,N67_003696,N67_004247,N67_004346,N67_004468,N67_004467,N67_004565,N67_004822,N67_004943,N67_004966	augustus_masked-000001F_bc1115-processed-gene-1.1,augustus_masked-000002F_bc1115-processed-gene-11.3,augustus_masked-000002F_bc1115-processed-gene-5.17,augustus_masked-000003F_bc1115-processed-gene-7.15,augustus_masked-000005F_bc1115-processed-gene-1.6,augustus_masked-000011F_bc1115-processed-gene-6.33,augustus_masked-000012F_bc1115-processed-gene-0.8,augustus_masked-000030F_bc1115-processed-gene…	36
Regulation of PTEN stability and activity	N67_000276,N67_000509,N67_000697,N67_000908,N67_001071,N67_001710,N67_001726,N67_003190,N67_003578,N67_004122,N67_004752,N67_004957,N67_005012,N67_000073,N67_000108,N67_000266,N67_000728,N67_001466,N67_001507,N67_001583,N67_001963,N67_002329,N67_002487,N67_002863,N67_002738,N67_002919,N67_003579,N67_003696,N67_004247,N67_004346,N67_004468,N67_004467,N67_004565,N67_004822,N67_004943,N67_004966	augustus_masked-000001F_bc1115-processed-gene-1.1,augustus_masked-000002F_bc1115-processed-gene-5.17,augustus_masked-000003F_bc1115-processed-gene-7.15,augustus_masked-000005F_bc1115-processed-gene-1.6,augustus_masked-000006F_bc1115-processed-gene-2.7,augustus_masked-000011F_bc1115-processed-gene-6.33,augustus_masked-000012F_bc1115-processed-gene-0.8,augustus_masked-000030F_bc1115-processed-gene-…	36
Activation of NF-kappaB in B cells	N67_000276,N67_000509,N67_000697,N67_000908,N67_001710,N67_001726,N67_003190,N67_003578,N67_004122,N67_004752,N67_004957,N67_005012,N67_000073,N67_000266,N67_000728,N67_001466,N67_001507,N67_001583,N67_001700,N67_001963,N67_002329,N67_002487,N67_002863,N67_002738,N67_002919,N67_003579,N67_003696,N67_004247,N67_004346,N67_004468,N67_004467,N67_004565,N67_004822,N67_004943,N67_004966	augustus_masked-000001F_bc1115-processed-gene-1.1,augustus_masked-000002F_bc1115-processed-gene-5.17,augustus_masked-000003F_bc1115-processed-gene-7.15,augustus_masked-000005F_bc1115-processed-gene-1.6,augustus_masked-000011F_bc1115-processed-gene-6.33,augustus_masked-000012F_bc1115-processed-gene-0.8,augustus_masked-000030F_bc1115-processed-gene-1.8,augustus_masked-000037F_bc1115-processed-gene-…	35
Autodegradation of Cdh1 by Cdh1:APC/C	N67_000276,N67_000581,N67_000697,N67_000908,N67_001710,N67_001726,N67_003190,N67_003578,N67_004122,N67_004752,N67_004957,N67_005012,N67_000073,N67_000266,N67_000728,N67_001466,N67_001507,N67_001583,N67_001963,N67_002329,N67_002487,N67_002863,N67_002731,N67_002738,N67_002919,N67_003579,N67_003696,N67_004247,N67_004346,N67_004468,N67_004467,N67_004565,N67_004822,N67_004943,N67_004966	augustus_masked-000001F_bc1115-processed-gene-1.1,augustus_masked-000002F_bc1115-processed-gene-11.3,augustus_masked-000003F_bc1115-processed-gene-7.15,augustus_masked-000005F_bc1115-processed-gene-1.6,augustus_masked-000011F_bc1115-processed-gene-6.33,augustus_masked-000012F_bc1115-processed-gene-0.8,augustus_masked-000030F_bc1115-processed-gene-1.8,augustus_masked-000037F_bc1115-processed-gene-…	35
SCF-beta-TrCP mediated degradation of Emi1	N67_000276,N67_000509,N67_000697,N67_000908,N67_001710,N67_001726,N67_003190,N67_003578,N67_004122,N67_004752,N67_004957,N67_005012,N67_000073,N67_000266,N67_000728,N67_001466,N67_001507,N67_001583,N67_001700,N67_001963,N67_002329,N67_002487,N67_002863,N67_002738,N67_002919,N67_003579,N67_003696,N67_004247,N67_004346,N67_004468,N67_004467,N67_004565,N67_004822,N67_004943,N67_004966	augustus_masked-000001F_bc1115-processed-gene-1.1,augustus_masked-000002F_bc1115-processed-gene-5.17,augustus_masked-000003F_bc1115-processed-gene-7.15,augustus_masked-000005F_bc1115-processed-gene-1.6,augustus_masked-000011F_bc1115-processed-gene-6.33,augustus_masked-000012F_bc1115-processed-gene-0.8,augustus_masked-000030F_bc1115-processed-gene-1.8,augustus_masked-000037F_bc1115-processed-gene-…	35
Vpu mediated degradation of CD4	N67_000276,N67_000509,N67_000697,N67_000908,N67_001710,N67_001726,N67_003190,N67_003578,N67_004122,N67_004752,N67_004957,N67_005012,N67_000073,N67_000266,N67_000728,N67_001466,N67_001507,N67_001583,N67_001700,N67_001963,N67_002329,N67_002487,N67_002863,N67_002738,N67_002919,N67_003579,N67_003696,N67_004247,N67_004346,N67_004468,N67_004467,N67_004565,N67_004822,N67_004943,N67_004966	augustus_masked-000001F_bc1115-processed-gene-1.1,augustus_masked-000002F_bc1115-processed-gene-5.17,augustus_masked-000003F_bc1115-processed-gene-7.15,augustus_masked-000005F_bc1115-processed-gene-1.6,augustus_masked-000011F_bc1115-processed-gene-6.33,augustus_masked-000012F_bc1115-processed-gene-0.8,augustus_masked-000030F_bc1115-processed-gene-1.8,augustus_masked-000037F_bc1115-processed-gene-…	35
Degradation of beta-catenin by the destruction complex	N67_000276,N67_000509,N67_000697,N67_000908,N67_001710,N67_001726,N67_003190,N67_003578,N67_004122,N67_004752,N67_004957,N67_005012,N67_000073,N67_000266,N67_000728,N67_001466,N67_001507,N67_001583,N67_001700,N67_001963,N67_002329,N67_002487,N67_002863,N67_002738,N67_002919,N67_003579,N67_003696,N67_004247,N67_004346,N67_004468,N67_004467,N67_004565,N67_004822,N67_004943,N67_004966	augustus_masked-000001F_bc1115-processed-gene-1.1,augustus_masked-000002F_bc1115-processed-gene-5.17,augustus_masked-000003F_bc1115-processed-gene-7.15,augustus_masked-000005F_bc1115-processed-gene-1.6,augustus_masked-000011F_bc1115-processed-gene-6.33,augustus_masked-000012F_bc1115-processed-gene-0.8,augustus_masked-000030F_bc1115-processed-gene-1.8,augustus_masked-000037F_bc1115-processed-gene-…	35
Downstream TCR signaling	N67_000276,N67_000509,N67_000697,N67_000908,N67_001710,N67_001726,N67_003190,N67_003578,N67_004122,N67_004752,N67_004957,N67_005012,N67_000073,N67_000266,N67_000728,N67_001466,N67_001507,N67_001583,N67_001700,N67_001963,N67_002329,N67_002487,N67_002863,N67_002738,N67_002919,N67_003579,N67_003696,N67_004247,N67_004346,N67_004468,N67_004467,N67_004565,N67_004822,N67_004943,N67_004966	augustus_masked-000001F_bc1115-processed-gene-1.1,augustus_masked-000002F_bc1115-processed-gene-5.17,augustus_masked-000003F_bc1115-processed-gene-7.15,augustus_masked-000005F_bc1115-processed-gene-1.6,augustus_masked-000011F_bc1115-processed-gene-6.33,augustus_masked-000012F_bc1115-processed-gene-0.8,augustus_masked-000030F_bc1115-processed-gene-1.8,augustus_masked-000037F_bc1115-processed-gene-…	35
FCERI mediated NF-kB activation	N67_000276,N67_000509,N67_000697,N67_000908,N67_001710,N67_001726,N67_003190,N67_003578,N67_004122,N67_004752,N67_004957,N67_005012,N67_000073,N67_000266,N67_000728,N67_001466,N67_001507,N67_001583,N67_001700,N67_001963,N67_002329,N67_002487,N67_002863,N67_002738,N67_002919,N67_003579,N67_003696,N67_004247,N67_004346,N67_004468,N67_004467,N67_004565,N67_004822,N67_004943,N67_004966	augustus_masked-000001F_bc1115-processed-gene-1.1,augustus_masked-000002F_bc1115-processed-gene-5.17,augustus_masked-000003F_bc1115-processed-gene-7.15,augustus_masked-000005F_bc1115-processed-gene-1.6,augustus_masked-000011F_bc1115-processed-gene-6.33,augustus_masked-000012F_bc1115-processed-gene-0.8,augustus_masked-000030F_bc1115-processed-gene-1.8,augustus_masked-000037F_bc1115-processed-gene-…	35
Hedgehog ligand biogenesis	N67_000276,N67_000509,N67_000697,N67_000908,N67_001710,N67_001726,N67_003190,N67_003578,N67_004122,N67_004752,N67_004957,N67_005012,N67_000073,N67_000266,N67_000728,N67_001466,N67_001507,N67_001583,N67_001963,N67_002329,N67_002487,N67_002863,N67_002738,N67_002919,N67_003579,N67_003696,N67_004003,N67_004247,N67_004346,N67_004468,N67_004467,N67_004565,N67_004822,N67_004943,N67_004966	augustus_masked-000001F_bc1115-processed-gene-1.1,augustus_masked-000002F_bc1115-processed-gene-5.17,augustus_masked-000003F_bc1115-processed-gene-7.15,augustus_masked-000005F_bc1115-processed-gene-1.6,augustus_masked-000011F_bc1115-processed-gene-6.33,augustus_masked-000012F_bc1115-processed-gene-0.8,augustus_masked-000030F_bc1115-processed-gene-1.8,augustus_masked-000037F_bc1115-processed-gene-…	35
Hh mutants that don't undergo autocatalytic processing are degraded by ERAD	N67_000276,N67_000509,N67_000697,N67_000908,N67_001710,N67_001726,N67_003190,N67_003578,N67_004122,N67_004752,N67_004957,N67_005012,N67_000073,N67_000266,N67_000728,N67_001466,N67_001507,N67_001583,N67_001963,N67_002329,N67_002487,N67_002863,N67_002738,N67_002919,N67_003579,N67_003696,N67_004003,N67_004247,N67_004346,N67_004468,N67_004467,N67_004565,N67_004822,N67_004943,N67_004966	augustus_masked-000001F_bc1115-processed-gene-1.1,augustus_masked-000002F_bc1115-processed-gene-5.17,augustus_masked-000003F_bc1115-processed-gene-7.15,augustus_masked-000005F_bc1115-processed-gene-1.6,augustus_masked-000011F_bc1115-processed-gene-6.33,augustus_masked-000012F_bc1115-processed-gene-0.8,augustus_masked-000030F_bc1115-processed-gene-1.8,augustus_masked-000037F_bc1115-processed-gene-…	35
Dectin-1 mediated noncanonical NF-kB signaling	N67_000276,N67_000509,N67_000697,N67_000908,N67_001710,N67_001726,N67_003190,N67_003578,N67_004122,N67_004752,N67_004957,N67_005012,N67_000073,N67_000266,N67_000728,N67_001466,N67_001507,N67_001583,N67_001700,N67_001963,N67_002329,N67_002487,N67_002863,N67_002738,N67_002919,N67_003579,N67_003696,N67_004247,N67_004346,N67_004468,N67_004467,N67_004565,N67_004822,N67_004943,N67_004966	augustus_masked-000001F_bc1115-processed-gene-1.1,augustus_masked-000002F_bc1115-processed-gene-5.17,augustus_masked-000003F_bc1115-processed-gene-7.15,augustus_masked-000005F_bc1115-processed-gene-1.6,augustus_masked-000011F_bc1115-processed-gene-6.33,augustus_masked-000012F_bc1115-processed-gene-0.8,augustus_masked-000030F_bc1115-processed-gene-1.8,augustus_masked-000037F_bc1115-processed-gene-…	35
CLEC7A (Dectin-1) signaling	N67_000276,N67_000509,N67_000697,N67_000908,N67_001710,N67_001726,N67_003190,N67_003578,N67_004122,N67_004752,N67_004957,N67_005012,N67_000073,N67_000266,N67_000728,N67_001466,N67_001507,N67_001583,N67_001700,N67_001963,N67_002329,N67_002487,N67_002863,N67_002738,N67_002919,N67_003579,N67_003696,N67_004247,N67_004346,N67_004468,N67_004467,N67_004565,N67_004822,N67_004943,N67_004966	augustus_masked-000001F_bc1115-processed-gene-1.1,augustus_masked-000002F_bc1115-processed-gene-5.17,augustus_masked-000003F_bc1115-processed-gene-7.15,augustus_masked-000005F_bc1115-processed-gene-1.6,augustus_masked-000011F_bc1115-processed-gene-6.33,augustus_masked-000012F_bc1115-processed-gene-0.8,augustus_masked-000030F_bc1115-processed-gene-1.8,augustus_masked-000037F_bc1115-processed-gene-…	35
Degradation of GLI1 by the proteasome	N67_000276,N67_000509,N67_000697,N67_000908,N67_001710,N67_001726,N67_003190,N67_003578,N67_004122,N67_004752,N67_004957,N67_005012,N67_000073,N67_000266,N67_000728,N67_001466,N67_001507,N67_001583,N67_001700,N67_001963,N67_002329,N67_002487,N67_002863,N67_002738,N67_002919,N67_003579,N67_003696,N67_004247,N67_004346,N67_004468,N67_004467,N67_004565,N67_004822,N67_004943,N67_004966	augustus_masked-000001F_bc1115-processed-gene-1.1,augustus_masked-000002F_bc1115-processed-gene-5.17,augustus_masked-000003F_bc1115-processed-gene-7.15,augustus_masked-000005F_bc1115-processed-gene-1.6,augustus_masked-000011F_bc1115-processed-gene-6.33,augustus_masked-000012F_bc1115-processed-gene-0.8,augustus_masked-000030F_bc1115-processed-gene-1.8,augustus_masked-000037F_bc1115-processed-gene-…	35
Degradation of GLI2 by the proteasome	N67_000276,N67_000509,N67_000697,N67_000908,N67_001710,N67_001726,N67_003190,N67_003578,N67_004122,N67_004752,N67_004957,N67_005012,N67_000073,N67_000266,N67_000728,N67_001466,N67_001507,N67_001583,N67_001700,N67_001963,N67_002329,N67_002487,N67_002863,N67_002738,N67_002919,N67_003579,N67_003696,N67_004247,N67_004346,N67_004468,N67_004467,N67_004565,N67_004822,N67_004943,N67_004966	augustus_masked-000001F_bc1115-processed-gene-1.1,augustus_masked-000002F_bc1115-processed-gene-5.17,augustus_masked-000003F_bc1115-processed-gene-7.15,augustus_masked-000005F_bc1115-processed-gene-1.6,augustus_masked-000011F_bc1115-processed-gene-6.33,augustus_masked-000012F_bc1115-processed-gene-0.8,augustus_masked-000030F_bc1115-processed-gene-1.8,augustus_masked-000037F_bc1115-processed-gene-…	35
GLI3 is processed to GLI3R by the proteasome	N67_000276,N67_000509,N67_000697,N67_000908,N67_001710,N67_001726,N67_003190,N67_003578,N67_004122,N67_004752,N67_004957,N67_005012,N67_000073,N67_000266,N67_000728,N67_001466,N67_001507,N67_001583,N67_001700,N67_001963,N67_002329,N67_002487,N67_002863,N67_002738,N67_002919,N67_003579,N67_003696,N67_004247,N67_004346,N67_004468,N67_004467,N67_004565,N67_004822,N67_004943,N67_004966	augustus_masked-000001F_bc1115-processed-gene-1.1,augustus_masked-000002F_bc1115-processed-gene-5.17,augustus_masked-000003F_bc1115-processed-gene-7.15,augustus_masked-000005F_bc1115-processed-gene-1.6,augustus_masked-000011F_bc1115-processed-gene-6.33,augustus_masked-000012F_bc1115-processed-gene-0.8,augustus_masked-000030F_bc1115-processed-gene-1.8,augustus_masked-000037F_bc1115-processed-gene-…	35
Hedgehog 'on' state	N67_000276,N67_000509,N67_000697,N67_000908,N67_001710,N67_001726,N67_003190,N67_003578,N67_004122,N67_004752,N67_004957,N67_005012,N67_005272,N67_000073,N67_000266,N67_000728,N67_001466,N67_001507,N67_001583,N67_001963,N67_002329,N67_002487,N67_002863,N67_002738,N67_002919,N67_003579,N67_003696,N67_004247,N67_004346,N67_004468,N67_004467,N67_004565,N67_004822,N67_004943,N67_004966	augustus_masked-000001F_bc1115-processed-gene-1.1,augustus_masked-000002F_bc1115-processed-gene-5.17,augustus_masked-000003F_bc1115-processed-gene-7.15,augustus_masked-000005F_bc1115-processed-gene-1.6,augustus_masked-000011F_bc1115-processed-gene-6.33,augustus_masked-000012F_bc1115-processed-gene-0.8,augustus_masked-000030F_bc1115-processed-gene-1.8,augustus_masked-000037F_bc1115-processed-gene-…	35
NIK-->noncanonical NF-kB signaling	N67_000276,N67_000509,N67_000697,N67_000908,N67_001710,N67_001726,N67_003190,N67_003578,N67_004122,N67_004752,N67_004957,N67_005012,N67_000073,N67_000266,N67_000728,N67_001466,N67_001507,N67_001583,N67_001700,N67_001963,N67_002329,N67_002487,N67_002863,N67_002738,N67_002919,N67_003579,N67_003696,N67_004247,N67_004346,N67_004468,N67_004467,N67_004565,N67_004822,N67_004943,N67_004966	augustus_masked-000001F_bc1115-processed-gene-1.1,augustus_masked-000002F_bc1115-processed-gene-5.17,augustus_masked-000003F_bc1115-processed-gene-7.15,augustus_masked-000005F_bc1115-processed-gene-1.6,augustus_masked-000011F_bc1115-processed-gene-6.33,augustus_masked-000012F_bc1115-processed-gene-0.8,augustus_masked-000030F_bc1115-processed-gene-1.8,augustus_masked-000037F_bc1115-processed-gene-…	35
MAPK6/MAPK4 signaling	N67_000276,N67_000509,N67_000697,N67_000908,N67_001710,N67_001726,N67_003190,N67_003578,N67_004122,N67_004752,N67_004957,N67_005012,N67_000073,N67_000266,N67_000728,N67_001466,N67_001507,N67_001583,N67_001963,N67_002110,N67_002329,N67_002487,N67_002863,N67_002738,N67_002919,N67_003579,N67_003696,N67_004247,N67_004346,N67_004468,N67_004467,N67_004565,N67_004822,N67_004943,N67_004966	augustus_masked-000001F_bc1115-processed-gene-1.1,augustus_masked-000002F_bc1115-processed-gene-5.17,augustus_masked-000003F_bc1115-processed-gene-7.15,augustus_masked-000005F_bc1115-processed-gene-1.6,augustus_masked-000011F_bc1115-processed-gene-6.33,augustus_masked-000012F_bc1115-processed-gene-0.8,augustus_masked-000030F_bc1115-processed-gene-1.8,augustus_masked-000037F_bc1115-processed-gene-…	35
FBXL7 down-regulates AURKA during mitotic entry and in early mitosis	N67_000276,N67_000509,N67_000697,N67_000908,N67_001710,N67_001726,N67_003190,N67_003578,N67_004122,N67_004752,N67_004957,N67_005012,N67_000073,N67_000266,N67_000728,N67_001466,N67_001507,N67_001583,N67_001700,N67_001963,N67_002329,N67_002487,N67_002863,N67_002738,N67_002919,N67_003579,N67_003696,N67_004247,N67_004346,N67_004468,N67_004467,N67_004565,N67_004822,N67_004943,N67_004966	augustus_masked-000001F_bc1115-processed-gene-1.1,augustus_masked-000002F_bc1115-processed-gene-5.17,augustus_masked-000003F_bc1115-processed-gene-7.15,augustus_masked-000005F_bc1115-processed-gene-1.6,augustus_masked-000011F_bc1115-processed-gene-6.33,augustus_masked-000012F_bc1115-processed-gene-0.8,augustus_masked-000030F_bc1115-processed-gene-1.8,augustus_masked-000037F_bc1115-processed-gene-…	35
Regulation of RUNX2 expression and activity	N67_000276,N67_000509,N67_000697,N67_000908,N67_001710,N67_001726,N67_003190,N67_003578,N67_004122,N67_004752,N67_004957,N67_005012,N67_000073,N67_000266,N67_000728,N67_001466,N67_001507,N67_001583,N67_001700,N67_001963,N67_002329,N67_002487,N67_002863,N67_002738,N67_002919,N67_003579,N67_003696,N67_004247,N67_004346,N67_004468,N67_004467,N67_004565,N67_004822,N67_004943,N67_004966	augustus_masked-000001F_bc1115-processed-gene-1.1,augustus_masked-000002F_bc1115-processed-gene-5.17,augustus_masked-000003F_bc1115-processed-gene-7.15,augustus_masked-000005F_bc1115-processed-gene-1.6,augustus_masked-000011F_bc1115-processed-gene-6.33,augustus_masked-000012F_bc1115-processed-gene-0.8,augustus_masked-000030F_bc1115-processed-gene-1.8,augustus_masked-000037F_bc1115-processed-gene-…	35
Interleukin-1 signaling	N67_000276,N67_000509,N67_000697,N67_000908,N67_001710,N67_001726,N67_003190,N67_003578,N67_004122,N67_004752,N67_004957,N67_005012,N67_000073,N67_000266,N67_000728,N67_001466,N67_001507,N67_001583,N67_001700,N67_001963,N67_002329,N67_002487,N67_002863,N67_002738,N67_002919,N67_003579,N67_003696,N67_004247,N67_004346,N67_004468,N67_004467,N67_004565,N67_004822,N67_004943,N67_004966	augustus_masked-000001F_bc1115-processed-gene-1.1,augustus_masked-000002F_bc1115-processed-gene-5.17,augustus_masked-000003F_bc1115-processed-gene-7.15,augustus_masked-000005F_bc1115-processed-gene-1.6,augustus_masked-000011F_bc1115-processed-gene-6.33,augustus_masked-000012F_bc1115-processed-gene-0.8,augustus_masked-000030F_bc1115-processed-gene-1.8,augustus_masked-000037F_bc1115-processed-gene-…	35
Oxygen-dependent proline hydroxylation of Hypoxia-inducible Factor Alpha	N67_000276,N67_000509,N67_000697,N67_000908,N67_001710,N67_001726,N67_003190,N67_003578,N67_004122,N67_004752,N67_004957,N67_005012,N67_000073,N67_000266,N67_000728,N67_001466,N67_001507,N67_001583,N67_001963,N67_002329,N67_002487,N67_002863,N67_002738,N67_002919,N67_003579,N67_003696,N67_004247,N67_004346,N67_004468,N67_004467,N67_004565,N67_004822,N67_004943,N67_004966	augustus_masked-000001F_bc1115-processed-gene-1.1,augustus_masked-000002F_bc1115-processed-gene-5.17,augustus_masked-000003F_bc1115-processed-gene-7.15,augustus_masked-000005F_bc1115-processed-gene-1.6,augustus_masked-000011F_bc1115-processed-gene-6.33,augustus_masked-000012F_bc1115-processed-gene-0.8,augustus_masked-000030F_bc1115-processed-gene-1.8,augustus_masked-000037F_bc1115-processed-gene-…	34
Vif-mediated degradation of APOBEC3G	N67_000276,N67_000509,N67_000697,N67_000908,N67_001710,N67_001726,N67_003190,N67_003578,N67_004122,N67_004752,N67_004957,N67_005012,N67_000073,N67_000266,N67_000728,N67_001466,N67_001507,N67_001583,N67_001963,N67_002329,N67_002487,N67_002863,N67_002738,N67_002919,N67_003579,N67_003696,N67_004247,N67_004346,N67_004468,N67_004467,N67_004565,N67_004822,N67_004943,N67_004966	augustus_masked-000001F_bc1115-processed-gene-1.1,augustus_masked-000002F_bc1115-processed-gene-5.17,augustus_masked-000003F_bc1115-processed-gene-7.15,augustus_masked-000005F_bc1115-processed-gene-1.6,augustus_masked-000011F_bc1115-processed-gene-6.33,augustus_masked-000012F_bc1115-processed-gene-0.8,augustus_masked-000030F_bc1115-processed-gene-1.8,augustus_masked-000037F_bc1115-processed-gene-…	34
SCF(Skp2)-mediated degradation of p27/p21	N67_000276,N67_000697,N67_000908,N67_001710,N67_001726,N67_003190,N67_003578,N67_004122,N67_004752,N67_004957,N67_005012,N67_000073,N67_000266,N67_000728,N67_001466,N67_001507,N67_001583,N67_001700,N67_001963,N67_002329,N67_002487,N67_002863,N67_002738,N67_002919,N67_003579,N67_003696,N67_004247,N67_004346,N67_004468,N67_004467,N67_004565,N67_004822,N67_004943,N67_004966	augustus_masked-000001F_bc1115-processed-gene-1.1,augustus_masked-000003F_bc1115-processed-gene-7.15,augustus_masked-000005F_bc1115-processed-gene-1.6,augustus_masked-000011F_bc1115-processed-gene-6.33,augustus_masked-000012F_bc1115-processed-gene-0.8,augustus_masked-000030F_bc1115-processed-gene-1.8,augustus_masked-000037F_bc1115-processed-gene-2.9,augustus_masked-000045F_bc1115-processed-gene-2…	34
Regulation of activated PAK-2p34 by proteasome mediated degradation	N67_000276,N67_000509,N67_000697,N67_000908,N67_001710,N67_001726,N67_003190,N67_003578,N67_004122,N67_004752,N67_004957,N67_005012,N67_000073,N67_000266,N67_000728,N67_001466,N67_001507,N67_001583,N67_001963,N67_002329,N67_002487,N67_002863,N67_002738,N67_002919,N67_003579,N67_003696,N67_004247,N67_004346,N67_004468,N67_004467,N67_004565,N67_004822,N67_004943,N67_004966	augustus_masked-000001F_bc1115-processed-gene-1.1,augustus_masked-000002F_bc1115-processed-gene-5.17,augustus_masked-000003F_bc1115-processed-gene-7.15,augustus_masked-000005F_bc1115-processed-gene-1.6,augustus_masked-000011F_bc1115-processed-gene-6.33,augustus_masked-000012F_bc1115-processed-gene-0.8,augustus_masked-000030F_bc1115-processed-gene-1.8,augustus_masked-000037F_bc1115-processed-gene-…	34
Autodegradation of the E3 ubiquitin ligase COP1	N67_000276,N67_000509,N67_000697,N67_000908,N67_001710,N67_001726,N67_003190,N67_003578,N67_004122,N67_004752,N67_004957,N67_005012,N67_000073,N67_000266,N67_000728,N67_001466,N67_001507,N67_001583,N67_001963,N67_002329,N67_002487,N67_002863,N67_002738,N67_002919,N67_003579,N67_003696,N67_004247,N67_004346,N67_004468,N67_004467,N67_004565,N67_004822,N67_004943,N67_004966	augustus_masked-000001F_bc1115-processed-gene-1.1,augustus_masked-000002F_bc1115-processed-gene-5.17,augustus_masked-000003F_bc1115-processed-gene-7.15,augustus_masked-000005F_bc1115-processed-gene-1.6,augustus_masked-000011F_bc1115-processed-gene-6.33,augustus_masked-000012F_bc1115-processed-gene-0.8,augustus_masked-000030F_bc1115-processed-gene-1.8,augustus_masked-000037F_bc1115-processed-gene-…	34
AUF1 (hnRNP D0) binds and destabilizes mRNA	N67_000276,N67_000509,N67_000697,N67_000908,N67_001710,N67_001726,N67_003190,N67_003578,N67_004122,N67_004752,N67_004957,N67_005012,N67_000073,N67_000266,N67_000728,N67_001466,N67_001507,N67_001583,N67_001963,N67_002329,N67_002487,N67_002863,N67_002738,N67_002919,N67_003579,N67_003696,N67_004247,N67_004346,N67_004468,N67_004467,N67_004565,N67_004822,N67_004943,N67_004966	augustus_masked-000001F_bc1115-processed-gene-1.1,augustus_masked-000002F_bc1115-processed-gene-5.17,augustus_masked-000003F_bc1115-processed-gene-7.15,augustus_masked-000005F_bc1115-processed-gene-1.6,augustus_masked-000011F_bc1115-processed-gene-6.33,augustus_masked-000012F_bc1115-processed-gene-0.8,augustus_masked-000030F_bc1115-processed-gene-1.8,augustus_masked-000037F_bc1115-processed-gene-…	34
Asymmetric localization of PCP proteins	N67_000276,N67_000509,N67_000697,N67_000908,N67_001710,N67_001726,N67_003190,N67_003578,N67_004122,N67_004752,N67_004957,N67_005012,N67_000073,N67_000266,N67_000728,N67_001466,N67_001507,N67_001583,N67_001963,N67_002329,N67_002487,N67_002863,N67_002738,N67_002919,N67_003579,N67_003696,N67_004247,N67_004346,N67_004468,N67_004467,N67_004565,N67_004822,N67_004943,N67_004966	augustus_masked-000001F_bc1115-processed-gene-1.1,augustus_masked-000002F_bc1115-processed-gene-5.17,augustus_masked-000003F_bc1115-processed-gene-7.15,augustus_masked-000005F_bc1115-processed-gene-1.6,augustus_masked-000011F_bc1115-processed-gene-6.33,augustus_masked-000012F_bc1115-processed-gene-0.8,augustus_masked-000030F_bc1115-processed-gene-1.8,augustus_masked-000037F_bc1115-processed-gene-…	34
Degradation of AXIN	N67_000276,N67_000509,N67_000697,N67_000908,N67_001710,N67_001726,N67_003190,N67_003578,N67_004122,N67_004752,N67_004957,N67_005012,N67_000073,N67_000266,N67_000728,N67_001466,N67_001507,N67_001583,N67_001963,N67_002329,N67_002487,N67_002863,N67_002738,N67_002919,N67_003579,N67_003696,N67_004247,N67_004346,N67_004468,N67_004467,N67_004565,N67_004822,N67_004943,N67_004966	augustus_masked-000001F_bc1115-processed-gene-1.1,augustus_masked-000002F_bc1115-processed-gene-5.17,augustus_masked-000003F_bc1115-processed-gene-7.15,augustus_masked-000005F_bc1115-processed-gene-1.6,augustus_masked-000011F_bc1115-processed-gene-6.33,augustus_masked-000012F_bc1115-processed-gene-0.8,augustus_masked-000030F_bc1115-processed-gene-1.8,augustus_masked-000037F_bc1115-processed-gene-…	34
Degradation of DVL	N67_000276,N67_000509,N67_000697,N67_000908,N67_001710,N67_001726,N67_003190,N67_003578,N67_004122,N67_004752,N67_004957,N67_005012,N67_000073,N67_000266,N67_000728,N67_001466,N67_001507,N67_001583,N67_001963,N67_002329,N67_002487,N67_002863,N67_002738,N67_002919,N67_003579,N67_003696,N67_004247,N67_004346,N67_004468,N67_004467,N67_004565,N67_004822,N67_004943,N67_004966	augustus_masked-000001F_bc1115-processed-gene-1.1,augustus_masked-000002F_bc1115-processed-gene-5.17,augustus_masked-000003F_bc1115-processed-gene-7.15,augustus_masked-000005F_bc1115-processed-gene-1.6,augustus_masked-000011F_bc1115-processed-gene-6.33,augustus_masked-000012F_bc1115-processed-gene-0.8,augustus_masked-000030F_bc1115-processed-gene-1.8,augustus_masked-000037F_bc1115-processed-gene-…	34
Regulation of RAS by GAPs	N67_000276,N67_000509,N67_000697,N67_000908,N67_001710,N67_001726,N67_003190,N67_003578,N67_004122,N67_004752,N67_004957,N67_005012,N67_000073,N67_000266,N67_000728,N67_001466,N67_001507,N67_001583,N67_001963,N67_002329,N67_002487,N67_002863,N67_002738,N67_002919,N67_003579,N67_003696,N67_004247,N67_004346,N67_004468,N67_004467,N67_004565,N67_004822,N67_004943,N67_004966	augustus_masked-000001F_bc1115-processed-gene-1.1,augustus_masked-000002F_bc1115-processed-gene-5.17,augustus_masked-000003F_bc1115-processed-gene-7.15,augustus_masked-000005F_bc1115-processed-gene-1.6,augustus_masked-000011F_bc1115-processed-gene-6.33,augustus_masked-000012F_bc1115-processed-gene-0.8,augustus_masked-000030F_bc1115-processed-gene-1.8,augustus_masked-000037F_bc1115-processed-gene-…	34
TNFR2 non-canonical NF-kB pathway	N67_000276,N67_000509,N67_000697,N67_000908,N67_001710,N67_001726,N67_003190,N67_003578,N67_004122,N67_004752,N67_004957,N67_005012,N67_000073,N67_000266,N67_000728,N67_001466,N67_001507,N67_001583,N67_001963,N67_002329,N67_002487,N67_002863,N67_002738,N67_002919,N67_003579,N67_003696,N67_004247,N67_004346,N67_004468,N67_004467,N67_004565,N67_004822,N67_004943,N67_004966	augustus_masked-000001F_bc1115-processed-gene-1.1,augustus_masked-000002F_bc1115-processed-gene-5.17,augustus_masked-000003F_bc1115-processed-gene-7.15,augustus_masked-000005F_bc1115-processed-gene-1.6,augustus_masked-000011F_bc1115-processed-gene-6.33,augustus_masked-000012F_bc1115-processed-gene-0.8,augustus_masked-000030F_bc1115-processed-gene-1.8,augustus_masked-000037F_bc1115-processed-gene-…	34
G2/M Checkpoints	N67_000276,N67_000509,N67_000697,N67_000908,N67_001710,N67_001726,N67_003190,N67_003578,N67_004122,N67_004752,N67_004957,N67_005012,N67_000073,N67_000266,N67_000728,N67_001466,N67_001507,N67_001583,N67_001963,N67_002329,N67_002487,N67_002863,N67_002738,N67_002919,N67_003579,N67_003696,N67_004247,N67_004346,N67_004468,N67_004467,N67_004565,N67_004822,N67_004943,N67_004966	augustus_masked-000001F_bc1115-processed-gene-1.1,augustus_masked-000002F_bc1115-processed-gene-5.17,augustus_masked-000003F_bc1115-processed-gene-7.15,augustus_masked-000005F_bc1115-processed-gene-1.6,augustus_masked-000011F_bc1115-processed-gene-6.33,augustus_masked-000012F_bc1115-processed-gene-0.8,augustus_masked-000030F_bc1115-processed-gene-1.8,augustus_masked-000037F_bc1115-processed-gene-…	34
Ubiquitin Mediated Degradation of Phosphorylated Cdc25A	N67_000276,N67_000509,N67_000697,N67_000908,N67_001710,N67_001726,N67_003190,N67_003578,N67_004122,N67_004752,N67_004957,N67_005012,N67_000073,N67_000266,N67_000728,N67_001466,N67_001507,N67_001583,N67_001963,N67_002329,N67_002487,N67_002863,N67_002738,N67_002919,N67_003579,N67_003696,N67_004247,N67_004346,N67_004468,N67_004467,N67_004565,N67_004822,N67_004943,N67_004966	augustus_masked-000001F_bc1115-processed-gene-1.1,augustus_masked-000002F_bc1115-processed-gene-5.17,augustus_masked-000003F_bc1115-processed-gene-7.15,augustus_masked-000005F_bc1115-processed-gene-1.6,augustus_masked-000011F_bc1115-processed-gene-6.33,augustus_masked-000012F_bc1115-processed-gene-0.8,augustus_masked-000030F_bc1115-processed-gene-1.8,augustus_masked-000037F_bc1115-processed-gene-…	34
Ubiquitin-dependent degradation of Cyclin D	N67_000276,N67_000509,N67_000697,N67_000908,N67_001710,N67_001726,N67_003190,N67_003578,N67_004122,N67_004752,N67_004957,N67_005012,N67_000073,N67_000266,N67_000728,N67_001466,N67_001507,N67_001583,N67_001963,N67_002329,N67_002487,N67_002863,N67_002738,N67_002919,N67_003579,N67_003696,N67_004247,N67_004346,N67_004468,N67_004467,N67_004565,N67_004822,N67_004943,N67_004966	augustus_masked-000001F_bc1115-processed-gene-1.1,augustus_masked-000002F_bc1115-processed-gene-5.17,augustus_masked-000003F_bc1115-processed-gene-7.15,augustus_masked-000005F_bc1115-processed-gene-1.6,augustus_masked-000011F_bc1115-processed-gene-6.33,augustus_masked-000012F_bc1115-processed-gene-0.8,augustus_masked-000030F_bc1115-processed-gene-1.8,augustus_masked-000037F_bc1115-processed-gene-…	34
Negative regulation of NOTCH4 signaling	N67_000276,N67_000697,N67_000908,N67_001710,N67_001726,N67_003190,N67_003578,N67_004122,N67_004752,N67_004957,N67_005012,N67_000073,N67_000266,N67_000728,N67_001466,N67_001507,N67_001583,N67_001700,N67_001963,N67_002329,N67_002487,N67_002863,N67_002738,N67_002919,N67_003579,N67_003696,N67_004247,N67_004346,N67_004468,N67_004467,N67_004565,N67_004822,N67_004943,N67_004966	augustus_masked-000001F_bc1115-processed-gene-1.1,augustus_masked-000003F_bc1115-processed-gene-7.15,augustus_masked-000005F_bc1115-processed-gene-1.6,augustus_masked-000011F_bc1115-processed-gene-6.33,augustus_masked-000012F_bc1115-processed-gene-0.8,augustus_masked-000030F_bc1115-processed-gene-1.8,augustus_masked-000037F_bc1115-processed-gene-2.9,augustus_masked-000045F_bc1115-processed-gene-2…	34
Cross-presentation of soluble exogenous antigens (endosomes)	N67_000276,N67_000509,N67_000697,N67_000908,N67_001710,N67_001726,N67_003190,N67_003578,N67_004122,N67_004752,N67_004957,N67_005012,N67_000073,N67_000266,N67_000728,N67_001466,N67_001507,N67_001583,N67_001963,N67_002329,N67_002487,N67_002863,N67_002738,N67_002919,N67_003696,N67_004247,N67_004346,N67_004468,N67_004467,N67_004565,N67_004822,N67_004943,N67_004966	augustus_masked-000001F_bc1115-processed-gene-1.1,augustus_masked-000002F_bc1115-processed-gene-5.17,augustus_masked-000003F_bc1115-processed-gene-7.15,augustus_masked-000005F_bc1115-processed-gene-1.6,augustus_masked-000011F_bc1115-processed-gene-6.33,augustus_masked-000012F_bc1115-processed-gene-0.8,augustus_masked-000030F_bc1115-processed-gene-1.8,augustus_masked-000037F_bc1115-processed-gene-…	33
Regulation of ornithine decarboxylase (ODC)	N67_000276,N67_000509,N67_000697,N67_000908,N67_001710,N67_001726,N67_003190,N67_003578,N67_004122,N67_004752,N67_004957,N67_005012,N67_000073,N67_000266,N67_000728,N67_001466,N67_001507,N67_001583,N67_001963,N67_002329,N67_002487,N67_002863,N67_002738,N67_002919,N67_003696,N67_004247,N67_004346,N67_004468,N67_004467,N67_004565,N67_004822,N67_004943,N67_004966	augustus_masked-000001F_bc1115-processed-gene-1.1,augustus_masked-000002F_bc1115-processed-gene-5.17,augustus_masked-000003F_bc1115-processed-gene-7.15,augustus_masked-000005F_bc1115-processed-gene-1.6,augustus_masked-000011F_bc1115-processed-gene-6.33,augustus_masked-000012F_bc1115-processed-gene-0.8,augustus_masked-000030F_bc1115-processed-gene-1.8,augustus_masked-000037F_bc1115-processed-gene-…	33
Regulation of RUNX3 expression and activity	N67_000276,N67_000697,N67_000908,N67_001710,N67_001726,N67_003190,N67_003578,N67_004122,N67_004752,N67_004957,N67_005012,N67_000073,N67_000266,N67_000728,N67_001466,N67_001507,N67_001583,N67_001963,N67_002329,N67_002487,N67_002863,N67_002738,N67_002919,N67_003579,N67_003696,N67_004247,N67_004346,N67_004468,N67_004467,N67_004565,N67_004822,N67_004943,N67_004966	augustus_masked-000001F_bc1115-processed-gene-1.1,augustus_masked-000003F_bc1115-processed-gene-7.15,augustus_masked-000005F_bc1115-processed-gene-1.6,augustus_masked-000011F_bc1115-processed-gene-6.33,augustus_masked-000012F_bc1115-processed-gene-0.8,augustus_masked-000030F_bc1115-processed-gene-1.8,augustus_masked-000037F_bc1115-processed-gene-2.9,augustus_masked-000045F_bc1115-processed-gene-2…	33
Dual incision in TC-NER	N67_000669,N67_000798,N67_001148,N67_001220,N67_001325,N67_001545,N67_001653,N67_002106,N67_002191,N67_003317,N67_004471,N67_004586,N67_004534,N67_004714,N67_004726,N67_004870,N67_004954,N67_000449,N67_000548,N67_000965,N67_001455,N67_001542,N67_001679,N67_002002,N67_001925,N67_002212,N67_002468,N67_003123,N67_003579,N67_004481	augustus_masked-000003F_bc1115-processed-gene-5.6,augustus_masked-000004F_bc1115-processed-gene-3.11,augustus_masked-000006F_bc1115-processed-gene-8.13,augustus_masked-000007F_bc1115-processed-gene-2.8,augustus_masked-000008F_bc1115-processed-gene-1.2,augustus_masked-000010F_bc1115-processed-gene-0.15,augustus_masked-000011F_bc1115-processed-gene-3.13,augustus_masked-000016F_bc1115-processed-gene…	30
Gap-filling DNA repair synthesis and ligation in TC-NER	N67_000669,N67_000798,N67_001148,N67_001220,N67_001325,N67_001545,N67_001653,N67_002106,N67_002191,N67_004471,N67_004534,N67_004714,N67_004726,N67_004870,N67_004954,N67_000449,N67_000548,N67_000965,N67_001455,N67_001542,N67_001679,N67_002002,N67_001925,N67_002212,N67_002468,N67_003123,N67_003579,N67_004481	augustus_masked-000003F_bc1115-processed-gene-5.6,augustus_masked-000004F_bc1115-processed-gene-3.11,augustus_masked-000006F_bc1115-processed-gene-8.13,augustus_masked-000007F_bc1115-processed-gene-2.8,augustus_masked-000008F_bc1115-processed-gene-1.2,augustus_masked-000010F_bc1115-processed-gene-0.15,augustus_masked-000011F_bc1115-processed-gene-3.13,augustus_masked-000016F_bc1115-processed-gene…	28
COPI-mediated anterograde transport	N67_000410,N67_000315,N67_001483,N67_001520,N67_001592,N67_002109,N67_002313,N67_004073,N67_004078,N67_004345,N67_004462,N67_004949,N67_000010,N67_000138,N67_000277,N67_000699,N67_000725,N67_000987,N67_001251,N67_002013,N67_002234,N67_002882,N67_002730,N67_003395,N67_004470,N67_004573,N67_005061	augustus_masked-000001F_bc1115-processed-gene-11.18,augustus_masked-000001F_bc1115-processed-gene-4.13,augustus_masked-000009F_bc1115-processed-gene-4.7,augustus_masked-000009F_bc1115-processed-gene-7.9,augustus_masked-000010F_bc1115-processed-gene-5.2,augustus_masked-000016F_bc1115-processed-gene-2.5,augustus_masked-000018F_bc1115-processed-gene-4.17,augustus_masked-000045F_bc1115-processed-gene…	27
COPI-dependent Golgi-to-ER retrograde traffic	N67_000410,N67_000315,N67_001320,N67_001592,N67_002109,N67_002178,N67_002313,N67_004073,N67_004345,N67_004521,N67_000010,N67_000425,N67_000713,N67_000725,N67_000987,N67_001251,N67_002013,N67_002183,N67_002462,N67_002882,N67_003395,N67_004292,N67_004470,N67_004573,N67_004619,N67_004911,N67_004960	augustus_masked-000001F_bc1115-processed-gene-11.18,augustus_masked-000001F_bc1115-processed-gene-4.13,augustus_masked-000008F_bc1115-processed-gene-0.9,augustus_masked-000010F_bc1115-processed-gene-5.2,augustus_masked-000016F_bc1115-processed-gene-2.5,augustus_masked-000017F_bc1115-processed-gene-0.9,augustus_masked-000018F_bc1115-processed-gene-4.17,augustus_masked-000045F_bc1115-processed-gene…	27
Respiratory electron transport	N67_000543,N67_000604,N67_000943,N67_001587,N67_002080,N67_003081,N67_003385,N67_003698,N67_005357,N67_005358,N67_005360,N67_005361,N67_005356,N67_005359,N67_005362,N67_005383,N67_005381,N67_005382,N67_000688,N67_001651,N67_001767,N67_003593,N67_003975,N67_004564,N67_004692,N67_004842	augustus_masked-000002F_bc1115-processed-gene-8.9,augustus_masked-000003F_bc1115-processed-gene-0.0,augustus_masked-000005F_bc1115-processed-gene-3.21,augustus_masked-000010F_bc1115-processed-gene-4.14,augustus_masked-000016F_bc1115-processed-gene-0.11,augustus_masked-000028F_bc1115-processed-gene-3.13,augustus_masked-000032F_bc1115-processed-gene-1.11,augustus_masked-000038F_bc1115-processed-gen…	26
RNA Polymerase II Pre-transcription Events	N67_000669,N67_000816,N67_001220,N67_001325,N67_001545,N67_001550,N67_002106,N67_002191,N67_002840,N67_004471,N67_004778,N67_004870,N67_004954,N67_005272,N67_000548,N67_000685,N67_000903,N67_000965,N67_001679,N67_001755,N67_002468,N67_003831,N67_003967,N67_004129,N67_004439,N67_004951	augustus_masked-000003F_bc1115-processed-gene-5.6,augustus_masked-000004F_bc1115-processed-gene-4.13,augustus_masked-000007F_bc1115-processed-gene-2.8,augustus_masked-000008F_bc1115-processed-gene-1.2,augustus_masked-000010F_bc1115-processed-gene-0.15,augustus_masked-000010F_bc1115-processed-gene-0.17,augustus_masked-000016F_bc1115-processed-gene-2.3,augustus_masked-000017F_bc1115-processed-gene-…	26
TP53 Regulates Transcription of DNA Repair Genes	N67_000669,N67_000816,N67_001220,N67_001325,N67_001335,N67_001545,N67_001550,N67_002106,N67_002191,N67_002840,N67_003413,N67_004471,N67_004778,N67_004870,N67_004954,N67_005116,N67_000300,N67_000548,N67_000685,N67_000903,N67_000965,N67_001679,N67_001840,N67_002468,N67_004439,N67_004951	augustus_masked-000003F_bc1115-processed-gene-5.6,augustus_masked-000004F_bc1115-processed-gene-4.13,augustus_masked-000007F_bc1115-processed-gene-2.8,augustus_masked-000008F_bc1115-processed-gene-1.2,augustus_masked-000008F_bc1115-processed-gene-2.0,augustus_masked-000010F_bc1115-processed-gene-0.15,augustus_masked-000010F_bc1115-processed-gene-0.17,augustus_masked-000016F_bc1115-processed-gene-…	26
MHC class II antigen presentation	N67_000842,N67_001173,N67_001592,N67_003011,N67_004078,N67_004345,N67_004462,N67_004949,N67_005127,N67_000138,N67_000725,N67_000839,N67_000987,N67_001646,N67_002013,N67_001960,N67_002234,N67_002642,N67_002730,N67_003107,N67_004733,N67_005061,N67_005194	augustus_masked-000004F_bc1115-processed-gene-7.3,augustus_masked-000006F_bc1115-processed-gene-9.22,augustus_masked-000010F_bc1115-processed-gene-5.2,augustus_masked-000027F_bc1115-processed-gene-2.16,augustus_masked-000045F_bc1115-processed-gene-0.8,augustus_masked-000051F_bc1115-processed-gene-2.17,augustus_masked-000054F_bc1115-processed-gene-1.34,augustus_masked-000070F_bc1115-processed-gene…	23
HDR through Homologous Recombination (HRR)	N67_000363,N67_000798,N67_000915,N67_001104,N67_001148,N67_001653,N67_002489,N67_002889,N67_003394,N67_003920,N67_004520,N67_004714,N67_004726,N67_000300,N67_001542,N67_002002,N67_001840,N67_001925,N67_002212,N67_002278,N67_003123,N67_003579,N67_004481	augustus_masked-000001F_bc1115-processed-gene-8.11,augustus_masked-000004F_bc1115-processed-gene-3.11,augustus_masked-000005F_bc1115-processed-gene-1.10,augustus_masked-000006F_bc1115-processed-gene-5.5,augustus_masked-000006F_bc1115-processed-gene-8.13,augustus_masked-000011F_bc1115-processed-gene-3.13,augustus_masked-000020F_bc1115-processed-gene-5.0,augustus_masked-000024F_bc1115-processed-gen…	23
tRNA modification in the nucleus and cytosol	N67_000167,N67_000549,N67_000763,N67_000909,N67_000949,N67_001553,N67_001821,N67_002208,N67_003434,N67_003830,N67_003978,N67_004204,N67_004248,N67_005019,N67_005006,N67_000278,N67_000805,N67_001226,N67_001323,N67_002347,N67_003916,N67_003943,N67_003954	augustus_masked-000000F_bc1115-processed-gene-12.18,augustus_masked-000002F_bc1115-processed-gene-9.26,augustus_masked-000004F_bc1115-processed-gene-0.4,augustus_masked-000005F_bc1115-processed-gene-1.15,augustus_masked-000005F_bc1115-processed-gene-4.6,augustus_masked-000010F_bc1115-processed-gene-0.13,augustus_masked-000014F_bc1115-processed-gene-0.2,augustus_masked-000017F_bc1115-processed-gen…	23
Activation of the pre-replicative complex	N67_000044,N67_000115,N67_000798,N67_001345,N67_001346,N67_001441,N67_001541,N67_001864,N67_002304,N67_004391,N67_004622,N67_004774,N67_000902,N67_001571,N67_002002,N67_001925,N67_003115,N67_004265,N67_004294,N67_004297,N67_004481,N67_005000,N67_005137	augustus_masked-000000F_bc1115-processed-gene-2.13,augustus_masked-000000F_bc1115-processed-gene-7.13,augustus_masked-000004F_bc1115-processed-gene-3.11,augustus_masked-000008F_bc1115-processed-gene-3.4,augustus_masked-000008F_bc1115-processed-gene-3.8,augustus_masked-000009F_bc1115-processed-gene-1.2,augustus_masked-000009F_bc1115-processed-gene-8.30,augustus_masked-000014F_bc1115-processed-gene…	23
RNA Polymerase II Transcription Elongation	N67_000669,N67_000816,N67_001220,N67_001325,N67_001545,N67_001550,N67_002106,N67_002191,N67_002840,N67_004471,N67_004778,N67_004870,N67_004954,N67_005272,N67_000548,N67_000685,N67_000903,N67_000965,N67_001679,N67_002468,N67_003967,N67_004439,N67_004951	augustus_masked-000003F_bc1115-processed-gene-5.6,augustus_masked-000004F_bc1115-processed-gene-4.13,augustus_masked-000007F_bc1115-processed-gene-2.8,augustus_masked-000008F_bc1115-processed-gene-1.2,augustus_masked-000010F_bc1115-processed-gene-0.15,augustus_masked-000010F_bc1115-processed-gene-0.17,augustus_masked-000016F_bc1115-processed-gene-2.3,augustus_masked-000017F_bc1115-processed-gene-…	23
Formation of HIV elongation complex in the absence of HIV Tat	N67_000669,N67_000816,N67_001220,N67_001325,N67_001545,N67_001550,N67_002106,N67_002191,N67_002840,N67_004471,N67_004778,N67_004870,N67_004954,N67_000548,N67_000685,N67_000903,N67_000965,N67_001679,N67_002468,N67_004129,N67_004439,N67_004951	augustus_masked-000003F_bc1115-processed-gene-5.6,augustus_masked-000004F_bc1115-processed-gene-4.13,augustus_masked-000007F_bc1115-processed-gene-2.8,augustus_masked-000008F_bc1115-processed-gene-1.2,augustus_masked-000010F_bc1115-processed-gene-0.15,augustus_masked-000010F_bc1115-processed-gene-0.17,augustus_masked-000016F_bc1115-processed-gene-2.3,augustus_masked-000017F_bc1115-processed-gene-…	22
Formation of HIV-1 elongation complex containing HIV-1 Tat	N67_000669,N67_000816,N67_001220,N67_001325,N67_001545,N67_001550,N67_002106,N67_002191,N67_002840,N67_004471,N67_004778,N67_004870,N67_004954,N67_000548,N67_000685,N67_000903,N67_000965,N67_001679,N67_002468,N67_004129,N67_004439,N67_004951	augustus_masked-000003F_bc1115-processed-gene-5.6,augustus_masked-000004F_bc1115-processed-gene-4.13,augustus_masked-000007F_bc1115-processed-gene-2.8,augustus_masked-000008F_bc1115-processed-gene-1.2,augustus_masked-000010F_bc1115-processed-gene-0.15,augustus_masked-000010F_bc1115-processed-gene-0.17,augustus_masked-000016F_bc1115-processed-gene-2.3,augustus_masked-000017F_bc1115-processed-gene-…	22
mRNA Splicing - Minor Pathway	N67_000989,N67_001325,N67_002106,N67_002526,N67_003138,N67_004187,N67_004537,N67_004954,N67_000177,N67_000548,N67_000836,N67_001124,N67_001679,N67_002468,N67_002979,N67_004129,N67_004200,N67_004721,N67_004779,N67_005030,N67_005262,N67_005269	augustus_masked-000005F_bc1115-processed-gene-7.13,augustus_masked-000008F_bc1115-processed-gene-1.2,augustus_masked-000016F_bc1115-processed-gene-2.3,augustus_masked-000021F_bc1115-processed-gene-1.2,augustus_masked-000029F_bc1115-processed-gene-1.6,augustus_masked-000048F_bc1115-processed-gene-1.17,augustus_masked-000058F_bc1115-processed-gene-0.20,augustus_masked-000071F_bc1115-processed-gene-…	22
Mitochondrial protein import	N67_000308,N67_001644,N67_001715,N67_001911,N67_002367,N67_002396,N67_002469,N67_002875,N67_002743,N67_003510,N67_003875,N67_005238,N67_000657,N67_001207,N67_001308,N67_001946,N67_002201,N67_002856,N67_003626,N67_004180,N67_004186	augustus_masked-000001F_bc1115-processed-gene-3.12,augustus_masked-000011F_bc1115-processed-gene-2.2,augustus_masked-000011F_bc1115-processed-gene-6.36,augustus_masked-000015F_bc1115-processed-gene-0.5,augustus_masked-000019F_bc1115-processed-gene-1.16,augustus_masked-000019F_bc1115-processed-gene-4.9,augustus_masked-000020F_bc1115-processed-gene-3.24,augustus_masked-000024F_bc1115-processed-gene…	21
Tat-mediated elongation of the HIV-1 transcript	N67_000669,N67_000816,N67_001220,N67_001325,N67_001545,N67_001550,N67_002106,N67_002191,N67_002840,N67_004471,N67_004778,N67_004870,N67_004954,N67_000548,N67_000685,N67_000903,N67_000965,N67_001679,N67_002468,N67_004439,N67_004951	augustus_masked-000003F_bc1115-processed-gene-5.6,augustus_masked-000004F_bc1115-processed-gene-4.13,augustus_masked-000007F_bc1115-processed-gene-2.8,augustus_masked-000008F_bc1115-processed-gene-1.2,augustus_masked-000010F_bc1115-processed-gene-0.15,augustus_masked-000010F_bc1115-processed-gene-0.17,augustus_masked-000016F_bc1115-processed-gene-2.3,augustus_masked-000017F_bc1115-processed-gene-…	21
COPII-mediated vesicle transport	N67_000842,N67_002109,N67_003603,N67_003808,N67_003909,N67_004304,N67_005095,N67_005127,N67_000839,N67_001251,N67_001646,N67_001960,N67_002283,N67_002642,N67_003223,N67_004010,N67_004268,N67_004406,N67_004551,N67_004807,N67_005194	augustus_masked-000004F_bc1115-processed-gene-7.3,augustus_masked-000016F_bc1115-processed-gene-2.5,augustus_masked-000037F_bc1115-processed-gene-3.24,augustus_masked-000041F_bc1115-processed-gene-1.24,augustus_masked-000042F_bc1115-processed-gene-2.21,augustus_masked-000050F_bc1115-processed-gene-2.15,augustus_masked-000079F_bc1115-processed-gene-0.22,augustus_masked-000080F_bc1115-processed-gen…	21
TP53 Regulates Metabolic Genes	N67_000604,N67_000782,N67_001587,N67_003081,N67_003385,N67_003698,N67_004683,N67_005357,N67_005360,N67_005356,N67_005359,N67_005362,N67_005383,N67_005382,N67_001651,N67_001655,N67_001767,N67_002720,N67_003593,N67_004692,N67_005060	augustus_masked-000003F_bc1115-processed-gene-0.0,augustus_masked-000004F_bc1115-processed-gene-2.2,augustus_masked-000010F_bc1115-processed-gene-4.14,augustus_masked-000028F_bc1115-processed-gene-3.13,augustus_masked-000032F_bc1115-processed-gene-1.11,augustus_masked-000038F_bc1115-processed-gene-2.9,augustus_masked-000060F_bc1115-processed-gene-1.18,augustus_masked-000112F_bc1115-processed-gene…	21
Regulation of TP53 Activity through Phosphorylation	N67_000091,N67_000798,N67_000915,N67_001071,N67_001550,N67_002489,N67_002889,N67_003394,N67_003920,N67_004520,N67_004726,N67_000108,N67_000300,N67_001323,N67_001542,N67_001755,N67_002002,N67_001840,N67_002212,N67_003579,N67_004951	augustus_masked-000000F_bc1115-processed-gene-5.4,augustus_masked-000004F_bc1115-processed-gene-3.11,augustus_masked-000005F_bc1115-processed-gene-1.10,augustus_masked-000006F_bc1115-processed-gene-2.7,augustus_masked-000010F_bc1115-processed-gene-0.17,augustus_masked-000020F_bc1115-processed-gene-5.0,augustus_masked-000024F_bc1115-processed-gene-4.6,augustus_masked-000032F_bc1115-processed-gene-…	21
Formation of the Early Elongation Complex	N67_000669,N67_000816,N67_001220,N67_001325,N67_001545,N67_002106,N67_002191,N67_002840,N67_004471,N67_004778,N67_004870,N67_004954,N67_000548,N67_000685,N67_000903,N67_000965,N67_001679,N67_002468,N67_004129,N67_004439	augustus_masked-000003F_bc1115-processed-gene-5.6,augustus_masked-000004F_bc1115-processed-gene-4.13,augustus_masked-000007F_bc1115-processed-gene-2.8,augustus_masked-000008F_bc1115-processed-gene-1.2,augustus_masked-000010F_bc1115-processed-gene-0.15,augustus_masked-000016F_bc1115-processed-gene-2.3,augustus_masked-000017F_bc1115-processed-gene-1.7,augustus_masked-000024F_bc1115-processed-gene-1…	20
Formation of the HIV-1 Early Elongation Complex	N67_000669,N67_000816,N67_001220,N67_001325,N67_001545,N67_002106,N67_002191,N67_002840,N67_004471,N67_004778,N67_004870,N67_004954,N67_000548,N67_000685,N67_000903,N67_000965,N67_001679,N67_002468,N67_004129,N67_004439	augustus_masked-000003F_bc1115-processed-gene-5.6,augustus_masked-000004F_bc1115-processed-gene-4.13,augustus_masked-000007F_bc1115-processed-gene-2.8,augustus_masked-000008F_bc1115-processed-gene-1.2,augustus_masked-000010F_bc1115-processed-gene-0.15,augustus_masked-000016F_bc1115-processed-gene-2.3,augustus_masked-000017F_bc1115-processed-gene-1.7,augustus_masked-000024F_bc1115-processed-gene-1…	20
Activation of ATR in response to replication stress	N67_000044,N67_000798,N67_001345,N67_001346,N67_001441,N67_001864,N67_002304,N67_004391,N67_004622,N67_004726,N67_004774,N67_000902,N67_001542,N67_002002,N67_002212,N67_003115,N67_004294,N67_004297,N67_005137	augustus_masked-000000F_bc1115-processed-gene-2.13,augustus_masked-000004F_bc1115-processed-gene-3.11,augustus_masked-000008F_bc1115-processed-gene-3.4,augustus_masked-000008F_bc1115-processed-gene-3.8,augustus_masked-000009F_bc1115-processed-gene-1.2,augustus_masked-000014F_bc1115-processed-gene-3.19,augustus_masked-000018F_bc1115-processed-gene-4.10,augustus_masked-000052F_bc1115-processed-gene…	19
Dual Incision in GG-NER	N67_000798,N67_001148,N67_001545,N67_001653,N67_002191,N67_003317,N67_004471,N67_004586,N67_004714,N67_004726,N67_004870,N67_000965,N67_001542,N67_002002,N67_001925,N67_002212,N67_003123,N67_003579,N67_004481	augustus_masked-000004F_bc1115-processed-gene-3.11,augustus_masked-000006F_bc1115-processed-gene-8.13,augustus_masked-000010F_bc1115-processed-gene-0.15,augustus_masked-000011F_bc1115-processed-gene-3.13,augustus_masked-000017F_bc1115-processed-gene-1.7,augustus_masked-000033F_bc1115-processed-gene-1.22,augustus_masked-000056F_bc1115-processed-gene-0.9,augustus_masked-000057F_bc1115-processed-gen…	19
RNA Polymerase II Transcription Termination	N67_000600,N67_001486,N67_001573,N67_002477,N67_002653,N67_004881,N67_004936,N67_000177,N67_000587,N67_001769,N67_002679,N67_002846,N67_003241,N67_003970,N67_004129,N67_004200,N67_004518,N67_004872,N67_005030	augustus_masked-000002F_bc1115-processed-gene-12.5,augustus_masked-000009F_bc1115-processed-gene-4.5,augustus_masked-000010F_bc1115-processed-gene-3.4,augustus_masked-000020F_bc1115-processed-gene-4.2,augustus_masked-000022F_bc1115-processed-gene-4.11,augustus_masked-000067F_bc1115-processed-gene-1.21,augustus_masked-000070F_bc1115-processed-gene-0.29,maker-000000F_bc1115-augustus-gene-13.22,make…	19
RNA Polymerase III Abortive And Retractive Initiation	N67_000392,N67_001078,N67_001325,N67_001540,N67_001837,N67_002106,N67_002848,N67_002849,N67_002850,N67_003004,N67_004287,N67_000548,N67_000855,N67_001679,N67_002985,N67_003183,N67_004695,N67_004669,N67_004828	augustus_masked-000001F_bc1115-processed-gene-10.17,augustus_masked-000006F_bc1115-processed-gene-3.8,augustus_masked-000008F_bc1115-processed-gene-1.2,augustus_masked-000009F_bc1115-processed-gene-8.29,augustus_masked-000014F_bc1115-processed-gene-1.8,augustus_masked-000016F_bc1115-processed-gene-2.3,augustus_masked-000024F_bc1115-processed-gene-1.19,augustus_masked-000024F_bc1115-processed-gene…	19
Formation of TC-NER Pre-Incision Complex	N67_000669,N67_001220,N67_001325,N67_001545,N67_002106,N67_002191,N67_004471,N67_004586,N67_004534,N67_004870,N67_004954,N67_000449,N67_000548,N67_000965,N67_001455,N67_001679,N67_002468,N67_003579	augustus_masked-000003F_bc1115-processed-gene-5.6,augustus_masked-000007F_bc1115-processed-gene-2.8,augustus_masked-000008F_bc1115-processed-gene-1.2,augustus_masked-000010F_bc1115-processed-gene-0.15,augustus_masked-000016F_bc1115-processed-gene-2.3,augustus_masked-000017F_bc1115-processed-gene-1.7,augustus_masked-000056F_bc1115-processed-gene-0.9,augustus_masked-000057F_bc1115-processed-gene-1.…	18
RNA Polymerase III Transcription Initiation From Type 1 Promoter	N67_000392,N67_001078,N67_001325,N67_001540,N67_001837,N67_002106,N67_002848,N67_002849,N67_002850,N67_003004,N67_004287,N67_000548,N67_000855,N67_001679,N67_003183,N67_004695,N67_004669,N67_004828	augustus_masked-000001F_bc1115-processed-gene-10.17,augustus_masked-000006F_bc1115-processed-gene-3.8,augustus_masked-000008F_bc1115-processed-gene-1.2,augustus_masked-000009F_bc1115-processed-gene-8.29,augustus_masked-000014F_bc1115-processed-gene-1.8,augustus_masked-000016F_bc1115-processed-gene-2.3,augustus_masked-000024F_bc1115-processed-gene-1.19,augustus_masked-000024F_bc1115-processed-gene…	18
RNA Polymerase III Transcription Initiation From Type 2 Promoter	N67_000392,N67_001078,N67_001325,N67_001540,N67_001837,N67_002106,N67_002848,N67_002849,N67_002850,N67_003004,N67_004287,N67_000548,N67_000855,N67_001679,N67_003183,N67_004695,N67_004669,N67_004828	augustus_masked-000001F_bc1115-processed-gene-10.17,augustus_masked-000006F_bc1115-processed-gene-3.8,augustus_masked-000008F_bc1115-processed-gene-1.2,augustus_masked-000009F_bc1115-processed-gene-8.29,augustus_masked-000014F_bc1115-processed-gene-1.8,augustus_masked-000016F_bc1115-processed-gene-2.3,augustus_masked-000024F_bc1115-processed-gene-1.19,augustus_masked-000024F_bc1115-processed-gene…	18
NoRC negatively regulates rRNA expression	N67_000392,N67_000669,N67_000819,N67_001081,N67_001220,N67_001325,N67_001545,N67_002106,N67_002191,N67_003724,N67_004471,N67_004576,N67_004870,N67_000548,N67_000965,N67_001247,N67_001679	augustus_masked-000001F_bc1115-processed-gene-10.17,augustus_masked-000003F_bc1115-processed-gene-5.6,augustus_masked-000004F_bc1115-processed-gene-5.16,augustus_masked-000006F_bc1115-processed-gene-3.9,augustus_masked-000007F_bc1115-processed-gene-2.8,augustus_masked-000008F_bc1115-processed-gene-1.2,augustus_masked-000010F_bc1115-processed-gene-0.15,augustus_masked-000016F_bc1115-processed-gene…	17
Transcription-Coupled Nucleotide Excision Repair (TC-NER)	N67_000669,N67_001220,N67_001325,N67_001545,N67_002106,N67_002191,N67_004471,N67_004534,N67_004870,N67_004954,N67_000449,N67_000548,N67_000965,N67_001455,N67_001679,N67_002468,N67_003579	augustus_masked-000003F_bc1115-processed-gene-5.6,augustus_masked-000007F_bc1115-processed-gene-2.8,augustus_masked-000008F_bc1115-processed-gene-1.2,augustus_masked-000010F_bc1115-processed-gene-0.15,augustus_masked-000016F_bc1115-processed-gene-2.3,augustus_masked-000017F_bc1115-processed-gene-1.7,augustus_masked-000056F_bc1115-processed-gene-0.9,augustus_masked-000058F_bc1115-processed-gene-0.…	17
mRNA Capping	N67_000669,N67_001220,N67_001325,N67_001545,N67_002106,N67_002191,N67_002840,N67_004356,N67_004471,N67_004870,N67_004954,N67_000548,N67_000965,N67_001349,N67_001679,N67_002468,N67_004129	augustus_masked-000003F_bc1115-processed-gene-5.6,augustus_masked-000007F_bc1115-processed-gene-2.8,augustus_masked-000008F_bc1115-processed-gene-1.2,augustus_masked-000010F_bc1115-processed-gene-0.15,augustus_masked-000016F_bc1115-processed-gene-2.3,augustus_masked-000017F_bc1115-processed-gene-1.7,augustus_masked-000024F_bc1115-processed-gene-1.10,augustus_masked-000053F_bc1115-processed-gene-0…	17
Translesion Synthesis by POLH	N67_000798,N67_001148,N67_001263,N67_001653,N67_004714,N67_004726,N67_001542,N67_001741,N67_002002,N67_002212,N67_003123,N67_003509,N67_003660,N67_003579,N67_004003,N67_005135	augustus_masked-000004F_bc1115-processed-gene-3.11,augustus_masked-000006F_bc1115-processed-gene-8.13,augustus_masked-000007F_bc1115-processed-gene-6.9,augustus_masked-000011F_bc1115-processed-gene-3.13,augustus_masked-000062F_bc1115-processed-gene-1.2,augustus_masked-000062F_bc1115-processed-gene-1.21,maker-000009F_bc1115-augustus-gene-8.12,maker-000012F_bc1115-augustus-gene-1.19,maker-000013F_b…	16
RNA Pol II CTD phosphorylation and interaction with CE during HIV infection	N67_000669,N67_001220,N67_001325,N67_001545,N67_002106,N67_002191,N67_002840,N67_004356,N67_004471,N67_004870,N67_004954,N67_000548,N67_000965,N67_001349,N67_001679,N67_002468	augustus_masked-000003F_bc1115-processed-gene-5.6,augustus_masked-000007F_bc1115-processed-gene-2.8,augustus_masked-000008F_bc1115-processed-gene-1.2,augustus_masked-000010F_bc1115-processed-gene-0.15,augustus_masked-000016F_bc1115-processed-gene-2.3,augustus_masked-000017F_bc1115-processed-gene-1.7,augustus_masked-000024F_bc1115-processed-gene-1.10,augustus_masked-000053F_bc1115-processed-gene-0…	16
RNA Pol II CTD phosphorylation and interaction with CE	N67_000669,N67_001220,N67_001325,N67_001545,N67_002106,N67_002191,N67_002840,N67_004356,N67_004471,N67_004870,N67_004954,N67_000548,N67_000965,N67_001349,N67_001679,N67_002468	augustus_masked-000003F_bc1115-processed-gene-5.6,augustus_masked-000007F_bc1115-processed-gene-2.8,augustus_masked-000008F_bc1115-processed-gene-1.2,augustus_masked-000010F_bc1115-processed-gene-0.15,augustus_masked-000016F_bc1115-processed-gene-2.3,augustus_masked-000017F_bc1115-processed-gene-1.7,augustus_masked-000024F_bc1115-processed-gene-1.10,augustus_masked-000053F_bc1115-processed-gene-0…	16
HIV Transcription Initiation	N67_000669,N67_001220,N67_001325,N67_001545,N67_002106,N67_002191,N67_004471,N67_004870,N67_004954,N67_000548,N67_000965,N67_001679,N67_001755,N67_002468,N67_003831	augustus_masked-000003F_bc1115-processed-gene-5.6,augustus_masked-000007F_bc1115-processed-gene-2.8,augustus_masked-000008F_bc1115-processed-gene-1.2,augustus_masked-000010F_bc1115-processed-gene-0.15,augustus_masked-000016F_bc1115-processed-gene-2.3,augustus_masked-000017F_bc1115-processed-gene-1.7,augustus_masked-000056F_bc1115-processed-gene-0.9,augustus_masked-000067F_bc1115-processed-gene-1.…	15
RNA Polymerase II HIV Promoter Escape	N67_000669,N67_001220,N67_001325,N67_001545,N67_002106,N67_002191,N67_004471,N67_004870,N67_004954,N67_000548,N67_000965,N67_001679,N67_001755,N67_002468,N67_003831	augustus_masked-000003F_bc1115-processed-gene-5.6,augustus_masked-000007F_bc1115-processed-gene-2.8,augustus_masked-000008F_bc1115-processed-gene-1.2,augustus_masked-000010F_bc1115-processed-gene-0.15,augustus_masked-000016F_bc1115-processed-gene-2.3,augustus_masked-000017F_bc1115-processed-gene-1.7,augustus_masked-000056F_bc1115-processed-gene-0.9,augustus_masked-000067F_bc1115-processed-gene-1.…	15
Transcription of the HIV genome	N67_000669,N67_001220,N67_001325,N67_001545,N67_002106,N67_002191,N67_004471,N67_004870,N67_004954,N67_000548,N67_000965,N67_001679,N67_001755,N67_002468,N67_003831	augustus_masked-000003F_bc1115-processed-gene-5.6,augustus_masked-000007F_bc1115-processed-gene-2.8,augustus_masked-000008F_bc1115-processed-gene-1.2,augustus_masked-000010F_bc1115-processed-gene-0.15,augustus_masked-000016F_bc1115-processed-gene-2.3,augustus_masked-000017F_bc1115-processed-gene-1.7,augustus_masked-000056F_bc1115-processed-gene-0.9,augustus_masked-000067F_bc1115-processed-gene-1.…	15
Resolution of Sister Chromatid Cohesion	N67_000093,N67_001143,N67_001592,N67_004078,N67_004084,N67_004345,N67_000137,N67_000725,N67_000987,N67_001181,N67_002013,N67_001960,N67_002110,N67_002326,N67_005182	augustus_masked-000000F_bc1115-processed-gene-6.8,augustus_masked-000006F_bc1115-processed-gene-8.4,augustus_masked-000010F_bc1115-processed-gene-5.2,augustus_masked-000045F_bc1115-processed-gene-0.8,augustus_masked-000045F_bc1115-processed-gene-1.9,augustus_masked-000051F_bc1115-processed-gene-2.17,maker-000000F_bc1115-augustus-gene-10.15,maker-000003F_bc1115-augustus-gene-9.21,maker-000005F_bc1…	15
HDR through Single Strand Annealing (SSA)	N67_000798,N67_000915,N67_001104,N67_002489,N67_002889,N67_003394,N67_003317,N67_003920,N67_004520,N67_004726,N67_000300,N67_001542,N67_002002,N67_001840,N67_002212	augustus_masked-000004F_bc1115-processed-gene-3.11,augustus_masked-000005F_bc1115-processed-gene-1.10,augustus_masked-000006F_bc1115-processed-gene-5.5,augustus_masked-000020F_bc1115-processed-gene-5.0,augustus_masked-000024F_bc1115-processed-gene-4.6,augustus_masked-000032F_bc1115-processed-gene-2.0,augustus_masked-000033F_bc1115-processed-gene-1.22,augustus_masked-000042F_bc1115-processed-gene-…	15
Processing of DNA double-strand break ends	N67_000798,N67_000915,N67_001081,N67_002489,N67_002889,N67_003394,N67_003920,N67_004520,N67_004726,N67_000300,N67_001542,N67_002002,N67_001840,N67_002212,N67_003579	augustus_masked-000004F_bc1115-processed-gene-3.11,augustus_masked-000005F_bc1115-processed-gene-1.10,augustus_masked-000006F_bc1115-processed-gene-3.9,augustus_masked-000020F_bc1115-processed-gene-5.0,augustus_masked-000024F_bc1115-processed-gene-4.6,augustus_masked-000032F_bc1115-processed-gene-2.0,augustus_masked-000042F_bc1115-processed-gene-3.13,augustus_masked-000055F_bc1115-processed-gene-…	15
Presynaptic phase of homologous DNA pairing and strand exchange	N67_000363,N67_000798,N67_000915,N67_001104,N67_002489,N67_002889,N67_003394,N67_003920,N67_004520,N67_004726,N67_000300,N67_001542,N67_002002,N67_001840,N67_002212	augustus_masked-000001F_bc1115-processed-gene-8.11,augustus_masked-000004F_bc1115-processed-gene-3.11,augustus_masked-000005F_bc1115-processed-gene-1.10,augustus_masked-000006F_bc1115-processed-gene-5.5,augustus_masked-000020F_bc1115-processed-gene-5.0,augustus_masked-000024F_bc1115-processed-gene-4.6,augustus_masked-000032F_bc1115-processed-gene-2.0,augustus_masked-000042F_bc1115-processed-gene-…	15
RNA polymerase II transcribes snRNA genes	N67_000669,N67_000720,N67_001325,N67_001485,N67_002106,N67_002840,N67_004408,N67_004954,N67_000548,N67_000903,N67_001679,N67_002468,N67_002985,N67_003831,N67_004129	augustus_masked-000003F_bc1115-processed-gene-5.6,augustus_masked-000003F_bc1115-processed-gene-9.11,augustus_masked-000008F_bc1115-processed-gene-1.2,augustus_masked-000009F_bc1115-processed-gene-4.4,augustus_masked-000016F_bc1115-processed-gene-2.3,augustus_masked-000024F_bc1115-processed-gene-1.10,augustus_masked-000052F_bc1115-processed-gene-1.5,augustus_masked-000071F_bc1115-processed-gene-0…	15
RNA Polymerase I Transcription Initiation	N67_000392,N67_000669,N67_000819,N67_001220,N67_001325,N67_001545,N67_002106,N67_002191,N67_002636,N67_004471,N67_004870,N67_000548,N67_000965,N67_001247,N67_001679	augustus_masked-000001F_bc1115-processed-gene-10.17,augustus_masked-000003F_bc1115-processed-gene-5.6,augustus_masked-000004F_bc1115-processed-gene-5.16,augustus_masked-000007F_bc1115-processed-gene-2.8,augustus_masked-000008F_bc1115-processed-gene-1.2,augustus_masked-000010F_bc1115-processed-gene-0.15,augustus_masked-000016F_bc1115-processed-gene-2.3,augustus_masked-000017F_bc1115-processed-gene…	15
RNA Polymerase I Promoter Escape	N67_000392,N67_000669,N67_000819,N67_001081,N67_001220,N67_001325,N67_001545,N67_002106,N67_002191,N67_004471,N67_004870,N67_000548,N67_000965,N67_001247,N67_001679	augustus_masked-000001F_bc1115-processed-gene-10.17,augustus_masked-000003F_bc1115-processed-gene-5.6,augustus_masked-000004F_bc1115-processed-gene-5.16,augustus_masked-000006F_bc1115-processed-gene-3.9,augustus_masked-000007F_bc1115-processed-gene-2.8,augustus_masked-000008F_bc1115-processed-gene-1.2,augustus_masked-000010F_bc1115-processed-gene-0.15,augustus_masked-000016F_bc1115-processed-gene…	15
RNA Polymerase II Promoter Escape	N67_000669,N67_001220,N67_001325,N67_001545,N67_002106,N67_002191,N67_004471,N67_004870,N67_004954,N67_000548,N67_000965,N67_001679,N67_001755,N67_002468,N67_003831	augustus_masked-000003F_bc1115-processed-gene-5.6,augustus_masked-000007F_bc1115-processed-gene-2.8,augustus_masked-000008F_bc1115-processed-gene-1.2,augustus_masked-000010F_bc1115-processed-gene-0.15,augustus_masked-000016F_bc1115-processed-gene-2.3,augustus_masked-000017F_bc1115-processed-gene-1.7,augustus_masked-000056F_bc1115-processed-gene-0.9,augustus_masked-000067F_bc1115-processed-gene-1.…	15
RNA Polymerase II Transcription Pre-Initiation And Promoter Opening	N67_000669,N67_001220,N67_001325,N67_001545,N67_002106,N67_002191,N67_004471,N67_004870,N67_004954,N67_000548,N67_000965,N67_001679,N67_001755,N67_002468,N67_003831	augustus_masked-000003F_bc1115-processed-gene-5.6,augustus_masked-000007F_bc1115-processed-gene-2.8,augustus_masked-000008F_bc1115-processed-gene-1.2,augustus_masked-000010F_bc1115-processed-gene-0.15,augustus_masked-000016F_bc1115-processed-gene-2.3,augustus_masked-000017F_bc1115-processed-gene-1.7,augustus_masked-000056F_bc1115-processed-gene-0.9,augustus_masked-000067F_bc1115-processed-gene-1.…	15
RNA Polymerase II Transcription Initiation	N67_000669,N67_001220,N67_001325,N67_001545,N67_002106,N67_002191,N67_004471,N67_004870,N67_004954,N67_000548,N67_000965,N67_001679,N67_001755,N67_002468,N67_003831	augustus_masked-000003F_bc1115-processed-gene-5.6,augustus_masked-000007F_bc1115-processed-gene-2.8,augustus_masked-000008F_bc1115-processed-gene-1.2,augustus_masked-000010F_bc1115-processed-gene-0.15,augustus_masked-000016F_bc1115-processed-gene-2.3,augustus_masked-000017F_bc1115-processed-gene-1.7,augustus_masked-000056F_bc1115-processed-gene-0.9,augustus_masked-000067F_bc1115-processed-gene-1.…	15
RNA Polymerase II Transcription Initiation And Promoter Clearance	N67_000669,N67_001220,N67_001325,N67_001545,N67_002106,N67_002191,N67_004471,N67_004870,N67_004954,N67_000548,N67_000965,N67_001679,N67_001755,N67_002468,N67_003831	augustus_masked-000003F_bc1115-processed-gene-5.6,augustus_masked-000007F_bc1115-processed-gene-2.8,augustus_masked-000008F_bc1115-processed-gene-1.2,augustus_masked-000010F_bc1115-processed-gene-0.15,augustus_masked-000016F_bc1115-processed-gene-2.3,augustus_masked-000017F_bc1115-processed-gene-1.7,augustus_masked-000056F_bc1115-processed-gene-0.9,augustus_masked-000067F_bc1115-processed-gene-1.…	15
RAB GEFs exchange GTP for GDP on RABs	N67_000651,N67_000970,N67_002335,N67_003603,N67_003808,N67_004304,N67_000199,N67_000353,N67_001102,N67_001288,N67_002202,N67_002283,N67_003726,N67_004010,N67_004551	augustus_masked-000003F_bc1115-processed-gene-4.8,augustus_masked-000005F_bc1115-processed-gene-5.14,augustus_masked-000018F_bc1115-processed-gene-5.26,augustus_masked-000037F_bc1115-processed-gene-3.24,augustus_masked-000041F_bc1115-processed-gene-1.24,augustus_masked-000050F_bc1115-processed-gene-2.15,maker-000000F_bc1115-augustus-gene-15.0,maker-000001F_bc1115-augustus-gene-7.4,maker-000006F_b…	15
Kinesins	N67_001320,N67_001592,N67_002178,N67_004345,N67_004521,N67_000425,N67_000713,N67_000725,N67_000987,N67_002013,N67_002183,N67_002462,N67_004292,N67_004911,N67_004960	augustus_masked-000008F_bc1115-processed-gene-0.9,augustus_masked-000010F_bc1115-processed-gene-5.2,augustus_masked-000017F_bc1115-processed-gene-0.9,augustus_masked-000051F_bc1115-processed-gene-2.17,augustus_masked-000055F_bc1115-processed-gene-1.12,maker-000001F_bc1115-augustus-gene-12.29,maker-000003F_bc1115-augustus-gene-9.17,maker-000003F_bc1115-augustus-gene-9.21,maker-000005F_bc1115-augus…	15
Pausing and recovery of Tat-mediated HIV elongation	N67_000816,N67_001325,N67_001550,N67_002106,N67_002840,N67_004778,N67_004954,N67_000548,N67_000685,N67_000903,N67_001679,N67_002468,N67_004439,N67_004951	augustus_masked-000004F_bc1115-processed-gene-4.13,augustus_masked-000008F_bc1115-processed-gene-1.2,augustus_masked-000010F_bc1115-processed-gene-0.17,augustus_masked-000016F_bc1115-processed-gene-2.3,augustus_masked-000024F_bc1115-processed-gene-1.10,augustus_masked-000064F_bc1115-processed-gene-0.17,augustus_masked-000071F_bc1115-processed-gene-0.20,maker-000002F_bc1115-augustus-gene-9.7,maker…	14
Tat-mediated HIV elongation arrest and recovery	N67_000816,N67_001325,N67_001550,N67_002106,N67_002840,N67_004778,N67_004954,N67_000548,N67_000685,N67_000903,N67_001679,N67_002468,N67_004439,N67_004951	augustus_masked-000004F_bc1115-processed-gene-4.13,augustus_masked-000008F_bc1115-processed-gene-1.2,augustus_masked-000010F_bc1115-processed-gene-0.17,augustus_masked-000016F_bc1115-processed-gene-2.3,augustus_masked-000024F_bc1115-processed-gene-1.10,augustus_masked-000064F_bc1115-processed-gene-0.17,augustus_masked-000071F_bc1115-processed-gene-0.20,maker-000002F_bc1115-augustus-gene-9.7,maker…	14
HIV elongation arrest and recovery	N67_000816,N67_001325,N67_001550,N67_002106,N67_002840,N67_004778,N67_004954,N67_000548,N67_000685,N67_000903,N67_001679,N67_002468,N67_004439,N67_004951	augustus_masked-000004F_bc1115-processed-gene-4.13,augustus_masked-000008F_bc1115-processed-gene-1.2,augustus_masked-000010F_bc1115-processed-gene-0.17,augustus_masked-000016F_bc1115-processed-gene-2.3,augustus_masked-000024F_bc1115-processed-gene-1.10,augustus_masked-000064F_bc1115-processed-gene-0.17,augustus_masked-000071F_bc1115-processed-gene-0.20,maker-000002F_bc1115-augustus-gene-9.7,maker…	14
Pausing and recovery of HIV elongation	N67_000816,N67_001325,N67_001550,N67_002106,N67_002840,N67_004778,N67_004954,N67_000548,N67_000685,N67_000903,N67_001679,N67_002468,N67_004439,N67_004951	augustus_masked-000004F_bc1115-processed-gene-4.13,augustus_masked-000008F_bc1115-processed-gene-1.2,augustus_masked-000010F_bc1115-processed-gene-0.17,augustus_masked-000016F_bc1115-processed-gene-2.3,augustus_masked-000024F_bc1115-processed-gene-1.10,augustus_masked-000064F_bc1115-processed-gene-0.17,augustus_masked-000071F_bc1115-processed-gene-0.20,maker-000002F_bc1115-augustus-gene-9.7,maker…	14
Cytosolic tRNA aminoacylation	N67_000022,N67_000033,N67_000167,N67_000549,N67_001199,N67_002472,N67_003827,N67_003973,N67_005069,N67_005102,N67_000176,N67_000591,N67_000823,N67_001073	augustus_masked-000000F_bc1115-processed-gene-1.19,augustus_masked-000000F_bc1115-processed-gene-1.24,augustus_masked-000000F_bc1115-processed-gene-12.18,augustus_masked-000002F_bc1115-processed-gene-9.26,augustus_masked-000007F_bc1115-processed-gene-1.13,augustus_masked-000020F_bc1115-processed-gene-3.27,augustus_masked-000041F_bc1115-processed-gene-3.4,augustus_masked-000046F_bc1115-processed-g…	14
Interconversion of nucleotide di- and triphosphates	N67_001694,N67_001756,N67_002081,N67_002296,N67_002311,N67_002463,N67_003606,N67_003931,N67_000655,N67_000722,N67_002077,N67_002458,N67_003256,N67_004310	augustus_masked-000011F_bc1115-processed-gene-6.14,augustus_masked-000012F_bc1115-processed-gene-2.24,augustus_masked-000016F_bc1115-processed-gene-0.18,augustus_masked-000018F_bc1115-processed-gene-3.18,augustus_masked-000018F_bc1115-processed-gene-4.16,augustus_masked-000020F_bc1115-processed-gene-3.14,augustus_masked-000037F_bc1115-processed-gene-3.36,augustus_masked-000043F_bc1115-processed-g…	14
RHO GTPases Activate Formins	N67_000093,N67_001143,N67_001592,N67_004078,N67_004084,N67_004345,N67_000137,N67_000725,N67_000987,N67_001181,N67_002013,N67_001960,N67_002110,N67_005182	augustus_masked-000000F_bc1115-processed-gene-6.8,augustus_masked-000006F_bc1115-processed-gene-8.4,augustus_masked-000010F_bc1115-processed-gene-5.2,augustus_masked-000045F_bc1115-processed-gene-0.8,augustus_masked-000045F_bc1115-processed-gene-1.9,augustus_masked-000051F_bc1115-processed-gene-2.17,maker-000000F_bc1115-augustus-gene-10.15,maker-000003F_bc1115-augustus-gene-9.21,maker-000005F_bc1…	14
Formation of Incision Complex in GG-NER	N67_000669,N67_000694,N67_000798,N67_001220,N67_001545,N67_002191,N67_003370,N67_003317,N67_004471,N67_004586,N67_004870,N67_000965,N67_002002,N67_003579	augustus_masked-000003F_bc1115-processed-gene-5.6,augustus_masked-000003F_bc1115-processed-gene-7.20,augustus_masked-000004F_bc1115-processed-gene-3.11,augustus_masked-000007F_bc1115-processed-gene-2.8,augustus_masked-000010F_bc1115-processed-gene-0.15,augustus_masked-000017F_bc1115-processed-gene-1.7,augustus_masked-000032F_bc1115-processed-gene-0.8,augustus_masked-000033F_bc1115-processed-gene-…	14
Assembly of the pre-replicative complex	N67_000044,N67_000115,N67_001345,N67_001346,N67_001864,N67_002304,N67_004391,N67_004622,N67_004774,N67_000902,N67_003115,N67_004294,N67_004297,N67_005137	augustus_masked-000000F_bc1115-processed-gene-2.13,augustus_masked-000000F_bc1115-processed-gene-7.13,augustus_masked-000008F_bc1115-processed-gene-3.4,augustus_masked-000008F_bc1115-processed-gene-3.8,augustus_masked-000014F_bc1115-processed-gene-3.19,augustus_masked-000018F_bc1115-processed-gene-4.10,augustus_masked-000052F_bc1115-processed-gene-0.5,augustus_masked-000059F_bc1115-processed-gene…	14
Mitotic Prometaphase	N67_000093,N67_001143,N67_001592,N67_004078,N67_004084,N67_004345,N67_000137,N67_000725,N67_000987,N67_001181,N67_002013,N67_001960,N67_002110,N67_005182	augustus_masked-000000F_bc1115-processed-gene-6.8,augustus_masked-000006F_bc1115-processed-gene-8.4,augustus_masked-000010F_bc1115-processed-gene-5.2,augustus_masked-000045F_bc1115-processed-gene-0.8,augustus_masked-000045F_bc1115-processed-gene-1.9,augustus_masked-000051F_bc1115-processed-gene-2.17,maker-000000F_bc1115-augustus-gene-10.15,maker-000003F_bc1115-augustus-gene-9.21,maker-000005F_bc1…	14
G2/M DNA damage checkpoint	N67_000798,N67_000915,N67_001081,N67_002489,N67_002889,N67_003394,N67_003920,N67_004520,N67_004726,N67_000300,N67_001542,N67_002002,N67_001840,N67_002212	augustus_masked-000004F_bc1115-processed-gene-3.11,augustus_masked-000005F_bc1115-processed-gene-1.10,augustus_masked-000006F_bc1115-processed-gene-3.9,augustus_masked-000020F_bc1115-processed-gene-5.0,augustus_masked-000024F_bc1115-processed-gene-4.6,augustus_masked-000032F_bc1115-processed-gene-2.0,augustus_masked-000042F_bc1115-processed-gene-3.13,augustus_masked-000055F_bc1115-processed-gene-…	14
mRNA 3'-end processing	N67_000600,N67_001486,N67_001573,N67_002477,N67_002653,N67_004881,N67_000587,N67_002679,N67_002846,N67_003241,N67_003970,N67_004129,N67_004518,N67_004872	augustus_masked-000002F_bc1115-processed-gene-12.5,augustus_masked-000009F_bc1115-processed-gene-4.5,augustus_masked-000010F_bc1115-processed-gene-3.4,augustus_masked-000020F_bc1115-processed-gene-4.2,augustus_masked-000022F_bc1115-processed-gene-4.11,augustus_masked-000067F_bc1115-processed-gene-1.21,maker-000002F_bc1115-augustus-gene-11.17,maker-000022F_bc1115-augustus-gene-5.27,maker-000024F_b…	14
RNA Polymerase I Transcription Termination	N67_000392,N67_000669,N67_000819,N67_001220,N67_001325,N67_001545,N67_002106,N67_002191,N67_004471,N67_004870,N67_000548,N67_000965,N67_001247,N67_001679	augustus_masked-000001F_bc1115-processed-gene-10.17,augustus_masked-000003F_bc1115-processed-gene-5.6,augustus_masked-000004F_bc1115-processed-gene-5.16,augustus_masked-000007F_bc1115-processed-gene-2.8,augustus_masked-000008F_bc1115-processed-gene-1.2,augustus_masked-000010F_bc1115-processed-gene-0.15,augustus_masked-000016F_bc1115-processed-gene-2.3,augustus_masked-000017F_bc1115-processed-gene…	14
Ion transport by P-type ATPases	N67_000346,N67_000347,N67_001316,N67_002734,N67_003793,N67_004298,N67_000164,N67_000596,N67_001299,N67_001642,N67_002001,N67_002503,N67_002906,N67_003153	augustus_masked-000001F_bc1115-processed-gene-7.7,augustus_masked-000001F_bc1115-processed-gene-7.8,augustus_masked-000008F_bc1115-processed-gene-0.7,augustus_masked-000025F_bc1115-processed-gene-4.10,augustus_masked-000041F_bc1115-processed-gene-0.13,augustus_masked-000050F_bc1115-processed-gene-2.23,maker-000000F_bc1115-augustus-gene-12.2,maker-000002F_bc1115-augustus-gene-12.13,maker-000007F_b…	14
ROS and RNS production in phagocytes	N67_001524,N67_002505,N67_003700,N67_000104,N67_000361,N67_000829,N67_001427,N67_003789,N67_004768,N67_004750,N67_004866,N67_004908,N67_004934	augustus_masked-000009F_bc1115-processed-gene-7.5,augustus_masked-000020F_bc1115-processed-gene-5.7,augustus_masked-000038F_bc1115-processed-gene-2.3,maker-000000F_bc1115-augustus-gene-6.6,maker-000001F_bc1115-augustus-gene-8.5,maker-000004F_bc1115-augustus-gene-5.4,maker-000009F_bc1115-augustus-gene-0.0,maker-000041F_bc1115-augustus-gene-0.17,maker-000064F_bc1115-augustus-gene-0.2,maker-000065F_…	13
Abortive elongation of HIV-1 transcript in the absence of Tat	N67_000816,N67_001325,N67_002106,N67_002840,N67_004778,N67_004954,N67_000548,N67_000685,N67_000903,N67_001679,N67_002468,N67_004129,N67_004439	augustus_masked-000004F_bc1115-processed-gene-4.13,augustus_masked-000008F_bc1115-processed-gene-1.2,augustus_masked-000016F_bc1115-processed-gene-2.3,augustus_masked-000024F_bc1115-processed-gene-1.10,augustus_masked-000064F_bc1115-processed-gene-0.17,augustus_masked-000071F_bc1115-processed-gene-0.20,maker-000002F_bc1115-augustus-gene-9.7,maker-000003F_bc1115-augustus-gene-7.3,maker-000005F_bc1…	13
Recruitment of NuMA to mitotic centrosomes	N67_000087,N67_001592,N67_002104,N67_004345,N67_004588,N67_004873,N67_004876,N67_000138,N67_000725,N67_000987,N67_001690,N67_002013,N67_002234	augustus_masked-000000F_bc1115-processed-gene-5.8,augustus_masked-000010F_bc1115-processed-gene-5.2,augustus_masked-000016F_bc1115-processed-gene-2.9,augustus_masked-000051F_bc1115-processed-gene-2.17,augustus_masked-000057F_bc1115-processed-gene-1.21,augustus_masked-000067F_bc1115-processed-gene-1.17,augustus_masked-000067F_bc1115-processed-gene-1.9,maker-000000F_bc1115-augustus-gene-10.16,maker…	13
tRNA processing in the nucleus	N67_001088,N67_001147,N67_002653,N67_003199,N67_003402,N67_003984,N67_005192,N67_001960,N67_003880,N67_003905,N67_004595,N67_004610,N67_005117	augustus_masked-000006F_bc1115-processed-gene-3.7,augustus_masked-000006F_bc1115-processed-gene-8.8,augustus_masked-000022F_bc1115-processed-gene-4.11,augustus_masked-000030F_bc1115-processed-gene-1.14,augustus_masked-000032F_bc1115-processed-gene-2.5,augustus_masked-000046F_bc1115-processed-gene-0.17,augustus_masked-000090F_bc1115-processed-gene-0.12,maker-000015F_bc1115-augustus-gene-4.5,maker-…	13
COPI-independent Golgi-to-ER retrograde traffic	N67_000651,N67_001592,N67_004078,N67_004345,N67_004462,N67_004949,N67_000138,N67_000725,N67_000987,N67_002013,N67_002234,N67_002730,N67_005061	augustus_masked-000003F_bc1115-processed-gene-4.8,augustus_masked-000010F_bc1115-processed-gene-5.2,augustus_masked-000045F_bc1115-processed-gene-0.8,augustus_masked-000051F_bc1115-processed-gene-2.17,augustus_masked-000054F_bc1115-processed-gene-1.34,augustus_masked-000070F_bc1115-processed-gene-0.23,maker-000000F_bc1115-augustus-gene-10.16,maker-000003F_bc1115-augustus-gene-9.21,maker-000005F_b…	13
RNA Polymerase III Transcription Initiation From Type 3 Promoter	N67_000392,N67_001078,N67_001325,N67_001540,N67_001837,N67_002106,N67_003004,N67_000548,N67_001679,N67_002985,N67_003183,N67_004695,N67_004828	augustus_masked-000001F_bc1115-processed-gene-10.17,augustus_masked-000006F_bc1115-processed-gene-3.8,augustus_masked-000008F_bc1115-processed-gene-1.2,augustus_masked-000009F_bc1115-processed-gene-8.29,augustus_masked-000014F_bc1115-processed-gene-1.8,augustus_masked-000016F_bc1115-processed-gene-2.3,augustus_masked-000027F_bc1115-processed-gene-2.7,maker-000002F_bc1115-augustus-gene-9.7,maker-0…	13
Insulin receptor recycling	N67_001524,N67_002505,N67_003700,N67_000104,N67_000361,N67_000829,N67_001427,N67_003789,N67_004768,N67_004750,N67_004866,N67_004908,N67_004934	augustus_masked-000009F_bc1115-processed-gene-7.5,augustus_masked-000020F_bc1115-processed-gene-5.7,augustus_masked-000038F_bc1115-processed-gene-2.3,maker-000000F_bc1115-augustus-gene-6.6,maker-000001F_bc1115-augustus-gene-8.5,maker-000004F_bc1115-augustus-gene-5.4,maker-000009F_bc1115-augustus-gene-0.0,maker-000041F_bc1115-augustus-gene-0.17,maker-000064F_bc1115-augustus-gene-0.2,maker-000065F_…	13
Transferrin endocytosis and recycling	N67_001524,N67_002505,N67_003700,N67_000104,N67_000361,N67_000829,N67_001427,N67_003789,N67_004768,N67_004750,N67_004866,N67_004908,N67_004934	augustus_masked-000009F_bc1115-processed-gene-7.5,augustus_masked-000020F_bc1115-processed-gene-5.7,augustus_masked-000038F_bc1115-processed-gene-2.3,maker-000000F_bc1115-augustus-gene-6.6,maker-000001F_bc1115-augustus-gene-8.5,maker-000004F_bc1115-augustus-gene-5.4,maker-000009F_bc1115-augustus-gene-0.0,maker-000041F_bc1115-augustus-gene-0.17,maker-000064F_bc1115-augustus-gene-0.2,maker-000065F_…	13
Amino acids regulate mTORC1	N67_001524,N67_002505,N67_003700,N67_000104,N67_000361,N67_000829,N67_001427,N67_001960,N67_003789,N67_004768,N67_004750,N67_004866,N67_004934	augustus_masked-000009F_bc1115-processed-gene-7.5,augustus_masked-000020F_bc1115-processed-gene-5.7,augustus_masked-000038F_bc1115-processed-gene-2.3,maker-000000F_bc1115-augustus-gene-6.6,maker-000001F_bc1115-augustus-gene-8.5,maker-000004F_bc1115-augustus-gene-5.4,maker-000009F_bc1115-augustus-gene-0.0,maker-000015F_bc1115-augustus-gene-4.5,maker-000041F_bc1115-augustus-gene-0.17,maker-000064F_…	13
Ion channel transport	N67_001524,N67_002505,N67_003700,N67_000104,N67_000361,N67_000829,N67_001427,N67_003789,N67_004768,N67_004750,N67_004866,N67_004908,N67_004934	augustus_masked-000009F_bc1115-processed-gene-7.5,augustus_masked-000020F_bc1115-processed-gene-5.7,augustus_masked-000038F_bc1115-processed-gene-2.3,maker-000000F_bc1115-augustus-gene-6.6,maker-000001F_bc1115-augustus-gene-8.5,maker-000004F_bc1115-augustus-gene-5.4,maker-000009F_bc1115-augustus-gene-0.0,maker-000041F_bc1115-augustus-gene-0.17,maker-000064F_bc1115-augustus-gene-0.2,maker-000065F_…	13
Recognition of DNA damage by PCNA-containing replication complex	N67_000798,N67_001148,N67_001653,N67_004714,N67_004726,N67_001542,N67_002002,N67_001925,N67_002212,N67_003123,N67_003579,N67_004481	augustus_masked-000004F_bc1115-processed-gene-3.11,augustus_masked-000006F_bc1115-processed-gene-8.13,augustus_masked-000011F_bc1115-processed-gene-3.13,augustus_masked-000062F_bc1115-processed-gene-1.2,augustus_masked-000062F_bc1115-processed-gene-1.21,maker-000009F_bc1115-augustus-gene-8.12,maker-000013F_bc1115-augustus-gene-1.5,maker-000015F_bc1115-augustus-gene-1.1,maker-000017F_bc1115-august…	12
Unwinding of DNA	N67_001345,N67_002304,N67_004228,N67_004622,N67_004774,N67_000050,N67_003115,N67_004294,N67_004297,N67_004814,N67_004961,N67_005137	augustus_masked-000008F_bc1115-processed-gene-3.4,augustus_masked-000018F_bc1115-processed-gene-4.10,augustus_masked-000049F_bc1115-processed-gene-0.4,augustus_masked-000059F_bc1115-processed-gene-1.18,augustus_masked-000064F_bc1115-processed-gene-0.6,maker-000000F_bc1115-augustus-gene-3.17,maker-000028F_bc1115-augustus-gene-4.38,maker-000050F_bc1115-augustus-gene-1.5,maker-000050F_bc1115-augustu…	12
Transcriptional activation of mitochondrial biogenesis	N67_000482,N67_001252,N67_001868,N67_001911,N67_003185,N67_003242,N67_003698,N67_004329,N67_004386,N67_003387,N67_003593,N67_003839	augustus_masked-000002F_bc1115-processed-gene-4.9,augustus_masked-000007F_bc1115-processed-gene-6.4,augustus_masked-000014F_bc1115-processed-gene-3.15,augustus_masked-000015F_bc1115-processed-gene-0.5,augustus_masked-000030F_bc1115-processed-gene-0.18,augustus_masked-000031F_bc1115-processed-gene-0.15,augustus_masked-000038F_bc1115-processed-gene-2.9,augustus_masked-000051F_bc1115-processed-gene-…	12
SUMOylation of DNA damage response and repair proteins	N67_000798,N67_001242,N67_003370,N67_003394,N67_004171,N67_000300,N67_001712,N67_002002,N67_001840,N67_001960,N67_002326,N67_004447	augustus_masked-000004F_bc1115-processed-gene-3.11,augustus_masked-000007F_bc1115-processed-gene-5.1,augustus_masked-000032F_bc1115-processed-gene-0.8,augustus_masked-000032F_bc1115-processed-gene-2.0,augustus_masked-000048F_bc1115-processed-gene-0.12,maker-000001F_bc1115-augustus-gene-3.4,maker-000011F_bc1115-augustus-gene-6.3,maker-000013F_bc1115-augustus-gene-1.5,maker-000014F_bc1115-augustus-…	12
HATs acetylate histones	N67_000534,N67_000667,N67_001081,N67_001091,N67_001531,N67_001656,N67_001988,N67_002636,N67_003920,N67_000532,N67_002303,N67_004498	augustus_masked-000002F_bc1115-processed-gene-8.4,augustus_masked-000003F_bc1115-processed-gene-5.2,augustus_masked-000006F_bc1115-processed-gene-3.9,augustus_masked-000006F_bc1115-processed-gene-4.12,augustus_masked-000009F_bc1115-processed-gene-8.16,augustus_masked-000011F_bc1115-processed-gene-3.15,augustus_masked-000015F_bc1115-processed-gene-6.11,augustus_masked-000022F_bc1115-processed-gene…	12
HSP90 chaperone cycle for steroid hormone receptors (SHR)	N67_001592,N67_004078,N67_004345,N67_004462,N67_004949,N67_000138,N67_000725,N67_000987,N67_002013,N67_002234,N67_002730,N67_005061	augustus_masked-000010F_bc1115-processed-gene-5.2,augustus_masked-000045F_bc1115-processed-gene-0.8,augustus_masked-000051F_bc1115-processed-gene-2.17,augustus_masked-000054F_bc1115-processed-gene-1.34,augustus_masked-000070F_bc1115-processed-gene-0.23,maker-000000F_bc1115-augustus-gene-10.16,maker-000003F_bc1115-augustus-gene-9.21,maker-000005F_bc1115-augustus-gene-7.1,maker-000013F_bc1115-augus…	12
Prefoldin mediated transfer of substrate to CCT/TriC	N67_000616,N67_001223,N67_000291,N67_002005,N67_001972,N67_002072,N67_002861,N67_003821,N67_004213,N67_004407,N67_004531,N67_005070	augustus_masked-000003F_bc1115-processed-gene-1.7,augustus_masked-000007F_bc1115-processed-gene-3.5,maker-000001F_bc1115-augustus-gene-2.14,maker-000013F_bc1115-augustus-gene-1.7,maker-000015F_bc1115-augustus-gene-5.4,maker-000016F_bc1115-augustus-gene-0.0,maker-000024F_bc1115-augustus-gene-2.17,maker-000041F_bc1115-augustus-gene-2.21,maker-000048F_bc1115-augustus-gene-2.13,maker-000052F_bc1115-a…	12
PCNA-Dependent Long Patch Base Excision Repair	N67_000798,N67_000809,N67_001148,N67_001653,N67_004714,N67_004726,N67_001542,N67_002002,N67_001925,N67_002212,N67_003123,N67_004481	augustus_masked-000004F_bc1115-processed-gene-3.11,augustus_masked-000004F_bc1115-processed-gene-4.8,augustus_masked-000006F_bc1115-processed-gene-8.13,augustus_masked-000011F_bc1115-processed-gene-3.13,augustus_masked-000062F_bc1115-processed-gene-1.2,augustus_masked-000062F_bc1115-processed-gene-1.21,maker-000009F_bc1115-augustus-gene-8.12,maker-000013F_bc1115-augustus-gene-1.5,maker-000015F_bc…	12
Termination of translesion DNA synthesis	N67_000798,N67_001148,N67_001653,N67_004714,N67_004726,N67_001542,N67_002002,N67_001925,N67_002212,N67_003123,N67_003579,N67_004481	augustus_masked-000004F_bc1115-processed-gene-3.11,augustus_masked-000006F_bc1115-processed-gene-8.13,augustus_masked-000011F_bc1115-processed-gene-3.13,augustus_masked-000062F_bc1115-processed-gene-1.2,augustus_masked-000062F_bc1115-processed-gene-1.21,maker-000009F_bc1115-augustus-gene-8.12,maker-000013F_bc1115-augustus-gene-1.5,maker-000015F_bc1115-augustus-gene-1.1,maker-000017F_bc1115-august…	12
Resolution of D-loop Structures through Holliday Junction Intermediates	N67_000363,N67_000915,N67_001104,N67_001246,N67_002489,N67_002889,N67_003394,N67_003920,N67_004520,N67_000300,N67_001840,N67_002278	augustus_masked-000001F_bc1115-processed-gene-8.11,augustus_masked-000005F_bc1115-processed-gene-1.10,augustus_masked-000006F_bc1115-processed-gene-5.5,augustus_masked-000007F_bc1115-processed-gene-5.9,augustus_masked-000020F_bc1115-processed-gene-5.0,augustus_masked-000024F_bc1115-processed-gene-4.6,augustus_masked-000032F_bc1115-processed-gene-2.0,augustus_masked-000042F_bc1115-processed-gene-3…	12
Gap-filling DNA repair synthesis and ligation in GG-NER	N67_000798,N67_001148,N67_001653,N67_004714,N67_004726,N67_001542,N67_002002,N67_001925,N67_002212,N67_003123,N67_003579,N67_004481	augustus_masked-000004F_bc1115-processed-gene-3.11,augustus_masked-000006F_bc1115-processed-gene-8.13,augustus_masked-000011F_bc1115-processed-gene-3.13,augustus_masked-000062F_bc1115-processed-gene-1.2,augustus_masked-000062F_bc1115-processed-gene-1.21,maker-000009F_bc1115-augustus-gene-8.12,maker-000013F_bc1115-augustus-gene-1.5,maker-000015F_bc1115-augustus-gene-1.1,maker-000017F_bc1115-august…	12
Meiotic recombination	N67_000798,N67_000915,N67_001081,N67_001104,N67_002489,N67_002889,N67_005116,N67_000300,N67_000576,N67_002002,N67_001831,N67_001840	augustus_masked-000004F_bc1115-processed-gene-3.11,augustus_masked-000005F_bc1115-processed-gene-1.10,augustus_masked-000006F_bc1115-processed-gene-3.9,augustus_masked-000006F_bc1115-processed-gene-5.5,augustus_masked-000020F_bc1115-processed-gene-5.0,augustus_masked-000024F_bc1115-processed-gene-4.6,augustus_masked-000080F_bc1115-processed-gene-0.6,maker-000001F_bc1115-augustus-gene-3.4,maker-00…	12
Polymerase switching on the C-strand of the telomere	N67_001148,N67_001541,N67_001653,N67_004714,N67_004726,N67_001542,N67_001571,N67_002212,N67_003123,N67_004265,N67_005000	augustus_masked-000006F_bc1115-processed-gene-8.13,augustus_masked-000009F_bc1115-processed-gene-8.30,augustus_masked-000011F_bc1115-processed-gene-3.13,augustus_masked-000062F_bc1115-processed-gene-1.2,augustus_masked-000062F_bc1115-processed-gene-1.21,maker-000009F_bc1115-augustus-gene-8.12,maker-000010F_bc1115-augustus-gene-2.5,maker-000017F_bc1115-augustus-gene-3.13,maker-000029F_bc1115-augus…	11
snRNP Assembly	N67_000041,N67_000272,N67_001645,N67_001868,N67_004187,N67_000177,N67_001960,N67_004129,N67_004200,N67_004721,N67_005030	augustus_masked-000000F_bc1115-processed-gene-2.6,augustus_masked-000001F_bc1115-processed-gene-0.7,augustus_masked-000011F_bc1115-processed-gene-2.7,augustus_masked-000014F_bc1115-processed-gene-3.15,augustus_masked-000048F_bc1115-processed-gene-1.17,maker-000000F_bc1115-augustus-gene-13.22,maker-000015F_bc1115-augustus-gene-4.5,maker-000047F_bc1115-augustus-gene-0.13,maker-000048F_bc1115-august…	11
Selenoamino acid metabolism	N67_000022,N67_000033,N67_000167,N67_000549,N67_001199,N67_003973,N67_005069,N67_005102,N67_000176,N67_000591,N67_000823	augustus_masked-000000F_bc1115-processed-gene-1.19,augustus_masked-000000F_bc1115-processed-gene-1.24,augustus_masked-000000F_bc1115-processed-gene-12.18,augustus_masked-000002F_bc1115-processed-gene-9.26,augustus_masked-000007F_bc1115-processed-gene-1.13,augustus_masked-000046F_bc1115-processed-gene-0.12,augustus_masked-000077F_bc1115-processed-gene-0.0,augustus_masked-000079F_bc1115-processed-g…	11
Detoxification of Reactive Oxygen Species	N67_000482,N67_003698,N67_004331,N67_001789,N67_002353,N67_002720,N67_003019,N67_003593,N67_003839,N67_004299,N67_005271	augustus_masked-000002F_bc1115-processed-gene-4.9,augustus_masked-000038F_bc1115-processed-gene-2.9,augustus_masked-000051F_bc1115-processed-gene-1.4,maker-000012F_bc1115-augustus-gene-5.18,maker-000019F_bc1115-augustus-gene-0.18,maker-000025F_bc1115-augustus-gene-3.4,maker-000027F_bc1115-augustus-gene-3.11,maker-000037F_bc1115-augustus-gene-3.10,maker-000040F_bc1115-augustus-gene-0.12,maker-0000…	11
Resolution of D-loop Structures through Synthesis-Dependent Strand Annealing (SDSA)	N67_000363,N67_000915,N67_001104,N67_002489,N67_002889,N67_003394,N67_003920,N67_004520,N67_000300,N67_001840,N67_002278	augustus_masked-000001F_bc1115-processed-gene-8.11,augustus_masked-000005F_bc1115-processed-gene-1.10,augustus_masked-000006F_bc1115-processed-gene-5.5,augustus_masked-000020F_bc1115-processed-gene-5.0,augustus_masked-000024F_bc1115-processed-gene-4.6,augustus_masked-000032F_bc1115-processed-gene-2.0,augustus_masked-000042F_bc1115-processed-gene-3.13,augustus_masked-000055F_bc1115-processed-gene-…	11
Homologous DNA Pairing and Strand Exchange	N67_000363,N67_000915,N67_001104,N67_002489,N67_002889,N67_003394,N67_003920,N67_004520,N67_000300,N67_001840,N67_002278	augustus_masked-000001F_bc1115-processed-gene-8.11,augustus_masked-000005F_bc1115-processed-gene-1.10,augustus_masked-000006F_bc1115-processed-gene-5.5,augustus_masked-000020F_bc1115-processed-gene-5.0,augustus_masked-000024F_bc1115-processed-gene-4.6,augustus_masked-000032F_bc1115-processed-gene-2.0,augustus_masked-000042F_bc1115-processed-gene-3.13,augustus_masked-000055F_bc1115-processed-gene-…	11
Polymerase switching	N67_001148,N67_001541,N67_001653,N67_004714,N67_004726,N67_001542,N67_001571,N67_002212,N67_003123,N67_004265,N67_005000	augustus_masked-000006F_bc1115-processed-gene-8.13,augustus_masked-000009F_bc1115-processed-gene-8.30,augustus_masked-000011F_bc1115-processed-gene-3.13,augustus_masked-000062F_bc1115-processed-gene-1.2,augustus_masked-000062F_bc1115-processed-gene-1.21,maker-000009F_bc1115-augustus-gene-8.12,maker-000010F_bc1115-augustus-gene-2.5,maker-000017F_bc1115-augustus-gene-3.13,maker-000029F_bc1115-augus…	11
Glycolysis	N67_000782,N67_000960,N67_001818,N67_003844,N67_004222,N67_000654,N67_001314,N67_001562,N67_003870,N67_004215,N67_005084	augustus_masked-000004F_bc1115-processed-gene-2.2,augustus_masked-000005F_bc1115-processed-gene-4.18,augustus_masked-000012F_bc1115-processed-gene-6.20,augustus_masked-000040F_bc1115-processed-gene-1.10,augustus_masked-000049F_bc1115-processed-gene-0.0,maker-000003F_bc1115-augustus-gene-4.18,maker-000008F_bc1115-augustus-gene-0.0,maker-000010F_bc1115-augustus-gene-1.6,maker-000040F_bc1115-augustu…	11
RNA Polymerase III Chain Elongation	N67_000392,N67_001078,N67_001325,N67_001540,N67_002106,N67_003004,N67_000548,N67_001679,N67_003183,N67_004695,N67_004828	augustus_masked-000001F_bc1115-processed-gene-10.17,augustus_masked-000006F_bc1115-processed-gene-3.8,augustus_masked-000008F_bc1115-processed-gene-1.2,augustus_masked-000009F_bc1115-processed-gene-8.29,augustus_masked-000016F_bc1115-processed-gene-2.3,augustus_masked-000027F_bc1115-processed-gene-2.7,maker-000002F_bc1115-augustus-gene-9.7,maker-000011F_bc1115-augustus-gene-5.20,maker-000030F_bc1…	11
RNA Polymerase III Transcription Termination	N67_000392,N67_001078,N67_001325,N67_001540,N67_002106,N67_003004,N67_000548,N67_001679,N67_003183,N67_004695,N67_004828	augustus_masked-000001F_bc1115-processed-gene-10.17,augustus_masked-000006F_bc1115-processed-gene-3.8,augustus_masked-000008F_bc1115-processed-gene-1.2,augustus_masked-000009F_bc1115-processed-gene-8.29,augustus_masked-000016F_bc1115-processed-gene-2.3,augustus_masked-000027F_bc1115-processed-gene-2.7,maker-000002F_bc1115-augustus-gene-9.7,maker-000011F_bc1115-augustus-gene-5.20,maker-000030F_bc1…	11
Translesion synthesis by REV1	N67_000798,N67_001148,N67_001653,N67_004714,N67_004726,N67_001542,N67_002002,N67_002212,N67_003123,N67_003579	augustus_masked-000004F_bc1115-processed-gene-3.11,augustus_masked-000006F_bc1115-processed-gene-8.13,augustus_masked-000011F_bc1115-processed-gene-3.13,augustus_masked-000062F_bc1115-processed-gene-1.2,augustus_masked-000062F_bc1115-processed-gene-1.21,maker-000009F_bc1115-augustus-gene-8.12,maker-000013F_bc1115-augustus-gene-1.5,maker-000017F_bc1115-augustus-gene-3.13,maker-000029F_bc1115-augus…	10
Synthesis of glycosylphosphatidylinositol (GPI)	N67_000101,N67_005333,N67_000552,N67_000925,N67_003850,N67_004008,N67_004264,N67_004291,N67_004859,N67_005198	augustus_masked-000000F_bc1115-processed-gene-6.14,augustus_masked-000102F_bc1115-processed-gene-0.4,maker-000002F_bc1115-augustus-gene-9.1,maker-000005F_bc1115-augustus-gene-2.4,maker-000040F_bc1115-augustus-gene-1.7,maker-000046F_bc1115-augustus-gene-2.9,maker-000049F_bc1115-augustus-gene-2.26,maker-000050F_bc1115-augustus-gene-1.0,maker-000067F_bc1115-augustus-gene-0.13,maker-000090F_bc1115-au…	10
Mitochondrial tRNA aminoacylation	N67_000022,N67_000549,N67_001947,N67_004069,N67_005069,N67_005119,N67_005211,N67_000176,N67_003137,N67_004793	augustus_masked-000000F_bc1115-processed-gene-1.19,augustus_masked-000002F_bc1115-processed-gene-9.26,augustus_masked-000015F_bc1115-processed-gene-3.2,augustus_masked-000044F_bc1115-processed-gene-2.35,augustus_masked-000077F_bc1115-processed-gene-0.0,augustus_masked-000080F_bc1115-processed-gene-0.8,augustus_masked-000088F_bc1115-processed-gene-0.7,maker-000000F_bc1115-augustus-gene-13.21,maker…	10
ATF4 activates genes in response to endoplasmic reticulum stress	N67_000090,N67_000793,N67_001677,N67_003411,N67_003670,N67_003910,N67_003807,N67_004541,N67_004746,N67_004970	augustus_masked-000000F_bc1115-processed-gene-5.10,augustus_masked-000004F_bc1115-processed-gene-3.7,augustus_masked-000011F_bc1115-processed-gene-5.1,augustus_masked-000032F_bc1115-processed-gene-3.13,augustus_masked-000038F_bc1115-processed-gene-0.8,augustus_masked-000042F_bc1115-processed-gene-2.22,maker-000041F_bc1115-augustus-gene-1.9,maker-000058F_bc1115-augustus-gene-0.4,maker-000065F_bc11…	10
Glyoxylate metabolism and glycine degradation	N67_000126,N67_000298,N67_002102,N67_003706,N67_004178,N67_004642,N67_000448,N67_002412,N67_002661,N67_004842	augustus_masked-000000F_bc1115-processed-gene-9.1,augustus_masked-000001F_bc1115-processed-gene-2.6,augustus_masked-000016F_bc1115-processed-gene-2.2,augustus_masked-000038F_bc1115-processed-gene-2.7,augustus_masked-000048F_bc1115-processed-gene-0.16,augustus_masked-000061F_bc1115-processed-gene-0.8,maker-000002F_bc1115-augustus-gene-1.16,maker-000019F_bc1115-augustus-gene-5.9,maker-000022F_bc111…	10
mRNA decay by 5' to 3' exoribonuclease	N67_000922,N67_003306,N67_003670,N67_001100,N67_001094,N67_002669,N67_004177,N67_004274,N67_005108,N67_005269	augustus_masked-000005F_bc1115-processed-gene-2.12,augustus_masked-000033F_bc1115-processed-gene-0.12,augustus_masked-000038F_bc1115-processed-gene-0.8,maker-000006F_bc1115-augustus-gene-4.6,maker-000006F_bc1115-augustus-gene-4.9,maker-000022F_bc1115-augustus-gene-5.23,maker-000048F_bc1115-augustus-gene-0.6,maker-000050F_bc1115-augustus-gene-0.0,maker-000081F_bc1115-augustus-gene-0.3,maker-000093…	10
Butyrate Response Factor 1 (BRF1) binds and destabilizes mRNA	N67_000090,N67_000793,N67_001677,N67_003411,N67_003306,N67_003670,N67_001094,N67_003807,N67_004746,N67_004970	augustus_masked-000000F_bc1115-processed-gene-5.10,augustus_masked-000004F_bc1115-processed-gene-3.7,augustus_masked-000011F_bc1115-processed-gene-5.1,augustus_masked-000032F_bc1115-processed-gene-3.13,augustus_masked-000033F_bc1115-processed-gene-0.12,augustus_masked-000038F_bc1115-processed-gene-0.8,maker-000006F_bc1115-augustus-gene-4.9,maker-000041F_bc1115-augustus-gene-1.9,maker-000065F_bc11…	10
Tristetraprolin (TTP, ZFP36) binds and destabilizes mRNA	N67_000090,N67_000793,N67_001677,N67_003411,N67_003306,N67_003670,N67_001094,N67_003807,N67_004746,N67_004970	augustus_masked-000000F_bc1115-processed-gene-5.10,augustus_masked-000004F_bc1115-processed-gene-3.7,augustus_masked-000011F_bc1115-processed-gene-5.1,augustus_masked-000032F_bc1115-processed-gene-3.13,augustus_masked-000033F_bc1115-processed-gene-0.12,augustus_masked-000038F_bc1115-processed-gene-0.8,maker-000006F_bc1115-augustus-gene-4.9,maker-000041F_bc1115-augustus-gene-1.9,maker-000065F_bc11…	10
B-WICH complex positively regulates rRNA expression	N67_000392,N67_000819,N67_001081,N67_001325,N67_002106,N67_002636,N67_004537,N67_000548,N67_001247,N67_001679	augustus_masked-000001F_bc1115-processed-gene-10.17,augustus_masked-000004F_bc1115-processed-gene-5.16,augustus_masked-000006F_bc1115-processed-gene-3.9,augustus_masked-000008F_bc1115-processed-gene-1.2,augustus_masked-000016F_bc1115-processed-gene-2.3,augustus_masked-000022F_bc1115-processed-gene-3.16,augustus_masked-000058F_bc1115-processed-gene-0.20,maker-000002F_bc1115-augustus-gene-9.7,maker…	10
Activation of anterior HOX genes in hindbrain development during early embryogenesis	N67_001081,N67_001264,N67_001325,N67_001367,N67_002106,N67_002608,N67_004954,N67_000548,N67_001679,N67_002468	augustus_masked-000006F_bc1115-processed-gene-3.9,augustus_masked-000007F_bc1115-processed-gene-6.16,augustus_masked-000008F_bc1115-processed-gene-1.2,augustus_masked-000008F_bc1115-processed-gene-5.3,augustus_masked-000016F_bc1115-processed-gene-2.3,augustus_masked-000022F_bc1115-processed-gene-1.3,augustus_masked-000071F_bc1115-processed-gene-0.20,maker-000002F_bc1115-augustus-gene-9.7,maker-00…	10
Translesion synthesis by POLK	N67_000798,N67_001148,N67_001653,N67_004714,N67_004726,N67_001542,N67_002002,N67_002212,N67_003123,N67_003579	augustus_masked-000004F_bc1115-processed-gene-3.11,augustus_masked-000006F_bc1115-processed-gene-8.13,augustus_masked-000011F_bc1115-processed-gene-3.13,augustus_masked-000062F_bc1115-processed-gene-1.2,augustus_masked-000062F_bc1115-processed-gene-1.21,maker-000009F_bc1115-augustus-gene-8.12,maker-000013F_bc1115-augustus-gene-1.5,maker-000017F_bc1115-augustus-gene-3.13,maker-000029F_bc1115-augus…	10
Translesion synthesis by POLI	N67_000798,N67_001148,N67_001653,N67_004714,N67_004726,N67_001542,N67_002002,N67_002212,N67_003123,N67_003579	augustus_masked-000004F_bc1115-processed-gene-3.11,augustus_masked-000006F_bc1115-processed-gene-8.13,augustus_masked-000011F_bc1115-processed-gene-3.13,augustus_masked-000062F_bc1115-processed-gene-1.2,augustus_masked-000062F_bc1115-processed-gene-1.21,maker-000009F_bc1115-augustus-gene-8.12,maker-000013F_bc1115-augustus-gene-1.5,maker-000017F_bc1115-augustus-gene-3.13,maker-000029F_bc1115-augus…	10
Amplification of signal from unattached kinetochores via a MAD2 inhibitory signal	N67_000093,N67_001143,N67_004078,N67_004084,N67_000137,N67_001181,N67_001960,N67_002110,N67_005182	augustus_masked-000000F_bc1115-processed-gene-6.8,augustus_masked-000006F_bc1115-processed-gene-8.4,augustus_masked-000045F_bc1115-processed-gene-0.8,augustus_masked-000045F_bc1115-processed-gene-1.9,maker-000000F_bc1115-augustus-gene-10.15,maker-000007F_bc1115-augustus-gene-0.1,maker-000015F_bc1115-augustus-gene-4.5,maker-000016F_bc1115-augustus-gene-2.14,maker-000089F_bc1115-augustus-gene-0.14	9
Translocation of SLC2A4 (GLUT4) to the plasma membrane	N67_001592,N67_004345,N67_004683,N67_000725,N67_000987,N67_001655,N67_002013,N67_004838,N67_005060	augustus_masked-000010F_bc1115-processed-gene-5.2,augustus_masked-000051F_bc1115-processed-gene-2.17,augustus_masked-000060F_bc1115-processed-gene-1.18,maker-000003F_bc1115-augustus-gene-9.21,maker-000005F_bc1115-augustus-gene-7.1,maker-000011F_bc1115-augustus-gene-3.4,maker-000013F_bc1115-augustus-gene-2.3,maker-000066F_bc1115-augustus-gene-1.1,maker-000076F_bc1115-augustus-gene-0.20	9
Transport of Mature mRNA derived from an Intron-Containing Transcript	N67_000600,N67_001486,N67_003671,N67_001960,N67_002846,N67_003241,N67_003970,N67_004129,N67_004518	augustus_masked-000002F_bc1115-processed-gene-12.5,augustus_masked-000009F_bc1115-processed-gene-4.5,augustus_masked-000038F_bc1115-processed-gene-0.9,maker-000015F_bc1115-augustus-gene-4.5,maker-000024F_bc1115-augustus-gene-1.2,maker-000031F_bc1115-augustus-gene-0.5,maker-000043F_bc1115-augustus-gene-2.41,maker-000047F_bc1115-augustus-gene-0.13,maker-000055F_bc1115-augustus-gene-1.28	9
Heme biosynthesis	N67_000383,N67_000772,N67_001559,N67_004933,N67_005195,N67_001680,N67_002175,N67_002877,N67_004278	augustus_masked-000001F_bc1115-processed-gene-10.12,augustus_masked-000004F_bc1115-processed-gene-1.9,augustus_masked-000010F_bc1115-processed-gene-1.15,augustus_masked-000070F_bc1115-processed-gene-0.27,augustus_masked-000090F_bc1115-processed-gene-0.5,maker-000011F_bc1115-augustus-gene-5.21,maker-000017F_bc1115-augustus-gene-0.3,maker-000024F_bc1115-augustus-gene-3.22,maker-000050F_bc1115-augus…	9
Formation of tubulin folding intermediates by CCT/TriC	N67_000616,N67_000291,N67_000987,N67_002013,N67_001972,N67_002072,N67_002861,N67_004407,N67_004531	augustus_masked-000003F_bc1115-processed-gene-1.7,maker-000001F_bc1115-augustus-gene-2.14,maker-000005F_bc1115-augustus-gene-7.1,maker-000013F_bc1115-augustus-gene-2.3,maker-000015F_bc1115-augustus-gene-5.4,maker-000016F_bc1115-augustus-gene-0.0,maker-000024F_bc1115-augustus-gene-2.17,maker-000052F_bc1115-augustus-gene-1.43,maker-000058F_bc1115-augustus-gene-0.5	9
Transcriptional regulation by small RNAs	N67_001081,N67_001325,N67_002106,N67_004954,N67_000548,N67_001679,N67_001960,N67_002468,N67_005117	augustus_masked-000006F_bc1115-processed-gene-3.9,augustus_masked-000008F_bc1115-processed-gene-1.2,augustus_masked-000016F_bc1115-processed-gene-2.3,augustus_masked-000071F_bc1115-processed-gene-0.20,maker-000002F_bc1115-augustus-gene-9.7,maker-000011F_bc1115-augustus-gene-5.20,maker-000015F_bc1115-augustus-gene-4.5,maker-000020F_bc1115-augustus-gene-3.2,maker-000080F_bc1115-augustus-gene-0.0	9
Retrograde transport at the Trans-Golgi-Network	N67_001520,N67_002109,N67_002200,N67_002742,N67_003232,N67_000277,N67_001251,N67_004260,N67_004458	augustus_masked-000009F_bc1115-processed-gene-7.9,augustus_masked-000016F_bc1115-processed-gene-2.5,augustus_masked-000017F_bc1115-processed-gene-2.24,augustus_masked-000025F_bc1115-processed-gene-5.11,augustus_masked-000030F_bc1115-processed-gene-4.17,maker-000001F_bc1115-augustus-gene-1.14,maker-000007F_bc1115-augustus-gene-5.16,maker-000049F_bc1115-augustus-gene-2.22,maker-000054F_bc1115-augus…	9
Cooperation of PDCL (PhLP1) and TRiC/CCT in G-protein beta folding	N67_000616,N67_001071,N67_000108,N67_000291,N67_001972,N67_002072,N67_002861,N67_004407,N67_004531	augustus_masked-000003F_bc1115-processed-gene-1.7,augustus_masked-000006F_bc1115-processed-gene-2.7,maker-000000F_bc1115-augustus-gene-6.7,maker-000001F_bc1115-augustus-gene-2.14,maker-000015F_bc1115-augustus-gene-5.4,maker-000016F_bc1115-augustus-gene-0.0,maker-000024F_bc1115-augustus-gene-2.17,maker-000052F_bc1115-augustus-gene-1.43,maker-000058F_bc1115-augustus-gene-0.5	9
Removal of the Flap Intermediate	N67_000798,N67_000809,N67_001541,N67_001653,N67_001571,N67_002002,N67_003123,N67_004265,N67_005000	augustus_masked-000004F_bc1115-processed-gene-3.11,augustus_masked-000004F_bc1115-processed-gene-4.8,augustus_masked-000009F_bc1115-processed-gene-8.30,augustus_masked-000011F_bc1115-processed-gene-3.13,maker-000010F_bc1115-augustus-gene-2.5,maker-000013F_bc1115-augustus-gene-1.5,maker-000029F_bc1115-augustus-gene-0.0,maker-000049F_bc1115-augustus-gene-2.23,maker-000074F_bc1115-augustus-gene-0.21	9
Citric acid cycle (TCA cycle)	N67_000135,N67_000543,N67_000943,N67_002396,N67_003379,N67_005324,N67_000448,N67_001113,N67_002856	augustus_masked-000000F_bc1115-processed-gene-9.12,augustus_masked-000002F_bc1115-processed-gene-8.9,augustus_masked-000005F_bc1115-processed-gene-3.21,augustus_masked-000019F_bc1115-processed-gene-4.9,augustus_masked-000032F_bc1115-processed-gene-0.17,augustus_masked-000101F_bc1115-processed-gene-0.4,maker-000002F_bc1115-augustus-gene-1.16,maker-000006F_bc1115-augustus-gene-6.1,maker-000024F_bc1…	9
Estrogen-dependent gene expression	N67_001081,N67_001325,N67_002106,N67_003920,N67_004954,N67_000548,N67_001679,N67_002326,N67_002468	augustus_masked-000006F_bc1115-processed-gene-3.9,augustus_masked-000008F_bc1115-processed-gene-1.2,augustus_masked-000016F_bc1115-processed-gene-2.3,augustus_masked-000042F_bc1115-processed-gene-3.13,augustus_masked-000071F_bc1115-processed-gene-0.20,maker-000002F_bc1115-augustus-gene-9.7,maker-000011F_bc1115-augustus-gene-5.20,maker-000018F_bc1115-augustus-gene-5.36,maker-000020F_bc1115-augustu…	9
Formation of the beta-catenin:TCF transactivating complex	N67_001081,N67_001091,N67_001367,N67_002608,N67_003719,N67_003920,N67_005272,N67_000532	augustus_masked-000006F_bc1115-processed-gene-3.9,augustus_masked-000006F_bc1115-processed-gene-4.12,augustus_masked-000008F_bc1115-processed-gene-5.3,augustus_masked-000022F_bc1115-processed-gene-1.3,augustus_masked-000038F_bc1115-processed-gene-3.6,augustus_masked-000042F_bc1115-processed-gene-3.13,augustus_masked-000093F_bc1115-processed-gene-0.13,maker-000002F_bc1115-augustus-gene-7.13	8
NOTCH1 Intracellular Domain Regulates Transcription	N67_000732,N67_001787,N67_002636,N67_001274,N67_001453,N67_001700,N67_003579,N67_004718	augustus_masked-000003F_bc1115-processed-gene-10.27,augustus_masked-000012F_bc1115-processed-gene-5.1,augustus_masked-000022F_bc1115-processed-gene-3.16,maker-000007F_bc1115-augustus-gene-7.18,maker-000009F_bc1115-augustus-gene-2.8,maker-000011F_bc1115-augustus-gene-6.6,maker-000037F_bc1115-augustus-gene-2.17,maker-000062F_bc1115-augustus-gene-1.26	8
Constitutive Signaling by NOTCH1 PEST Domain Mutants	N67_000732,N67_001787,N67_002636,N67_001274,N67_001453,N67_001700,N67_003579,N67_004718	augustus_masked-000003F_bc1115-processed-gene-10.27,augustus_masked-000012F_bc1115-processed-gene-5.1,augustus_masked-000022F_bc1115-processed-gene-3.16,maker-000007F_bc1115-augustus-gene-7.18,maker-000009F_bc1115-augustus-gene-2.8,maker-000011F_bc1115-augustus-gene-6.6,maker-000037F_bc1115-augustus-gene-2.17,maker-000062F_bc1115-augustus-gene-1.26	8
Constitutive Signaling by NOTCH1 HD+PEST Domain Mutants	N67_000732,N67_001787,N67_002636,N67_001274,N67_001453,N67_001700,N67_003579,N67_004718	augustus_masked-000003F_bc1115-processed-gene-10.27,augustus_masked-000012F_bc1115-processed-gene-5.1,augustus_masked-000022F_bc1115-processed-gene-3.16,maker-000007F_bc1115-augustus-gene-7.18,maker-000009F_bc1115-augustus-gene-2.8,maker-000011F_bc1115-augustus-gene-6.6,maker-000037F_bc1115-augustus-gene-2.17,maker-000062F_bc1115-augustus-gene-1.26	8
Recruitment of mitotic centrosome proteins and complexes	N67_000087,N67_002104,N67_004345,N67_004588,N67_004876,N67_000138,N67_001690,N67_002234	augustus_masked-000000F_bc1115-processed-gene-5.8,augustus_masked-000016F_bc1115-processed-gene-2.9,augustus_masked-000051F_bc1115-processed-gene-2.17,augustus_masked-000057F_bc1115-processed-gene-1.21,augustus_masked-000067F_bc1115-processed-gene-1.9,maker-000000F_bc1115-augustus-gene-10.16,maker-000011F_bc1115-augustus-gene-5.19,maker-000017F_bc1115-augustus-gene-5.0	8
Association of TriC/CCT with target proteins during biosynthesis	N67_000616,N67_005026,N67_000291,N67_001972,N67_002072,N67_002861,N67_004407,N67_004531	augustus_masked-000003F_bc1115-processed-gene-1.7,augustus_masked-000072F_bc1115-processed-gene-0.5,maker-000001F_bc1115-augustus-gene-2.14,maker-000015F_bc1115-augustus-gene-5.4,maker-000016F_bc1115-augustus-gene-0.0,maker-000024F_bc1115-augustus-gene-2.17,maker-000052F_bc1115-augustus-gene-1.43,maker-000058F_bc1115-augustus-gene-0.5	8
KSRP (KHSRP) binds and destabilizes mRNA	N67_000090,N67_000793,N67_001677,N67_003411,N67_003670,N67_003807,N67_004746,N67_004970	augustus_masked-000000F_bc1115-processed-gene-5.10,augustus_masked-000004F_bc1115-processed-gene-3.7,augustus_masked-000011F_bc1115-processed-gene-5.1,augustus_masked-000032F_bc1115-processed-gene-3.13,augustus_masked-000038F_bc1115-processed-gene-0.8,maker-000041F_bc1115-augustus-gene-1.9,maker-000065F_bc1115-augustus-gene-0.18,maker-000073F_bc1115-augustus-gene-0.26	8
Mismatch repair (MMR) directed by MSH2:MSH6 (MutSalpha)	N67_000798,N67_001335,N67_001653,N67_003413,N67_004520,N67_005116,N67_002002,N67_003123	augustus_masked-000004F_bc1115-processed-gene-3.11,augustus_masked-000008F_bc1115-processed-gene-2.0,augustus_masked-000011F_bc1115-processed-gene-3.13,augustus_masked-000032F_bc1115-processed-gene-3.27,augustus_masked-000055F_bc1115-processed-gene-1.3,augustus_masked-000080F_bc1115-processed-gene-0.6,maker-000013F_bc1115-augustus-gene-1.5,maker-000029F_bc1115-augustus-gene-0.0	8
Mismatch repair (MMR) directed by MSH2:MSH3 (MutSbeta)	N67_000798,N67_001335,N67_001653,N67_003413,N67_004520,N67_005116,N67_002002,N67_003123	augustus_masked-000004F_bc1115-processed-gene-3.11,augustus_masked-000008F_bc1115-processed-gene-2.0,augustus_masked-000011F_bc1115-processed-gene-3.13,augustus_masked-000032F_bc1115-processed-gene-3.27,augustus_masked-000055F_bc1115-processed-gene-1.3,augustus_masked-000080F_bc1115-processed-gene-0.6,maker-000013F_bc1115-augustus-gene-1.5,maker-000029F_bc1115-augustus-gene-0.0	8
Recruitment and ATM-mediated phosphorylation of repair and signaling proteins at DNA double strand breaks	N67_001081,N67_002489,N67_002889,N67_003920,N67_004777,N67_000300,N67_001840,N67_003579	augustus_masked-000006F_bc1115-processed-gene-3.9,augustus_masked-000020F_bc1115-processed-gene-5.0,augustus_masked-000024F_bc1115-processed-gene-4.6,augustus_masked-000042F_bc1115-processed-gene-3.13,augustus_masked-000064F_bc1115-processed-gene-0.8,maker-000001F_bc1115-augustus-gene-3.4,maker-000014F_bc1115-augustus-gene-1.16,maker-000037F_bc1115-augustus-gene-2.17	8
Fanconi Anemia Pathway	N67_000798,N67_001246,N67_003317,N67_004123,N67_002002,N67_002376,N67_003579,N67_004670	augustus_masked-000004F_bc1115-processed-gene-3.11,augustus_masked-000007F_bc1115-processed-gene-5.9,augustus_masked-000033F_bc1115-processed-gene-1.22,augustus_masked-000047F_bc1115-processed-gene-0.5,maker-000013F_bc1115-augustus-gene-1.5,maker-000019F_bc1115-augustus-gene-2.2,maker-000037F_bc1115-augustus-gene-2.17,maker-000061F_bc1115-augustus-gene-1.17	8
Processing of Capped Intron-Containing Pre-mRNA	N67_001325,N67_002106,N67_004954,N67_000548,N67_001679,N67_001959,N67_002468,N67_004129	augustus_masked-000008F_bc1115-processed-gene-1.2,augustus_masked-000016F_bc1115-processed-gene-2.3,augustus_masked-000071F_bc1115-processed-gene-0.20,maker-000002F_bc1115-augustus-gene-9.7,maker-000011F_bc1115-augustus-gene-5.20,maker-000015F_bc1115-augustus-gene-4.4,maker-000020F_bc1115-augustus-gene-3.2,maker-000047F_bc1115-augustus-gene-0.13	8
Processing of Intronless Pre-mRNAs	N67_001573,N67_002477,N67_002653,N67_004881,N67_000587,N67_002679,N67_004129,N67_004872	augustus_masked-000010F_bc1115-processed-gene-3.4,augustus_masked-000020F_bc1115-processed-gene-4.2,augustus_masked-000022F_bc1115-processed-gene-4.11,augustus_masked-000067F_bc1115-processed-gene-1.21,maker-000002F_bc1115-augustus-gene-11.17,maker-000022F_bc1115-augustus-gene-5.27,maker-000047F_bc1115-augustus-gene-0.13,maker-000067F_bc1115-augustus-gene-1.25	8
Carboxyterminal post-translational modifications of tubulin	N67_000430,N67_000715,N67_001592,N67_004345,N67_000725,N67_000987,N67_001202,N67_002013	augustus_masked-000001F_bc1115-processed-gene-12.6,augustus_masked-000003F_bc1115-processed-gene-9.2,augustus_masked-000010F_bc1115-processed-gene-5.2,augustus_masked-000051F_bc1115-processed-gene-2.17,maker-000003F_bc1115-augustus-gene-9.21,maker-000005F_bc1115-augustus-gene-7.1,maker-000007F_bc1115-augustus-gene-1.20,maker-000013F_bc1115-augustus-gene-2.3	8
Mitochondrial iron-sulfur cluster biogenesis	N67_000638,N67_002740,N67_003046,N67_004832,N67_000556,N67_003529,N67_003626	augustus_masked-000003F_bc1115-processed-gene-3.10,augustus_masked-000025F_bc1115-processed-gene-5.9,augustus_masked-000027F_bc1115-processed-gene-4.35,augustus_masked-000066F_bc1115-processed-gene-1.16,maker-000002F_bc1115-augustus-gene-9.11,maker-000035F_bc1115-augustus-gene-2.20,maker-000036F_bc1115-augustus-gene-1.0	7
Viral Messenger RNA Synthesis	N67_001325,N67_002106,N67_004954,N67_000548,N67_001679,N67_001960,N67_002468	augustus_masked-000008F_bc1115-processed-gene-1.2,augustus_masked-000016F_bc1115-processed-gene-2.3,augustus_masked-000071F_bc1115-processed-gene-0.20,maker-000002F_bc1115-augustus-gene-9.7,maker-000011F_bc1115-augustus-gene-5.20,maker-000015F_bc1115-augustus-gene-4.5,maker-000020F_bc1115-augustus-gene-3.2	7
MicroRNA (miRNA) biogenesis	N67_001325,N67_002106,N67_004954,N67_000548,N67_001679,N67_002468,N67_005117	augustus_masked-000008F_bc1115-processed-gene-1.2,augustus_masked-000016F_bc1115-processed-gene-2.3,augustus_masked-000071F_bc1115-processed-gene-0.20,maker-000002F_bc1115-augustus-gene-9.7,maker-000011F_bc1115-augustus-gene-5.20,maker-000020F_bc1115-augustus-gene-3.2,maker-000080F_bc1115-augustus-gene-0.0	7
Condensation of Prometaphase Chromosomes	N67_001071,N67_003656,N67_003584,N67_000108,N67_001250,N67_004634,N67_004815	augustus_masked-000006F_bc1115-processed-gene-2.7,augustus_masked-000036F_bc1115-processed-gene-3.3,augustus_masked-000037F_bc1115-processed-gene-3.14,maker-000000F_bc1115-augustus-gene-6.7,maker-000007F_bc1115-augustus-gene-5.21,maker-000059F_bc1115-augustus-gene-1.10,maker-000063F_bc1115-augustus-gene-1.34	7
Regulation of HSF1-mediated heat shock response	N67_000123,N67_000308,N67_000605,N67_000798,N67_002002,N67_001960,N67_003647	augustus_masked-000000F_bc1115-processed-gene-8.5,augustus_masked-000001F_bc1115-processed-gene-3.12,augustus_masked-000003F_bc1115-processed-gene-0.10,augustus_masked-000004F_bc1115-processed-gene-3.11,maker-000013F_bc1115-augustus-gene-1.5,maker-000015F_bc1115-augustus-gene-4.5,maker-000036F_bc1115-augustus-gene-3.21	7
Folding of actin by CCT/TriC	N67_000616,N67_000291,N67_001972,N67_002072,N67_002861,N67_004407,N67_004531	augustus_masked-000003F_bc1115-processed-gene-1.7,maker-000001F_bc1115-augustus-gene-2.14,maker-000015F_bc1115-augustus-gene-5.4,maker-000016F_bc1115-augustus-gene-0.0,maker-000024F_bc1115-augustus-gene-2.17,maker-000052F_bc1115-augustus-gene-1.43,maker-000058F_bc1115-augustus-gene-0.5	7
Deadenylation of mRNA	N67_000517,N67_001072,N67_001264,N67_001915,N67_004218,N67_000752,N67_005073	augustus_masked-000002F_bc1115-processed-gene-6.8,augustus_masked-000006F_bc1115-processed-gene-2.8,augustus_masked-000007F_bc1115-processed-gene-6.16,augustus_masked-000015F_bc1115-processed-gene-0.8,augustus_masked-000048F_bc1115-processed-gene-2.39,maker-000003F_bc1115-augustus-gene-10.4,maker-000077F_bc1115-augustus-gene-0.12	7
mRNA decay by 3' to 5' exoribonuclease	N67_000090,N67_000793,N67_001677,N67_003411,N67_003807,N67_004746,N67_004970	augustus_masked-000000F_bc1115-processed-gene-5.10,augustus_masked-000004F_bc1115-processed-gene-3.7,augustus_masked-000011F_bc1115-processed-gene-5.1,augustus_masked-000032F_bc1115-processed-gene-3.13,maker-000041F_bc1115-augustus-gene-1.9,maker-000065F_bc1115-augustus-gene-0.18,maker-000073F_bc1115-augustus-gene-0.26	7
SUMOylation of DNA replication proteins	N67_000093,N67_001653,N67_002223,N67_003154,N67_005161,N67_001960,N67_003123	augustus_masked-000000F_bc1115-processed-gene-6.8,augustus_masked-000011F_bc1115-processed-gene-3.13,augustus_masked-000017F_bc1115-processed-gene-4.6,augustus_masked-000029F_bc1115-processed-gene-3.4,augustus_masked-000084F_bc1115-processed-gene-0.0,maker-000015F_bc1115-augustus-gene-4.5,maker-000029F_bc1115-augustus-gene-0.0	7
Cargo concentration in the ER	N67_000842,N67_005095,N67_005127,N67_000839,N67_001646,N67_002642,N67_005194	augustus_masked-000004F_bc1115-processed-gene-7.3,augustus_masked-000079F_bc1115-processed-gene-0.22,augustus_masked-000080F_bc1115-processed-gene-0.13,maker-000004F_bc1115-augustus-gene-7.5,maker-000011F_bc1115-augustus-gene-2.11,maker-000022F_bc1115-augustus-gene-3.7,maker-000090F_bc1115-augustus-gene-0.2	7
FGFR2 alternative splicing	N67_001325,N67_002106,N67_004954,N67_000548,N67_001679,N67_002468,N67_004129	augustus_masked-000008F_bc1115-processed-gene-1.2,augustus_masked-000016F_bc1115-processed-gene-2.3,augustus_masked-000071F_bc1115-processed-gene-0.20,maker-000002F_bc1115-augustus-gene-9.7,maker-000011F_bc1115-augustus-gene-5.20,maker-000020F_bc1115-augustus-gene-3.2,maker-000047F_bc1115-augustus-gene-0.13	7
TP53 regulates transcription of additional cell cycle genes whose exact role in the p53 pathway remain uncertain	N67_000517,N67_001072,N67_001264,N67_001915,N67_004218,N67_000752,N67_005073	augustus_masked-000002F_bc1115-processed-gene-6.8,augustus_masked-000006F_bc1115-processed-gene-2.8,augustus_masked-000007F_bc1115-processed-gene-6.16,augustus_masked-000015F_bc1115-processed-gene-0.8,augustus_masked-000048F_bc1115-processed-gene-2.39,maker-000003F_bc1115-augustus-gene-10.4,maker-000077F_bc1115-augustus-gene-0.12	7
Intra-Golgi traffic	N67_001135,N67_001483,N67_001520,N67_002109,N67_002200,N67_000277,N67_001251	augustus_masked-000006F_bc1115-processed-gene-7.23,augustus_masked-000009F_bc1115-processed-gene-4.7,augustus_masked-000009F_bc1115-processed-gene-7.9,augustus_masked-000016F_bc1115-processed-gene-2.5,augustus_masked-000017F_bc1115-processed-gene-2.24,maker-000001F_bc1115-augustus-gene-1.14,maker-000007F_bc1115-augustus-gene-5.16	7
Switching of origins to a post-replicative state	N67_001345,N67_004622,N67_004774,N67_003115,N67_004294,N67_004297,N67_005137	augustus_masked-000008F_bc1115-processed-gene-3.4,augustus_masked-000059F_bc1115-processed-gene-1.18,augustus_masked-000064F_bc1115-processed-gene-0.6,maker-000028F_bc1115-augustus-gene-4.38,maker-000050F_bc1115-augustus-gene-1.5,maker-000050F_bc1115-augustus-gene-2.0,maker-000082F_bc1115-augustus-gene-0.4	7
Gluconeogenesis	N67_000111,N67_000782,N67_001818,N67_000654,N67_001314,N67_001562,N67_005084	augustus_masked-000000F_bc1115-processed-gene-7.7,augustus_masked-000004F_bc1115-processed-gene-2.2,augustus_masked-000012F_bc1115-processed-gene-6.20,maker-000003F_bc1115-augustus-gene-4.18,maker-000008F_bc1115-augustus-gene-0.0,maker-000010F_bc1115-augustus-gene-1.6,maker-000078F_bc1115-augustus-gene-0.16	7
Signaling by FGFR2 IIIa TM	N67_001325,N67_002106,N67_004954,N67_000548,N67_001679,N67_002468,N67_004129	augustus_masked-000008F_bc1115-processed-gene-1.2,augustus_masked-000016F_bc1115-processed-gene-2.3,augustus_masked-000071F_bc1115-processed-gene-0.20,maker-000002F_bc1115-augustus-gene-9.7,maker-000011F_bc1115-augustus-gene-5.20,maker-000020F_bc1115-augustus-gene-3.2,maker-000047F_bc1115-augustus-gene-0.13	7
Transport of Mature mRNA Derived from an Intronless Transcript	N67_001573,N67_000587,N67_001960,N67_002679,N67_004129,N67_004872	augustus_masked-000010F_bc1115-processed-gene-3.4,maker-000002F_bc1115-augustus-gene-11.17,maker-000015F_bc1115-augustus-gene-4.5,maker-000022F_bc1115-augustus-gene-5.27,maker-000047F_bc1115-augustus-gene-0.13,maker-000067F_bc1115-augustus-gene-1.25	6
Telomere C-strand synthesis initiation	N67_001541,N67_001571,N67_001925,N67_004265,N67_004481,N67_005000	augustus_masked-000009F_bc1115-processed-gene-8.30,maker-000010F_bc1115-augustus-gene-2.5,maker-000015F_bc1115-augustus-gene-1.1,maker-000049F_bc1115-augustus-gene-2.23,maker-000056F_bc1115-augustus-gene-1.23,maker-000074F_bc1115-augustus-gene-0.21	6
Regulation of PLK1 Activity at G2/M Transition	N67_004588,N67_000138,N67_001690,N67_001700,N67_002234,N67_003579	augustus_masked-000057F_bc1115-processed-gene-1.21,maker-000000F_bc1115-augustus-gene-10.16,maker-000011F_bc1115-augustus-gene-5.19,maker-000011F_bc1115-augustus-gene-6.6,maker-000017F_bc1115-augustus-gene-5.0,maker-000037F_bc1115-augustus-gene-2.17	6
Notch-HLH transcription pathway	N67_000732,N67_001787,N67_002636,N67_001274,N67_001453,N67_004718	augustus_masked-000003F_bc1115-processed-gene-10.27,augustus_masked-000012F_bc1115-processed-gene-5.1,augustus_masked-000022F_bc1115-processed-gene-3.16,maker-000007F_bc1115-augustus-gene-7.18,maker-000009F_bc1115-augustus-gene-2.8,maker-000062F_bc1115-augustus-gene-1.26	6
Recycling pathway of L1	N67_001592,N67_004345,N67_000725,N67_000987,N67_002013,N67_004733	augustus_masked-000010F_bc1115-processed-gene-5.2,augustus_masked-000051F_bc1115-processed-gene-2.17,maker-000003F_bc1115-augustus-gene-9.21,maker-000005F_bc1115-augustus-gene-7.1,maker-000013F_bc1115-augustus-gene-2.3,maker-000062F_bc1115-augustus-gene-1.30	6
PIWI-interacting RNA (piRNA) biogenesis	N67_001325,N67_002106,N67_004954,N67_000548,N67_001679,N67_002468	augustus_masked-000008F_bc1115-processed-gene-1.2,augustus_masked-000016F_bc1115-processed-gene-2.3,augustus_masked-000071F_bc1115-processed-gene-0.20,maker-000002F_bc1115-augustus-gene-9.7,maker-000011F_bc1115-augustus-gene-5.20,maker-000020F_bc1115-augustus-gene-3.2	6
Nonhomologous End-Joining (NHEJ)	N67_001081,N67_002489,N67_002889,N67_003920,N67_000300,N67_001840	augustus_masked-000006F_bc1115-processed-gene-3.9,augustus_masked-000020F_bc1115-processed-gene-5.0,augustus_masked-000024F_bc1115-processed-gene-4.6,augustus_masked-000042F_bc1115-processed-gene-3.13,maker-000001F_bc1115-augustus-gene-3.4,maker-000014F_bc1115-augustus-gene-1.16	6
DNA replication initiation	N67_001541,N67_001571,N67_001925,N67_004265,N67_004481,N67_005000	augustus_masked-000009F_bc1115-processed-gene-8.30,maker-000010F_bc1115-augustus-gene-2.5,maker-000015F_bc1115-augustus-gene-1.1,maker-000049F_bc1115-augustus-gene-2.23,maker-000056F_bc1115-augustus-gene-1.23,maker-000074F_bc1115-augustus-gene-0.21	6
Processive synthesis on the lagging strand	N67_001541,N67_001653,N67_001571,N67_003123,N67_004265,N67_005000	augustus_masked-000009F_bc1115-processed-gene-8.30,augustus_masked-000011F_bc1115-processed-gene-3.13,maker-000010F_bc1115-augustus-gene-2.5,maker-000029F_bc1115-augustus-gene-0.0,maker-000049F_bc1115-augustus-gene-2.23,maker-000074F_bc1115-augustus-gene-0.21	6
G1/S-Specific Transcription	N67_000115,N67_001653,N67_001864,N67_002296,N67_003123,N67_005000	augustus_masked-000000F_bc1115-processed-gene-7.13,augustus_masked-000011F_bc1115-processed-gene-3.13,augustus_masked-000014F_bc1115-processed-gene-3.19,augustus_masked-000018F_bc1115-processed-gene-3.18,maker-000029F_bc1115-augustus-gene-0.0,maker-000074F_bc1115-augustus-gene-0.21	6
SLBP Dependent Processing of Replication-Dependent Histone Pre-mRNAs	N67_004936,N67_000177,N67_001769,N67_004129,N67_004200,N67_005030	augustus_masked-000070F_bc1115-processed-gene-0.29,maker-000000F_bc1115-augustus-gene-13.22,maker-000012F_bc1115-augustus-gene-3.7,maker-000047F_bc1115-augustus-gene-0.13,maker-000048F_bc1115-augustus-gene-2.9,maker-000072F_bc1115-augustus-gene-0.26	6
E3 ubiquitin ligases ubiquitinate target proteins	N67_001653,N67_005214,N67_005272,N67_003123,N67_003579,N67_004003	augustus_masked-000011F_bc1115-processed-gene-3.13,augustus_masked-000088F_bc1115-processed-gene-0.6,augustus_masked-000093F_bc1115-processed-gene-0.13,maker-000029F_bc1115-augustus-gene-0.0,maker-000037F_bc1115-augustus-gene-2.17,maker-000046F_bc1115-augustus-gene-2.0	6
Cristae formation	N67_000308,N67_001911,N67_003681,N67_003990,N67_001342,N67_003694	augustus_masked-000001F_bc1115-processed-gene-3.12,augustus_masked-000015F_bc1115-processed-gene-0.5,augustus_masked-000038F_bc1115-processed-gene-1.3,augustus_masked-000046F_bc1115-processed-gene-1.5,maker-000008F_bc1115-augustus-gene-2.10,maker-000038F_bc1115-augustus-gene-1.19	6
Processing of SMDT1	N67_000666,N67_001522,N67_002222,N67_003911,N67_004059,N67_004955	augustus_masked-000003F_bc1115-processed-gene-5.4,augustus_masked-000009F_bc1115-processed-gene-7.4,augustus_masked-000017F_bc1115-processed-gene-4.5,augustus_masked-000042F_bc1115-processed-gene-3.7,augustus_masked-000044F_bc1115-processed-gene-2.31,augustus_masked-000071F_bc1115-processed-gene-0.21	6
Recognition and association of DNA glycosylase with site containing an affected pyrimidine	N67_001081,N67_003655,N67_004317,N67_004352,N67_001795	augustus_masked-000006F_bc1115-processed-gene-3.9,augustus_masked-000036F_bc1115-processed-gene-3.2,augustus_masked-000051F_bc1115-processed-gene-0.5,augustus_masked-000053F_bc1115-processed-gene-0.0,maker-000012F_bc1115-augustus-gene-5.21	5
E2F-enabled inhibition of pre-replication complex formation	N67_000044,N67_001346,N67_001864,N67_004391,N67_000902	augustus_masked-000000F_bc1115-processed-gene-2.13,augustus_masked-000008F_bc1115-processed-gene-3.8,augustus_masked-000014F_bc1115-processed-gene-3.19,augustus_masked-000052F_bc1115-processed-gene-0.5,maker-000005F_bc1115-augustus-gene-0.15	5
Meiotic synapsis	N67_001081,N67_000300,N67_001795,N67_001840,N67_002326	augustus_masked-000006F_bc1115-processed-gene-3.9,maker-000001F_bc1115-augustus-gene-3.4,maker-000012F_bc1115-augustus-gene-5.21,maker-000014F_bc1115-augustus-gene-1.16,maker-000018F_bc1115-augustus-gene-5.36	5
Synthesis of PA	N67_002076,N67_002666,N67_002854,N67_000570,N67_001168	augustus_masked-000016F_bc1115-processed-gene-0.16,augustus_masked-000022F_bc1115-processed-gene-5.2,augustus_masked-000024F_bc1115-processed-gene-2.0,maker-000002F_bc1115-augustus-gene-10.17,maker-000006F_bc1115-augustus-gene-9.37	5
Eukaryotic Translation Elongation	N67_004244,N67_004792,N67_004791,N67_000075,N67_000610	augustus_masked-000049F_bc1115-processed-gene-1.13,augustus_masked-000064F_bc1115-processed-gene-1.14,augustus_masked-000064F_bc1115-processed-gene-1.24,maker-000000F_bc1115-augustus-gene-4.19,maker-000003F_bc1115-augustus-gene-0.14	5
Telomere Extension By Telomerase	N67_001091,N67_001656,N67_003719,N67_005077,N67_000532	augustus_masked-000006F_bc1115-processed-gene-4.12,augustus_masked-000011F_bc1115-processed-gene-3.15,augustus_masked-000038F_bc1115-processed-gene-3.6,augustus_masked-000077F_bc1115-processed-gene-0.10,maker-000002F_bc1115-augustus-gene-7.13	5
Removal of the Flap Intermediate from the C-strand	N67_000798,N67_000809,N67_001653,N67_002002,N67_003123	augustus_masked-000004F_bc1115-processed-gene-3.11,augustus_masked-000004F_bc1115-processed-gene-4.8,augustus_masked-000011F_bc1115-processed-gene-3.13,maker-000013F_bc1115-augustus-gene-1.5,maker-000029F_bc1115-augustus-gene-0.0	5
Microtubule-dependent trafficking of connexons from Golgi to the plasma membrane	N67_001592,N67_004345,N67_000725,N67_000987,N67_002013	augustus_masked-000010F_bc1115-processed-gene-5.2,augustus_masked-000051F_bc1115-processed-gene-2.17,maker-000003F_bc1115-augustus-gene-9.21,maker-000005F_bc1115-augustus-gene-7.1,maker-000013F_bc1115-augustus-gene-2.3	5
Gap junction assembly	N67_001592,N67_004345,N67_000725,N67_000987,N67_002013	augustus_masked-000010F_bc1115-processed-gene-5.2,augustus_masked-000051F_bc1115-processed-gene-2.17,maker-000003F_bc1115-augustus-gene-9.21,maker-000005F_bc1115-augustus-gene-7.1,maker-000013F_bc1115-augustus-gene-2.3	5
Metabolism of folate and pterines	N67_002296,N67_003030,N67_004477,N67_001912,N67_003222	augustus_masked-000018F_bc1115-processed-gene-3.18,augustus_masked-000027F_bc1115-processed-gene-4.17,augustus_masked-000056F_bc1115-processed-gene-0.13,maker-000015F_bc1115-augustus-gene-0.16,maker-000030F_bc1115-augustus-gene-4.0	5
PPARA activates gene expression	N67_001585,N67_001868,N67_002648,N67_003910,N67_001477	augustus_masked-000010F_bc1115-processed-gene-4.12,augustus_masked-000014F_bc1115-processed-gene-3.15,augustus_masked-000022F_bc1115-processed-gene-4.4,augustus_masked-000042F_bc1115-processed-gene-2.22,maker-000009F_bc1115-augustus-gene-3.24	5
Generic Transcription Pathway	N67_000502,N67_001585,N67_002648,N67_000452,N67_001477	augustus_masked-000002F_bc1115-processed-gene-5.9,augustus_masked-000010F_bc1115-processed-gene-4.12,augustus_masked-000022F_bc1115-processed-gene-4.4,maker-000002F_bc1115-augustus-gene-1.17,maker-000009F_bc1115-augustus-gene-3.24	5
Condensation of Prophase Chromosomes	N67_001081,N67_001250,N67_003311,N67_004634,N67_004659	augustus_masked-000006F_bc1115-processed-gene-3.9,maker-000007F_bc1115-augustus-gene-5.21,maker-000033F_bc1115-augustus-gene-1.7,maker-000059F_bc1115-augustus-gene-1.10,maker-000061F_bc1115-augustus-gene-1.12	5
DNA Damage/Telomere Stress Induced Senescence	N67_001081,N67_002489,N67_002889,N67_003920,N67_001795	augustus_masked-000006F_bc1115-processed-gene-3.9,augustus_masked-000020F_bc1115-processed-gene-5.0,augustus_masked-000024F_bc1115-processed-gene-4.6,augustus_masked-000042F_bc1115-processed-gene-3.13,maker-000012F_bc1115-augustus-gene-5.21	5
RMTs methylate histone arginines	N67_001081,N67_001645,N67_004019,N67_000622,N67_004647	augustus_masked-000006F_bc1115-processed-gene-3.9,augustus_masked-000011F_bc1115-processed-gene-2.7,augustus_masked-000046F_bc1115-processed-gene-2.24,maker-000003F_bc1115-augustus-gene-1.3,maker-000061F_bc1115-augustus-gene-1.0	5
Post-chaperonin tubulin folding pathway	N67_000656,N67_000987,N67_001474,N67_002013,N67_002475	maker-000003F_bc1115-augustus-gene-4.15,maker-000005F_bc1115-augustus-gene-7.1,maker-000009F_bc1115-augustus-gene-3.22,maker-000013F_bc1115-augustus-gene-2.3,maker-000020F_bc1115-augustus-gene-4.14	5
Circadian Clock	N67_001868,N67_001206,N67_001700,N67_003579,N67_004358	augustus_masked-000014F_bc1115-processed-gene-3.15,maker-000007F_bc1115-augustus-gene-2.18,maker-000011F_bc1115-augustus-gene-6.6,maker-000037F_bc1115-augustus-gene-2.17,maker-000053F_bc1115-augustus-gene-0.16	5
Synthesis of GDP-mannose	N67_000934,N67_003126,N67_003127,N67_004328,N67_002924	augustus_masked-000005F_bc1115-processed-gene-3.7,augustus_masked-000029F_bc1115-processed-gene-0.14,augustus_masked-000029F_bc1115-processed-gene-0.15,augustus_masked-000051F_bc1115-processed-gene-0.16,maker-000026F_bc1115-augustus-gene-2.0	5
Synthesis of diphthamide-EEF2	N67_000721,N67_001309,N67_003397,N67_004364,N67_003161	augustus_masked-000003F_bc1115-processed-gene-9.12,augustus_masked-000007F_bc1115-processed-gene-9.22,augustus_masked-000032F_bc1115-processed-gene-2.8,augustus_masked-000053F_bc1115-processed-gene-1.10,maker-000029F_bc1115-augustus-gene-4.19	5
Cilium Assembly	N67_001592,N67_004345,N67_000725,N67_000987,N67_002013	augustus_masked-000010F_bc1115-processed-gene-5.2,augustus_masked-000051F_bc1115-processed-gene-2.17,maker-000003F_bc1115-augustus-gene-9.21,maker-000005F_bc1115-augustus-gene-7.1,maker-000013F_bc1115-augustus-gene-2.3	5
RHO GTPases activate IQGAPs	N67_001592,N67_004345,N67_000725,N67_000987,N67_002013	augustus_masked-000010F_bc1115-processed-gene-5.2,augustus_masked-000051F_bc1115-processed-gene-2.17,maker-000003F_bc1115-augustus-gene-9.21,maker-000005F_bc1115-augustus-gene-7.1,maker-000013F_bc1115-augustus-gene-2.3	5
HDR through MMEJ (alt-NHEJ)	N67_000809,N67_000915,N67_002489,N67_002889,N67_003251	augustus_masked-000004F_bc1115-processed-gene-4.8,augustus_masked-000005F_bc1115-processed-gene-1.10,augustus_masked-000020F_bc1115-processed-gene-5.0,augustus_masked-000024F_bc1115-processed-gene-4.6,maker-000031F_bc1115-augustus-gene-1.21	5
Josephin domain DUBs	N67_000694,N67_001141,N67_003121,N67_003579,N67_004003	augustus_masked-000003F_bc1115-processed-gene-7.20,maker-000006F_bc1115-augustus-gene-7.5,maker-000029F_bc1115-augustus-gene-0.3,maker-000037F_bc1115-augustus-gene-2.17,maker-000046F_bc1115-augustus-gene-2.0	5
DNA Damage Recognition in GG-NER	N67_000694,N67_001091,N67_003370,N67_000532,N67_003579	augustus_masked-000003F_bc1115-processed-gene-7.20,augustus_masked-000006F_bc1115-processed-gene-4.12,augustus_masked-000032F_bc1115-processed-gene-0.8,maker-000002F_bc1115-augustus-gene-7.13,maker-000037F_bc1115-augustus-gene-2.17	5
Assembly of the ORC complex at the origin of replication	N67_000044,N67_001346,N67_001864,N67_004391,N67_000902	augustus_masked-000000F_bc1115-processed-gene-2.13,augustus_masked-000008F_bc1115-processed-gene-3.8,augustus_masked-000014F_bc1115-processed-gene-3.19,augustus_masked-000052F_bc1115-processed-gene-0.5,maker-000005F_bc1115-augustus-gene-0.15	5
CDC6 association with the ORC:origin complex	N67_000044,N67_001346,N67_001864,N67_004391,N67_000902	augustus_masked-000000F_bc1115-processed-gene-2.13,augustus_masked-000008F_bc1115-processed-gene-3.8,augustus_masked-000014F_bc1115-processed-gene-3.19,augustus_masked-000052F_bc1115-processed-gene-0.5,maker-000005F_bc1115-augustus-gene-0.15	5
Cargo recognition for clathrin-mediated endocytosis	N67_000595,N67_000777,N67_003579,N67_003709,N67_004733	augustus_masked-000002F_bc1115-processed-gene-12.3,augustus_masked-000004F_bc1115-processed-gene-1.11,maker-000037F_bc1115-augustus-gene-2.17,maker-000038F_bc1115-augustus-gene-3.17,maker-000062F_bc1115-augustus-gene-1.30	5
Clathrin-mediated endocytosis	N67_000595,N67_000777,N67_003388,N67_003579,N67_004733	augustus_masked-000002F_bc1115-processed-gene-12.3,augustus_masked-000004F_bc1115-processed-gene-1.11,augustus_masked-000032F_bc1115-processed-gene-1.19,maker-000037F_bc1115-augustus-gene-2.17,maker-000062F_bc1115-augustus-gene-1.30	5
Iron uptake and transport	N67_000106,N67_000692,N67_001700,N67_003579,N67_003709	augustus_masked-000000F_bc1115-processed-gene-6.15,maker-000003F_bc1115-augustus-gene-7.2,maker-000011F_bc1115-augustus-gene-6.6,maker-000037F_bc1115-augustus-gene-2.17,maker-000038F_bc1115-augustus-gene-3.17	5
Assembly and cell surface presentation of NMDA receptors	N67_001592,N67_004345,N67_000725,N67_000987,N67_002013	augustus_masked-000010F_bc1115-processed-gene-5.2,augustus_masked-000051F_bc1115-processed-gene-2.17,maker-000003F_bc1115-augustus-gene-9.21,maker-000005F_bc1115-augustus-gene-7.1,maker-000013F_bc1115-augustus-gene-2.3	5
Activation of AMPK downstream of NMDARs	N67_001592,N67_004345,N67_000725,N67_000987,N67_002013	augustus_masked-000010F_bc1115-processed-gene-5.2,augustus_masked-000051F_bc1115-processed-gene-2.17,maker-000003F_bc1115-augustus-gene-9.21,maker-000005F_bc1115-augustus-gene-7.1,maker-000013F_bc1115-augustus-gene-2.3	5
Antigen Presentation: Folding, assembly and peptide loading of class I MHC	N67_000839,N67_001646,N67_001960,N67_002642,N67_003647	maker-000004F_bc1115-augustus-gene-7.5,maker-000011F_bc1115-augustus-gene-2.11,maker-000015F_bc1115-augustus-gene-4.5,maker-000022F_bc1115-augustus-gene-3.7,maker-000036F_bc1115-augustus-gene-3.21	5
Recognition and association of DNA glycosylase with site containing an affected purine	N67_001081,N67_003655,N67_004317,N67_001795	augustus_masked-000006F_bc1115-processed-gene-3.9,augustus_masked-000036F_bc1115-processed-gene-3.2,augustus_masked-000051F_bc1115-processed-gene-0.5,maker-000012F_bc1115-augustus-gene-5.21	4
Cleavage of the damaged purine	N67_001081,N67_003655,N67_004317,N67_001795	augustus_masked-000006F_bc1115-processed-gene-3.9,augustus_masked-000036F_bc1115-processed-gene-3.2,augustus_masked-000051F_bc1115-processed-gene-0.5,maker-000012F_bc1115-augustus-gene-5.21	4
Displacement of DNA glycosylase by APEX1	N67_003655,N67_004317,N67_004352,N67_000269	augustus_masked-000036F_bc1115-processed-gene-3.2,augustus_masked-000051F_bc1115-processed-gene-0.5,augustus_masked-000053F_bc1115-processed-gene-0.0,maker-000001F_bc1115-augustus-gene-0.1	4
SLBP independent Processing of Histone Pre-mRNAs	N67_000177,N67_004129,N67_004200,N67_005030	maker-000000F_bc1115-augustus-gene-13.22,maker-000047F_bc1115-augustus-gene-0.13,maker-000048F_bc1115-augustus-gene-2.9,maker-000072F_bc1115-augustus-gene-0.26	4
Inhibition of replication initiation of damaged DNA by RB1/E2F1	N67_001541,N67_001571,N67_004265,N67_005000	augustus_masked-000009F_bc1115-processed-gene-8.30,maker-000010F_bc1115-augustus-gene-2.5,maker-000049F_bc1115-augustus-gene-2.23,maker-000074F_bc1115-augustus-gene-0.21	4
Synthesis of PC	N67_001071,N67_000108,N67_002107,N67_003377	augustus_masked-000006F_bc1115-processed-gene-2.7,maker-000000F_bc1115-augustus-gene-6.7,maker-000016F_bc1115-augustus-gene-2.16,maker-000032F_bc1115-augustus-gene-0.5	4
Methylation	N67_002393,N67_000522,N67_003954,N67_004806	augustus_masked-000019F_bc1115-processed-gene-4.7,maker-000002F_bc1115-augustus-gene-6.18,maker-000043F_bc1115-augustus-gene-2.34,maker-000063F_bc1115-augustus-gene-1.23	4
Transport of the SLBP Dependant Mature mRNA	N67_004936,N67_001769,N67_001960,N67_004129	augustus_masked-000070F_bc1115-processed-gene-0.29,maker-000012F_bc1115-augustus-gene-3.7,maker-000015F_bc1115-augustus-gene-4.5,maker-000047F_bc1115-augustus-gene-0.13	4
Formation of ATP by chemiosmotic coupling	N67_001911,N67_003681,N67_001342,N67_003694	augustus_masked-000015F_bc1115-processed-gene-0.5,augustus_masked-000038F_bc1115-processed-gene-1.3,maker-000008F_bc1115-augustus-gene-2.10,maker-000038F_bc1115-augustus-gene-1.19	4
Macroautophagy	N67_001993,N67_003389,N67_004193,N67_005074	augustus_masked-000013F_bc1115-processed-gene-0.4,augustus_masked-000032F_bc1115-processed-gene-1.20,maker-000048F_bc1115-augustus-gene-1.6,maker-000077F_bc1115-augustus-gene-0.13	4
Regulation of cholesterol biosynthesis by SREBP (SREBF)	N67_000839,N67_001646,N67_002642,N67_005117	maker-000004F_bc1115-augustus-gene-7.5,maker-000011F_bc1115-augustus-gene-2.11,maker-000022F_bc1115-augustus-gene-3.7,maker-000080F_bc1115-augustus-gene-0.0	4
Sphingolipid de novo biosynthesis	N67_003854,N67_001258,N67_003590,N67_003853	augustus_masked-000040F_bc1115-processed-gene-1.16,maker-000007F_bc1115-augustus-gene-6.0,maker-000037F_bc1115-augustus-gene-3.8,maker-000040F_bc1115-augustus-gene-1.4	4
Coenzyme A biosynthesis	N67_004308,N67_002338,N67_004701,N67_004996	augustus_masked-000050F_bc1115-processed-gene-2.29,maker-000018F_bc1115-augustus-gene-5.40,maker-000060F_bc1115-augustus-gene-1.36,maker-000074F_bc1115-augustus-gene-0.26	4
Inactivation, recovery and regulation of the phototransduction cascade	N67_000660,N67_000768,N67_004905,N67_004373	augustus_masked-000003F_bc1115-processed-gene-4.13,augustus_masked-000004F_bc1115-processed-gene-1.6,augustus_masked-000068F_bc1115-processed-gene-1.6,maker-000053F_bc1115-augustus-gene-1.19	4
Senescence-Associated Secretory Phenotype (SASP)	N67_000581,N67_001081,N67_002731,N67_003579	augustus_masked-000002F_bc1115-processed-gene-11.3,augustus_masked-000006F_bc1115-processed-gene-3.9,maker-000025F_bc1115-augustus-gene-4.13,maker-000037F_bc1115-augustus-gene-2.17	4
Cytosolic iron-sulfur cluster assembly	N67_004276,N67_004870,N67_001289,N67_002624	augustus_masked-000050F_bc1115-processed-gene-0.8,augustus_masked-000067F_bc1115-processed-gene-1.16,maker-000007F_bc1115-augustus-gene-9.23,maker-000022F_bc1115-augustus-gene-2.22	4
PKMTs methylate histone lysines	N67_001081,N67_001367,N67_002608,N67_004487	augustus_masked-000006F_bc1115-processed-gene-3.9,augustus_masked-000008F_bc1115-processed-gene-5.3,augustus_masked-000022F_bc1115-processed-gene-1.3,maker-000056F_bc1115-augustus-gene-1.31	4
Deactivation of the beta-catenin transactivating complex	N67_001367,N67_002608,N67_002110,N67_003579	augustus_masked-000008F_bc1115-processed-gene-5.3,augustus_masked-000022F_bc1115-processed-gene-1.3,maker-000016F_bc1115-augustus-gene-2.14,maker-000037F_bc1115-augustus-gene-2.17	4
Loss of Nlp from mitotic centrosomes	N67_004588,N67_000138,N67_001690,N67_002234	augustus_masked-000057F_bc1115-processed-gene-1.21,maker-000000F_bc1115-augustus-gene-10.16,maker-000011F_bc1115-augustus-gene-5.19,maker-000017F_bc1115-augustus-gene-5.0	4
Loss of proteins required for interphase microtubule organization from the centrosome	N67_004588,N67_000138,N67_001690,N67_002234	augustus_masked-000057F_bc1115-processed-gene-1.21,maker-000000F_bc1115-augustus-gene-10.16,maker-000011F_bc1115-augustus-gene-5.19,maker-000017F_bc1115-augustus-gene-5.0	4
Transcriptional regulation of white adipocyte differentiation	N67_001585,N67_001868,N67_002648,N67_001477	augustus_masked-000010F_bc1115-processed-gene-4.12,augustus_masked-000014F_bc1115-processed-gene-3.15,augustus_masked-000022F_bc1115-processed-gene-4.4,maker-000009F_bc1115-augustus-gene-3.24	4
Passive transport by Aquaporins	N67_000297,N67_000526,N67_000860,N67_004083	augustus_masked-000001F_bc1115-processed-gene-2.5,augustus_masked-000002F_bc1115-processed-gene-7.6,augustus_masked-000004F_bc1115-processed-gene-9.6,augustus_masked-000045F_bc1115-processed-gene-1.8	4
Synthesis of Dolichyl-phosphate	N67_002471,N67_002671,N67_002607,N67_003032	augustus_masked-000020F_bc1115-processed-gene-3.26,augustus_masked-000022F_bc1115-processed-gene-5.7,maker-000022F_bc1115-augustus-gene-1.0,maker-000027F_bc1115-augustus-gene-4.1	4
Anchoring of the basal body to the plasma membrane	N67_004588,N67_000138,N67_001690,N67_002234	augustus_masked-000057F_bc1115-processed-gene-1.21,maker-000000F_bc1115-augustus-gene-10.16,maker-000011F_bc1115-augustus-gene-5.19,maker-000017F_bc1115-augustus-gene-5.0	4
BBSome-mediated cargo-targeting to cilium	N67_000291,N67_001972,N67_002072,N67_004407	maker-000001F_bc1115-augustus-gene-2.14,maker-000015F_bc1115-augustus-gene-5.4,maker-000016F_bc1115-augustus-gene-0.0,maker-000052F_bc1115-augustus-gene-1.43	4
Defective Mismatch Repair Associated With MSH2	N67_001284,N67_001335,N67_003413,N67_003604	augustus_masked-000007F_bc1115-processed-gene-8.3,augustus_masked-000008F_bc1115-processed-gene-2.0,augustus_masked-000032F_bc1115-processed-gene-3.27,maker-000037F_bc1115-augustus-gene-3.13	4
Metalloprotease DUBs	N67_001710,N67_000300,N67_001840,N67_003579	augustus_masked-000011F_bc1115-processed-gene-6.33,maker-000001F_bc1115-augustus-gene-3.4,maker-000014F_bc1115-augustus-gene-1.16,maker-000037F_bc1115-augustus-gene-2.17	4
tRNA modification in the mitochondrion	N67_001821,N67_002903,N67_002193,N67_003663	augustus_masked-000014F_bc1115-processed-gene-0.2,augustus_masked-000026F_bc1115-processed-gene-0.3,maker-000017F_bc1115-augustus-gene-2.0,maker-000036F_bc1115-augustus-gene-3.24	4
Cyclin D associated events in G1	N67_000669,N67_001220,N67_001700,N67_003579	augustus_masked-000003F_bc1115-processed-gene-5.6,augustus_masked-000007F_bc1115-processed-gene-2.8,maker-000011F_bc1115-augustus-gene-6.6,maker-000037F_bc1115-augustus-gene-2.17	4
Cyclin A/B1/B2 associated events during G2/M transition	N67_000669,N67_001220,N67_001564,N67_002110	augustus_masked-000003F_bc1115-processed-gene-5.6,augustus_masked-000007F_bc1115-processed-gene-2.8,maker-000010F_bc1115-augustus-gene-1.2,maker-000016F_bc1115-augustus-gene-2.14	4
Branched-chain amino acid catabolism	N67_002219,N67_003008,N67_003706,N67_002926	augustus_masked-000017F_bc1115-processed-gene-3.10,augustus_masked-000027F_bc1115-processed-gene-2.9,augustus_masked-000038F_bc1115-processed-gene-2.7,maker-000026F_bc1115-augustus-gene-2.3	4
Pentose phosphate pathway	N67_000598,N67_002404,N67_003044,N67_001197	augustus_masked-000002F_bc1115-processed-gene-12.4,augustus_masked-000019F_bc1115-processed-gene-5.25,augustus_masked-000027F_bc1115-processed-gene-4.34,maker-000007F_bc1115-augustus-gene-1.18	4
Purine ribonucleoside monophosphate biosynthesis	N67_000686,N67_003620,N67_004829,N67_004769	augustus_masked-000003F_bc1115-processed-gene-7.7,augustus_masked-000036F_bc1115-processed-gene-0.4,augustus_masked-000066F_bc1115-processed-gene-0.6,maker-000064F_bc1115-augustus-gene-0.0	4
Synthesis of very long-chain fatty acyl-CoAs	N67_003627,N67_000021,N67_002476,N67_002888	augustus_masked-000036F_bc1115-processed-gene-1.17,maker-000000F_bc1115-augustus-gene-1.5,maker-000020F_bc1115-augustus-gene-4.15,maker-000024F_bc1115-augustus-gene-4.36	4
AURKA Activation by TPX2	N67_004588,N67_000138,N67_001690,N67_002234	augustus_masked-000057F_bc1115-processed-gene-1.21,maker-000000F_bc1115-augustus-gene-10.16,maker-000011F_bc1115-augustus-gene-5.19,maker-000017F_bc1115-augustus-gene-5.0	4
Protein methylation	N67_001498,N67_003659,N67_004003,N67_004647	augustus_masked-000009F_bc1115-processed-gene-5.8,augustus_masked-000036F_bc1115-processed-gene-3.5,maker-000046F_bc1115-augustus-gene-2.0,maker-000061F_bc1115-augustus-gene-1.0	4
Gene and protein expression by JAK-STAT signaling after Interleukin-12 stimulation	N67_000308,N67_000482,N67_000291,N67_003839	augustus_masked-000001F_bc1115-processed-gene-3.12,augustus_masked-000002F_bc1115-processed-gene-4.9,maker-000001F_bc1115-augustus-gene-2.14,maker-000040F_bc1115-augustus-gene-0.12	4
Transcriptional Regulation by E2F6	N67_000915,N67_001104,N67_000300,N67_001840	augustus_masked-000005F_bc1115-processed-gene-1.10,augustus_masked-000006F_bc1115-processed-gene-5.5,maker-000001F_bc1115-augustus-gene-3.4,maker-000014F_bc1115-augustus-gene-1.16	4
Glutamate and glutamine metabolism	N67_002860,N67_004329,N67_001817,N67_003387	augustus_masked-000024F_bc1115-processed-gene-2.7,augustus_masked-000051F_bc1115-processed-gene-1.3,maker-000012F_bc1115-augustus-gene-6.30,maker-000032F_bc1115-augustus-gene-1.5	4
ISG15 antiviral mechanism	N67_000506,N67_001960,N67_003579	augustus_masked-000002F_bc1115-processed-gene-5.12,maker-000015F_bc1115-augustus-gene-4.5,maker-000037F_bc1115-augustus-gene-2.17	3
Tetrahydrobiopterin (BH4) synthesis, recycling, salvage and regulation	N67_002296,N67_003147,N67_003881	augustus_masked-000018F_bc1115-processed-gene-3.18,augustus_masked-000029F_bc1115-processed-gene-2.11,augustus_masked-000040F_bc1115-processed-gene-3.9	3
Sulfur amino acid metabolism	N67_001932,N67_002393,N67_000522	augustus_masked-000015F_bc1115-processed-gene-2.2,augustus_masked-000019F_bc1115-processed-gene-4.7,maker-000002F_bc1115-augustus-gene-6.18	3
Attachment of GPI anchor to uPAR	N67_004219,N67_000013,N67_000313	augustus_masked-000048F_bc1115-processed-gene-2.26,maker-000000F_bc1115-augustus-gene-0.18,maker-000001F_bc1115-augustus-gene-4.0	3
Rev-mediated nuclear export of HIV RNA	N67_001960,N67_002110,N67_005117	maker-000015F_bc1115-augustus-gene-4.5,maker-000016F_bc1115-augustus-gene-2.14,maker-000080F_bc1115-augustus-gene-0.0	3
NEP/NS2 Interacts with the Cellular Export Machinery	N67_001960,N67_002110,N67_005117	maker-000015F_bc1115-augustus-gene-4.5,maker-000016F_bc1115-augustus-gene-2.14,maker-000080F_bc1115-augustus-gene-0.0	3
APC/C:Cdc20 mediated degradation of Cyclin B	N67_000581,N67_002731,N67_003579	augustus_masked-000002F_bc1115-processed-gene-11.3,maker-000025F_bc1115-augustus-gene-4.13,maker-000037F_bc1115-augustus-gene-2.17	3
APC-Cdc20 mediated degradation of Nek2A	N67_000581,N67_002731,N67_003579	augustus_masked-000002F_bc1115-processed-gene-11.3,maker-000025F_bc1115-augustus-gene-4.13,maker-000037F_bc1115-augustus-gene-2.17	3
Pre-NOTCH Transcription and Translation	N67_001081,N67_002636,N67_004718	augustus_masked-000006F_bc1115-processed-gene-3.9,augustus_masked-000022F_bc1115-processed-gene-3.16,maker-000062F_bc1115-augustus-gene-1.26	3
Cobalamin (Cbl, vitamin B12) transport and metabolism	N67_002374,N67_002393,N67_000522	augustus_masked-000019F_bc1115-processed-gene-2.16,augustus_masked-000019F_bc1115-processed-gene-4.7,maker-000002F_bc1115-augustus-gene-6.18	3
Biotin transport and metabolism	N67_002357,N67_002994,N67_001478	augustus_masked-000019F_bc1115-processed-gene-1.5,augustus_masked-000027F_bc1115-processed-gene-1.17,maker-000009F_bc1115-augustus-gene-3.25	3
Hypusine synthesis from eIF5A-lysine	N67_004375,N67_004803,N67_001507	augustus_masked-000053F_bc1115-processed-gene-1.8,augustus_masked-000063F_bc1115-processed-gene-1.8,maker-000009F_bc1115-augustus-gene-6.2	3
Downregulation of TGF-beta receptor signaling	N67_002110,N67_003579,N67_004358	maker-000016F_bc1115-augustus-gene-2.14,maker-000037F_bc1115-augustus-gene-2.17,maker-000053F_bc1115-augustus-gene-0.16	3
Activation of gene expression by SREBF (SREBP)	N67_001868,N67_003910,N67_000799	augustus_masked-000014F_bc1115-processed-gene-3.15,augustus_masked-000042F_bc1115-processed-gene-2.22,maker-000004F_bc1115-augustus-gene-3.3	3
HDACs deacetylate histones	N67_001081,N67_001787,N67_004576	augustus_masked-000006F_bc1115-processed-gene-3.9,augustus_masked-000012F_bc1115-processed-gene-5.1,augustus_masked-000057F_bc1115-processed-gene-1.0	3
HSF1 activation	N67_000798,N67_002002,N67_004003	augustus_masked-000004F_bc1115-processed-gene-3.11,maker-000013F_bc1115-augustus-gene-1.5,maker-000046F_bc1115-augustus-gene-2.0	3
Defective HLCS causes multiple carboxylase deficiency	N67_002357,N67_002994,N67_001478	augustus_masked-000019F_bc1115-processed-gene-1.5,augustus_masked-000027F_bc1115-processed-gene-1.17,maker-000009F_bc1115-augustus-gene-3.25	3
EPH-ephrin mediated repulsion of cells	N67_000595,N67_000777,N67_004733	augustus_masked-000002F_bc1115-processed-gene-12.3,augustus_masked-000004F_bc1115-processed-gene-1.11,maker-000062F_bc1115-augustus-gene-1.30	3
Lysosome Vesicle Biogenesis	N67_000777,N67_002009,N67_003036	augustus_masked-000004F_bc1115-processed-gene-1.11,maker-000013F_bc1115-augustus-gene-1.4,maker-000027F_bc1115-augustus-gene-4.9	3
Biosynthesis of the N-glycan precursor (dolichol lipid-linked oligosaccharide, LLO) and transfer to a nascent protein	N67_004429,N67_004913,N67_000625	augustus_masked-000052F_bc1115-processed-gene-1.30,augustus_masked-000069F_bc1115-processed-gene-0.31,maker-000003F_bc1115-augustus-gene-2.15	3
Asparagine N-linked glycosylation	N67_003631,N67_002744,N67_004559	augustus_masked-000036F_bc1115-processed-gene-1.19,maker-000025F_bc1115-augustus-gene-5.0,maker-000058F_bc1115-augustus-gene-1.29	3
Pyrimidine biosynthesis	N67_001215,N67_002389,N67_000128	augustus_masked-000007F_bc1115-processed-gene-2.6,augustus_masked-000019F_bc1115-processed-gene-3.9,maker-000000F_bc1115-augustus-gene-9.13	3
Miscellaneous transport and binding events	N67_003412,N67_003906,N67_004816	augustus_masked-000032F_bc1115-processed-gene-3.26,maker-000042F_bc1115-augustus-gene-2.6,maker-000063F_bc1115-augustus-gene-1.36	3
RHO GTPases activate PKNs	N67_004683,N67_001655,N67_005060	augustus_masked-000060F_bc1115-processed-gene-1.18,maker-000011F_bc1115-augustus-gene-3.4,maker-000076F_bc1115-augustus-gene-0.20	3
Sensing of DNA Double Strand Breaks	N67_002489,N67_002889,N67_003920	augustus_masked-000020F_bc1115-processed-gene-5.0,augustus_masked-000024F_bc1115-processed-gene-4.6,augustus_masked-000042F_bc1115-processed-gene-3.13	3
Deposition of new CENPA-containing nucleosomes at the centromere	N67_001081,N67_001091,N67_000532	augustus_masked-000006F_bc1115-processed-gene-3.9,augustus_masked-000006F_bc1115-processed-gene-4.12,maker-000002F_bc1115-augustus-gene-7.13	3
Synthesis of wybutosine at G37 of tRNA(Phe)	N67_002171,N67_003508,N67_004233	augustus_masked-000017F_bc1115-processed-gene-0.8,augustus_masked-000035F_bc1115-processed-gene-1.9,maker-000049F_bc1115-augustus-gene-0.18	3
Chk1/Chk2(Cds1) mediated inactivation of Cyclin B:Cdk1 complex	N67_004683,N67_001655,N67_005060	augustus_masked-000060F_bc1115-processed-gene-1.18,maker-000011F_bc1115-augustus-gene-3.4,maker-000076F_bc1115-augustus-gene-0.20	3
Triglyceride biosynthesis	N67_000189,N67_000636,N67_002107	augustus_masked-000000F_bc1115-processed-gene-14.1,augustus_masked-000003F_bc1115-processed-gene-3.1,maker-000016F_bc1115-augustus-gene-2.16	3
TFAP2A acts as a transcriptional repressor during retinoic acid induced cell differentiation	N67_000268,N67_000657,N67_001946	augustus_masked-000001F_bc1115-processed-gene-0.14,maker-000003F_bc1115-augustus-gene-4.16,maker-000015F_bc1115-augustus-gene-3.10	3
Receptor Mediated Mitophagy	N67_001071,N67_003389,N67_000108	augustus_masked-000006F_bc1115-processed-gene-2.7,augustus_masked-000032F_bc1115-processed-gene-1.20,maker-000000F_bc1115-augustus-gene-6.7	3
RUNX1 regulates genes involved in megakaryocyte differentiation and platelet function	N67_001081,N67_001367,N67_002608	augustus_masked-000006F_bc1115-processed-gene-3.9,augustus_masked-000008F_bc1115-processed-gene-5.3,augustus_masked-000022F_bc1115-processed-gene-1.3	3
Insertion of tail-anchored proteins into the endoplasmic reticulum membrane	N67_001572,N67_002317,N67_002651	augustus_masked-000010F_bc1115-processed-gene-2.15,augustus_masked-000018F_bc1115-processed-gene-5.2,maker-000022F_bc1115-augustus-gene-4.23	3
Release of apoptotic factors from the mitochondria	N67_003698,N67_003593	augustus_masked-000038F_bc1115-processed-gene-2.9,maker-000037F_bc1115-augustus-gene-3.10	2
Formation of apoptosome	N67_003698,N67_003593	augustus_masked-000038F_bc1115-processed-gene-2.9,maker-000037F_bc1115-augustus-gene-3.10	2
Activation of caspases through apoptosome-mediated cleavage	N67_003698,N67_003593	augustus_masked-000038F_bc1115-processed-gene-2.9,maker-000037F_bc1115-augustus-gene-3.10	2
Effects of PIP2 hydrolysis	N67_001461,N67_001740	maker-000009F_bc1115-augustus-gene-2.3,maker-000012F_bc1115-augustus-gene-1.14	2
Transcription of E2F targets under negative control by DREAM complex	N67_001653,N67_003123	augustus_masked-000011F_bc1115-processed-gene-3.13,maker-000029F_bc1115-augustus-gene-0.0	2
Inactivation of APC/C via direct inhibition of the APC/C complex	N67_000581,N67_002731	augustus_masked-000002F_bc1115-processed-gene-11.3,maker-000025F_bc1115-augustus-gene-4.13	2
Synthesis of PG	N67_002666,N67_002854	augustus_masked-000022F_bc1115-processed-gene-5.2,augustus_masked-000024F_bc1115-processed-gene-2.0	2
Synthesis of PE	N67_001766,N67_002107	augustus_masked-000012F_bc1115-processed-gene-3.14,maker-000016F_bc1115-augustus-gene-2.16	2
Transport of the SLBP independent Mature mRNA	N67_001960,N67_004129	maker-000015F_bc1115-augustus-gene-4.5,maker-000047F_bc1115-augustus-gene-0.13	2
Budding and maturation of HIV virion	N67_003579,N67_005101	maker-000037F_bc1115-augustus-gene-2.17,maker-000079F_bc1115-augustus-gene-0.3	2
Synthesis of dolichyl-phosphate mannose	N67_000375,N67_003084	augustus_masked-000001F_bc1115-processed-gene-9.10,maker-000028F_bc1115-augustus-gene-3.1	2
Triglyceride catabolism	N67_002076,N67_004358	augustus_masked-000016F_bc1115-processed-gene-0.16,maker-000053F_bc1115-augustus-gene-0.16	2
Nef Mediated CD4 Down-regulation	N67_004733,N67_004750	maker-000062F_bc1115-augustus-gene-1.30,maker-000065F_bc1115-augustus-gene-1.23	2
NS1 Mediated Effects on Host Pathways	N67_000506,N67_001960	augustus_masked-000002F_bc1115-processed-gene-5.12,maker-000015F_bc1115-augustus-gene-4.5	2
Packaging Of Telomere Ends	N67_001081,N67_001795	augustus_masked-000006F_bc1115-processed-gene-3.9,maker-000012F_bc1115-augustus-gene-5.21	2
Glutathione synthesis and recycling	N67_001221,N67_003638	augustus_masked-000007F_bc1115-processed-gene-2.9,augustus_masked-000036F_bc1115-processed-gene-2.15	2
Processive synthesis on the C-strand of the telomere	N67_001653,N67_003123	augustus_masked-000011F_bc1115-processed-gene-3.13,maker-000029F_bc1115-augustus-gene-0.0	2
Telomere C-strand (Lagging Strand) Synthesis	N67_001653,N67_003123	augustus_masked-000011F_bc1115-processed-gene-3.13,maker-000029F_bc1115-augustus-gene-0.0	2
Conversion from APC/C:Cdc20 to APC/C:Cdh1 in late anaphase	N67_000581,N67_002731	augustus_masked-000002F_bc1115-processed-gene-11.3,maker-000025F_bc1115-augustus-gene-4.13	2
Regulation of APC/C activators between G1/S and early anaphase	N67_000581,N67_002731	augustus_masked-000002F_bc1115-processed-gene-11.3,maker-000025F_bc1115-augustus-gene-4.13	2
APC/C:Cdc20 mediated degradation of mitotic proteins	N67_000581,N67_002731	augustus_masked-000002F_bc1115-processed-gene-11.3,maker-000025F_bc1115-augustus-gene-4.13	2
Phosphorylation of the APC/C	N67_000581,N67_002731	augustus_masked-000002F_bc1115-processed-gene-11.3,maker-000025F_bc1115-augustus-gene-4.13	2
Nuclear import of Rev protein	N67_001960,N67_005117	maker-000015F_bc1115-augustus-gene-4.5,maker-000080F_bc1115-augustus-gene-0.0	2
Nef Mediated CD8 Down-regulation	N67_004733,N67_004750	maker-000062F_bc1115-augustus-gene-1.30,maker-000065F_bc1115-augustus-gene-1.23	2
Cellular hexose transport	N67_003305,N67_005170	augustus_masked-000033F_bc1115-processed-gene-0.11,augustus_masked-000087F_bc1115-processed-gene-0.9	2
Gap junction degradation	N67_000595,N67_000777	augustus_masked-000002F_bc1115-processed-gene-12.3,augustus_masked-000004F_bc1115-processed-gene-1.11	2
Rho GTPase cycle	N67_000740,N67_002202	maker-000003F_bc1115-augustus-gene-10.0,maker-000017F_bc1115-augustus-gene-2.6	2
Formation of annular gap junctions	N67_000595,N67_000777	augustus_masked-000002F_bc1115-processed-gene-12.3,augustus_masked-000004F_bc1115-processed-gene-1.11	2
Nicotinate metabolism	N67_003195,N67_004243	augustus_masked-000030F_bc1115-processed-gene-1.11,maker-000049F_bc1115-augustus-gene-1.20	2
Vitamin B1 (thiamin) metabolism	N67_000634,N67_001800	augustus_masked-000003F_bc1115-processed-gene-2.10,augustus_masked-000012F_bc1115-processed-gene-6.2	2
Nicotinamide salvaging	N67_004494,N67_000398	augustus_masked-000056F_bc1115-processed-gene-1.7,maker-000001F_bc1115-augustus-gene-11.24	2
Vitamin B5 (pantothenate) metabolism	N67_000976,N67_000799	augustus_masked-000005F_bc1115-processed-gene-6.6,maker-000004F_bc1115-augustus-gene-3.3	2
WNT mediated activation of DVL	N67_001071,N67_000108	augustus_masked-000006F_bc1115-processed-gene-2.7,maker-000000F_bc1115-augustus-gene-6.7	2
Regulation of actin dynamics for phagocytic cup formation	N67_003388,N67_003919	augustus_masked-000032F_bc1115-processed-gene-1.19,maker-000042F_bc1115-augustus-gene-3.1	2
Regulation of gene expression in late stage (branching morphogenesis) pancreatic bud precursor cells	N67_002636,N67_004718	augustus_masked-000022F_bc1115-processed-gene-3.16,maker-000062F_bc1115-augustus-gene-1.26	2
Ubiquinol biosynthesis	N67_002875,N67_003303	augustus_masked-000024F_bc1115-processed-gene-3.12,maker-000033F_bc1115-augustus-gene-0.6	2
SMAD2/SMAD3:SMAD4 heterotrimer regulates transcription	N67_003579,N67_004718	maker-000037F_bc1115-augustus-gene-2.17,maker-000062F_bc1115-augustus-gene-1.26	2
Oxidative Stress Induced Senescence	N67_001081,N67_003579	augustus_masked-000006F_bc1115-processed-gene-3.9,maker-000037F_bc1115-augustus-gene-2.17	2
WNT ligand biogenesis and trafficking	N67_003962,N67_001127	augustus_masked-000043F_bc1115-processed-gene-2.19,maker-000006F_bc1115-augustus-gene-7.1	2
Defective MTRR causes methylmalonic aciduria and homocystinuria type cblE	N67_002393,N67_000522	augustus_masked-000019F_bc1115-processed-gene-4.7,maker-000002F_bc1115-augustus-gene-6.18	2
Defective MTR causes methylmalonic aciduria and homocystinuria type cblG	N67_002393,N67_000522	augustus_masked-000019F_bc1115-processed-gene-4.7,maker-000002F_bc1115-augustus-gene-6.18	2
Metabolism of polyamines	N67_000931,N67_004221	augustus_masked-000005F_bc1115-processed-gene-2.22,maker-000048F_bc1115-augustus-gene-2.7	2
XBP1(S) activates chaperone genes	N67_001695,N67_002168	augustus_masked-000011F_bc1115-processed-gene-6.28,maker-000017F_bc1115-augustus-gene-0.1	2
PERK regulates gene expression	N67_002732,N67_003647	maker-000025F_bc1115-augustus-gene-4.14,maker-000036F_bc1115-augustus-gene-3.21	2
ATF6 (ATF6-alpha) activates chaperone genes	N67_003910,N67_003647	augustus_masked-000042F_bc1115-processed-gene-2.22,maker-000036F_bc1115-augustus-gene-3.21	2
Synthesis, secretion, and inactivation of Glucagon-like Peptide-1 (GLP-1)	N67_002006,N67_000620	augustus_masked-000013F_bc1115-processed-gene-1.13,maker-000003F_bc1115-augustus-gene-1.1	2
EPHB-mediated forward signaling	N67_003388,N67_003919	augustus_masked-000032F_bc1115-processed-gene-1.19,maker-000042F_bc1115-augustus-gene-3.1	2
Synthesis, secretion, and inactivation of Glucose-dependent Insulinotropic Polypeptide (GIP)	N67_002006,N67_000620	augustus_masked-000013F_bc1115-processed-gene-1.13,maker-000003F_bc1115-augustus-gene-1.1	2
Trafficking of GluR2-containing AMPA receptors	N67_002109,N67_004733	augustus_masked-000016F_bc1115-processed-gene-2.5,maker-000062F_bc1115-augustus-gene-1.30	2
Synthesis, secretion, and deacylation of Ghrelin	N67_002006,N67_000620	augustus_masked-000013F_bc1115-processed-gene-1.13,maker-000003F_bc1115-augustus-gene-1.1	2
SIRT1 negatively regulates rRNA expression	N67_001081,N67_001792	augustus_masked-000006F_bc1115-processed-gene-3.9,maker-000012F_bc1115-augustus-gene-5.19	2
Signal transduction by L1	N67_001071,N67_000108	augustus_masked-000006F_bc1115-processed-gene-2.7,maker-000000F_bc1115-augustus-gene-6.7	2
SUMOylation of chromatin organization proteins	N67_001081,N67_001960	augustus_masked-000006F_bc1115-processed-gene-3.9,maker-000015F_bc1115-augustus-gene-4.5	2
Defective DPM1 causes DPM1-CDG (CDG-1e)	N67_000375,N67_003084	augustus_masked-000001F_bc1115-processed-gene-9.10,maker-000028F_bc1115-augustus-gene-3.1	2
Defective DPM3 causes DPM3-CDG (CDG-1o)	N67_000375,N67_003084	augustus_masked-000001F_bc1115-processed-gene-9.10,maker-000028F_bc1115-augustus-gene-3.1	2
Defective DPM2 causes DPM2-CDG (CDG-1u)	N67_000375,N67_003084	augustus_masked-000001F_bc1115-processed-gene-9.10,maker-000028F_bc1115-augustus-gene-3.1	2
Defective DHDDS causes retinitis pigmentosa 59	N67_002671,N67_002607	augustus_masked-000022F_bc1115-processed-gene-5.7,maker-000022F_bc1115-augustus-gene-1.0	2
WNT5A-dependent internalization of FZD4	N67_000777,N67_004733	augustus_masked-000004F_bc1115-processed-gene-1.11,maker-000062F_bc1115-augustus-gene-1.30	2
WNT5A-dependent internalization of FZD2, FZD5 and ROR2	N67_000777,N67_004733	augustus_masked-000004F_bc1115-processed-gene-1.11,maker-000062F_bc1115-augustus-gene-1.30	2
N-glycan trimming in the ER and Calnexin/Calreticulin cycle	N67_003579,N67_004003	maker-000037F_bc1115-augustus-gene-2.17,maker-000046F_bc1115-augustus-gene-2.0	2
Defective Mismatch Repair Associated With MSH3	N67_001335,N67_003413	augustus_masked-000008F_bc1115-processed-gene-2.0,augustus_masked-000032F_bc1115-processed-gene-3.27	2
Defective Mismatch Repair Associated With MSH6	N67_001335,N67_003413	augustus_masked-000008F_bc1115-processed-gene-2.0,augustus_masked-000032F_bc1115-processed-gene-3.27	2
Defective ALG14 causes congenital myasthenic syndrome (ALG14-CMS)	N67_004429,N67_004913	augustus_masked-000052F_bc1115-processed-gene-1.30,augustus_masked-000069F_bc1115-processed-gene-0.31	2
Activation of SMO	N67_003852,N67_002206	augustus_masked-000040F_bc1115-processed-gene-1.14,maker-000017F_bc1115-augustus-gene-2.11	2
APEX1-Independent Resolution of AP Sites via the Single Nucleotide Replacement Pathway	N67_003655,N67_001665	augustus_masked-000036F_bc1115-processed-gene-3.2,maker-000011F_bc1115-augustus-gene-4.19	2
RHO GTPases Activate WASPs and WAVEs	N67_003388,N67_003919	augustus_masked-000032F_bc1115-processed-gene-1.19,maker-000042F_bc1115-augustus-gene-3.1	2
Negative regulation of MAPK pathway	N67_004777,N67_003579	augustus_masked-000064F_bc1115-processed-gene-0.8,maker-000037F_bc1115-augustus-gene-2.17	2
MAP3K8 (TPL2)-dependent MAPK1/3 activation	N67_001700,N67_003579	maker-000011F_bc1115-augustus-gene-6.6,maker-000037F_bc1115-augustus-gene-2.17	2
Ovarian tumor domain proteases	N67_003579,N67_004003	maker-000037F_bc1115-augustus-gene-2.17,maker-000046F_bc1115-augustus-gene-2.0	2
Glycine degradation	N67_000298,N67_001685	augustus_masked-000001F_bc1115-processed-gene-2.6,maker-000011F_bc1115-augustus-gene-5.16	2
tRNA processing in the mitochondrion	N67_003663,N67_003905	maker-000036F_bc1115-augustus-gene-3.24,maker-000042F_bc1115-augustus-gene-2.5	2
GDP-fucose biosynthesis	N67_000492,N67_000673	augustus_masked-000002F_bc1115-processed-gene-4.23,maker-000003F_bc1115-augustus-gene-5.11	2
rRNA modification in the mitochondrion	N67_003242,N67_004723	augustus_masked-000031F_bc1115-processed-gene-0.15,maker-000062F_bc1115-augustus-gene-1.27	2
Signaling by BRAF and RAF fusions	N67_000328,N67_004193	maker-000001F_bc1115-augustus-gene-5.11,maker-000048F_bc1115-augustus-gene-1.6	2
TP53 regulates transcription of several additional cell death genes whose specific roles in p53-dependent apoptosis remain uncertain	N67_002754,N67_005318	augustus_masked-000023F_bc1115-processed-gene-0.14,maker-000104F_bc1115-augustus-gene-0.3	2
TP53 Regulates Transcription of Genes Involved in G2 Cell Cycle Arrest	N67_001653,N67_003123	augustus_masked-000011F_bc1115-processed-gene-3.13,maker-000029F_bc1115-augustus-gene-0.0	2
Regulation of TP53 Activity through Methylation	N67_001645,N67_003579	augustus_masked-000011F_bc1115-processed-gene-2.7,maker-000037F_bc1115-augustus-gene-2.17	2
Cyclin A:Cdk2-associated events at S phase entry	N67_000669,N67_001220	augustus_masked-000003F_bc1115-processed-gene-5.6,augustus_masked-000007F_bc1115-processed-gene-2.8	2
Pyruvate metabolism	N67_001158,N67_004642	augustus_masked-000006F_bc1115-processed-gene-9.4,augustus_masked-000061F_bc1115-processed-gene-0.8	2
Purine salvage	N67_000899,N67_003179	augustus_masked-000005F_bc1115-processed-gene-0.3,maker-000030F_bc1115-augustus-gene-0.7	2
Fatty acyl-CoA biosynthesis	N67_000799,N67_001231	maker-000004F_bc1115-augustus-gene-3.3,maker-000007F_bc1115-augustus-gene-4.2	2
Transport of nucleosides and free purine and pyrimidine bases across the plasma membrane	N67_000150,N67_002626	augustus_masked-000000F_bc1115-processed-gene-11.10,augustus_masked-000022F_bc1115-processed-gene-2.5	2
Deregulated CDK5 triggers multiple neurodegenerative pathways in Alzheimer's disease models	N67_000482,N67_003839	augustus_masked-000002F_bc1115-processed-gene-4.9,maker-000040F_bc1115-augustus-gene-0.12	2
RAB geranylgeranylation	N67_002754,N67_005318	augustus_masked-000023F_bc1115-processed-gene-0.14,maker-000104F_bc1115-augustus-gene-0.3	2
RUNX1 interacts with co-factors whose precise effect on RUNX1 targets is not known	N67_001071,N67_000108	augustus_masked-000006F_bc1115-processed-gene-2.7,maker-000000F_bc1115-augustus-gene-6.7	2
RUNX3 regulates NOTCH signaling	N67_002636,N67_004718	augustus_masked-000022F_bc1115-processed-gene-3.16,maker-000062F_bc1115-augustus-gene-1.26	2
Assembly of active LPL and LIPC lipase complexes	N67_002623,N67_003440	maker-000022F_bc1115-augustus-gene-2.21,maker-000034F_bc1115-augustus-gene-0.4	2
NOTCH3 Intracellular Domain Regulates Transcription	N67_002636,N67_004718	augustus_masked-000022F_bc1115-processed-gene-3.16,maker-000062F_bc1115-augustus-gene-1.26	2
NOTCH4 Intracellular Domain Regulates Transcription	N67_002636,N67_004718	augustus_masked-000022F_bc1115-processed-gene-3.16,maker-000062F_bc1115-augustus-gene-1.26	2
Endosomal Sorting Complex Required For Transport (ESCRT)	N67_003579,N67_005101	maker-000037F_bc1115-augustus-gene-2.17,maker-000079F_bc1115-augustus-gene-0.3	2
Negative regulators of DDX58/IFIH1 signaling	N67_003389,N67_003579	augustus_masked-000032F_bc1115-processed-gene-1.20,maker-000037F_bc1115-augustus-gene-2.17	2
Chaperone Mediated Autophagy	N67_003579,N67_003876	maker-000037F_bc1115-augustus-gene-2.17,maker-000040F_bc1115-augustus-gene-3.2	2
FOXO-mediated transcription of oxidative stress, metabolic and neuronal genes	N67_000482,N67_003839	augustus_masked-000002F_bc1115-processed-gene-4.9,maker-000040F_bc1115-augustus-gene-0.12	2
Regulation of the apoptosome activity	N67_003698,N67_003593	augustus_masked-000038F_bc1115-processed-gene-2.9,maker-000037F_bc1115-augustus-gene-3.10	2
Amyloid fiber formation	N67_001081,N67_003579	augustus_masked-000006F_bc1115-processed-gene-3.9,maker-000037F_bc1115-augustus-gene-2.17	2
Factors involved in megakaryocyte development and platelet production	N67_004949,N67_002892	augustus_masked-000070F_bc1115-processed-gene-0.23,maker-000024F_bc1115-augustus-gene-4.30	2
POLB-Dependent Long Patch Base Excision Repair	N67_000809	augustus_masked-000004F_bc1115-processed-gene-4.8	1
Apoptotic factor-mediated response	N67_000770	augustus_masked-000004F_bc1115-processed-gene-1.7	1
Prolactin receptor signaling	N67_001700	maker-000011F_bc1115-augustus-gene-6.6	1
Constitutive Signaling by Ligand-Responsive EGFR Cancer Variants	N67_003579	maker-000037F_bc1115-augustus-gene-2.17	1
Erythrocytes take up carbon dioxide and release oxygen	N67_001705	maker-000011F_bc1115-augustus-gene-6.2	1
Downregulation of ERBB4 signaling	N67_003579	maker-000037F_bc1115-augustus-gene-2.17	1
Spry regulation of FGF signaling	N67_003579	maker-000037F_bc1115-augustus-gene-2.17	1
Downregulation of ERBB2:ERBB3 signaling	N67_003579	maker-000037F_bc1115-augustus-gene-2.17	1
RORA activates gene expression	N67_001868	augustus_masked-000014F_bc1115-processed-gene-3.15	1
BMAL1:CLOCK,NPAS2 activates circadian gene expression	N67_001868	augustus_masked-000014F_bc1115-processed-gene-3.15	1
ABC transporters in lipid homeostasis	N67_003422	augustus_masked-000032F_bc1115-processed-gene-3.17	1
Intrinsic Pathway of Fibrin Clot Formation	N67_000770	augustus_masked-000004F_bc1115-processed-gene-1.7	1
Degradation of the extracellular matrix	N67_001658	augustus_masked-000011F_bc1115-processed-gene-3.8	1
Acyl chain remodeling of DAG and TAG	N67_000636	augustus_masked-000003F_bc1115-processed-gene-3.1	1
Synthesis of PS	N67_001697	augustus_masked-000011F_bc1115-processed-gene-6.29	1
Synthesis of PI	N67_004607	maker-000059F_bc1115-augustus-gene-0.8	1
Early Phase of HIV Life Cycle	N67_000809	augustus_masked-000004F_bc1115-processed-gene-4.8	1
Golgi Cisternae Pericentriolar Stack Reorganization	N67_002925	maker-000026F_bc1115-augustus-gene-2.1	1
ChREBP activates metabolic gene expression	N67_000799	maker-000004F_bc1115-augustus-gene-3.3	1
Gamma carboxylation, hypusine formation and arylsulfatase activation	N67_002248	maker-000017F_bc1115-augustus-gene-5.13	1
Synthesis of PIPs at the Golgi membrane	N67_003131	augustus_masked-000029F_bc1115-processed-gene-1.2	1
Synthesis of PIPs at the early endosome membrane	N67_003131	augustus_masked-000029F_bc1115-processed-gene-1.2	1
Synthesis of PIPs at the late endosome membrane	N67_003131	augustus_masked-000029F_bc1115-processed-gene-1.2	1
mTORC1-mediated signalling	N67_000105	augustus_masked-000000F_bc1115-processed-gene-6.20	1
Transport of Ribonucleoproteins into the Host Nucleus	N67_001960	maker-000015F_bc1115-augustus-gene-4.5	1
NOD1/2 Signaling Pathway	N67_003579	maker-000037F_bc1115-augustus-gene-2.17	1
TICAM1, RIP1-mediated IKK complex recruitment	N67_003579	maker-000037F_bc1115-augustus-gene-2.17	1
DDX58/IFIH1-mediated induction of interferon-alpha/beta	N67_003579	maker-000037F_bc1115-augustus-gene-2.17	1
Regulation of Glucokinase by Glucokinase Regulatory Protein	N67_001960	maker-000015F_bc1115-augustus-gene-4.5	1
Membrane binding and targetting of GAG proteins	N67_003579	maker-000037F_bc1115-augustus-gene-2.17	1
Assembly Of The HIV Virion	N67_003579	maker-000037F_bc1115-augustus-gene-2.17	1
Retrograde neurotrophin signalling	N67_004733	maker-000062F_bc1115-augustus-gene-1.30	1
DARPP-32 events	N67_004337	augustus_masked-000051F_bc1115-processed-gene-2.12	1
Vpr-mediated nuclear import of PICs	N67_001960	maker-000015F_bc1115-augustus-gene-4.5	1
EGFR downregulation	N67_003579	maker-000037F_bc1115-augustus-gene-2.17	1
Synthesis of pyrophosphates in the cytosol	N67_003390	maker-000032F_bc1115-augustus-gene-1.2	1
Synthesis of IP2, IP, and Ins in the cytosol	N67_001225	maker-000007F_bc1115-augustus-gene-3.0	1
Synthesis of IP3 and IP4 in the cytosol	N67_000677	maker-000003F_bc1115-augustus-gene-6.5	1
Heme degradation	N67_000692	maker-000003F_bc1115-augustus-gene-7.2	1
Cholesterol biosynthesis	N67_000698	augustus_masked-000003F_bc1115-processed-gene-8.11	1
Androgen biosynthesis	N67_003032	maker-000027F_bc1115-augustus-gene-4.1	1
Pregnenolone biosynthesis	N67_000556	maker-000002F_bc1115-augustus-gene-9.11	1
Vitamin B2 (riboflavin) metabolism	N67_000663	augustus_masked-000003F_bc1115-processed-gene-4.14	1
AKT phosphorylates targets in the cytosol	N67_004121	maker-000045F_bc1115-augustus-gene-2.33	1
TCF dependent signaling in response to WNT	N67_003579	maker-000037F_bc1115-augustus-gene-2.17	1
NOSIP mediated eNOS trafficking	N67_004945	maker-000070F_bc1115-augustus-gene-0.10	1
Regulation of pyruvate dehydrogenase (PDH) complex	N67_004642	augustus_masked-000061F_bc1115-processed-gene-0.8	1
NRIF signals cell death from the nucleus	N67_003579	maker-000037F_bc1115-augustus-gene-2.17	1
p75NTR recruits signalling complexes	N67_003579	maker-000037F_bc1115-augustus-gene-2.17	1
NF-kB is activated and signals survival	N67_003579	maker-000037F_bc1115-augustus-gene-2.17	1
Astrocytic Glutamate-Glutamine Uptake And Metabolism	N67_001817	maker-000012F_bc1115-augustus-gene-6.30	1
Endogenous sterols	N67_000556	maker-000002F_bc1115-augustus-gene-9.11	1
Activated NOTCH1 Transmits Signal to the Nucleus	N67_003579	maker-000037F_bc1115-augustus-gene-2.17	1
PRC2 methylates histones and DNA	N67_001081	augustus_masked-000006F_bc1115-processed-gene-3.9	1
Molecules associated with elastic fibres	N67_003228	maker-000030F_bc1115-augustus-gene-4.3	1
Abacavir metabolism	N67_001756	augustus_masked-000012F_bc1115-processed-gene-2.24	1
TGF-beta receptor signaling activates SMADs	N67_003709	maker-000038F_bc1115-augustus-gene-3.17	1
TGF-beta receptor signaling in EMT (epithelial to mesenchymal transition)	N67_003579	maker-000037F_bc1115-augustus-gene-2.17	1
Downregulation of SMAD2/3:SMAD4 transcriptional activity	N67_003579	maker-000037F_bc1115-augustus-gene-2.17	1
Electron transport from NADPH to Ferredoxin	N67_000556	maker-000002F_bc1115-augustus-gene-9.11	1
Establishment of Sister Chromatid Cohesion	N67_002326	maker-000018F_bc1115-augustus-gene-5.36	1
Cohesin Loading onto Chromatin	N67_002326	maker-000018F_bc1115-augustus-gene-5.36	1
Formation of Senescence-Associated Heterochromatin Foci (SAHF)	N67_003727	augustus_masked-000039F_bc1115-processed-gene-0.8	1
Oncogene Induced Senescence	N67_003579	maker-000037F_bc1115-augustus-gene-2.17	1
Loss of Function of FBXW7 in Cancer and NOTCH1 Signaling	N67_001700	maker-000011F_bc1115-augustus-gene-6.6	1
Insulin processing	N67_004173	maker-000048F_bc1115-augustus-gene-0.2	1
Stimuli-sensing channels	N67_003579	maker-000037F_bc1115-augustus-gene-2.17	1
Constitutive Signaling by NOTCH1 HD Domain Mutants	N67_003579	maker-000037F_bc1115-augustus-gene-2.17	1
NOTCH2 Activation and Transmission of Signal to the Nucleus	N67_003579	maker-000037F_bc1115-augustus-gene-2.17	1
SUMO is conjugated to E1 (UBA2:SAE1)	N67_002246	maker-000017F_bc1115-augustus-gene-5.12	1
SUMO is transferred from E1 to E2 (UBE2I, UBC9)	N67_002246	maker-000017F_bc1115-augustus-gene-5.12	1
Regulation of innate immune responses to cytosolic DNA	N67_003579	maker-000037F_bc1115-augustus-gene-2.17	1
HDMs demethylate histones	N67_001081	augustus_masked-000006F_bc1115-processed-gene-3.9	1
SUMOylation of ubiquitinylation proteins	N67_001960	maker-000015F_bc1115-augustus-gene-4.5	1
IRF3-mediated induction of type I IFN	N67_002489	augustus_masked-000020F_bc1115-processed-gene-5.0	1
Nuclear Pore Complex (NPC) Disassembly	N67_001960	maker-000015F_bc1115-augustus-gene-4.5	1
Glycogen synthesis	N67_003579	maker-000037F_bc1115-augustus-gene-2.17	1
Defective MMADHC causes methylmalonic aciduria and homocystinuria type cblD	N67_002374	augustus_masked-000019F_bc1115-processed-gene-2.16	1
Defective MMACHC causes methylmalonic aciduria and homocystinuria type cblC	N67_002374	augustus_masked-000019F_bc1115-processed-gene-2.16	1
Myoclonic epilepsy of Lafora	N67_003579	maker-000037F_bc1115-augustus-gene-2.17	1
ATF6 (ATF6-alpha) activates chaperones	N67_003647	maker-000036F_bc1115-augustus-gene-3.21	1
IRE1alpha activates chaperones	N67_003647	maker-000036F_bc1115-augustus-gene-3.21	1
Olfactory Signaling Pathway	N67_004082	maker-000045F_bc1115-augustus-gene-0.16	1
SUMOylation of transcription cofactors	N67_003876	maker-000040F_bc1115-augustus-gene-3.2	1
Defective MPI causes MPI-CDG (CDG-1b)	N67_004328	augustus_masked-000051F_bc1115-processed-gene-0.16	1
SUMOylation of SUMOylation proteins	N67_001960	maker-000015F_bc1115-augustus-gene-4.5	1
Ca2+ pathway	N67_000789	maker-000004F_bc1115-augustus-gene-2.16	1
cGMP effects	N67_000789	maker-000004F_bc1115-augustus-gene-2.16	1
Transport of bile salts and organic acids, metal ions and amine compounds	N67_003377	maker-000032F_bc1115-augustus-gene-0.5	1
Transport of vitamins, nucleosides, and related molecules	N67_000958	maker-000005F_bc1115-augustus-gene-4.3	1
Metal ion SLC transporters	N67_003519	augustus_masked-000035F_bc1115-processed-gene-2.0	1
Sodium/Calcium exchangers	N67_005213	augustus_masked-000088F_bc1115-processed-gene-0.8	1
Sodium/Proton exchangers	N67_004810	maker-000063F_bc1115-augustus-gene-1.33	1
Arachidonate production from DAG	N67_003417	augustus_masked-000032F_bc1115-processed-gene-3.30	1
ERCC6 (CSB) and EHMT2 (G9a) positively regulate rRNA expression	N67_001081	augustus_masked-000006F_bc1115-processed-gene-3.9	1
Sodium-coupled phosphate cotransporters	N67_000097	maker-000000F_bc1115-augustus-gene-6.1	1
Golgi Associated Vesicle Biogenesis	N67_002009	maker-000013F_bc1115-augustus-gene-1.4	1
Zinc efflux and compartmentalization by the SLC30 family	N67_000477	augustus_masked-000002F_bc1115-processed-gene-3.7	1
Depolymerisation of the Nuclear Lamina	N67_002107	maker-000016F_bc1115-augustus-gene-2.16	1
TAK1 activates NFkB by phosphorylation and activation of IKKs complex	N67_003579	maker-000037F_bc1115-augustus-gene-2.17	1
Synthesis of UDP-N-acetyl-glucosamine	N67_002371	augustus_masked-000019F_bc1115-processed-gene-2.15	1
activated TAK1 mediates p38 MAPK activation	N67_003579	maker-000037F_bc1115-augustus-gene-2.17	1
JNK (c-Jun kinases) phosphorylation and activation mediated by activated human TAK1	N67_003579	maker-000037F_bc1115-augustus-gene-2.17	1
HuR (ELAVL1) binds and stabilizes mRNA	N67_002110	maker-000016F_bc1115-augustus-gene-2.14	1
Defective DPAGT1 causes DPAGT1-CDG (CDG-1j) and CMSTA2	N67_000625	maker-000003F_bc1115-augustus-gene-2.15	1
SUMOylation of RNA binding proteins	N67_001960	maker-000015F_bc1115-augustus-gene-4.5	1
Regulation of FZD by ubiquitination	N67_003579	maker-000037F_bc1115-augustus-gene-2.17	1
Defective SRD5A3 causes SRD5A3-CDG (CDG-1q) and KHRZ	N67_003032	maker-000027F_bc1115-augustus-gene-4.1	1
Defective DOLK causes DOLK-CDG (CDG-1m)	N67_002471	augustus_masked-000020F_bc1115-processed-gene-3.26	1
DNA methylation	N67_001081	augustus_masked-000006F_bc1115-processed-gene-3.9	1
Regulation of TNFR1 signaling	N67_003579	maker-000037F_bc1115-augustus-gene-2.17	1
TNFR1-induced NFkappaB signaling pathway	N67_003579	maker-000037F_bc1115-augustus-gene-2.17	1
Signaling by Retinoic Acid	N67_004642	augustus_masked-000061F_bc1115-processed-gene-0.8	1
Defective Mismatch Repair Associated With MLH1	N67_005116	augustus_masked-000080F_bc1115-processed-gene-0.6	1
Phase 0 - rapid depolarisation	N67_000140	augustus_masked-000000F_bc1115-processed-gene-10.7	1
Defective GCLC causes Hemolytic anemia due to gamma-glutamylcysteine synthetase deficiency (HAGGSD)	N67_003638	augustus_masked-000036F_bc1115-processed-gene-2.15	1
Defective GSS causes Glutathione synthetase deficiency (GSS deficiency)	N67_001221	augustus_masked-000007F_bc1115-processed-gene-2.9	1
Defective CYP11A1 causes Adrenal insufficiency, congenital, with 46,XY sex reversal (AICSR)	N67_000556	maker-000002F_bc1115-augustus-gene-9.11	1
Defective SLC33A1 causes spastic paraplegia 42 (SPG42)	N67_000958	maker-000005F_bc1115-augustus-gene-4.3	1
Defective TPR may confer susceptibility towards thyroid papillary carcinoma (TPC)	N67_001960	maker-000015F_bc1115-augustus-gene-4.5	1
Intraflagellar transport	N67_002419	maker-000019F_bc1115-augustus-gene-5.7	1
Activated PKN1 stimulates transcription of AR (androgen receptor) regulated genes KLK2 and KLK3	N67_001081	augustus_masked-000006F_bc1115-processed-gene-3.9	1
Defective Mismatch Repair Associated With PMS2	N67_005116	augustus_masked-000080F_bc1115-processed-gene-0.6	1
Negative regulation of FGFR1 signaling	N67_003579	maker-000037F_bc1115-augustus-gene-2.17	1
Negative regulation of FGFR2 signaling	N67_003579	maker-000037F_bc1115-augustus-gene-2.17	1
Negative regulation of FGFR3 signaling	N67_003579	maker-000037F_bc1115-augustus-gene-2.17	1
Negative regulation of FGFR4 signaling	N67_003579	maker-000037F_bc1115-augustus-gene-2.17	1
RPIA deficiency: failed conversion of R5P to RU5P	N67_001197	maker-000007F_bc1115-augustus-gene-1.18	1
Constitutive Signaling by AKT1 E17K in Cancer	N67_004121	maker-000045F_bc1115-augustus-gene-2.33	1
Regulation of necroptotic cell death	N67_003579	maker-000037F_bc1115-augustus-gene-2.17	1
Surfactant metabolism	N67_003134	augustus_masked-000029F_bc1115-processed-gene-1.4	1
ERBB2 Regulates Cell Motility	N67_002293	maker-000018F_bc1115-augustus-gene-3.1	1
RPIA deficiency: failed conversion of RU5P to R5P	N67_001197	maker-000007F_bc1115-augustus-gene-1.18	1
Complex I biogenesis	N67_004842	maker-000066F_bc1115-augustus-gene-1.2	1
TP53 Regulates Transcription of Genes Involved in Cytochrome C Release	N67_002455	maker-000020F_bc1115-augustus-gene-2.2	1
Regulation of TP53 Degradation	N67_003579	maker-000037F_bc1115-augustus-gene-2.17	1
Regulation of TP53 Activity through Acetylation	N67_000534	augustus_masked-000002F_bc1115-processed-gene-8.4	1
Negative regulation of MET activity	N67_003579	maker-000037F_bc1115-augustus-gene-2.17	1
Formation of the cornified envelope	N67_004197	augustus_masked-000048F_bc1115-processed-gene-2.16	1
Stabilization of p53	N67_003579	maker-000037F_bc1115-augustus-gene-2.17	1
Urea cycle	N67_004079	augustus_masked-000045F_bc1115-processed-gene-0.4	1
Lysine catabolism	N67_000448	maker-000002F_bc1115-augustus-gene-1.16	1
Carnitine synthesis	N67_004217	augustus_masked-000048F_bc1115-processed-gene-2.25	1
Pyrophosphate hydrolysis	N67_004086	maker-000045F_bc1115-augustus-gene-1.2	1
Recycling of eIF2:GDP	N67_002732	maker-000025F_bc1115-augustus-gene-4.14	1
Pyrimidine catabolism	N67_000775	augustus_masked-000004F_bc1115-processed-gene-1.14	1
RNA Polymerase I Promoter Opening	N67_001081	augustus_masked-000006F_bc1115-processed-gene-3.9	1
Mitochondrial Fatty Acid Beta-Oxidation	N67_004842	maker-000066F_bc1115-augustus-gene-1.2	1
Advanced glycosylation endproduct receptor signaling	N67_003631	augustus_masked-000036F_bc1115-processed-gene-1.19	1
PTK6 Regulates RTKs and Their Effectors AKT1 and DOK1	N67_003579	maker-000037F_bc1115-augustus-gene-2.17	1
Phosphate bond hydrolysis by NTPDase proteins	N67_001436	maker-000009F_bc1115-augustus-gene-0.10	1
Downregulation of ERBB2 signaling	N67_003579	maker-000037F_bc1115-augustus-gene-2.17	1
VLDLR internalisation and degradation	N67_004733	maker-000062F_bc1115-augustus-gene-1.30	1
Synthesis of active ubiquitin: roles of E1 and E2 enzymes	N67_003579	maker-000037F_bc1115-augustus-gene-2.17	1
rRNA processing in the mitochondrion	N67_003663	maker-000036F_bc1115-augustus-gene-3.24	1
InlB-mediated entry of Listeria monocytogenes into host cell	N67_003579	maker-000037F_bc1115-augustus-gene-2.17	1
InlA-mediated entry of Listeria monocytogenes into host cells	N67_003579	maker-000037F_bc1115-augustus-gene-2.17	1
ESR-mediated signaling	N67_004777	augustus_masked-000064F_bc1115-processed-gene-0.8	1
Regulation of PTEN gene transcription	N67_002302	augustus_masked-000018F_bc1115-processed-gene-4.9	1
Regulation of PTEN localization	N67_003579	maker-000037F_bc1115-augustus-gene-2.17	1
Mitochondrial calcium ion transport	N67_003375	maker-000032F_bc1115-augustus-gene-0.4	1
Aspartate and asparagine metabolism	N67_004541	maker-000058F_bc1115-augustus-gene-0.4	1
LDL clearance	N67_004733	maker-000062F_bc1115-augustus-gene-1.30	1
OAS antiviral response	N67_001711	maker-000011F_bc1115-augustus-gene-6.11	1
ER Quality Control Compartment (ERQC)	N67_003579	maker-000037F_bc1115-augustus-gene-2.17	1
NOTCH3 Activation and Transmission of Signal to the Nucleus	N67_003579	maker-000037F_bc1115-augustus-gene-2.17	1
TICAM1-dependent activation of IRF3/IRF7	N67_003579	maker-000037F_bc1115-augustus-gene-2.17	1
TICAM1,TRAF6-dependent induction of TAK1 complex	N67_003579	maker-000037F_bc1115-augustus-gene-2.17	1
NR1H2 & NR1H3 regulate gene expression linked to lipogenesis	N67_000799	maker-000004F_bc1115-augustus-gene-3.3	1
Peroxisomal protein import	N67_003579	maker-000037F_bc1115-augustus-gene-2.17	1
Interferon alpha/beta signaling	N67_001711	maker-000011F_bc1115-augustus-gene-6.11	1
Regulation of signaling by CBL	N67_003579	maker-000037F_bc1115-augustus-gene-2.17	1
O-linked glycosylation of mucins	N67_000375	augustus_masked-000001F_bc1115-processed-gene-9.10	1
Activation of IRF3/IRF7 mediated by TBK1/IKK epsilon	N67_003579	maker-000037F_bc1115-augustus-gene-2.17	1
IRAK1 recruits IKK complex	N67_003579	maker-000037F_bc1115-augustus-gene-2.17	1
IKK complex recruitment mediated by RIP1	N67_003579	maker-000037F_bc1115-augustus-gene-2.17	1
IRAK2 mediated activation of TAK1 complex	N67_003579	maker-000037F_bc1115-augustus-gene-2.17	1
TRAF6-mediated induction of TAK1 complex within TLR4 complex	N67_003579	maker-000037F_bc1115-augustus-gene-2.17	1
Molybdenum cofactor biosynthesis	N67_002740	augustus_masked-000025F_bc1115-processed-gene-5.9	1
NTRK3 as a dependence receptor	N67_004439	maker-000054F_bc1115-augustus-gene-0.18	1
Class I peroxisomal membrane protein import	N67_003215	maker-000030F_bc1115-augustus-gene-3.6	1
Defective MUTYH substrate binding	N67_004317	augustus_masked-000051F_bc1115-processed-gene-0.5	1
Defective MUTYH substrate processing	N67_004317	augustus_masked-000051F_bc1115-processed-gene-0.5	1
FOXO-mediated transcription of cell death genes	N67_003910	augustus_masked-000042F_bc1115-processed-gene-2.22	1
Transcriptional regulation of granulopoiesis	N67_001081	augustus_masked-000006F_bc1115-processed-gene-3.9	1
Defective NTHL1 substrate processing	N67_004317	augustus_masked-000051F_bc1115-processed-gene-0.5	1
Defective NTHL1 substrate binding	N67_004317	augustus_masked-000051F_bc1115-processed-gene-0.5	1
Estrogen-dependent nuclear events downstream of ESR-membrane signaling	N67_002110	maker-000016F_bc1115-augustus-gene-2.14	1
Alpha-protein kinase 1 signaling pathway	N67_003579	maker-000037F_bc1115-augustus-gene-2.17	1
Defective Intrinsic Pathway for Apoptosis Due to p14ARF Loss of Function	N67_000770	augustus_masked-000004F_bc1115-processed-gene-1.7	1
TRAF6 mediated IRF7 activation in TLR7/8 or 9 signaling	N67_003579	maker-000037F_bc1115-augustus-gene-2.17	1
IRAK1 recruits IKK complex upon TLR7/8 or 9 stimulation	N67_003579	maker-000037F_bc1115-augustus-gene-2.17	1
IRAK2 mediated activation of TAK1 complex upon TLR7/8 or 9 stimulation	N67_003579	maker-000037F_bc1115-augustus-gene-2.17	1
