# Supplementary material for: Genome sequence, transcriptome, and annotation of rodent malaria parasite Plasmodium yoelii nigeriensis N67
Source: BMC Genomics. 2021 Apr 26;22:303. doi: 10.1186/s12864-021-07555-9 (PMC8072299; doi:10.1186/s12864-021-07555-9)
Supplement: Supplementary file 6 — Additional file 6: Table S5. Lists of Plasmodium y. nigeriensis N67 genes clustered into selected Reactome pathways. [file 12864_2021_7555_MOESM6_ESM.xlsx]

## Sheet: annotations
Selected_pathway	Gene	GO_terms	Reactome_pathways	InterPro_descriptions	Signature_descriptions
Activation of NF-kappaB in B cells	N67_000073	proteasome complex|enzyme regulator activity|regulation of protein catabolic process	Activation of NF-kappaB in B cells| Oxygen-dependent proline hydroxylation of Hypoxia-inducible Factor Alpha| ER-Phagosome pathway| Cross-presentation of soluble exogenous antigens (endosomes)| Autodegradation of Cdh1 by Cdh1:APC/C| SCF-beta-TrCP mediated degradation of Emi1| APC/C:Cdc20 mediated degradation of Securin| APC/C:Cdh1 mediated degradation of Cdc20 and other APC/C:Cdh1 targeted protei…	Proteasome component (PCI) domain|26S proteasome non-ATPase regulatory subunit 3|26S proteasome regulatory subunit, C-terminal	motif in proteasome subunits, Int-6, Nip-1 and TRIP-15|PCI domain|Proteasome regulatory subunit C-terminal|PCI domain profile.
Activation of NF-kappaB in B cells	N67_000266	enzyme regulator activity	Activation of NF-kappaB in B cells| Oxygen-dependent proline hydroxylation of Hypoxia-inducible Factor Alpha| ER-Phagosome pathway| Cross-presentation of soluble exogenous antigens (endosomes)| Autodegradation of Cdh1 by Cdh1:APC/C| SCF-beta-TrCP mediated degradation of Emi1| APC/C:Cdc20 mediated degradation of Securin| APC/C:Cdh1 mediated degradation of Cdc20 and other APC/C:Cdh1 targeted protei…	Proteasome component (PCI) domain|26S Proteasome non-ATPase regulatory subunit 6|26S proteasome regulatory subunit Rpn7/COP9 signalosome complex subunit 1	PCI domain|PCI domain profile.|motif in proteasome subunits, Int-6, Nip-1 and TRIP-15|26S proteasome subunit RPN7
Activation of NF-kappaB in B cells	N67_000276	ATP binding|cytoplasm|hydrolase activity|protein catabolic process	Activation of NF-kappaB in B cells| Oxygen-dependent proline hydroxylation of Hypoxia-inducible Factor Alpha| ER-Phagosome pathway| Cross-presentation of soluble exogenous antigens (endosomes)| Autodegradation of Cdh1 by Cdh1:APC/C| SCF-beta-TrCP mediated degradation of Emi1| APC/C:Cdc20 mediated degradation of Securin| APC/C:Cdh1 mediated degradation of Cdc20 and other APC/C:Cdh1 targeted protei…	AAA+ ATPase domain|ATPase, AAA-type, core|Proteasomal ATPase OB C-terminal domain|ATPase, AAA-type, conserved site|AAA ATPase, AAA+ lid domain|26S proteasome regulatory subunit P45-like	ATPase family associated with various cellular activities (AAA)|AAA|Proteasomal ATPase OB C-terminal domain|AAA-protein family signature.|AAA+ lid domain|26Sp45: 26S proteasome subunit P45 family
Activation of NF-kappaB in B cells	N67_000509	peptidase activator activity|lysine-acetylated histone binding|proteasome binding	Activation of NF-kappaB in B cells| Oxygen-dependent proline hydroxylation of Hypoxia-inducible Factor Alpha| ER-Phagosome pathway| Cross-presentation of soluble exogenous antigens (endosomes)| SCF-beta-TrCP mediated degradation of Emi1| APC/C:Cdc20 mediated degradation of Securin| APC/C:Cdh1 mediated degradation of Cdc20 and other APC/C:Cdh1 targeted proteins in late mitosis/early G1| Cdc20:Phos…	Proteasome activator complex subunit 4 C-terminal domain|Proteasome activator complex subunit 4	Domain of unknown function (DUF3437)
Activation of NF-kappaB in B cells	N67_000697	endopeptidase activity|threonine-type endopeptidase activity|proteasome core complex|proteolysis involved in cellular protein catabolic process	Activation of NF-kappaB in B cells| Oxygen-dependent proline hydroxylation of Hypoxia-inducible Factor Alpha| ER-Phagosome pathway| Cross-presentation of soluble exogenous antigens (endosomes)| Autodegradation of Cdh1 by Cdh1:APC/C| SCF-beta-TrCP mediated degradation of Emi1| APC/C:Cdc20 mediated degradation of Securin| APC/C:Cdh1 mediated degradation of Cdc20 and other APC/C:Cdh1 targeted protei…	Proteasome, subunit alpha/beta|Proteasome B-type subunit|Proteasome beta-type subunit, conserved site|Peptidase T1A, proteasome beta-subunit|Nucleophile aminohydrolases, N-terminal	Proteasome subunit|proteasome_beta_type_5|Proteasome beta-type subunit profile.|Proteasome beta-type subunits signature.|Proteasome component signature
Activation of NF-kappaB in B cells	N67_000728	ATP binding|cytoplasm|hydrolase activity|protein catabolic process	Activation of NF-kappaB in B cells| Oxygen-dependent proline hydroxylation of Hypoxia-inducible Factor Alpha| ER-Phagosome pathway| Cross-presentation of soluble exogenous antigens (endosomes)| Autodegradation of Cdh1 by Cdh1:APC/C| SCF-beta-TrCP mediated degradation of Emi1| APC/C:Cdc20 mediated degradation of Securin| APC/C:Cdh1 mediated degradation of Cdc20 and other APC/C:Cdh1 targeted protei…	AAA ATPase, AAA+ lid domain|Proteasomal ATPase OB C-terminal domain|AAA+ ATPase domain|ATPase, AAA-type, conserved site|ATPase, AAA-type, core|26S proteasome regulatory subunit P45-like	AAA+ lid domain|Proteasomal ATPase OB C-terminal domain|AAA|AAA-protein family signature.|ATPase family associated with various cellular activities (AAA)|26Sp45: 26S proteasome subunit P45 family
Activation of NF-kappaB in B cells	N67_000908		Activation of NF-kappaB in B cells| Oxygen-dependent proline hydroxylation of Hypoxia-inducible Factor Alpha| ER-Phagosome pathway| Cross-presentation of soluble exogenous antigens (endosomes)| Autodegradation of Cdh1 by Cdh1:APC/C| SCF-beta-TrCP mediated degradation of Emi1| APC/C:Cdc20 mediated degradation of Securin| APC/C:Cdh1 mediated degradation of Cdc20 and other APC/C:Cdh1 targeted protei…	Proteasome component (PCI) domain|26S Proteasome non-ATPase regulatory subunit 13	motif in proteasome subunits, Int-6, Nip-1 and TRIP-15|PCI domain
Activation of NF-kappaB in B cells	N67_001466	endopeptidase activity|threonine-type endopeptidase activity|proteasome core complex|proteolysis involved in cellular protein catabolic process	Activation of NF-kappaB in B cells| Oxygen-dependent proline hydroxylation of Hypoxia-inducible Factor Alpha| ER-Phagosome pathway| Cross-presentation of soluble exogenous antigens (endosomes)| Autodegradation of Cdh1 by Cdh1:APC/C| SCF-beta-TrCP mediated degradation of Emi1| APC/C:Cdc20 mediated degradation of Securin| APC/C:Cdh1 mediated degradation of Cdc20 and other APC/C:Cdh1 targeted protei…	Proteasome subunit beta 2|Proteasome beta-type subunit, conserved site|Nucleophile aminohydrolases, N-terminal|Proteasome, subunit alpha/beta	Proteasome beta-type subunits signature.|proteasome_beta_type_2|Proteasome subunit
Activation of NF-kappaB in B cells	N67_001507	proteasome complex|enzyme regulator activity|regulation of protein catabolic process	Activation of NF-kappaB in B cells| Oxygen-dependent proline hydroxylation of Hypoxia-inducible Factor Alpha| ER-Phagosome pathway| Cross-presentation of soluble exogenous antigens (endosomes)| Autodegradation of Cdh1 by Cdh1:APC/C| SCF-beta-TrCP mediated degradation of Emi1| APC/C:Cdc20 mediated degradation of Securin| APC/C:Cdh1 mediated degradation of Cdc20 and other APC/C:Cdh1 targeted protei…	Armadillo-like helical|26S Proteasome non-ATPase regulatory subunit 1|26S proteasome regulatory subunit RPN2, C-terminal|Proteasome/cyclosome repeat|PBS lyase HEAT-like repeat|26S proteasome regulatory complex, non-ATPase subcomplex, Rpn2/Psmd1 subunit	26S proteasome regulatory subunit RPN2 C-terminal domain|Proteasome/cyclosome repeat|E-Z type HEAT repeats|HEAT repeats
Activation of NF-kappaB in B cells	N67_001583	endopeptidase activity|threonine-type endopeptidase activity|proteasome core complex|ubiquitin-dependent protein catabolic process|proteasome core complex, alpha-subunit complex|proteolysis involved in cellular protein catabolic process	Activation of NF-kappaB in B cells| Oxygen-dependent proline hydroxylation of Hypoxia-inducible Factor Alpha| ER-Phagosome pathway| Cross-presentation of soluble exogenous antigens (endosomes)| Autodegradation of Cdh1 by Cdh1:APC/C| SCF-beta-TrCP mediated degradation of Emi1| APC/C:Cdc20 mediated degradation of Securin| APC/C:Cdh1 mediated degradation of Cdc20 and other APC/C:Cdh1 targeted protei…	Proteasome alpha-subunit, N-terminal domain|Proteasome subunit alpha 1|Proteasome, subunit alpha/beta|Proteasome alpha-type subunit|Nucleophile aminohydrolases, N-terminal	Proteasome subunit|Proteasome alpha-type subunit profile.|Proteasome subunit A N-terminal signature|proteasome_alpha_type_1
Activation of NF-kappaB in B cells	N67_001700	ubiquitin-dependent protein catabolic process	Activation of NF-kappaB in B cells| Prolactin receptor signaling| SCF-beta-TrCP mediated degradation of Emi1| Vpu mediated degradation of CD4| SCF(Skp2)-mediated degradation of p27/p21| Degradation of beta-catenin by the destruction complex| Downstream TCR signaling| NOTCH1 Intracellular Domain Regulates Transcription| Regulation of PLK1 Activity at G2/M Transition| Constitutive Signaling by NOTC…	SKP1 component, POZ domain|S-phase kinase-associated protein 1-like|S-phase kinase-associated protein 1|SKP1 component, dimerisation	Skp1 family, tetramerisation domain|BTB_POZ_SKP1|Skp1 family, dimerisation domain
Activation of NF-kappaB in B cells	N67_001710	protein binding|metallopeptidase activity|Lys63-specific deubiquitinase activity	Activation of NF-kappaB in B cells| Oxygen-dependent proline hydroxylation of Hypoxia-inducible Factor Alpha| ER-Phagosome pathway| Cross-presentation of soluble exogenous antigens (endosomes)| Autodegradation of Cdh1 by Cdh1:APC/C| SCF-beta-TrCP mediated degradation of Emi1| APC/C:Cdc20 mediated degradation of Securin| APC/C:Cdh1 mediated degradation of Cdc20 and other APC/C:Cdh1 targeted protei…	MPN domain|26S Proteasome non-ATPase regulatory subunit 14|JAB1/MPN/MOV34 metalloenzyme domain|Rpn11/EIF3F, C-terminal	MPN domain profile.|JAB1/Mov34/MPN/PAD-1 ubiquitin protease|MPN_RPN11_CSN5|Maintenance of mitochondrial structure and function
Activation of NF-kappaB in B cells	N67_001726	threonine-type endopeptidase activity|proteasome core complex|proteasome-mediated ubiquitin-dependent protein catabolic process|proteolysis involved in cellular protein catabolic process	Activation of NF-kappaB in B cells| Oxygen-dependent proline hydroxylation of Hypoxia-inducible Factor Alpha| ER-Phagosome pathway| Cross-presentation of soluble exogenous antigens (endosomes)| Autodegradation of Cdh1 by Cdh1:APC/C| SCF-beta-TrCP mediated degradation of Emi1| APC/C:Cdc20 mediated degradation of Securin| APC/C:Cdh1 mediated degradation of Cdc20 and other APC/C:Cdh1 targeted protei…	Proteasome, subunit alpha/beta|Proteasome subunit beta Pre3|Nucleophile aminohydrolases, N-terminal	Proteasome subunit
Activation of NF-kappaB in B cells	N67_001963	threonine-type endopeptidase activity|proteasome core complex|proteolysis|HslUV protease complex|proteolysis involved in cellular protein catabolic process	Activation of NF-kappaB in B cells| Oxygen-dependent proline hydroxylation of Hypoxia-inducible Factor Alpha| ER-Phagosome pathway| Cross-presentation of soluble exogenous antigens (endosomes)| Autodegradation of Cdh1 by Cdh1:APC/C| SCF-beta-TrCP mediated degradation of Emi1| APC/C:Cdc20 mediated degradation of Securin| APC/C:Cdh1 mediated degradation of Cdc20 and other APC/C:Cdh1 targeted protei…	ATP-dependent protease, HslV subunit|Nucleophile aminohydrolases, N-terminal|Proteasome, subunit alpha/beta|Proteasome B-type subunit	ATP_dep_HslV: ATP-dependent protease HslVU, peptidase subunit|Proteasome subunit|Proteasome beta-type subunit profile.|protease_HslV
Activation of NF-kappaB in B cells	N67_002329	ATP binding|cytoplasm|hydrolase activity|protein catabolic process|proteasome-activating ATPase activity	Activation of NF-kappaB in B cells| Oxygen-dependent proline hydroxylation of Hypoxia-inducible Factor Alpha| ER-Phagosome pathway| Cross-presentation of soluble exogenous antigens (endosomes)| Autodegradation of Cdh1 by Cdh1:APC/C| SCF-beta-TrCP mediated degradation of Emi1| APC/C:Cdc20 mediated degradation of Securin| APC/C:Cdh1 mediated degradation of Cdc20 and other APC/C:Cdh1 targeted protei…	ATPase, AAA-type, core|Proteasomal ATPase OB C-terminal domain|26S proteasome regulatory subunit P45-like|ATPase, AAA-type, conserved site|AAA+ ATPase domain|AAA ATPase, AAA+ lid domain|26S Proteasome regulatory subunit 6B	ATPase family associated with various cellular activities (AAA)|Proteasomal ATPase OB C-terminal domain|26Sp45: 26S proteasome subunit P45 family|AAA|AAA-protein family signature.|AAA+ lid domain
Activation of NF-kappaB in B cells	N67_002487	endopeptidase activity|threonine-type endopeptidase activity|proteasome core complex|proteasome core complex, beta-subunit complex|proteasome-mediated ubiquitin-dependent protein catabolic process|proteolysis involved in cellular protein catabolic process	Activation of NF-kappaB in B cells| Oxygen-dependent proline hydroxylation of Hypoxia-inducible Factor Alpha| ER-Phagosome pathway| Cross-presentation of soluble exogenous antigens (endosomes)| Autodegradation of Cdh1 by Cdh1:APC/C| SCF-beta-TrCP mediated degradation of Emi1| APC/C:Cdc20 mediated degradation of Securin| APC/C:Cdh1 mediated degradation of Cdc20 and other APC/C:Cdh1 targeted protei…	Proteasome B-type subunit|Nucleophile aminohydrolases, N-terminal|Proteasome, subunit alpha/beta|Proteasome beta 3 subunit|Proteasome beta-type subunit, conserved site	Proteasome beta-type subunit profile.|Proteasome subunit|proteasome_beta_type_3|Proteasome beta-type subunits signature.
Activation of NF-kappaB in B cells	N67_002738	endopeptidase activity|threonine-type endopeptidase activity|proteasome core complex|ubiquitin-dependent protein catabolic process|proteasome core complex, alpha-subunit complex|proteasome-mediated ubiquitin-dependent protein catabolic process|proteolysis involved in cellular protein catabolic process	Activation of NF-kappaB in B cells| Oxygen-dependent proline hydroxylation of Hypoxia-inducible Factor Alpha| ER-Phagosome pathway| Cross-presentation of soluble exogenous antigens (endosomes)| Autodegradation of Cdh1 by Cdh1:APC/C| SCF-beta-TrCP mediated degradation of Emi1| APC/C:Cdc20 mediated degradation of Securin| APC/C:Cdh1 mediated degradation of Cdc20 and other APC/C:Cdh1 targeted protei…	Proteasome alpha-subunit, N-terminal domain|Proteasome subunit alpha5|Proteasome, subunit alpha/beta|Nucleophile aminohydrolases, N-terminal|Proteasome alpha-type subunit	Proteasome subunit A N-terminal signature|Proteasome alpha-type subunits signature.|proteasome_alpha_type_5|Proteasome subunit|Proteasome alpha-type subunit profile.
Activation of NF-kappaB in B cells	N67_002863	endopeptidase activity|threonine-type endopeptidase activity|proteasome core complex|ubiquitin-dependent protein catabolic process|proteasome core complex, alpha-subunit complex|proteolysis involved in cellular protein catabolic process	Activation of NF-kappaB in B cells| Oxygen-dependent proline hydroxylation of Hypoxia-inducible Factor Alpha| ER-Phagosome pathway| Cross-presentation of soluble exogenous antigens (endosomes)| Autodegradation of Cdh1 by Cdh1:APC/C| SCF-beta-TrCP mediated degradation of Emi1| APC/C:Cdc20 mediated degradation of Securin| APC/C:Cdh1 mediated degradation of Cdc20 and other APC/C:Cdh1 targeted protei…	Nucleophile aminohydrolases, N-terminal|Proteasome alpha-type subunit|Proteasome alpha-subunit, N-terminal domain|Proteasome, subunit alpha/beta|Proteasome subunit alpha2	proteasome_alpha_type_2|Proteasome alpha-type subunit profile.|Proteasome subunit A N-terminal signature|Proteasome subunit
Activation of NF-kappaB in B cells	N67_002919		Activation of NF-kappaB in B cells| Oxygen-dependent proline hydroxylation of Hypoxia-inducible Factor Alpha| ER-Phagosome pathway| Cross-presentation of soluble exogenous antigens (endosomes)| Autodegradation of Cdh1 by Cdh1:APC/C| SCF-beta-TrCP mediated degradation of Emi1| APC/C:Cdc20 mediated degradation of Securin| APC/C:Cdh1 mediated degradation of Cdc20 and other APC/C:Cdh1 targeted protei…	26S proteasome regulatory subunit RPN5, C-terminal domain|26S Proteasome non-ATPase regulatory subunit 12/COP9 signalosome complex subunit 4|Proteasome component (PCI) domain|26S Proteasome non-ATPase regulatory subunit 12|Winged helix-like DNA-binding domain superfamily	26S proteasome regulatory subunit RPN5 C-terminal domain|PCI domain profile.|PCI domain|motif in proteasome subunits, Int-6, Nip-1 and TRIP-15
Activation of NF-kappaB in B cells	N67_003190	endopeptidase activity|threonine-type endopeptidase activity|proteasome core complex|proteolysis involved in cellular protein catabolic process	Activation of NF-kappaB in B cells| Oxygen-dependent proline hydroxylation of Hypoxia-inducible Factor Alpha| ER-Phagosome pathway| Cross-presentation of soluble exogenous antigens (endosomes)| Autodegradation of Cdh1 by Cdh1:APC/C| SCF-beta-TrCP mediated degradation of Emi1| APC/C:Cdc20 mediated degradation of Securin| APC/C:Cdh1 mediated degradation of Cdc20 and other APC/C:Cdh1 targeted protei…	Proteasome, subunit alpha/beta|Proteasome beta-type subunit, conserved site|Proteasome subunit beta 7|Proteasome B-type subunit|Nucleophile aminohydrolases, N-terminal|Peptidase T1A, proteasome beta-subunit	Proteasome subunit|Proteasome beta-type subunits signature.|proteasome_beta_type_7|Proteasome beta-type subunit profile.|Proteasome component signature
Activation of NF-kappaB in B cells	N67_003578		Activation of NF-kappaB in B cells| Oxygen-dependent proline hydroxylation of Hypoxia-inducible Factor Alpha| ER-Phagosome pathway| Cross-presentation of soluble exogenous antigens (endosomes)| Autodegradation of Cdh1 by Cdh1:APC/C| SCF-beta-TrCP mediated degradation of Emi1| APC/C:Cdc20 mediated degradation of Securin| APC/C:Cdh1 mediated degradation of Cdc20 and other APC/C:Cdh1 targeted protei…	Proteasome component (PCI) domain|26S proteasome regulatory subunit Rpn6, N-terminal	motif in proteasome subunits, Int-6, Nip-1 and TRIP-15|PCI domain|PCI domain profile.|26S proteasome regulatory subunit RPN6 N-terminal domain
Activation of NF-kappaB in B cells	N67_003579	structural constituent of ribosome|protein binding|ribosome|translation	Translesion synthesis by REV1| Recognition of DNA damage by PCNA-containing replication complex| Translesion Synthesis by POLH| Activation of NF-kappaB in B cells| ISG15 antiviral mechanism| Oxygen-dependent proline hydroxylation of Hypoxia-inducible Factor Alpha| Constitutive Signaling by Ligand-Responsive EGFR Cancer Variants| ER-Phagosome pathway| Downregulation of ERBB4 signaling| Spry regula…	S27a-like superfamily|Ribosomal protein S27a|Ubiquitin-like domain	Ubl_ubiquitin_like|Ribosomal protein S27a|Ubiquitin family|Ubiquitin domain profile.
Activation of NF-kappaB in B cells	N67_003696	ATP binding|cytoplasm|hydrolase activity|protein catabolic process	Activation of NF-kappaB in B cells| Oxygen-dependent proline hydroxylation of Hypoxia-inducible Factor Alpha| ER-Phagosome pathway| Cross-presentation of soluble exogenous antigens (endosomes)| Autodegradation of Cdh1 by Cdh1:APC/C| SCF-beta-TrCP mediated degradation of Emi1| APC/C:Cdc20 mediated degradation of Securin| APC/C:Cdh1 mediated degradation of Cdc20 and other APC/C:Cdh1 targeted protei…	26S proteasome regulatory subunit P45-like|AAA ATPase, AAA+ lid domain|ATPase, AAA-type, core|AAA+ ATPase domain|ATPase, AAA-type, conserved site	26Sp45: 26S proteasome subunit P45 family|AAA+ lid domain|ATPase family associated with various cellular activities (AAA)|AAA|AAA-protein family signature.
Activation of NF-kappaB in B cells	N67_004122	proteasome regulatory particle|proteolysis	Activation of NF-kappaB in B cells| Oxygen-dependent proline hydroxylation of Hypoxia-inducible Factor Alpha| ER-Phagosome pathway| Cross-presentation of soluble exogenous antigens (endosomes)| Autodegradation of Cdh1 by Cdh1:APC/C| SCF-beta-TrCP mediated degradation of Emi1| APC/C:Cdc20 mediated degradation of Securin| APC/C:Cdh1 mediated degradation of Cdc20 and other APC/C:Cdh1 targeted protei…	CSN8/PSMD8/EIF3K|Proteasome component (PCI) domain|26S proteasome non-ATPase regulatory subunit Rpn12	CSN8/PSMD8/EIF3K family|PCI domain profile.
Activation of NF-kappaB in B cells	N67_004247	protein binding|proteasome regulatory particle	Activation of NF-kappaB in B cells| Oxygen-dependent proline hydroxylation of Hypoxia-inducible Factor Alpha| ER-Phagosome pathway| Cross-presentation of soluble exogenous antigens (endosomes)| Autodegradation of Cdh1 by Cdh1:APC/C| SCF-beta-TrCP mediated degradation of Emi1| APC/C:Cdc20 mediated degradation of Securin| APC/C:Cdh1 mediated degradation of Cdc20 and other APC/C:Cdh1 targeted protei…	26S Proteasome non-ATPase regulatory subunit 7/8|JAB1/MPN/MOV34 metalloenzyme domain|MPN domain|Rpn11/EIF3F, C-terminal	MPN_RPN7_8|JAB1/Mov34/MPN/PAD-1 ubiquitin protease|MPN domain profile.|Maintenance of mitochondrial structure and function
Activation of NF-kappaB in B cells	N67_004346	endopeptidase activity|threonine-type endopeptidase activity|proteasome core complex|proteolysis involved in cellular protein catabolic process	Activation of NF-kappaB in B cells| Oxygen-dependent proline hydroxylation of Hypoxia-inducible Factor Alpha| ER-Phagosome pathway| Cross-presentation of soluble exogenous antigens (endosomes)| Autodegradation of Cdh1 by Cdh1:APC/C| SCF-beta-TrCP mediated degradation of Emi1| APC/C:Cdc20 mediated degradation of Securin| APC/C:Cdh1 mediated degradation of Cdc20 and other APC/C:Cdh1 targeted protei…	Nucleophile aminohydrolases, N-terminal|Proteasome, subunit alpha/beta|Proteasome beta-type subunit, conserved site|Proteasome subunit beta 4	Proteasome subunit|Proteasome beta-type subunits signature.|proteasome_beta_type_4
Activation of NF-kappaB in B cells	N67_004467	endopeptidase activity|threonine-type endopeptidase activity|proteasome core complex|ubiquitin-dependent protein catabolic process|proteasome core complex, alpha-subunit complex|proteolysis involved in cellular protein catabolic process	Activation of NF-kappaB in B cells| Oxygen-dependent proline hydroxylation of Hypoxia-inducible Factor Alpha| ER-Phagosome pathway| Cross-presentation of soluble exogenous antigens (endosomes)| Autodegradation of Cdh1 by Cdh1:APC/C| SCF-beta-TrCP mediated degradation of Emi1| APC/C:Cdc20 mediated degradation of Securin| APC/C:Cdh1 mediated degradation of Cdc20 and other APC/C:Cdh1 targeted protei…	Proteasome alpha-type subunit|Proteasome alpha-subunit, N-terminal domain|Proteasome, subunit alpha/beta|Nucleophile aminohydrolases, N-terminal	Proteasome alpha-type subunit profile.|Proteasome alpha-type subunits signature.|Proteasome subunit|Proteasome subunit A N-terminal signature|proteasome_alpha_type_7
Activation of NF-kappaB in B cells	N67_004468	endopeptidase activity|threonine-type endopeptidase activity|proteasome core complex|ubiquitin-dependent protein catabolic process|proteasome core complex, alpha-subunit complex|proteolysis involved in cellular protein catabolic process	Activation of NF-kappaB in B cells| Oxygen-dependent proline hydroxylation of Hypoxia-inducible Factor Alpha| ER-Phagosome pathway| Cross-presentation of soluble exogenous antigens (endosomes)| Autodegradation of Cdh1 by Cdh1:APC/C| SCF-beta-TrCP mediated degradation of Emi1| APC/C:Cdc20 mediated degradation of Securin| APC/C:Cdh1 mediated degradation of Cdc20 and other APC/C:Cdh1 targeted protei…	Proteasome, subunit alpha/beta|Proteasome alpha-subunit, N-terminal domain|Nucleophile aminohydrolases, N-terminal|Proteasome alpha-type subunit	Proteasome subunit|Proteasome subunit A N-terminal signature|Proteasome alpha-type subunit profile.|Proteasome alpha-type subunits signature.|proteasome_alpha_type_4
Activation of NF-kappaB in B cells	N67_004565	endopeptidase activity|threonine-type endopeptidase activity|proteasome core complex|ubiquitin-dependent protein catabolic process|proteasome core complex, alpha-subunit complex|proteolysis involved in cellular protein catabolic process	Activation of NF-kappaB in B cells| Oxygen-dependent proline hydroxylation of Hypoxia-inducible Factor Alpha| ER-Phagosome pathway| Cross-presentation of soluble exogenous antigens (endosomes)| Autodegradation of Cdh1 by Cdh1:APC/C| SCF-beta-TrCP mediated degradation of Emi1| APC/C:Cdc20 mediated degradation of Securin| APC/C:Cdh1 mediated degradation of Cdc20 and other APC/C:Cdh1 targeted protei…	Nucleophile aminohydrolases, N-terminal|Proteasome alpha-subunit, N-terminal domain|Proteasome subunit alpha6|Proteasome, subunit alpha/beta|Proteasome alpha-type subunit	proteasome_alpha_type_6|Proteasome subunit|Proteasome alpha-type subunit profile.|Proteasome subunit A N-terminal signature
Activation of NF-kappaB in B cells	N67_004752	ATP binding|cytoplasm|hydrolase activity|protein catabolic process	Activation of NF-kappaB in B cells| Oxygen-dependent proline hydroxylation of Hypoxia-inducible Factor Alpha| ER-Phagosome pathway| Cross-presentation of soluble exogenous antigens (endosomes)| Autodegradation of Cdh1 by Cdh1:APC/C| SCF-beta-TrCP mediated degradation of Emi1| APC/C:Cdc20 mediated degradation of Securin| APC/C:Cdh1 mediated degradation of Cdc20 and other APC/C:Cdh1 targeted protei…	26S proteasome regulatory subunit P45-like|AAA+ ATPase domain|ATPase, AAA-type, conserved site|Proteasomal ATPase OB C-terminal domain|AAA ATPase, AAA+ lid domain|ATPase, AAA-type, core	26Sp45: 26S proteasome subunit P45 family|AAA-protein family signature.|Proteasomal ATPase OB C-terminal domain|AAA+ lid domain|ATPase family associated with various cellular activities (AAA)|AAA
Activation of NF-kappaB in B cells	N67_004822	proteasome complex|enzyme regulator activity|regulation of protein catabolic process	Activation of NF-kappaB in B cells| Oxygen-dependent proline hydroxylation of Hypoxia-inducible Factor Alpha| ER-Phagosome pathway| Cross-presentation of soluble exogenous antigens (endosomes)| Autodegradation of Cdh1 by Cdh1:APC/C| SCF-beta-TrCP mediated degradation of Emi1| APC/C:Cdc20 mediated degradation of Securin| APC/C:Cdh1 mediated degradation of Cdc20 and other APC/C:Cdh1 targeted protei…	Armadillo-like helical|26S proteasome regulatory complex, non-ATPase subcomplex, Rpn1 subunit|RPN1/RPN2, N-terminal|Proteasome/cyclosome repeat|26S proteasome non-ATPase regulatory subunit RPN1, C-terminal	RPN1/RPN2 N-terminal domain|Proteasome/cyclosome repeat|26S proteasome non-ATPase regulatory subunit RPN1 C-terminal
Activation of NF-kappaB in B cells	N67_004943	endopeptidase activity|threonine-type endopeptidase activity|proteasome core complex|proteolysis involved in cellular protein catabolic process	Activation of NF-kappaB in B cells| Oxygen-dependent proline hydroxylation of Hypoxia-inducible Factor Alpha| ER-Phagosome pathway| Cross-presentation of soluble exogenous antigens (endosomes)| Autodegradation of Cdh1 by Cdh1:APC/C| SCF-beta-TrCP mediated degradation of Emi1| APC/C:Cdc20 mediated degradation of Securin| APC/C:Cdh1 mediated degradation of Cdc20 and other APC/C:Cdh1 targeted protei…	Proteasome B-type subunit|Proteasome, subunit alpha/beta|Proteasome beta-type subunit, conserved site|Proteasome subunit beta 1|Nucleophile aminohydrolases, N-terminal	Proteasome beta-type subunit profile.|Proteasome subunit|proteasome_beta_type_1|Proteasome beta-type subunits signature.
Activation of NF-kappaB in B cells	N67_004957	protein binding|proteasome regulatory particle assembly	Activation of NF-kappaB in B cells| Oxygen-dependent proline hydroxylation of Hypoxia-inducible Factor Alpha| ER-Phagosome pathway| Cross-presentation of soluble exogenous antigens (endosomes)| Autodegradation of Cdh1 by Cdh1:APC/C| SCF-beta-TrCP mediated degradation of Emi1| APC/C:Cdc20 mediated degradation of Securin| APC/C:Cdh1 mediated degradation of Cdc20 and other APC/C:Cdh1 targeted protei…	PDZ superfamily|Nas2, N-terminal|26S Proteasome non-ATPase regulatory subunit 9	Nas2 N_terminal domain
Activation of NF-kappaB in B cells	N67_004966	endopeptidase activity|threonine-type endopeptidase activity|proteasome core complex|ubiquitin-dependent protein catabolic process|proteasome core complex, alpha-subunit complex|proteolysis involved in cellular protein catabolic process	Activation of NF-kappaB in B cells| Oxygen-dependent proline hydroxylation of Hypoxia-inducible Factor Alpha| ER-Phagosome pathway| Cross-presentation of soluble exogenous antigens (endosomes)| Autodegradation of Cdh1 by Cdh1:APC/C| SCF-beta-TrCP mediated degradation of Emi1| APC/C:Cdc20 mediated degradation of Securin| APC/C:Cdh1 mediated degradation of Cdc20 and other APC/C:Cdh1 targeted protei…	Proteasome subunit alpha 3|Proteasome alpha-subunit, N-terminal domain|Nucleophile aminohydrolases, N-terminal|Proteasome, subunit alpha/beta	Proteasome subunit A N-terminal signature|Proteasome subunit
Activation of NF-kappaB in B cells	N67_005012	proteasome activator complex	Activation of NF-kappaB in B cells| Oxygen-dependent proline hydroxylation of Hypoxia-inducible Factor Alpha| ER-Phagosome pathway| Cross-presentation of soluble exogenous antigens (endosomes)| Autodegradation of Cdh1 by Cdh1:APC/C| SCF-beta-TrCP mediated degradation of Emi1| APC/C:Cdc20 mediated degradation of Securin| APC/C:Cdh1 mediated degradation of Cdc20 and other APC/C:Cdh1 targeted protei…	Proteasome activator PA28|Proteasome activator PA28, C-terminal domain superfamily|Proteasome activator PA28, C-terminal domain	Proteasome activator pa28 beta subunit
Vpu mediated degradation of CD4	N67_000073	proteasome complex|enzyme regulator activity|regulation of protein catabolic process	Activation of NF-kappaB in B cells| Oxygen-dependent proline hydroxylation of Hypoxia-inducible Factor Alpha| ER-Phagosome pathway| Cross-presentation of soluble exogenous antigens (endosomes)| Autodegradation of Cdh1 by Cdh1:APC/C| SCF-beta-TrCP mediated degradation of Emi1| APC/C:Cdc20 mediated degradation of Securin| APC/C:Cdh1 mediated degradation of Cdc20 and other APC/C:Cdh1 targeted protei…	Proteasome component (PCI) domain|26S proteasome non-ATPase regulatory subunit 3|26S proteasome regulatory subunit, C-terminal	motif in proteasome subunits, Int-6, Nip-1 and TRIP-15|PCI domain|Proteasome regulatory subunit C-terminal|PCI domain profile.
Vpu mediated degradation of CD4	N67_000266	enzyme regulator activity	Activation of NF-kappaB in B cells| Oxygen-dependent proline hydroxylation of Hypoxia-inducible Factor Alpha| ER-Phagosome pathway| Cross-presentation of soluble exogenous antigens (endosomes)| Autodegradation of Cdh1 by Cdh1:APC/C| SCF-beta-TrCP mediated degradation of Emi1| APC/C:Cdc20 mediated degradation of Securin| APC/C:Cdh1 mediated degradation of Cdc20 and other APC/C:Cdh1 targeted protei…	Proteasome component (PCI) domain|26S Proteasome non-ATPase regulatory subunit 6|26S proteasome regulatory subunit Rpn7/COP9 signalosome complex subunit 1	PCI domain|PCI domain profile.|motif in proteasome subunits, Int-6, Nip-1 and TRIP-15|26S proteasome subunit RPN7
Vpu mediated degradation of CD4	N67_000276	ATP binding|cytoplasm|hydrolase activity|protein catabolic process	Activation of NF-kappaB in B cells| Oxygen-dependent proline hydroxylation of Hypoxia-inducible Factor Alpha| ER-Phagosome pathway| Cross-presentation of soluble exogenous antigens (endosomes)| Autodegradation of Cdh1 by Cdh1:APC/C| SCF-beta-TrCP mediated degradation of Emi1| APC/C:Cdc20 mediated degradation of Securin| APC/C:Cdh1 mediated degradation of Cdc20 and other APC/C:Cdh1 targeted protei…	AAA+ ATPase domain|ATPase, AAA-type, core|Proteasomal ATPase OB C-terminal domain|ATPase, AAA-type, conserved site|AAA ATPase, AAA+ lid domain|26S proteasome regulatory subunit P45-like	ATPase family associated with various cellular activities (AAA)|AAA|Proteasomal ATPase OB C-terminal domain|AAA-protein family signature.|AAA+ lid domain|26Sp45: 26S proteasome subunit P45 family
Vpu mediated degradation of CD4	N67_000509	peptidase activator activity|lysine-acetylated histone binding|proteasome binding	Activation of NF-kappaB in B cells| Oxygen-dependent proline hydroxylation of Hypoxia-inducible Factor Alpha| ER-Phagosome pathway| Cross-presentation of soluble exogenous antigens (endosomes)| SCF-beta-TrCP mediated degradation of Emi1| APC/C:Cdc20 mediated degradation of Securin| APC/C:Cdh1 mediated degradation of Cdc20 and other APC/C:Cdh1 targeted proteins in late mitosis/early G1| Cdc20:Phos…	Proteasome activator complex subunit 4 C-terminal domain|Proteasome activator complex subunit 4	Domain of unknown function (DUF3437)
Vpu mediated degradation of CD4	N67_000697	endopeptidase activity|threonine-type endopeptidase activity|proteasome core complex|proteolysis involved in cellular protein catabolic process	Activation of NF-kappaB in B cells| Oxygen-dependent proline hydroxylation of Hypoxia-inducible Factor Alpha| ER-Phagosome pathway| Cross-presentation of soluble exogenous antigens (endosomes)| Autodegradation of Cdh1 by Cdh1:APC/C| SCF-beta-TrCP mediated degradation of Emi1| APC/C:Cdc20 mediated degradation of Securin| APC/C:Cdh1 mediated degradation of Cdc20 and other APC/C:Cdh1 targeted protei…	Proteasome, subunit alpha/beta|Proteasome B-type subunit|Proteasome beta-type subunit, conserved site|Peptidase T1A, proteasome beta-subunit|Nucleophile aminohydrolases, N-terminal	Proteasome subunit|proteasome_beta_type_5|Proteasome beta-type subunit profile.|Proteasome beta-type subunits signature.|Proteasome component signature
Vpu mediated degradation of CD4	N67_000728	ATP binding|cytoplasm|hydrolase activity|protein catabolic process	Activation of NF-kappaB in B cells| Oxygen-dependent proline hydroxylation of Hypoxia-inducible Factor Alpha| ER-Phagosome pathway| Cross-presentation of soluble exogenous antigens (endosomes)| Autodegradation of Cdh1 by Cdh1:APC/C| SCF-beta-TrCP mediated degradation of Emi1| APC/C:Cdc20 mediated degradation of Securin| APC/C:Cdh1 mediated degradation of Cdc20 and other APC/C:Cdh1 targeted protei…	AAA ATPase, AAA+ lid domain|Proteasomal ATPase OB C-terminal domain|AAA+ ATPase domain|ATPase, AAA-type, conserved site|ATPase, AAA-type, core|26S proteasome regulatory subunit P45-like	AAA+ lid domain|Proteasomal ATPase OB C-terminal domain|AAA|AAA-protein family signature.|ATPase family associated with various cellular activities (AAA)|26Sp45: 26S proteasome subunit P45 family
Vpu mediated degradation of CD4	N67_000908		Activation of NF-kappaB in B cells| Oxygen-dependent proline hydroxylation of Hypoxia-inducible Factor Alpha| ER-Phagosome pathway| Cross-presentation of soluble exogenous antigens (endosomes)| Autodegradation of Cdh1 by Cdh1:APC/C| SCF-beta-TrCP mediated degradation of Emi1| APC/C:Cdc20 mediated degradation of Securin| APC/C:Cdh1 mediated degradation of Cdc20 and other APC/C:Cdh1 targeted protei…	Proteasome component (PCI) domain|26S Proteasome non-ATPase regulatory subunit 13	motif in proteasome subunits, Int-6, Nip-1 and TRIP-15|PCI domain
Vpu mediated degradation of CD4	N67_001466	endopeptidase activity|threonine-type endopeptidase activity|proteasome core complex|proteolysis involved in cellular protein catabolic process	Activation of NF-kappaB in B cells| Oxygen-dependent proline hydroxylation of Hypoxia-inducible Factor Alpha| ER-Phagosome pathway| Cross-presentation of soluble exogenous antigens (endosomes)| Autodegradation of Cdh1 by Cdh1:APC/C| SCF-beta-TrCP mediated degradation of Emi1| APC/C:Cdc20 mediated degradation of Securin| APC/C:Cdh1 mediated degradation of Cdc20 and other APC/C:Cdh1 targeted protei…	Proteasome subunit beta 2|Proteasome beta-type subunit, conserved site|Nucleophile aminohydrolases, N-terminal|Proteasome, subunit alpha/beta	Proteasome beta-type subunits signature.|proteasome_beta_type_2|Proteasome subunit
Vpu mediated degradation of CD4	N67_001507	proteasome complex|enzyme regulator activity|regulation of protein catabolic process	Activation of NF-kappaB in B cells| Oxygen-dependent proline hydroxylation of Hypoxia-inducible Factor Alpha| ER-Phagosome pathway| Cross-presentation of soluble exogenous antigens (endosomes)| Autodegradation of Cdh1 by Cdh1:APC/C| SCF-beta-TrCP mediated degradation of Emi1| APC/C:Cdc20 mediated degradation of Securin| APC/C:Cdh1 mediated degradation of Cdc20 and other APC/C:Cdh1 targeted protei…	Armadillo-like helical|26S Proteasome non-ATPase regulatory subunit 1|26S proteasome regulatory subunit RPN2, C-terminal|Proteasome/cyclosome repeat|PBS lyase HEAT-like repeat|26S proteasome regulatory complex, non-ATPase subcomplex, Rpn2/Psmd1 subunit	26S proteasome regulatory subunit RPN2 C-terminal domain|Proteasome/cyclosome repeat|E-Z type HEAT repeats|HEAT repeats
Vpu mediated degradation of CD4	N67_001583	endopeptidase activity|threonine-type endopeptidase activity|proteasome core complex|ubiquitin-dependent protein catabolic process|proteasome core complex, alpha-subunit complex|proteolysis involved in cellular protein catabolic process	Activation of NF-kappaB in B cells| Oxygen-dependent proline hydroxylation of Hypoxia-inducible Factor Alpha| ER-Phagosome pathway| Cross-presentation of soluble exogenous antigens (endosomes)| Autodegradation of Cdh1 by Cdh1:APC/C| SCF-beta-TrCP mediated degradation of Emi1| APC/C:Cdc20 mediated degradation of Securin| APC/C:Cdh1 mediated degradation of Cdc20 and other APC/C:Cdh1 targeted protei…	Proteasome alpha-subunit, N-terminal domain|Proteasome subunit alpha 1|Proteasome, subunit alpha/beta|Proteasome alpha-type subunit|Nucleophile aminohydrolases, N-terminal	Proteasome subunit|Proteasome alpha-type subunit profile.|Proteasome subunit A N-terminal signature|proteasome_alpha_type_1
Vpu mediated degradation of CD4	N67_001700	ubiquitin-dependent protein catabolic process	Activation of NF-kappaB in B cells| Prolactin receptor signaling| SCF-beta-TrCP mediated degradation of Emi1| Vpu mediated degradation of CD4| SCF(Skp2)-mediated degradation of p27/p21| Degradation of beta-catenin by the destruction complex| Downstream TCR signaling| NOTCH1 Intracellular Domain Regulates Transcription| Regulation of PLK1 Activity at G2/M Transition| Constitutive Signaling by NOTC…	SKP1 component, POZ domain|S-phase kinase-associated protein 1-like|S-phase kinase-associated protein 1|SKP1 component, dimerisation	Skp1 family, tetramerisation domain|BTB_POZ_SKP1|Skp1 family, dimerisation domain
Vpu mediated degradation of CD4	N67_001710	protein binding|metallopeptidase activity|Lys63-specific deubiquitinase activity	Activation of NF-kappaB in B cells| Oxygen-dependent proline hydroxylation of Hypoxia-inducible Factor Alpha| ER-Phagosome pathway| Cross-presentation of soluble exogenous antigens (endosomes)| Autodegradation of Cdh1 by Cdh1:APC/C| SCF-beta-TrCP mediated degradation of Emi1| APC/C:Cdc20 mediated degradation of Securin| APC/C:Cdh1 mediated degradation of Cdc20 and other APC/C:Cdh1 targeted protei…	MPN domain|26S Proteasome non-ATPase regulatory subunit 14|JAB1/MPN/MOV34 metalloenzyme domain|Rpn11/EIF3F, C-terminal	MPN domain profile.|JAB1/Mov34/MPN/PAD-1 ubiquitin protease|MPN_RPN11_CSN5|Maintenance of mitochondrial structure and function
Vpu mediated degradation of CD4	N67_001726	threonine-type endopeptidase activity|proteasome core complex|proteasome-mediated ubiquitin-dependent protein catabolic process|proteolysis involved in cellular protein catabolic process	Activation of NF-kappaB in B cells| Oxygen-dependent proline hydroxylation of Hypoxia-inducible Factor Alpha| ER-Phagosome pathway| Cross-presentation of soluble exogenous antigens (endosomes)| Autodegradation of Cdh1 by Cdh1:APC/C| SCF-beta-TrCP mediated degradation of Emi1| APC/C:Cdc20 mediated degradation of Securin| APC/C:Cdh1 mediated degradation of Cdc20 and other APC/C:Cdh1 targeted protei…	Proteasome, subunit alpha/beta|Proteasome subunit beta Pre3|Nucleophile aminohydrolases, N-terminal	Proteasome subunit
Vpu mediated degradation of CD4	N67_001963	threonine-type endopeptidase activity|proteasome core complex|proteolysis|HslUV protease complex|proteolysis involved in cellular protein catabolic process	Activation of NF-kappaB in B cells| Oxygen-dependent proline hydroxylation of Hypoxia-inducible Factor Alpha| ER-Phagosome pathway| Cross-presentation of soluble exogenous antigens (endosomes)| Autodegradation of Cdh1 by Cdh1:APC/C| SCF-beta-TrCP mediated degradation of Emi1| APC/C:Cdc20 mediated degradation of Securin| APC/C:Cdh1 mediated degradation of Cdc20 and other APC/C:Cdh1 targeted protei…	ATP-dependent protease, HslV subunit|Nucleophile aminohydrolases, N-terminal|Proteasome, subunit alpha/beta|Proteasome B-type subunit	ATP_dep_HslV: ATP-dependent protease HslVU, peptidase subunit|Proteasome subunit|Proteasome beta-type subunit profile.|protease_HslV
Vpu mediated degradation of CD4	N67_002329	ATP binding|cytoplasm|hydrolase activity|protein catabolic process|proteasome-activating ATPase activity	Activation of NF-kappaB in B cells| Oxygen-dependent proline hydroxylation of Hypoxia-inducible Factor Alpha| ER-Phagosome pathway| Cross-presentation of soluble exogenous antigens (endosomes)| Autodegradation of Cdh1 by Cdh1:APC/C| SCF-beta-TrCP mediated degradation of Emi1| APC/C:Cdc20 mediated degradation of Securin| APC/C:Cdh1 mediated degradation of Cdc20 and other APC/C:Cdh1 targeted protei…	ATPase, AAA-type, core|Proteasomal ATPase OB C-terminal domain|26S proteasome regulatory subunit P45-like|ATPase, AAA-type, conserved site|AAA+ ATPase domain|AAA ATPase, AAA+ lid domain|26S Proteasome regulatory subunit 6B	ATPase family associated with various cellular activities (AAA)|Proteasomal ATPase OB C-terminal domain|26Sp45: 26S proteasome subunit P45 family|AAA|AAA-protein family signature.|AAA+ lid domain
Vpu mediated degradation of CD4	N67_002487	endopeptidase activity|threonine-type endopeptidase activity|proteasome core complex|proteasome core complex, beta-subunit complex|proteasome-mediated ubiquitin-dependent protein catabolic process|proteolysis involved in cellular protein catabolic process	Activation of NF-kappaB in B cells| Oxygen-dependent proline hydroxylation of Hypoxia-inducible Factor Alpha| ER-Phagosome pathway| Cross-presentation of soluble exogenous antigens (endosomes)| Autodegradation of Cdh1 by Cdh1:APC/C| SCF-beta-TrCP mediated degradation of Emi1| APC/C:Cdc20 mediated degradation of Securin| APC/C:Cdh1 mediated degradation of Cdc20 and other APC/C:Cdh1 targeted protei…	Proteasome B-type subunit|Nucleophile aminohydrolases, N-terminal|Proteasome, subunit alpha/beta|Proteasome beta 3 subunit|Proteasome beta-type subunit, conserved site	Proteasome beta-type subunit profile.|Proteasome subunit|proteasome_beta_type_3|Proteasome beta-type subunits signature.
Vpu mediated degradation of CD4	N67_002738	endopeptidase activity|threonine-type endopeptidase activity|proteasome core complex|ubiquitin-dependent protein catabolic process|proteasome core complex, alpha-subunit complex|proteasome-mediated ubiquitin-dependent protein catabolic process|proteolysis involved in cellular protein catabolic process	Activation of NF-kappaB in B cells| Oxygen-dependent proline hydroxylation of Hypoxia-inducible Factor Alpha| ER-Phagosome pathway| Cross-presentation of soluble exogenous antigens (endosomes)| Autodegradation of Cdh1 by Cdh1:APC/C| SCF-beta-TrCP mediated degradation of Emi1| APC/C:Cdc20 mediated degradation of Securin| APC/C:Cdh1 mediated degradation of Cdc20 and other APC/C:Cdh1 targeted protei…	Proteasome alpha-subunit, N-terminal domain|Proteasome subunit alpha5|Proteasome, subunit alpha/beta|Nucleophile aminohydrolases, N-terminal|Proteasome alpha-type subunit	Proteasome subunit A N-terminal signature|Proteasome alpha-type subunits signature.|proteasome_alpha_type_5|Proteasome subunit|Proteasome alpha-type subunit profile.
Vpu mediated degradation of CD4	N67_002863	endopeptidase activity|threonine-type endopeptidase activity|proteasome core complex|ubiquitin-dependent protein catabolic process|proteasome core complex, alpha-subunit complex|proteolysis involved in cellular protein catabolic process	Activation of NF-kappaB in B cells| Oxygen-dependent proline hydroxylation of Hypoxia-inducible Factor Alpha| ER-Phagosome pathway| Cross-presentation of soluble exogenous antigens (endosomes)| Autodegradation of Cdh1 by Cdh1:APC/C| SCF-beta-TrCP mediated degradation of Emi1| APC/C:Cdc20 mediated degradation of Securin| APC/C:Cdh1 mediated degradation of Cdc20 and other APC/C:Cdh1 targeted protei…	Nucleophile aminohydrolases, N-terminal|Proteasome alpha-type subunit|Proteasome alpha-subunit, N-terminal domain|Proteasome, subunit alpha/beta|Proteasome subunit alpha2	proteasome_alpha_type_2|Proteasome alpha-type subunit profile.|Proteasome subunit A N-terminal signature|Proteasome subunit
Vpu mediated degradation of CD4	N67_002919		Activation of NF-kappaB in B cells| Oxygen-dependent proline hydroxylation of Hypoxia-inducible Factor Alpha| ER-Phagosome pathway| Cross-presentation of soluble exogenous antigens (endosomes)| Autodegradation of Cdh1 by Cdh1:APC/C| SCF-beta-TrCP mediated degradation of Emi1| APC/C:Cdc20 mediated degradation of Securin| APC/C:Cdh1 mediated degradation of Cdc20 and other APC/C:Cdh1 targeted protei…	26S proteasome regulatory subunit RPN5, C-terminal domain|26S Proteasome non-ATPase regulatory subunit 12/COP9 signalosome complex subunit 4|Proteasome component (PCI) domain|26S Proteasome non-ATPase regulatory subunit 12|Winged helix-like DNA-binding domain superfamily	26S proteasome regulatory subunit RPN5 C-terminal domain|PCI domain profile.|PCI domain|motif in proteasome subunits, Int-6, Nip-1 and TRIP-15
Vpu mediated degradation of CD4	N67_003190	endopeptidase activity|threonine-type endopeptidase activity|proteasome core complex|proteolysis involved in cellular protein catabolic process	Activation of NF-kappaB in B cells| Oxygen-dependent proline hydroxylation of Hypoxia-inducible Factor Alpha| ER-Phagosome pathway| Cross-presentation of soluble exogenous antigens (endosomes)| Autodegradation of Cdh1 by Cdh1:APC/C| SCF-beta-TrCP mediated degradation of Emi1| APC/C:Cdc20 mediated degradation of Securin| APC/C:Cdh1 mediated degradation of Cdc20 and other APC/C:Cdh1 targeted protei…	Proteasome, subunit alpha/beta|Proteasome beta-type subunit, conserved site|Proteasome subunit beta 7|Proteasome B-type subunit|Nucleophile aminohydrolases, N-terminal|Peptidase T1A, proteasome beta-subunit	Proteasome subunit|Proteasome beta-type subunits signature.|proteasome_beta_type_7|Proteasome beta-type subunit profile.|Proteasome component signature
Vpu mediated degradation of CD4	N67_003578		Activation of NF-kappaB in B cells| Oxygen-dependent proline hydroxylation of Hypoxia-inducible Factor Alpha| ER-Phagosome pathway| Cross-presentation of soluble exogenous antigens (endosomes)| Autodegradation of Cdh1 by Cdh1:APC/C| SCF-beta-TrCP mediated degradation of Emi1| APC/C:Cdc20 mediated degradation of Securin| APC/C:Cdh1 mediated degradation of Cdc20 and other APC/C:Cdh1 targeted protei…	Proteasome component (PCI) domain|26S proteasome regulatory subunit Rpn6, N-terminal	motif in proteasome subunits, Int-6, Nip-1 and TRIP-15|PCI domain|PCI domain profile.|26S proteasome regulatory subunit RPN6 N-terminal domain
Vpu mediated degradation of CD4	N67_003579	structural constituent of ribosome|protein binding|ribosome|translation	Translesion synthesis by REV1| Recognition of DNA damage by PCNA-containing replication complex| Translesion Synthesis by POLH| Activation of NF-kappaB in B cells| ISG15 antiviral mechanism| Oxygen-dependent proline hydroxylation of Hypoxia-inducible Factor Alpha| Constitutive Signaling by Ligand-Responsive EGFR Cancer Variants| ER-Phagosome pathway| Downregulation of ERBB4 signaling| Spry regula…	S27a-like superfamily|Ribosomal protein S27a|Ubiquitin-like domain	Ubl_ubiquitin_like|Ribosomal protein S27a|Ubiquitin family|Ubiquitin domain profile.
Vpu mediated degradation of CD4	N67_003696	ATP binding|cytoplasm|hydrolase activity|protein catabolic process	Activation of NF-kappaB in B cells| Oxygen-dependent proline hydroxylation of Hypoxia-inducible Factor Alpha| ER-Phagosome pathway| Cross-presentation of soluble exogenous antigens (endosomes)| Autodegradation of Cdh1 by Cdh1:APC/C| SCF-beta-TrCP mediated degradation of Emi1| APC/C:Cdc20 mediated degradation of Securin| APC/C:Cdh1 mediated degradation of Cdc20 and other APC/C:Cdh1 targeted protei…	26S proteasome regulatory subunit P45-like|AAA ATPase, AAA+ lid domain|ATPase, AAA-type, core|AAA+ ATPase domain|ATPase, AAA-type, conserved site	26Sp45: 26S proteasome subunit P45 family|AAA+ lid domain|ATPase family associated with various cellular activities (AAA)|AAA|AAA-protein family signature.
Vpu mediated degradation of CD4	N67_004122	proteasome regulatory particle|proteolysis	Activation of NF-kappaB in B cells| Oxygen-dependent proline hydroxylation of Hypoxia-inducible Factor Alpha| ER-Phagosome pathway| Cross-presentation of soluble exogenous antigens (endosomes)| Autodegradation of Cdh1 by Cdh1:APC/C| SCF-beta-TrCP mediated degradation of Emi1| APC/C:Cdc20 mediated degradation of Securin| APC/C:Cdh1 mediated degradation of Cdc20 and other APC/C:Cdh1 targeted protei…	CSN8/PSMD8/EIF3K|Proteasome component (PCI) domain|26S proteasome non-ATPase regulatory subunit Rpn12	CSN8/PSMD8/EIF3K family|PCI domain profile.
Vpu mediated degradation of CD4	N67_004247	protein binding|proteasome regulatory particle	Activation of NF-kappaB in B cells| Oxygen-dependent proline hydroxylation of Hypoxia-inducible Factor Alpha| ER-Phagosome pathway| Cross-presentation of soluble exogenous antigens (endosomes)| Autodegradation of Cdh1 by Cdh1:APC/C| SCF-beta-TrCP mediated degradation of Emi1| APC/C:Cdc20 mediated degradation of Securin| APC/C:Cdh1 mediated degradation of Cdc20 and other APC/C:Cdh1 targeted protei…	26S Proteasome non-ATPase regulatory subunit 7/8|JAB1/MPN/MOV34 metalloenzyme domain|MPN domain|Rpn11/EIF3F, C-terminal	MPN_RPN7_8|JAB1/Mov34/MPN/PAD-1 ubiquitin protease|MPN domain profile.|Maintenance of mitochondrial structure and function
Vpu mediated degradation of CD4	N67_004346	endopeptidase activity|threonine-type endopeptidase activity|proteasome core complex|proteolysis involved in cellular protein catabolic process	Activation of NF-kappaB in B cells| Oxygen-dependent proline hydroxylation of Hypoxia-inducible Factor Alpha| ER-Phagosome pathway| Cross-presentation of soluble exogenous antigens (endosomes)| Autodegradation of Cdh1 by Cdh1:APC/C| SCF-beta-TrCP mediated degradation of Emi1| APC/C:Cdc20 mediated degradation of Securin| APC/C:Cdh1 mediated degradation of Cdc20 and other APC/C:Cdh1 targeted protei…	Nucleophile aminohydrolases, N-terminal|Proteasome, subunit alpha/beta|Proteasome beta-type subunit, conserved site|Proteasome subunit beta 4	Proteasome subunit|Proteasome beta-type subunits signature.|proteasome_beta_type_4
Vpu mediated degradation of CD4	N67_004467	endopeptidase activity|threonine-type endopeptidase activity|proteasome core complex|ubiquitin-dependent protein catabolic process|proteasome core complex, alpha-subunit complex|proteolysis involved in cellular protein catabolic process	Activation of NF-kappaB in B cells| Oxygen-dependent proline hydroxylation of Hypoxia-inducible Factor Alpha| ER-Phagosome pathway| Cross-presentation of soluble exogenous antigens (endosomes)| Autodegradation of Cdh1 by Cdh1:APC/C| SCF-beta-TrCP mediated degradation of Emi1| APC/C:Cdc20 mediated degradation of Securin| APC/C:Cdh1 mediated degradation of Cdc20 and other APC/C:Cdh1 targeted protei…	Proteasome alpha-type subunit|Proteasome alpha-subunit, N-terminal domain|Proteasome, subunit alpha/beta|Nucleophile aminohydrolases, N-terminal	Proteasome alpha-type subunit profile.|Proteasome alpha-type subunits signature.|Proteasome subunit|Proteasome subunit A N-terminal signature|proteasome_alpha_type_7
Vpu mediated degradation of CD4	N67_004468	endopeptidase activity|threonine-type endopeptidase activity|proteasome core complex|ubiquitin-dependent protein catabolic process|proteasome core complex, alpha-subunit complex|proteolysis involved in cellular protein catabolic process	Activation of NF-kappaB in B cells| Oxygen-dependent proline hydroxylation of Hypoxia-inducible Factor Alpha| ER-Phagosome pathway| Cross-presentation of soluble exogenous antigens (endosomes)| Autodegradation of Cdh1 by Cdh1:APC/C| SCF-beta-TrCP mediated degradation of Emi1| APC/C:Cdc20 mediated degradation of Securin| APC/C:Cdh1 mediated degradation of Cdc20 and other APC/C:Cdh1 targeted protei…	Proteasome, subunit alpha/beta|Proteasome alpha-subunit, N-terminal domain|Nucleophile aminohydrolases, N-terminal|Proteasome alpha-type subunit	Proteasome subunit|Proteasome subunit A N-terminal signature|Proteasome alpha-type subunit profile.|Proteasome alpha-type subunits signature.|proteasome_alpha_type_4
Vpu mediated degradation of CD4	N67_004565	endopeptidase activity|threonine-type endopeptidase activity|proteasome core complex|ubiquitin-dependent protein catabolic process|proteasome core complex, alpha-subunit complex|proteolysis involved in cellular protein catabolic process	Activation of NF-kappaB in B cells| Oxygen-dependent proline hydroxylation of Hypoxia-inducible Factor Alpha| ER-Phagosome pathway| Cross-presentation of soluble exogenous antigens (endosomes)| Autodegradation of Cdh1 by Cdh1:APC/C| SCF-beta-TrCP mediated degradation of Emi1| APC/C:Cdc20 mediated degradation of Securin| APC/C:Cdh1 mediated degradation of Cdc20 and other APC/C:Cdh1 targeted protei…	Nucleophile aminohydrolases, N-terminal|Proteasome alpha-subunit, N-terminal domain|Proteasome subunit alpha6|Proteasome, subunit alpha/beta|Proteasome alpha-type subunit	proteasome_alpha_type_6|Proteasome subunit|Proteasome alpha-type subunit profile.|Proteasome subunit A N-terminal signature
Vpu mediated degradation of CD4	N67_004752	ATP binding|cytoplasm|hydrolase activity|protein catabolic process	Activation of NF-kappaB in B cells| Oxygen-dependent proline hydroxylation of Hypoxia-inducible Factor Alpha| ER-Phagosome pathway| Cross-presentation of soluble exogenous antigens (endosomes)| Autodegradation of Cdh1 by Cdh1:APC/C| SCF-beta-TrCP mediated degradation of Emi1| APC/C:Cdc20 mediated degradation of Securin| APC/C:Cdh1 mediated degradation of Cdc20 and other APC/C:Cdh1 targeted protei…	26S proteasome regulatory subunit P45-like|AAA+ ATPase domain|ATPase, AAA-type, conserved site|Proteasomal ATPase OB C-terminal domain|AAA ATPase, AAA+ lid domain|ATPase, AAA-type, core	26Sp45: 26S proteasome subunit P45 family|AAA-protein family signature.|Proteasomal ATPase OB C-terminal domain|AAA+ lid domain|ATPase family associated with various cellular activities (AAA)|AAA
Vpu mediated degradation of CD4	N67_004822	proteasome complex|enzyme regulator activity|regulation of protein catabolic process	Activation of NF-kappaB in B cells| Oxygen-dependent proline hydroxylation of Hypoxia-inducible Factor Alpha| ER-Phagosome pathway| Cross-presentation of soluble exogenous antigens (endosomes)| Autodegradation of Cdh1 by Cdh1:APC/C| SCF-beta-TrCP mediated degradation of Emi1| APC/C:Cdc20 mediated degradation of Securin| APC/C:Cdh1 mediated degradation of Cdc20 and other APC/C:Cdh1 targeted protei…	Armadillo-like helical|26S proteasome regulatory complex, non-ATPase subcomplex, Rpn1 subunit|RPN1/RPN2, N-terminal|Proteasome/cyclosome repeat|26S proteasome non-ATPase regulatory subunit RPN1, C-terminal	RPN1/RPN2 N-terminal domain|Proteasome/cyclosome repeat|26S proteasome non-ATPase regulatory subunit RPN1 C-terminal
Vpu mediated degradation of CD4	N67_004943	endopeptidase activity|threonine-type endopeptidase activity|proteasome core complex|proteolysis involved in cellular protein catabolic process	Activation of NF-kappaB in B cells| Oxygen-dependent proline hydroxylation of Hypoxia-inducible Factor Alpha| ER-Phagosome pathway| Cross-presentation of soluble exogenous antigens (endosomes)| Autodegradation of Cdh1 by Cdh1:APC/C| SCF-beta-TrCP mediated degradation of Emi1| APC/C:Cdc20 mediated degradation of Securin| APC/C:Cdh1 mediated degradation of Cdc20 and other APC/C:Cdh1 targeted protei…	Proteasome B-type subunit|Proteasome, subunit alpha/beta|Proteasome beta-type subunit, conserved site|Proteasome subunit beta 1|Nucleophile aminohydrolases, N-terminal	Proteasome beta-type subunit profile.|Proteasome subunit|proteasome_beta_type_1|Proteasome beta-type subunits signature.
Vpu mediated degradation of CD4	N67_004957	protein binding|proteasome regulatory particle assembly	Activation of NF-kappaB in B cells| Oxygen-dependent proline hydroxylation of Hypoxia-inducible Factor Alpha| ER-Phagosome pathway| Cross-presentation of soluble exogenous antigens (endosomes)| Autodegradation of Cdh1 by Cdh1:APC/C| SCF-beta-TrCP mediated degradation of Emi1| APC/C:Cdc20 mediated degradation of Securin| APC/C:Cdh1 mediated degradation of Cdc20 and other APC/C:Cdh1 targeted protei…	PDZ superfamily|Nas2, N-terminal|26S Proteasome non-ATPase regulatory subunit 9	Nas2 N_terminal domain
Vpu mediated degradation of CD4	N67_004966	endopeptidase activity|threonine-type endopeptidase activity|proteasome core complex|ubiquitin-dependent protein catabolic process|proteasome core complex, alpha-subunit complex|proteolysis involved in cellular protein catabolic process	Activation of NF-kappaB in B cells| Oxygen-dependent proline hydroxylation of Hypoxia-inducible Factor Alpha| ER-Phagosome pathway| Cross-presentation of soluble exogenous antigens (endosomes)| Autodegradation of Cdh1 by Cdh1:APC/C| SCF-beta-TrCP mediated degradation of Emi1| APC/C:Cdc20 mediated degradation of Securin| APC/C:Cdh1 mediated degradation of Cdc20 and other APC/C:Cdh1 targeted protei…	Proteasome subunit alpha 3|Proteasome alpha-subunit, N-terminal domain|Nucleophile aminohydrolases, N-terminal|Proteasome, subunit alpha/beta	Proteasome subunit A N-terminal signature|Proteasome subunit
Vpu mediated degradation of CD4	N67_005012	proteasome activator complex	Activation of NF-kappaB in B cells| Oxygen-dependent proline hydroxylation of Hypoxia-inducible Factor Alpha| ER-Phagosome pathway| Cross-presentation of soluble exogenous antigens (endosomes)| Autodegradation of Cdh1 by Cdh1:APC/C| SCF-beta-TrCP mediated degradation of Emi1| APC/C:Cdc20 mediated degradation of Securin| APC/C:Cdh1 mediated degradation of Cdc20 and other APC/C:Cdh1 targeted protei…	Proteasome activator PA28|Proteasome activator PA28, C-terminal domain superfamily|Proteasome activator PA28, C-terminal domain	Proteasome activator pa28 beta subunit
Viral mRNA Translation	N67_000074	structural constituent of ribosome|ribosome|translation	L13a-mediated translational silencing of Ceruloplasmin expression| Peptide chain elongation| SRP-dependent cotranslational protein targeting to membrane| Viral mRNA Translation| Selenocysteine synthesis| Major pathway of rRNA processing in the nucleolus and cytosol| Formation of a pool of free 40S subunits| GTP hydrolysis and joining of the 60S ribosomal subunit| Eukaryotic Translation Terminatio…	Ribosomal protein L2, domain 2|60S ribosomal protein L6E	Ribosomal protein L6e
Viral mRNA Translation	N67_000098	structural constituent of ribosome|ribosome|translation	L13a-mediated translational silencing of Ceruloplasmin expression| Peptide chain elongation| SRP-dependent cotranslational protein targeting to membrane| Viral mRNA Translation| Selenocysteine synthesis| Major pathway of rRNA processing in the nucleolus and cytosol| Formation of a pool of free 40S subunits| GTP hydrolysis and joining of the 60S ribosomal subunit| Eukaryotic Translation Terminatio…	60S ribosomal protein L18a/ L20, eukaryotes|50S ribosomal protein L18Ae/60S ribosomal protein L20 and L18a|Ribosomal protein 50S-L18Ae/60S-L20/60S-L18A	50S ribosomal protein L18Ae [rpl18a].|Ribosomal proteins 50S-L18Ae/60S-L20/60S-L18A
Viral mRNA Translation	N67_000099	structural constituent of ribosome|ribosome|translation	L13a-mediated translational silencing of Ceruloplasmin expression| Peptide chain elongation| SRP-dependent cotranslational protein targeting to membrane| Viral mRNA Translation| Selenocysteine synthesis| Major pathway of rRNA processing in the nucleolus and cytosol| Formation of a pool of free 40S subunits| GTP hydrolysis and joining of the 60S ribosomal subunit| Eukaryotic Translation Terminatio…	Ribosomal protein L18e/L15P|Ribosomal protein L18e|Ribosomal protein L18e, conserved site	Ribosomal protein 60S L18 and 50S L18e|Ribosomal protein L18e signature.
Viral mRNA Translation	N67_000105	structural constituent of ribosome|ribosome|translation	L13a-mediated translational silencing of Ceruloplasmin expression| Peptide chain elongation| mTORC1-mediated signalling| SRP-dependent cotranslational protein targeting to membrane| Viral mRNA Translation| Selenocysteine synthesis| rRNA modification in the nucleus and cytosol| Major pathway of rRNA processing in the nucleolus and cytosol| Translation initiation complex formation| Formation of a p…	Ribosomal protein S6e|Ribosomal protein S6e, conserved site	Ribosomal protein S6e|Ribosomal protein S6e signature.
Viral mRNA Translation	N67_000188	structural constituent of ribosome|ribosome|translation|large ribosomal subunit	L13a-mediated translational silencing of Ceruloplasmin expression| Peptide chain elongation| SRP-dependent cotranslational protein targeting to membrane| Viral mRNA Translation| Selenocysteine synthesis| Major pathway of rRNA processing in the nucleolus and cytosol| Formation of a pool of free 40S subunits| GTP hydrolysis and joining of the 60S ribosomal subunit| Eukaryotic Translation Terminatio…	Ribosomal protein L22/L17|Ribosomal protein L22/L17, eukaryotic/archaeal|Ribosomal protein L22/L17 superfamily	Ribosomal protein L22p/L17e|uL22_arch_euk: ribosomal protein uL22|Ribosomal_L22|50S ribosomal protein L22 [rplV].
Viral mRNA Translation	N67_000296	RNA binding|structural constituent of ribosome|ribosome|translation|large ribosomal subunit|transferase activity	L13a-mediated translational silencing of Ceruloplasmin expression| Peptide chain elongation| SRP-dependent cotranslational protein targeting to membrane| Viral mRNA Translation| Selenocysteine synthesis| Major pathway of rRNA processing in the nucleolus and cytosol| Formation of a pool of free 40S subunits| GTP hydrolysis and joining of the 60S ribosomal subunit| Eukaryotic Translation Terminatio…	Ribosomal protein L2, domain 3|Ribosomal protein L2, domain 2|Ribosomal protein L2|Ribosomal protein L2, C-terminal|Ribosomal protein L2, bacterial/organellar-type|Ribosomal Proteins L2, RNA binding domain	rplB_bact: ribosomal protein uL2|Ribosomal Proteins L2, RNA binding domain|Ribosomal Proteins L2, C-terminal domain
Viral mRNA Translation	N67_000338	structural constituent of ribosome|ribosome|translation	L13a-mediated translational silencing of Ceruloplasmin expression| Peptide chain elongation| SRP-dependent cotranslational protein targeting to membrane| Viral mRNA Translation| Selenocysteine synthesis| Major pathway of rRNA processing in the nucleolus and cytosol| Translation initiation complex formation| Formation of a pool of free 40S subunits| Formation of the ternary complex, and subsequent…	Ribosomal protein S14, conserved site|Ribosomal protein S14|Ribosomal protein S14/S29	Ribosomal protein S14 signature.|Ribosomal protein S14p/S29e
Viral mRNA Translation	N67_000384	structural constituent of ribosome|ribosome|translation	L13a-mediated translational silencing of Ceruloplasmin expression| Peptide chain elongation| SRP-dependent cotranslational protein targeting to membrane| Viral mRNA Translation| Selenocysteine synthesis| Major pathway of rRNA processing in the nucleolus and cytosol| Formation of a pool of free 40S subunits| GTP hydrolysis and joining of the 60S ribosomal subunit| Eukaryotic Translation Terminatio…	Ribosomal protein L28e|Ribosomal L28e/Mak16	Ribosomal L28e protein family
Viral mRNA Translation	N67_000385	structural constituent of ribosome|ribosome|translation	L13a-mediated translational silencing of Ceruloplasmin expression| Peptide chain elongation| SRP-dependent cotranslational protein targeting to membrane| Viral mRNA Translation| Selenocysteine synthesis| Major pathway of rRNA processing in the nucleolus and cytosol| Formation of a pool of free 40S subunits| GTP hydrolysis and joining of the 60S ribosomal subunit| Eukaryotic Translation Terminatio…	Ribosomal protein L35Ae, conserved site|Ribosomal protein L35A|Ribosomal protein L35A superfamily	Ribosomal protein L35Ae signature.|Ribosomal protein L35Ae|50S ribosomal protein L35Ae [rpl35ae].
Viral mRNA Translation	N67_000399	structural constituent of ribosome|ribosome|translation	L13a-mediated translational silencing of Ceruloplasmin expression| Peptide chain elongation| SRP-dependent cotranslational protein targeting to membrane| Viral mRNA Translation| Selenocysteine synthesis| Major pathway of rRNA processing in the nucleolus and cytosol| Translation initiation complex formation| Formation of a pool of free 40S subunits| Formation of the ternary complex, and subsequent…	Ribosomal protein S21e|Ribosomal protein S21e superfamily	Ribosomal protein S21e
Viral mRNA Translation	N67_000490	structural constituent of ribosome|ribosome|translation	L13a-mediated translational silencing of Ceruloplasmin expression| Peptide chain elongation| SRP-dependent cotranslational protein targeting to membrane| Viral mRNA Translation| Selenocysteine synthesis| Major pathway of rRNA processing in the nucleolus and cytosol| Formation of a pool of free 40S subunits| GTP hydrolysis and joining of the 60S ribosomal subunit| Eukaryotic Translation Terminatio…	Ribosomal protein L13e	50S ribosomal protein L13e [rpl13e].|Ribosomal protein L13e
Viral mRNA Translation	N67_000642	structural constituent of ribosome|ribosome|translation	L13a-mediated translational silencing of Ceruloplasmin expression| Peptide chain elongation| SRP-dependent cotranslational protein targeting to membrane| Viral mRNA Translation| Selenocysteine synthesis| Major pathway of rRNA processing in the nucleolus and cytosol| Translation initiation complex formation| Formation of a pool of free 40S subunits| Formation of the ternary complex, and subsequent…	Ribosomal protein S3Ae|40S ribosomal protein S1/3, eukaryotes	Ribosomal S3Ae family|40S ribosomal protein S1 [RPS3A].
Viral mRNA Translation	N67_000988	structural constituent of ribosome|ribosome|translation	L13a-mediated translational silencing of Ceruloplasmin expression| Peptide chain elongation| SRP-dependent cotranslational protein targeting to membrane| Viral mRNA Translation| Selenocysteine synthesis| Major pathway of rRNA processing in the nucleolus and cytosol| Translation initiation complex formation| Formation of a pool of free 40S subunits| Formation of the ternary complex, and subsequent…	Ribosomal protein S19e|Ribosomal protein S19e domain superfamily|Ribosomal protein S19e, conserved site	Ribosomal protein S19e|Ribosomal protein S19e signature.
Viral mRNA Translation	N67_001067	structural constituent of ribosome|ribosome|translational elongation	L13a-mediated translational silencing of Ceruloplasmin expression| Peptide chain elongation| SRP-dependent cotranslational protein targeting to membrane| Viral mRNA Translation| Selenocysteine synthesis| Major pathway of rRNA processing in the nucleolus and cytosol| Formation of a pool of free 40S subunits| GTP hydrolysis and joining of the 60S ribosomal subunit| Eukaryotic Translation Terminatio…	Ribosomal protein P1/P2, N-terminal domain|Ribosomal protein L12 family	60s Acidic ribosomal protein|Ribosomal_P1|50S ribosomal protein L12 [rpl12].
Viral mRNA Translation	N67_001085	structural constituent of ribosome|ribosome|translation	L13a-mediated translational silencing of Ceruloplasmin expression| Peptide chain elongation| SRP-dependent cotranslational protein targeting to membrane| Viral mRNA Translation| Selenocysteine synthesis| Major pathway of rRNA processing in the nucleolus and cytosol| Translation initiation complex formation| Formation of a pool of free 40S subunits| Formation of the ternary complex, and subsequent…	Ribosomal protein S4e|Ribosomal protein S4e, central domain superfamily|40S ribosomal protein S4, C-terminal domain|KOW|Ribosomal protein S4e, N-terminal|Ribosomal protein S4e, N-terminal, conserved site|Ribosomal protein L2, domain 2|Ribosomal protein S4, KOW domain|Ribosomal protein S4e, central region	40S ribosomal protein S4 C-terminus|RS4NT (NUC023) domain|Ribosomal protein S4e signature.|KOW_RPS4|30S ribosomal protein S4e [rps4e].|KOW motif|Ribosomal family S4e
Viral mRNA Translation	N67_001121	structural constituent of ribosome|ribosome|translation	L13a-mediated translational silencing of Ceruloplasmin expression| Peptide chain elongation| SRP-dependent cotranslational protein targeting to membrane| Viral mRNA Translation| Selenocysteine synthesis| Major pathway of rRNA processing in the nucleolus and cytosol| Formation of a pool of free 40S subunits| GTP hydrolysis and joining of the 60S ribosomal subunit| Eukaryotic Translation Terminatio…	Ribosomal protein L36e domain superfamily|Ribosomal protein L36e	Ribosomal protein L36e|Ribosomal protein L36e signature.
Viral mRNA Translation	N67_001269	structural constituent of ribosome|ribosome|translation	L13a-mediated translational silencing of Ceruloplasmin expression| Peptide chain elongation| SRP-dependent cotranslational protein targeting to membrane| Viral mRNA Translation| Selenocysteine synthesis| Major pathway of rRNA processing in the nucleolus and cytosol| Formation of a pool of free 40S subunits| GTP hydrolysis and joining of the 60S ribosomal subunit| Eukaryotic Translation Terminatio…	Ribosomal protein L4 domain superfamily|Ribosomal protein L4/L1e|60S ribosomal protein L4, C-terminal domain	Ribosomal protein L4/L1 family|60S ribosomal protein L4 C-terminal domain
Viral mRNA Translation	N67_001301	structural constituent of ribosome|ribosome|translation	L13a-mediated translational silencing of Ceruloplasmin expression| Peptide chain elongation| SRP-dependent cotranslational protein targeting to membrane| Viral mRNA Translation| Selenocysteine synthesis| Major pathway of rRNA processing in the nucleolus and cytosol| Formation of a pool of free 40S subunits| GTP hydrolysis and joining of the 60S ribosomal subunit| Eukaryotic Translation Terminatio…	Ribosomal protein L31e|Ribosomal protein L31e domain superfamily|Ribosomal protein L31e, conserved site	Ribosomal_L31e|Ribosomal protein L31e|Ribosomal protein L31e signature.
Viral mRNA Translation	N67_001338	structural constituent of ribosome|ribosome|translation	L13a-mediated translational silencing of Ceruloplasmin expression| Peptide chain elongation| SRP-dependent cotranslational protein targeting to membrane| Viral mRNA Translation| Selenocysteine synthesis| Major pathway of rRNA processing in the nucleolus and cytosol| Formation of a pool of free 40S subunits| GTP hydrolysis and joining of the 60S ribosomal subunit| Eukaryotic Translation Terminatio…	Ribosomal protein L37e|Ribosomal protein L37ae/L37e|Ribosomal protein L37e, conserved site	Ribosomal protein L37e|Ribosomal protein L37e signature.|50S ribosomal protein L37e [rpl37e].
Viral mRNA Translation	N67_001428	structural constituent of ribosome|ribosome|translation|rRNA binding	L13a-mediated translational silencing of Ceruloplasmin expression| Peptide chain elongation| SRP-dependent cotranslational protein targeting to membrane| Viral mRNA Translation| Selenocysteine synthesis| Major pathway of rRNA processing in the nucleolus and cytosol| Formation of a pool of free 40S subunits| GTP hydrolysis and joining of the 60S ribosomal subunit| Eukaryotic Translation Terminatio…	Ribosomal protein L6, alpha-beta domain superfamily|Ribosomal protein L6, alpha-beta domain|Ribosomal protein L6	Ribosomal protein L6
Viral mRNA Translation	N67_001499	structural constituent of ribosome|ribosome|translation|large ribosomal subunit	L13a-mediated translational silencing of Ceruloplasmin expression| Peptide chain elongation| SRP-dependent cotranslational protein targeting to membrane| Viral mRNA Translation| Selenocysteine synthesis| Mitochondrial translation initiation| Mitochondrial translation elongation| Mitochondrial translation termination| Major pathway of rRNA processing in the nucleolus and cytosol| Formation of a po…	Ribosomal protein L22/L17, conserved site|Ribosomal protein L22/L17|Ribosomal protein L22/L17 superfamily|Ribosomal protein L22, bacterial/chloroplast-type	Ribosomal protein L22 signature.|Ribosomal_L22|Ribosomal protein L22p/L17e
Viral mRNA Translation	N67_001511	RNA binding|structural constituent of ribosome|translation|small ribosomal subunit	L13a-mediated translational silencing of Ceruloplasmin expression| Peptide chain elongation| SRP-dependent cotranslational protein targeting to membrane| Viral mRNA Translation| Selenocysteine synthesis| Major pathway of rRNA processing in the nucleolus and cytosol| Translation initiation complex formation| Formation of a pool of free 40S subunits| Formation of the ternary complex, and subsequent…	Ribosomal protein S3, C-terminal|K homology domain-like, alpha/beta|Ribosomal protein S3, C-terminal domain superfamily|K Homology domain, type 2|Ribosomal protein S3, eukaryotic/archaeal	Ribosomal protein S3, C-terminal domain|40S_S3_KH|KH domain|uS3_euk_arch: ribosomal protein uS3|Type-2 KH domain profile.
Viral mRNA Translation	N67_001552	RNA binding|structural constituent of ribosome|translation|large ribosomal subunit	L13a-mediated translational silencing of Ceruloplasmin expression| Peptide chain elongation| SRP-dependent cotranslational protein targeting to membrane| Viral mRNA Translation| Selenocysteine synthesis| Major pathway of rRNA processing in the nucleolus and cytosol| Formation of a pool of free 40S subunits| GTP hydrolysis and joining of the 60S ribosomal subunit| Eukaryotic Translation Terminatio…	Ribosomal protein L1|Ribosomal protein L1, 3-layer alpha/beta-sandwich|Ribosomal protein L1/ribosomal biogenesis protein	Ribosomal protein L1p/L10e family|Ribosomal_L1
Viral mRNA Translation	N67_001628	structural constituent of ribosome|ribosome|translation	L13a-mediated translational silencing of Ceruloplasmin expression| Peptide chain elongation| SRP-dependent cotranslational protein targeting to membrane| Viral mRNA Translation| Selenocysteine synthesis| Major pathway of rRNA processing in the nucleolus and cytosol| Translation initiation complex formation| Formation of a pool of free 40S subunits| Formation of the ternary complex, and subsequent…	Ribosomal protein S13/S15, N-terminal|Ribosomal protein S15|Ribosomal protein S15P	Ribosomal S13/S15 N-terminal domain|Ribosomal_S15p_S13e|30S ribosomal protein S15 [rpsO].|Ribosomal protein S15
Viral mRNA Translation	N67_001981	pseudouridine synthesis|RNA binding|RNA modification|pseudouridine synthase activity	L13a-mediated translational silencing of Ceruloplasmin expression| Peptide chain elongation| SRP-dependent cotranslational protein targeting to membrane| Viral mRNA Translation| Selenocysteine synthesis| Major pathway of rRNA processing in the nucleolus and cytosol| Translation initiation complex formation| Formation of a pool of free 40S subunits| Formation of the ternary complex, and subsequent…	RNA-binding S4 domain|Pseudouridine synthase, RsuA/RluA|Pseudouridine synthase, RsuA/RluB/E/F, catalytic domain|RNA-binding S4 domain superfamily	S4 RNA-binding domain profile.|RNA pseudouridylate synthase|S4|S4 domain
Viral mRNA Translation	N67_002011	structural constituent of ribosome|ribosome|translation	L13a-mediated translational silencing of Ceruloplasmin expression| Peptide chain elongation| SRP-dependent cotranslational protein targeting to membrane| Viral mRNA Translation| Selenocysteine synthesis| Major pathway of rRNA processing in the nucleolus and cytosol| Formation of a pool of free 40S subunits| GTP hydrolysis and joining of the 60S ribosomal subunit| Eukaryotic Translation Terminatio…	Ribosomal protein L32e|Ribosomal protein L32e, conserved site	Ribosomal_L32_L32e|Ribosomal protein L32|Ribosomal protein L32e signature.
Viral mRNA Translation	N67_002095	structural constituent of ribosome|ribosome|translation	L13a-mediated translational silencing of Ceruloplasmin expression| Peptide chain elongation| SRP-dependent cotranslational protein targeting to membrane| Viral mRNA Translation| Selenocysteine synthesis| Major pathway of rRNA processing in the nucleolus and cytosol| Formation of a pool of free 40S subunits| GTP hydrolysis and joining of the 60S ribosomal subunit| Eukaryotic Translation Terminatio…	Ribosomal protein L44e	Ribosomal protein L44|Ribosomal protein L44e signature.
Viral mRNA Translation	N67_002203	structural constituent of ribosome|ribosome|translation	L13a-mediated translational silencing of Ceruloplasmin expression| Peptide chain elongation| SRP-dependent cotranslational protein targeting to membrane| Viral mRNA Translation| Selenocysteine synthesis| Major pathway of rRNA processing in the nucleolus and cytosol| Translation initiation complex formation| Formation of a pool of free 40S subunits| Formation of the ternary complex, and subsequent…	Ribosomal protein S17e, conserved site|Ribosomal protein S17e|Ribosomal protein S17e-like superfamily	Ribosomal protein S17e signature.|Ribosomal S17|30S ribosomal protein S17e [rps17e].
Viral mRNA Translation	N67_002309	structural constituent of ribosome|ribosome|translation	L13a-mediated translational silencing of Ceruloplasmin expression| Peptide chain elongation| SRP-dependent cotranslational protein targeting to membrane| Viral mRNA Translation| Selenocysteine synthesis| Major pathway of rRNA processing in the nucleolus and cytosol| Formation of a pool of free 40S subunits| GTP hydrolysis and joining of the 60S ribosomal subunit| Eukaryotic Translation Terminatio…	Ribosomal protein L15e|Ribosomal protein L15e core domain superfamily	Ribosomal L15
Viral mRNA Translation	N67_002358	structural constituent of ribosome|ribosome|translation|small ribosomal subunit	L13a-mediated translational silencing of Ceruloplasmin expression| Peptide chain elongation| SRP-dependent cotranslational protein targeting to membrane| Viral mRNA Translation| Selenocysteine synthesis| Major pathway of rRNA processing in the nucleolus and cytosol| Translation initiation complex formation| Formation of a pool of free 40S subunits| Formation of the ternary complex, and subsequent…	Ribosomal protein S2|Ribosomal protein S2, eukaryotic|Ribosomal protein S2, eukaryotic/archaeal|Ribosomal protein S2, conserved site	RPS2|40S ribosomal protein SA [rps-0].|uS2_euk_arch: ribosomal protein uS2|Ribosomal protein S2|Ribosomal protein S2 signature|Ribosomal protein S2 signature 1.|Ribosomal protein S2 signature 2.
Viral mRNA Translation	N67_002524	structural constituent of ribosome|ribosome|translation|large ribosomal subunit	L13a-mediated translational silencing of Ceruloplasmin expression| Peptide chain elongation| SRP-dependent cotranslational protein targeting to membrane| Viral mRNA Translation| Selenocysteine synthesis| Major pathway of rRNA processing in the nucleolus and cytosol| Formation of a pool of free 40S subunits| GTP hydrolysis and joining of the 60S ribosomal subunit| Eukaryotic Translation Terminatio…	Ribosomal protein L13|Ribosomal protein L13, eukaryotic/archaeal|Ribosomal protein L13 superfamily|Ribosomal protein L13, conserved site	Ribosomal_L13|L13_A_E: ribosomal protein uL13|50S ribosomal protein L13 [rplM].|Ribosomal protein L13|Ribosomal protein L13 signature.
Viral mRNA Translation	N67_002529	structural constituent of ribosome|ribosome|translation|small ribosomal subunit	L13a-mediated translational silencing of Ceruloplasmin expression| Peptide chain elongation| SRP-dependent cotranslational protein targeting to membrane| Viral mRNA Translation| Selenocysteine synthesis| Major pathway of rRNA processing in the nucleolus and cytosol| Translation initiation complex formation| Formation of a pool of free 40S subunits| Formation of the ternary complex, and subsequent…	Ribosomal protein S10 domain superfamily|Ribosomal protein S10|Ribosomal protein S10, eukaryotic/archaeal|Ribosomal protein S10 domain	uS10_euk_arch: ribosomal protein uS10|Ribosomal protein S10 family signature|30S ribosomal protein S10 [rpsJ].|Ribosomal protein S10p/S20e
Viral mRNA Translation	N67_002652	structural constituent of ribosome|ribosome|translation	L13a-mediated translational silencing of Ceruloplasmin expression| Peptide chain elongation| SRP-dependent cotranslational protein targeting to membrane| Viral mRNA Translation| Selenocysteine synthesis| Major pathway of rRNA processing in the nucleolus and cytosol| Formation of a pool of free 40S subunits| GTP hydrolysis and joining of the 60S ribosomal subunit| Eukaryotic Translation Terminatio…	Ribosomal protein L22e|Ribosomal protein L22e superfamily	Ribosomal L22e protein family
Viral mRNA Translation	N67_002667	RNA binding	L13a-mediated translational silencing of Ceruloplasmin expression| Peptide chain elongation| SRP-dependent cotranslational protein targeting to membrane| Viral mRNA Translation| Selenocysteine synthesis| Major pathway of rRNA processing in the nucleolus and cytosol| Translation initiation complex formation| Formation of a pool of free 40S subunits| Formation of the ternary complex, and subsequent…	RNA-binding S4 domain	S4 RNA-binding domain profile.
Viral mRNA Translation	N67_002907	RNA binding	L13a-mediated translational silencing of Ceruloplasmin expression| Peptide chain elongation| SRP-dependent cotranslational protein targeting to membrane| Viral mRNA Translation| Selenocysteine synthesis| Major pathway of rRNA processing in the nucleolus and cytosol| Formation of a pool of free 40S subunits| GTP hydrolysis and joining of the 60S ribosomal subunit| Eukaryotic Translation Terminatio…	Ribosomal protein L30e, conserved site|Ribosomal protein L30/YlxQ|50S ribosomal protein L30e-like|Ribosomal protein L7Ae/L30e/S12e/Gadd45	Ribosomal protein L30e signature 2.|Ribosomal protein L30e signature 1.|Ribosomal protein L7Ae/L30e/S12e/Gadd45 family
Viral mRNA Translation	N67_002981	structural constituent of ribosome|ribosome|translation	L13a-mediated translational silencing of Ceruloplasmin expression| Peptide chain elongation| SRP-dependent cotranslational protein targeting to membrane| Viral mRNA Translation| Selenocysteine synthesis| Major pathway of rRNA processing in the nucleolus and cytosol| Translation initiation complex formation| Formation of a pool of free 40S subunits| Formation of the ternary complex, and subsequent…	Ribosomal protein S28e|Ribosomal protein S28e conserved site	30S ribosomal protein S28e [rps28e].|Ribosomal protein S28e signature.|S1_S28E|Ribosomal protein S28e
Viral mRNA Translation	N67_002982	RNA binding|rRNA binding	L13a-mediated translational silencing of Ceruloplasmin expression| Peptide chain elongation| SRP-dependent cotranslational protein targeting to membrane| Viral mRNA Translation| Selenocysteine synthesis| rRNA modification in the nucleus and cytosol| Major pathway of rRNA processing in the nucleolus and cytosol| Translation initiation complex formation| Formation of a pool of free 40S subunits| Fo…	Ribosomal protein S4/S9|RNA-binding S4 domain|Ribosomal protein S4/S9, N-terminal|RNA-binding S4 domain superfamily	S4 domain|S4|Ribosomal protein S4/S9 N-terminal domain|S4 RNA-binding domain profile.
Viral mRNA Translation	N67_002984	structural constituent of ribosome|ribosome|translation	L13a-mediated translational silencing of Ceruloplasmin expression| Peptide chain elongation| SRP-dependent cotranslational protein targeting to membrane| Viral mRNA Translation| Selenocysteine synthesis| Major pathway of rRNA processing in the nucleolus and cytosol| Translation initiation complex formation| Formation of a pool of free 40S subunits| Formation of the ternary complex, and subsequent…	Ribosomal protein S10 domain superfamily|Ribosomal protein S10|Ribosomal protein S10 domain	Ribosomal protein S10p/S20e|30S ribosomal protein S10 [rpsJ].
Viral mRNA Translation	N67_002986	structural constituent of ribosome|ribosome|translation	L13a-mediated translational silencing of Ceruloplasmin expression| Peptide chain elongation| SRP-dependent cotranslational protein targeting to membrane| Viral mRNA Translation| Selenocysteine synthesis| Major pathway of rRNA processing in the nucleolus and cytosol| Formation of a pool of free 40S subunits| GTP hydrolysis and joining of the 60S ribosomal subunit| Eukaryotic Translation Terminatio…	Ribosomal protein L27e|Eukaryotic Ribosomal Protein L27, KOW domain|Ribosomal protein L27e superfamily	KOW_RPL27|Ribosomal L27e protein family
Viral mRNA Translation	N67_002990	structural constituent of ribosome|ribosome|translation	L13a-mediated translational silencing of Ceruloplasmin expression| Peptide chain elongation| SRP-dependent cotranslational protein targeting to membrane| Viral mRNA Translation| Selenocysteine synthesis| Major pathway of rRNA processing in the nucleolus and cytosol| Formation of a pool of free 40S subunits| GTP hydrolysis and joining of the 60S ribosomal subunit| Eukaryotic Translation Terminatio…	Ribosomal protein L29e	Ribosomal L29e protein family
Viral mRNA Translation	N67_003378	RNA binding|structural constituent of ribosome|ribosome|translation	L13a-mediated translational silencing of Ceruloplasmin expression| Peptide chain elongation| SRP-dependent cotranslational protein targeting to membrane| Viral mRNA Translation| Selenocysteine synthesis| Major pathway of rRNA processing in the nucleolus and cytosol| Formation of a pool of free 40S subunits| GTP hydrolysis and joining of the 60S ribosomal subunit| Eukaryotic Translation Terminatio…	Ribosomal protein L14, KOW motif|Ribosomal protein L2, domain 2|Ribosomal protein L14|Ribosomal protein L14e domain	KOW_RPL14|Ribosomal protein L14
Viral mRNA Translation	N67_003427	structural constituent of ribosome|ribosome|translation	L13a-mediated translational silencing of Ceruloplasmin expression| Peptide chain elongation| SRP-dependent cotranslational protein targeting to membrane| Viral mRNA Translation| Selenocysteine synthesis| Major pathway of rRNA processing in the nucleolus and cytosol| Formation of a pool of free 40S subunits| GTP hydrolysis and joining of the 60S ribosomal subunit| Eukaryotic Translation Terminatio…	Ribosomal protein L21e|Ribosomal protein L21 superfamily	Ribosomal protein L21e
Viral mRNA Translation	N67_003579	structural constituent of ribosome|protein binding|ribosome|translation	Translesion synthesis by REV1| Recognition of DNA damage by PCNA-containing replication complex| Translesion Synthesis by POLH| Activation of NF-kappaB in B cells| ISG15 antiviral mechanism| Oxygen-dependent proline hydroxylation of Hypoxia-inducible Factor Alpha| Constitutive Signaling by Ligand-Responsive EGFR Cancer Variants| ER-Phagosome pathway| Downregulation of ERBB4 signaling| Spry regula…	S27a-like superfamily|Ribosomal protein S27a|Ubiquitin-like domain	Ubl_ubiquitin_like|Ribosomal protein S27a|Ubiquitin family|Ubiquitin domain profile.
Viral mRNA Translation	N67_003792	RNA binding|structural constituent of ribosome|translation|small ribosomal subunit	L13a-mediated translational silencing of Ceruloplasmin expression| Peptide chain elongation| SRP-dependent cotranslational protein targeting to membrane| Viral mRNA Translation| Selenocysteine synthesis| Major pathway of rRNA processing in the nucleolus and cytosol| Translation initiation complex formation| Formation of a pool of free 40S subunits| Formation of the ternary complex, and subsequent…	Ribosomal protein S7 domain|Ribosomal protein S7 domain superfamily|Ribosomal protein S5/S7, eukaryotic/archaeal|Ribosomal protein S5/S7|Ribosomal protein S7, conserved site	Ribosomal protein S7p/S5e|uS7_euk_arch: ribosomal protein uS7|Ribosomal protein S7 signature.|uS7_Eukaryote
Viral mRNA Translation	N67_003811	structural constituent of ribosome|ribosome|translation	L13a-mediated translational silencing of Ceruloplasmin expression| Peptide chain elongation| SRP-dependent cotranslational protein targeting to membrane| Viral mRNA Translation| Selenocysteine synthesis| Major pathway of rRNA processing in the nucleolus and cytosol| Formation of a pool of free 40S subunits| GTP hydrolysis and joining of the 60S ribosomal subunit| Eukaryotic Translation Terminatio…	Ribosomal protein L5|Ribosomal protein L5, N-terminal|Ribosomal protein L5, C-terminal|Ribosomal protein L5 domain superfamily	Ribosomal protein L5|ribosomal L5P family C-terminus
Viral mRNA Translation	N67_003822	structural constituent of ribosome|ribosome|translation	L13a-mediated translational silencing of Ceruloplasmin expression| Peptide chain elongation| SRP-dependent cotranslational protein targeting to membrane| Viral mRNA Translation| Selenocysteine synthesis| Major pathway of rRNA processing in the nucleolus and cytosol| Translation initiation complex formation| Formation of a pool of free 40S subunits| Formation of the ternary complex, and subsequent…	Ribosomal protein S8	Ribosomal protein S8
Viral mRNA Translation	N67_003946	structural constituent of ribosome|ribosome|translation	L13a-mediated translational silencing of Ceruloplasmin expression| Peptide chain elongation| SRP-dependent cotranslational protein targeting to membrane| Viral mRNA Translation| Selenocysteine synthesis| Major pathway of rRNA processing in the nucleolus and cytosol| Translation initiation complex formation| Formation of a pool of free 40S subunits| Formation of the ternary complex, and subsequent…	Ribosomal protein S8e|Ribosomal protein S8e/ribosomal biogenesis NSA2	Ribosomal_S8e_like|eS8: ribosomal protein eS8|Ribosomal protein S8e
Viral mRNA Translation	N67_004014	structural constituent of ribosome|ribosome|translation|large ribosomal subunit	L13a-mediated translational silencing of Ceruloplasmin expression| Peptide chain elongation| SRP-dependent cotranslational protein targeting to membrane| Viral mRNA Translation| Selenocysteine synthesis| Major pathway of rRNA processing in the nucleolus and cytosol| Formation of a pool of free 40S subunits| GTP hydrolysis and joining of the 60S ribosomal subunit| Eukaryotic Translation Terminatio…	Ribosomal protein L15, conserved site|Ribosomal protein L18e/L15P|Ribosomal protein L15	Ribosomal protein L15 signature.|Ribosomal proteins 50S-L15, 50S-L18e, 60S-L27A|50S ribosomal protein L15 [rplO].
Viral mRNA Translation	N67_004081	structural constituent of ribosome|ribosome|translation	L13a-mediated translational silencing of Ceruloplasmin expression| Peptide chain elongation| SRP-dependent cotranslational protein targeting to membrane| Viral mRNA Translation| Selenocysteine synthesis| Major pathway of rRNA processing in the nucleolus and cytosol| Translation initiation complex formation| Formation of a pool of free 40S subunits| Formation of the ternary complex, and subsequent…	Ribosomal protein S8	Ribosomal protein S8|Ribosomal protein S8 signature.
Viral mRNA Translation	N67_004120	structural constituent of ribosome|translation|large ribosomal subunit	L13a-mediated translational silencing of Ceruloplasmin expression| Peptide chain elongation| SRP-dependent cotranslational protein targeting to membrane| Viral mRNA Translation| Selenocysteine synthesis| Major pathway of rRNA processing in the nucleolus and cytosol| Formation of a pool of free 40S subunits| GTP hydrolysis and joining of the 60S ribosomal subunit| Eukaryotic Translation Terminatio…	Ribosomal protein L2, domain 2|Ribosomal Protein L26/L24, KOW domain|KOW|Ribosomal protein L26/L24, eukaryotic/archaeal	KOW_RPL26|KOW motif|Ribosomal proteins L26 eukaryotic, L24P archaeal|rplX_A_E: ribosomal protein uL24|50S ribosomal protein L24 [rplX].
Viral mRNA Translation	N67_004182	structural constituent of ribosome|ribosome|translation	L13a-mediated translational silencing of Ceruloplasmin expression| Peptide chain elongation| SRP-dependent cotranslational protein targeting to membrane| Viral mRNA Translation| Selenocysteine synthesis| Major pathway of rRNA processing in the nucleolus and cytosol| Formation of a pool of free 40S subunits| GTP hydrolysis and joining of the 60S ribosomal subunit| Eukaryotic Translation Terminatio…	Ribosomal protein L29/L35|Ribosomal protein L29/L35 superfamily	Ribosomal_L29_HIP|50S ribosomal protein L29 [rpmC].|Ribosomal L29 protein|L29: ribosomal protein uL29
Viral mRNA Translation	N67_004194	RNA binding|structural constituent of ribosome|ribosome|translation	L13a-mediated translational silencing of Ceruloplasmin expression| Peptide chain elongation| SRP-dependent cotranslational protein targeting to membrane| Viral mRNA Translation| Selenocysteine synthesis| Major pathway of rRNA processing in the nucleolus and cytosol| Translation initiation complex formation| Formation of a pool of free 40S subunits| Formation of the ternary complex, and subsequent…	Ribosomal protein S13|Ribosomal protein S13, conserved site|30s ribosomal protein S13, C-terminal	Ribosomal protein S13/S18|30S ribosomal protein S13 [rpsM].|Ribosomal protein S13 signature.|Ribosomal protein S13 family profile.
Viral mRNA Translation	N67_004236	pseudouridine synthesis|RNA binding|RNA modification|pseudouridine synthase activity	L13a-mediated translational silencing of Ceruloplasmin expression| Peptide chain elongation| SRP-dependent cotranslational protein targeting to membrane| Viral mRNA Translation| Selenocysteine synthesis| Major pathway of rRNA processing in the nucleolus and cytosol| Translation initiation complex formation| Formation of a pool of free 40S subunits| Formation of the ternary complex, and subsequent…	Pseudouridine synthase, RsuA/RluA|Pseudouridine synthase, RluC/RluD, conserved site|RNA-binding S4 domain	RNA pseudouridylate synthase|Rlu family of pseudouridine synthase signature.|S4 RNA-binding domain profile.
Viral mRNA Translation	N67_004320	RNA binding|structural constituent of ribosome|ribosome|translation|cytosolic large ribosomal subunit	L13a-mediated translational silencing of Ceruloplasmin expression| Peptide chain elongation| SRP-dependent cotranslational protein targeting to membrane| Viral mRNA Translation| Selenocysteine synthesis| Major pathway of rRNA processing in the nucleolus and cytosol| Formation of a pool of free 40S subunits| GTP hydrolysis and joining of the 60S ribosomal subunit| Eukaryotic Translation Terminatio…	Ribosomal protein L19/L19e|Ribosomal protein L19, eukaryotic|Ribosomal protein L19/L19e, domain 1|60S ribosomal protein L19	Ribosomal protein L19e|Ribosomal_L19e_E|50S ribosomal protein L19e [rpl19e].
Viral mRNA Translation	N67_004359	structural constituent of ribosome|ribosome|translation	L13a-mediated translational silencing of Ceruloplasmin expression| Peptide chain elongation| SRP-dependent cotranslational protein targeting to membrane| Viral mRNA Translation| Selenocysteine synthesis| Major pathway of rRNA processing in the nucleolus and cytosol| Formation of a pool of free 40S subunits| GTP hydrolysis and joining of the 60S ribosomal subunit| Eukaryotic Translation Terminatio…	Ribosomal protein L10e|Ribosomal protein L10e/L16|Ribosomal protein L10e, conserved site|Ribosomal protein L10e/L16 superfamily	Ribosomal protein L16p/L10e|Ribosomal protein L10e signature.|Ribosomal_L16_L10e|uL16_euk_arch: ribosomal protein uL16
Viral mRNA Translation	N67_004542	structural constituent of ribosome|ribosome|translational elongation	L13a-mediated translational silencing of Ceruloplasmin expression| Peptide chain elongation| SRP-dependent cotranslational protein targeting to membrane| Viral mRNA Translation| Selenocysteine synthesis| Major pathway of rRNA processing in the nucleolus and cytosol| Formation of a pool of free 40S subunits| GTP hydrolysis and joining of the 60S ribosomal subunit| Eukaryotic Translation Terminatio…	Ribosomal protein P1/P2, N-terminal domain|Ribosomal protein L12 family	Ribosomal_P2|60s Acidic ribosomal protein|50S ribosomal protein L12 [rpl12].
Viral mRNA Translation	N67_004584	structural constituent of ribosome|ribosome|translation	L13a-mediated translational silencing of Ceruloplasmin expression| Peptide chain elongation| SRP-dependent cotranslational protein targeting to membrane| Viral mRNA Translation| Selenocysteine synthesis| Major pathway of rRNA processing in the nucleolus and cytosol| Formation of a pool of free 40S subunits| GTP hydrolysis and joining of the 60S ribosomal subunit| Eukaryotic Translation Terminatio…	Ribosomal protein L34Ae|Ribosomal protein L34e, conserved site|Ribosomal protein L34Ae superfamily	Ribosomal protein L34 signature|50S ribosomal protein L34e [rpl34e].|Ribosomal protein L34e|Ribosomal protein L34e signature.
Viral mRNA Translation	N67_004628	RNA binding|structural constituent of ribosome|ribosome|translation|small ribosomal subunit	L13a-mediated translational silencing of Ceruloplasmin expression| Peptide chain elongation| SRP-dependent cotranslational protein targeting to membrane| Viral mRNA Translation| Selenocysteine synthesis| Major pathway of rRNA processing in the nucleolus and cytosol| Translation initiation complex formation| Formation of a pool of free 40S subunits| Formation of the ternary complex, and subsequent…	Ribosomal protein S19, superfamily|Ribosomal protein S19/S15|Ribosomal protein S19 conserved site|Ribosomal protein S19A/S15e	Ribosomal protein S19|Ribosomal protein S19 signature.|Ribosomal protein S19 family signature|30S ribosomal protein S19 [rpsS].|uS19_arch: ribosomal protein uS19
Viral mRNA Translation	N67_004647	RNA binding|structural constituent of ribosome|ribosome|translation|small ribosomal subunit	L13a-mediated translational silencing of Ceruloplasmin expression| Peptide chain elongation| SRP-dependent cotranslational protein targeting to membrane| Viral mRNA Translation| Selenocysteine synthesis| RMTs methylate histone arginines| rRNA modification in the nucleus and cytosol| Major pathway of rRNA processing in the nucleolus and cytosol| Translation initiation complex formation| Formation …	Ribosomal protein S5, N-terminal|Ribosomal protein S5 domain 2-type fold, subgroup|Ribosomal protein S5, eukaryotic/archaeal|Ribosomal protein S5|Ribosomal protein S5, C-terminal	Ribosomal protein S5, N-terminal domain|S5 double stranded RNA-binding domain profile.|uS5_euk_arch: ribosomal protein uS5|Ribosomal protein S5, C-terminal domain
Viral mRNA Translation	N67_004672	ribosome biogenesis|ribonucleoprotein complex	L13a-mediated translational silencing of Ceruloplasmin expression| Peptide chain elongation| SRP-dependent cotranslational protein targeting to membrane| Viral mRNA Translation| Selenocysteine synthesis| Major pathway of rRNA processing in the nucleolus and cytosol| Formation of a pool of free 40S subunits| GTP hydrolysis and joining of the 60S ribosomal subunit| Eukaryotic Translation Terminatio…	Ribosomal protein L7Ae/L8/Nhp2 family|Ribosomal protein L7A/L8|Ribosomal protein L7Ae/L30e/S12e/Gadd45|Ribosomal protein L7Ae conserved site|Ribosomal protein L7A/L8 superfamily	Ribosomal protein L7A/RS6 family signature|Ribosomal protein L7A family signature|Ribosomal protein L7Ae/L30e/S12e/Gadd45 family|Ribosomal protein L7Ae signature.
Viral mRNA Translation	N67_004673	structural constituent of ribosome|ribosome|translation|5S rRNA binding	L13a-mediated translational silencing of Ceruloplasmin expression| Peptide chain elongation| SRP-dependent cotranslational protein targeting to membrane| Viral mRNA Translation| Selenocysteine synthesis| Major pathway of rRNA processing in the nucleolus and cytosol| Formation of a pool of free 40S subunits| GTP hydrolysis and joining of the 60S ribosomal subunit| Eukaryotic Translation Terminatio…	Ribosomal protein L5 eukaryotic/L18 archaeal|Ribosomal protein L5 eukaryotic/L18 archaeal, C-terminal	Ribosomal protein L5 signature|50S ribosomal protein L18 [rplR].|Ribosomal_L18_L5e|Ribosomal L18 C-terminal region|Ribosomal large subunit proteins 60S L5, and 50S L18
Viral mRNA Translation	N67_004696		L13a-mediated translational silencing of Ceruloplasmin expression| Peptide chain elongation| SRP-dependent cotranslational protein targeting to membrane| Viral mRNA Translation| Selenocysteine synthesis| Major pathway of rRNA processing in the nucleolus and cytosol| Translation initiation complex formation| Formation of a pool of free 40S subunits| Formation of the ternary complex, and subsequent…	Ribosomal protein S25	S25 ribosomal protein
Viral mRNA Translation	N67_004715	pseudouridine synthesis|RNA binding|RNA modification|pseudouridine synthase activity|intramolecular transferase activity	L13a-mediated translational silencing of Ceruloplasmin expression| Peptide chain elongation| SRP-dependent cotranslational protein targeting to membrane| Viral mRNA Translation| Selenocysteine synthesis| Major pathway of rRNA processing in the nucleolus and cytosol| Translation initiation complex formation| Formation of a pool of free 40S subunits| Formation of the ternary complex, and subsequent…	RNA-binding S4 domain|Pseudouridine synthase, RsuA/RluA|Pseudouridine synthase, RsuA/RluB/E/F|Pseudouridine synthase, RsuA/RluB/E/F, conserved site|RNA-binding S4 domain superfamily|Pseudouridine synthase, RsuA/RluB/E/F, catalytic domain	S4 domain|RNA pseudouridylate synthase|S4 RNA-binding domain profile.|PseudoU_synth_RsuA_like|TIGR00093: pseudouridine synthase|S4|Rsu family of pseudouridine synthase signature.
Viral mRNA Translation	N67_004805	structural constituent of ribosome|ribosome|translation	L13a-mediated translational silencing of Ceruloplasmin expression| Peptide chain elongation| SRP-dependent cotranslational protein targeting to membrane| Viral mRNA Translation| Selenocysteine synthesis| rRNA modification in the nucleus and cytosol| Major pathway of rRNA processing in the nucleolus and cytosol| Translation initiation complex formation| Formation of a pool of free 40S subunits| Fo…	Ribosomal protein S7e	Ribosomal protein S7e
Viral mRNA Translation	N67_004932	structural constituent of ribosome|ribosome|translation	L13a-mediated translational silencing of Ceruloplasmin expression| Peptide chain elongation| SRP-dependent cotranslational protein targeting to membrane| Viral mRNA Translation| Selenocysteine synthesis| Major pathway of rRNA processing in the nucleolus and cytosol| Translation initiation complex formation| Formation of a pool of free 40S subunits| Formation of the ternary complex, and subsequent…	Ribosomal protein S24e|Ribosomal S24e conserved site	Ribosomal protein S24e|30S ribosomal protein S24e [rps24e].|Ribosomal protein S24e signature.
Viral mRNA Translation	N67_004959	structural constituent of ribosome|ribosome|translation	L13a-mediated translational silencing of Ceruloplasmin expression| Peptide chain elongation| SRP-dependent cotranslational protein targeting to membrane| Viral mRNA Translation| Selenocysteine synthesis| Major pathway of rRNA processing in the nucleolus and cytosol| Translation initiation complex formation| Formation of a pool of free 40S subunits| Formation of the ternary complex, and subsequent…	Ribosomal protein S17/S11|Ribosomal protein S17, conserved site|40S ribosomal protein S11, N-terminal|Ribosomal protein S17, archaeal/eukaryotic	Ribosomal protein S17|Ribosomal protein S17 signature.|Ribosomal_S17 N-terminal|Ribosomal protein S17 family signature|uS17_arch: ribosomal protein uS17
Viral mRNA Translation	N67_005119	nucleotide binding|RNA binding|aminoacyl-tRNA ligase activity|tyrosine-tRNA ligase activity|ATP binding|tRNA aminoacylation for protein translation|tyrosyl-tRNA aminoacylation	L13a-mediated translational silencing of Ceruloplasmin expression| Peptide chain elongation| SRP-dependent cotranslational protein targeting to membrane| Viral mRNA Translation| Selenocysteine synthesis| Mitochondrial tRNA aminoacylation| Major pathway of rRNA processing in the nucleolus and cytosol| Translation initiation complex formation| Formation of a pool of free 40S subunits| Formation of …	Tyrosine-tRNA ligase|Aminoacyl-tRNA synthetase, class Ic|Tyrosine-tRNA ligase, bacterial-type|RNA-binding S4 domain|RNA-binding S4 domain superfamily	tyrS: tyrosine--tRNA ligase|tRNA synthetases class I (W and Y)|S4 RNA-binding domain profile.|S4
Viral mRNA Translation	N67_005177	structural constituent of ribosome|ribosome|translation|small ribosomal subunit	L13a-mediated translational silencing of Ceruloplasmin expression| Peptide chain elongation| SRP-dependent cotranslational protein targeting to membrane| Viral mRNA Translation| Selenocysteine synthesis| Major pathway of rRNA processing in the nucleolus and cytosol| Translation initiation complex formation| Formation of a pool of free 40S subunits| Formation of the ternary complex, and subsequent…	Ribosomal protein S12/S23|Ribosomal protein S23, eukaryotic/archaeal	Ribosomal protein S12/S23|uS12_E_A: ribosomal protein uS12|Ribosomal protein S12 signature.|Ribosomal_S23
Viral mRNA Translation	N67_005178	structural constituent of ribosome|ribosome|translation	L13a-mediated translational silencing of Ceruloplasmin expression| Peptide chain elongation| SRP-dependent cotranslational protein targeting to membrane| Viral mRNA Translation| Selenocysteine synthesis| Major pathway of rRNA processing in the nucleolus and cytosol| Translation initiation complex formation| Formation of a pool of free 40S subunits| Formation of the ternary complex, and subsequent…	Ribosomal protein S12e|50S ribosomal protein L30e-like|Ribosomal protein L7Ae/L30e/S12e/Gadd45	Ribosomal protein S12e signature.|Ribosomal protein S12E family signature|Ribosomal protein L7Ae/L30e/S12e/Gadd45 family
Viral mRNA Translation	N67_005206	structural constituent of ribosome|ribosome|translation	L13a-mediated translational silencing of Ceruloplasmin expression| Peptide chain elongation| SRP-dependent cotranslational protein targeting to membrane| Viral mRNA Translation| Selenocysteine synthesis| Major pathway of rRNA processing in the nucleolus and cytosol| Formation of a pool of free 40S subunits| GTP hydrolysis and joining of the 60S ribosomal subunit| Eukaryotic Translation Terminatio…	Ribosomal protein L2|Ribosomal protein L2, domain 2|Ribosomal protein L2, C-terminal|Ribosomal protein L2, conserved site|Ribosomal Proteins L2, RNA binding domain|Ribosomal protein L2, domain 3	Ribosomal protein L2 signature.|Ribosomal Proteins L2, C-terminal domain|Ribosomal Proteins L2, RNA binding domain
Viral mRNA Translation	N67_005207	structural constituent of ribosome|ribosome|translation	L13a-mediated translational silencing of Ceruloplasmin expression| Peptide chain elongation| SRP-dependent cotranslational protein targeting to membrane| Viral mRNA Translation| Selenocysteine synthesis| Major pathway of rRNA processing in the nucleolus and cytosol| Formation of a pool of free 40S subunits| GTP hydrolysis and joining of the 60S ribosomal subunit| Eukaryotic Translation Terminatio…	Ribosomal protein L11, C-terminal domain superfamily|Ribosomal protein L11/L12|Ribosomal protein L11, N-terminal|Ribosomal protein L11/L12, N-terminal domain superfamily|Ribosomal protein L11, C-terminal|Ribosomal protein L11, conserved site	Ribosomal_L11|50S ribosomal protein L11 [rplK].|Ribosomal protein L11, N-terminal domain|Ribosomal protein L11, RNA binding domain|Ribosomal protein L11 signature.
Viral mRNA Translation	N67_005241	RNA binding|structural constituent of ribosome|translation|small ribosomal subunit	L13a-mediated translational silencing of Ceruloplasmin expression| Peptide chain elongation| SRP-dependent cotranslational protein targeting to membrane| Viral mRNA Translation| Selenocysteine synthesis| rRNA modification in the nucleus and cytosol| Major pathway of rRNA processing in the nucleolus and cytosol| Translation initiation complex formation| Formation of a pool of free 40S subunits| Fo…	RNA-binding S4 domain|Ribosomal protein S4/S9|RNA-binding S4 domain superfamily|Ribosomal protein S4, bacterial-type	S4 domain|S4 RNA-binding domain profile.
Viral mRNA Translation	N67_005243	structural constituent of ribosome|ribosome|translation	L13a-mediated translational silencing of Ceruloplasmin expression| Peptide chain elongation| SRP-dependent cotranslational protein targeting to membrane| Viral mRNA Translation| Selenocysteine synthesis| Major pathway of rRNA processing in the nucleolus and cytosol| Formation of a pool of free 40S subunits| GTP hydrolysis and joining of the 60S ribosomal subunit| Eukaryotic Translation Terminatio…	Ribosomal protein L2, domain 2|Ribosomal protein L2|Ribosomal protein L2, domain 3|Ribosomal protein L2, C-terminal|Ribosomal Proteins L2, RNA binding domain	Ribosomal Proteins L2, C-terminal domain|Ribosomal Proteins L2, RNA binding domain
Viral mRNA Translation	N67_005244	structural constituent of ribosome|ribosome|translation|rRNA binding	L13a-mediated translational silencing of Ceruloplasmin expression| Peptide chain elongation| SRP-dependent cotranslational protein targeting to membrane| Viral mRNA Translation| Selenocysteine synthesis| Mitochondrial translation initiation| Mitochondrial translation elongation| Mitochondrial translation termination| Major pathway of rRNA processing in the nucleolus and cytosol| Translation initi…	Ribosomal protein L14 superfamily|Ribosomal protein L14P|Ribosomal protein L10e/L16|Ribosomal protein L16|Ribosomal protein L10e/L16 superfamily|Ribosomal protein S3, C-terminal|Ribosomal protein S3, C-terminal domain superfamily	50S ribosomal protein L14 [rplN].|Ribosomal_L16_L10e|Ribosomal protein L16p/L10e|Ribosomal protein L16 signature|Ribosomal protein L14p/L23e|Ribosomal protein S3, C-terminal domain
Viral mRNA Translation	N67_005245	RNA binding|structural constituent of ribosome|ribosome|translation		Ribosomal protein S5, N-terminal	S5 double stranded RNA-binding domain profile.|Ribosomal protein S5, N-terminal domain
Viral mRNA Translation	N67_005266	RNA binding|structural constituent of ribosome|translation|small ribosomal subunit|rRNA binding	L13a-mediated translational silencing of Ceruloplasmin expression| Peptide chain elongation| SRP-dependent cotranslational protein targeting to membrane| Viral mRNA Translation| Selenocysteine synthesis| rRNA modification in the nucleus and cytosol| Major pathway of rRNA processing in the nucleolus and cytosol| Translation initiation complex formation| Formation of a pool of free 40S subunits| Fo…	Ribosomal protein S4/S9, N-terminal|Ribosomal protein S4/S9|RNA-binding S4 domain superfamily|RNA-binding S4 domain|Ribosomal protein S4, conserved site|Ribosomal protein S4/S9, eukaryotic/archaeal	S4|Ribosomal protein S4/S9 N-terminal domain|S4 RNA-binding domain profile.|S4 domain|Ribosomal protein S4 signature.|uS4_arch: ribosomal protein uS4
Viral mRNA Translation	N67_005346	RNA binding|structural constituent of ribosome|translation|small ribosomal subunit	L13a-mediated translational silencing of Ceruloplasmin expression| Peptide chain elongation| SRP-dependent cotranslational protein targeting to membrane| Viral mRNA Translation| Selenocysteine synthesis| rRNA modification in the nucleus and cytosol| Major pathway of rRNA processing in the nucleolus and cytosol| Translation initiation complex formation| Formation of a pool of free 40S subunits| Fo…	RNA-binding S4 domain|Ribosomal protein S4/S9|Ribosomal protein S4, bacterial-type|RNA-binding S4 domain superfamily	S4 domain|S4 RNA-binding domain profile.
Viral mRNA Translation	N67_005347	RNA binding|structural constituent of ribosome|translation|small ribosomal subunit	L13a-mediated translational silencing of Ceruloplasmin expression| Peptide chain elongation| SRP-dependent cotranslational protein targeting to membrane| Viral mRNA Translation| Selenocysteine synthesis| rRNA modification in the nucleus and cytosol| Major pathway of rRNA processing in the nucleolus and cytosol| Translation initiation complex formation| Formation of a pool of free 40S subunits| Fo…	RNA-binding S4 domain|Ribosomal protein S4/S9|Ribosomal protein S4, bacterial-type|RNA-binding S4 domain superfamily	S4 domain|S4 RNA-binding domain profile.
Downstream TCR signaling	N67_000073	proteasome complex|enzyme regulator activity|regulation of protein catabolic process	Activation of NF-kappaB in B cells| Oxygen-dependent proline hydroxylation of Hypoxia-inducible Factor Alpha| ER-Phagosome pathway| Cross-presentation of soluble exogenous antigens (endosomes)| Autodegradation of Cdh1 by Cdh1:APC/C| SCF-beta-TrCP mediated degradation of Emi1| APC/C:Cdc20 mediated degradation of Securin| APC/C:Cdh1 mediated degradation of Cdc20 and other APC/C:Cdh1 targeted protei…	Proteasome component (PCI) domain|26S proteasome non-ATPase regulatory subunit 3|26S proteasome regulatory subunit, C-terminal	motif in proteasome subunits, Int-6, Nip-1 and TRIP-15|PCI domain|Proteasome regulatory subunit C-terminal|PCI domain profile.
Downstream TCR signaling	N67_000266	enzyme regulator activity	Activation of NF-kappaB in B cells| Oxygen-dependent proline hydroxylation of Hypoxia-inducible Factor Alpha| ER-Phagosome pathway| Cross-presentation of soluble exogenous antigens (endosomes)| Autodegradation of Cdh1 by Cdh1:APC/C| SCF-beta-TrCP mediated degradation of Emi1| APC/C:Cdc20 mediated degradation of Securin| APC/C:Cdh1 mediated degradation of Cdc20 and other APC/C:Cdh1 targeted protei…	Proteasome component (PCI) domain|26S Proteasome non-ATPase regulatory subunit 6|26S proteasome regulatory subunit Rpn7/COP9 signalosome complex subunit 1	PCI domain|PCI domain profile.|motif in proteasome subunits, Int-6, Nip-1 and TRIP-15|26S proteasome subunit RPN7
Downstream TCR signaling	N67_000276	ATP binding|cytoplasm|hydrolase activity|protein catabolic process	Activation of NF-kappaB in B cells| Oxygen-dependent proline hydroxylation of Hypoxia-inducible Factor Alpha| ER-Phagosome pathway| Cross-presentation of soluble exogenous antigens (endosomes)| Autodegradation of Cdh1 by Cdh1:APC/C| SCF-beta-TrCP mediated degradation of Emi1| APC/C:Cdc20 mediated degradation of Securin| APC/C:Cdh1 mediated degradation of Cdc20 and other APC/C:Cdh1 targeted protei…	AAA+ ATPase domain|ATPase, AAA-type, core|Proteasomal ATPase OB C-terminal domain|ATPase, AAA-type, conserved site|AAA ATPase, AAA+ lid domain|26S proteasome regulatory subunit P45-like	ATPase family associated with various cellular activities (AAA)|AAA|Proteasomal ATPase OB C-terminal domain|AAA-protein family signature.|AAA+ lid domain|26Sp45: 26S proteasome subunit P45 family
Downstream TCR signaling	N67_000509	peptidase activator activity|lysine-acetylated histone binding|proteasome binding	Activation of NF-kappaB in B cells| Oxygen-dependent proline hydroxylation of Hypoxia-inducible Factor Alpha| ER-Phagosome pathway| Cross-presentation of soluble exogenous antigens (endosomes)| SCF-beta-TrCP mediated degradation of Emi1| APC/C:Cdc20 mediated degradation of Securin| APC/C:Cdh1 mediated degradation of Cdc20 and other APC/C:Cdh1 targeted proteins in late mitosis/early G1| Cdc20:Phos…	Proteasome activator complex subunit 4 C-terminal domain|Proteasome activator complex subunit 4	Domain of unknown function (DUF3437)
Downstream TCR signaling	N67_000697	endopeptidase activity|threonine-type endopeptidase activity|proteasome core complex|proteolysis involved in cellular protein catabolic process	Activation of NF-kappaB in B cells| Oxygen-dependent proline hydroxylation of Hypoxia-inducible Factor Alpha| ER-Phagosome pathway| Cross-presentation of soluble exogenous antigens (endosomes)| Autodegradation of Cdh1 by Cdh1:APC/C| SCF-beta-TrCP mediated degradation of Emi1| APC/C:Cdc20 mediated degradation of Securin| APC/C:Cdh1 mediated degradation of Cdc20 and other APC/C:Cdh1 targeted protei…	Proteasome, subunit alpha/beta|Proteasome B-type subunit|Proteasome beta-type subunit, conserved site|Peptidase T1A, proteasome beta-subunit|Nucleophile aminohydrolases, N-terminal	Proteasome subunit|proteasome_beta_type_5|Proteasome beta-type subunit profile.|Proteasome beta-type subunits signature.|Proteasome component signature
Downstream TCR signaling	N67_000728	ATP binding|cytoplasm|hydrolase activity|protein catabolic process	Activation of NF-kappaB in B cells| Oxygen-dependent proline hydroxylation of Hypoxia-inducible Factor Alpha| ER-Phagosome pathway| Cross-presentation of soluble exogenous antigens (endosomes)| Autodegradation of Cdh1 by Cdh1:APC/C| SCF-beta-TrCP mediated degradation of Emi1| APC/C:Cdc20 mediated degradation of Securin| APC/C:Cdh1 mediated degradation of Cdc20 and other APC/C:Cdh1 targeted protei…	AAA ATPase, AAA+ lid domain|Proteasomal ATPase OB C-terminal domain|AAA+ ATPase domain|ATPase, AAA-type, conserved site|ATPase, AAA-type, core|26S proteasome regulatory subunit P45-like	AAA+ lid domain|Proteasomal ATPase OB C-terminal domain|AAA|AAA-protein family signature.|ATPase family associated with various cellular activities (AAA)|26Sp45: 26S proteasome subunit P45 family
Downstream TCR signaling	N67_000908		Activation of NF-kappaB in B cells| Oxygen-dependent proline hydroxylation of Hypoxia-inducible Factor Alpha| ER-Phagosome pathway| Cross-presentation of soluble exogenous antigens (endosomes)| Autodegradation of Cdh1 by Cdh1:APC/C| SCF-beta-TrCP mediated degradation of Emi1| APC/C:Cdc20 mediated degradation of Securin| APC/C:Cdh1 mediated degradation of Cdc20 and other APC/C:Cdh1 targeted protei…	Proteasome component (PCI) domain|26S Proteasome non-ATPase regulatory subunit 13	motif in proteasome subunits, Int-6, Nip-1 and TRIP-15|PCI domain
Downstream TCR signaling	N67_001466	endopeptidase activity|threonine-type endopeptidase activity|proteasome core complex|proteolysis involved in cellular protein catabolic process	Activation of NF-kappaB in B cells| Oxygen-dependent proline hydroxylation of Hypoxia-inducible Factor Alpha| ER-Phagosome pathway| Cross-presentation of soluble exogenous antigens (endosomes)| Autodegradation of Cdh1 by Cdh1:APC/C| SCF-beta-TrCP mediated degradation of Emi1| APC/C:Cdc20 mediated degradation of Securin| APC/C:Cdh1 mediated degradation of Cdc20 and other APC/C:Cdh1 targeted protei…	Proteasome subunit beta 2|Proteasome beta-type subunit, conserved site|Nucleophile aminohydrolases, N-terminal|Proteasome, subunit alpha/beta	Proteasome beta-type subunits signature.|proteasome_beta_type_2|Proteasome subunit
Downstream TCR signaling	N67_001507	proteasome complex|enzyme regulator activity|regulation of protein catabolic process	Activation of NF-kappaB in B cells| Oxygen-dependent proline hydroxylation of Hypoxia-inducible Factor Alpha| ER-Phagosome pathway| Cross-presentation of soluble exogenous antigens (endosomes)| Autodegradation of Cdh1 by Cdh1:APC/C| SCF-beta-TrCP mediated degradation of Emi1| APC/C:Cdc20 mediated degradation of Securin| APC/C:Cdh1 mediated degradation of Cdc20 and other APC/C:Cdh1 targeted protei…	Armadillo-like helical|26S Proteasome non-ATPase regulatory subunit 1|26S proteasome regulatory subunit RPN2, C-terminal|Proteasome/cyclosome repeat|PBS lyase HEAT-like repeat|26S proteasome regulatory complex, non-ATPase subcomplex, Rpn2/Psmd1 subunit	26S proteasome regulatory subunit RPN2 C-terminal domain|Proteasome/cyclosome repeat|E-Z type HEAT repeats|HEAT repeats
Downstream TCR signaling	N67_001583	endopeptidase activity|threonine-type endopeptidase activity|proteasome core complex|ubiquitin-dependent protein catabolic process|proteasome core complex, alpha-subunit complex|proteolysis involved in cellular protein catabolic process	Activation of NF-kappaB in B cells| Oxygen-dependent proline hydroxylation of Hypoxia-inducible Factor Alpha| ER-Phagosome pathway| Cross-presentation of soluble exogenous antigens (endosomes)| Autodegradation of Cdh1 by Cdh1:APC/C| SCF-beta-TrCP mediated degradation of Emi1| APC/C:Cdc20 mediated degradation of Securin| APC/C:Cdh1 mediated degradation of Cdc20 and other APC/C:Cdh1 targeted protei…	Proteasome alpha-subunit, N-terminal domain|Proteasome subunit alpha 1|Proteasome, subunit alpha/beta|Proteasome alpha-type subunit|Nucleophile aminohydrolases, N-terminal	Proteasome subunit|Proteasome alpha-type subunit profile.|Proteasome subunit A N-terminal signature|proteasome_alpha_type_1
Downstream TCR signaling	N67_001700	ubiquitin-dependent protein catabolic process	Activation of NF-kappaB in B cells| Prolactin receptor signaling| SCF-beta-TrCP mediated degradation of Emi1| Vpu mediated degradation of CD4| SCF(Skp2)-mediated degradation of p27/p21| Degradation of beta-catenin by the destruction complex| Downstream TCR signaling| NOTCH1 Intracellular Domain Regulates Transcription| Regulation of PLK1 Activity at G2/M Transition| Constitutive Signaling by NOTC…	SKP1 component, POZ domain|S-phase kinase-associated protein 1-like|S-phase kinase-associated protein 1|SKP1 component, dimerisation	Skp1 family, tetramerisation domain|BTB_POZ_SKP1|Skp1 family, dimerisation domain
Downstream TCR signaling	N67_001710	protein binding|metallopeptidase activity|Lys63-specific deubiquitinase activity	Activation of NF-kappaB in B cells| Oxygen-dependent proline hydroxylation of Hypoxia-inducible Factor Alpha| ER-Phagosome pathway| Cross-presentation of soluble exogenous antigens (endosomes)| Autodegradation of Cdh1 by Cdh1:APC/C| SCF-beta-TrCP mediated degradation of Emi1| APC/C:Cdc20 mediated degradation of Securin| APC/C:Cdh1 mediated degradation of Cdc20 and other APC/C:Cdh1 targeted protei…	MPN domain|26S Proteasome non-ATPase regulatory subunit 14|JAB1/MPN/MOV34 metalloenzyme domain|Rpn11/EIF3F, C-terminal	MPN domain profile.|JAB1/Mov34/MPN/PAD-1 ubiquitin protease|MPN_RPN11_CSN5|Maintenance of mitochondrial structure and function
Downstream TCR signaling	N67_001726	threonine-type endopeptidase activity|proteasome core complex|proteasome-mediated ubiquitin-dependent protein catabolic process|proteolysis involved in cellular protein catabolic process	Activation of NF-kappaB in B cells| Oxygen-dependent proline hydroxylation of Hypoxia-inducible Factor Alpha| ER-Phagosome pathway| Cross-presentation of soluble exogenous antigens (endosomes)| Autodegradation of Cdh1 by Cdh1:APC/C| SCF-beta-TrCP mediated degradation of Emi1| APC/C:Cdc20 mediated degradation of Securin| APC/C:Cdh1 mediated degradation of Cdc20 and other APC/C:Cdh1 targeted protei…	Proteasome, subunit alpha/beta|Proteasome subunit beta Pre3|Nucleophile aminohydrolases, N-terminal	Proteasome subunit
Downstream TCR signaling	N67_001963	threonine-type endopeptidase activity|proteasome core complex|proteolysis|HslUV protease complex|proteolysis involved in cellular protein catabolic process	Activation of NF-kappaB in B cells| Oxygen-dependent proline hydroxylation of Hypoxia-inducible Factor Alpha| ER-Phagosome pathway| Cross-presentation of soluble exogenous antigens (endosomes)| Autodegradation of Cdh1 by Cdh1:APC/C| SCF-beta-TrCP mediated degradation of Emi1| APC/C:Cdc20 mediated degradation of Securin| APC/C:Cdh1 mediated degradation of Cdc20 and other APC/C:Cdh1 targeted protei…	ATP-dependent protease, HslV subunit|Nucleophile aminohydrolases, N-terminal|Proteasome, subunit alpha/beta|Proteasome B-type subunit	ATP_dep_HslV: ATP-dependent protease HslVU, peptidase subunit|Proteasome subunit|Proteasome beta-type subunit profile.|protease_HslV
Downstream TCR signaling	N67_002329	ATP binding|cytoplasm|hydrolase activity|protein catabolic process|proteasome-activating ATPase activity	Activation of NF-kappaB in B cells| Oxygen-dependent proline hydroxylation of Hypoxia-inducible Factor Alpha| ER-Phagosome pathway| Cross-presentation of soluble exogenous antigens (endosomes)| Autodegradation of Cdh1 by Cdh1:APC/C| SCF-beta-TrCP mediated degradation of Emi1| APC/C:Cdc20 mediated degradation of Securin| APC/C:Cdh1 mediated degradation of Cdc20 and other APC/C:Cdh1 targeted protei…	ATPase, AAA-type, core|Proteasomal ATPase OB C-terminal domain|26S proteasome regulatory subunit P45-like|ATPase, AAA-type, conserved site|AAA+ ATPase domain|AAA ATPase, AAA+ lid domain|26S Proteasome regulatory subunit 6B	ATPase family associated with various cellular activities (AAA)|Proteasomal ATPase OB C-terminal domain|26Sp45: 26S proteasome subunit P45 family|AAA|AAA-protein family signature.|AAA+ lid domain
Downstream TCR signaling	N67_002487	endopeptidase activity|threonine-type endopeptidase activity|proteasome core complex|proteasome core complex, beta-subunit complex|proteasome-mediated ubiquitin-dependent protein catabolic process|proteolysis involved in cellular protein catabolic process	Activation of NF-kappaB in B cells| Oxygen-dependent proline hydroxylation of Hypoxia-inducible Factor Alpha| ER-Phagosome pathway| Cross-presentation of soluble exogenous antigens (endosomes)| Autodegradation of Cdh1 by Cdh1:APC/C| SCF-beta-TrCP mediated degradation of Emi1| APC/C:Cdc20 mediated degradation of Securin| APC/C:Cdh1 mediated degradation of Cdc20 and other APC/C:Cdh1 targeted protei…	Proteasome B-type subunit|Nucleophile aminohydrolases, N-terminal|Proteasome, subunit alpha/beta|Proteasome beta 3 subunit|Proteasome beta-type subunit, conserved site	Proteasome beta-type subunit profile.|Proteasome subunit|proteasome_beta_type_3|Proteasome beta-type subunits signature.
Downstream TCR signaling	N67_002738	endopeptidase activity|threonine-type endopeptidase activity|proteasome core complex|ubiquitin-dependent protein catabolic process|proteasome core complex, alpha-subunit complex|proteasome-mediated ubiquitin-dependent protein catabolic process|proteolysis involved in cellular protein catabolic process	Activation of NF-kappaB in B cells| Oxygen-dependent proline hydroxylation of Hypoxia-inducible Factor Alpha| ER-Phagosome pathway| Cross-presentation of soluble exogenous antigens (endosomes)| Autodegradation of Cdh1 by Cdh1:APC/C| SCF-beta-TrCP mediated degradation of Emi1| APC/C:Cdc20 mediated degradation of Securin| APC/C:Cdh1 mediated degradation of Cdc20 and other APC/C:Cdh1 targeted protei…	Proteasome alpha-subunit, N-terminal domain|Proteasome subunit alpha5|Proteasome, subunit alpha/beta|Nucleophile aminohydrolases, N-terminal|Proteasome alpha-type subunit	Proteasome subunit A N-terminal signature|Proteasome alpha-type subunits signature.|proteasome_alpha_type_5|Proteasome subunit|Proteasome alpha-type subunit profile.
Downstream TCR signaling	N67_002863	endopeptidase activity|threonine-type endopeptidase activity|proteasome core complex|ubiquitin-dependent protein catabolic process|proteasome core complex, alpha-subunit complex|proteolysis involved in cellular protein catabolic process	Activation of NF-kappaB in B cells| Oxygen-dependent proline hydroxylation of Hypoxia-inducible Factor Alpha| ER-Phagosome pathway| Cross-presentation of soluble exogenous antigens (endosomes)| Autodegradation of Cdh1 by Cdh1:APC/C| SCF-beta-TrCP mediated degradation of Emi1| APC/C:Cdc20 mediated degradation of Securin| APC/C:Cdh1 mediated degradation of Cdc20 and other APC/C:Cdh1 targeted protei…	Nucleophile aminohydrolases, N-terminal|Proteasome alpha-type subunit|Proteasome alpha-subunit, N-terminal domain|Proteasome, subunit alpha/beta|Proteasome subunit alpha2	proteasome_alpha_type_2|Proteasome alpha-type subunit profile.|Proteasome subunit A N-terminal signature|Proteasome subunit
Downstream TCR signaling	N67_002919		Activation of NF-kappaB in B cells| Oxygen-dependent proline hydroxylation of Hypoxia-inducible Factor Alpha| ER-Phagosome pathway| Cross-presentation of soluble exogenous antigens (endosomes)| Autodegradation of Cdh1 by Cdh1:APC/C| SCF-beta-TrCP mediated degradation of Emi1| APC/C:Cdc20 mediated degradation of Securin| APC/C:Cdh1 mediated degradation of Cdc20 and other APC/C:Cdh1 targeted protei…	26S proteasome regulatory subunit RPN5, C-terminal domain|26S Proteasome non-ATPase regulatory subunit 12/COP9 signalosome complex subunit 4|Proteasome component (PCI) domain|26S Proteasome non-ATPase regulatory subunit 12|Winged helix-like DNA-binding domain superfamily	26S proteasome regulatory subunit RPN5 C-terminal domain|PCI domain profile.|PCI domain|motif in proteasome subunits, Int-6, Nip-1 and TRIP-15
Downstream TCR signaling	N67_003190	endopeptidase activity|threonine-type endopeptidase activity|proteasome core complex|proteolysis involved in cellular protein catabolic process	Activation of NF-kappaB in B cells| Oxygen-dependent proline hydroxylation of Hypoxia-inducible Factor Alpha| ER-Phagosome pathway| Cross-presentation of soluble exogenous antigens (endosomes)| Autodegradation of Cdh1 by Cdh1:APC/C| SCF-beta-TrCP mediated degradation of Emi1| APC/C:Cdc20 mediated degradation of Securin| APC/C:Cdh1 mediated degradation of Cdc20 and other APC/C:Cdh1 targeted protei…	Proteasome, subunit alpha/beta|Proteasome beta-type subunit, conserved site|Proteasome subunit beta 7|Proteasome B-type subunit|Nucleophile aminohydrolases, N-terminal|Peptidase T1A, proteasome beta-subunit	Proteasome subunit|Proteasome beta-type subunits signature.|proteasome_beta_type_7|Proteasome beta-type subunit profile.|Proteasome component signature
Downstream TCR signaling	N67_003578		Activation of NF-kappaB in B cells| Oxygen-dependent proline hydroxylation of Hypoxia-inducible Factor Alpha| ER-Phagosome pathway| Cross-presentation of soluble exogenous antigens (endosomes)| Autodegradation of Cdh1 by Cdh1:APC/C| SCF-beta-TrCP mediated degradation of Emi1| APC/C:Cdc20 mediated degradation of Securin| APC/C:Cdh1 mediated degradation of Cdc20 and other APC/C:Cdh1 targeted protei…	Proteasome component (PCI) domain|26S proteasome regulatory subunit Rpn6, N-terminal	motif in proteasome subunits, Int-6, Nip-1 and TRIP-15|PCI domain|PCI domain profile.|26S proteasome regulatory subunit RPN6 N-terminal domain
Downstream TCR signaling	N67_003579	structural constituent of ribosome|protein binding|ribosome|translation	Translesion synthesis by REV1| Recognition of DNA damage by PCNA-containing replication complex| Translesion Synthesis by POLH| Activation of NF-kappaB in B cells| ISG15 antiviral mechanism| Oxygen-dependent proline hydroxylation of Hypoxia-inducible Factor Alpha| Constitutive Signaling by Ligand-Responsive EGFR Cancer Variants| ER-Phagosome pathway| Downregulation of ERBB4 signaling| Spry regula…	S27a-like superfamily|Ribosomal protein S27a|Ubiquitin-like domain	Ubl_ubiquitin_like|Ribosomal protein S27a|Ubiquitin family|Ubiquitin domain profile.
Downstream TCR signaling	N67_003696	ATP binding|cytoplasm|hydrolase activity|protein catabolic process	Activation of NF-kappaB in B cells| Oxygen-dependent proline hydroxylation of Hypoxia-inducible Factor Alpha| ER-Phagosome pathway| Cross-presentation of soluble exogenous antigens (endosomes)| Autodegradation of Cdh1 by Cdh1:APC/C| SCF-beta-TrCP mediated degradation of Emi1| APC/C:Cdc20 mediated degradation of Securin| APC/C:Cdh1 mediated degradation of Cdc20 and other APC/C:Cdh1 targeted protei…	26S proteasome regulatory subunit P45-like|AAA ATPase, AAA+ lid domain|ATPase, AAA-type, core|AAA+ ATPase domain|ATPase, AAA-type, conserved site	26Sp45: 26S proteasome subunit P45 family|AAA+ lid domain|ATPase family associated with various cellular activities (AAA)|AAA|AAA-protein family signature.
Downstream TCR signaling	N67_004122	proteasome regulatory particle|proteolysis	Activation of NF-kappaB in B cells| Oxygen-dependent proline hydroxylation of Hypoxia-inducible Factor Alpha| ER-Phagosome pathway| Cross-presentation of soluble exogenous antigens (endosomes)| Autodegradation of Cdh1 by Cdh1:APC/C| SCF-beta-TrCP mediated degradation of Emi1| APC/C:Cdc20 mediated degradation of Securin| APC/C:Cdh1 mediated degradation of Cdc20 and other APC/C:Cdh1 targeted protei…	CSN8/PSMD8/EIF3K|Proteasome component (PCI) domain|26S proteasome non-ATPase regulatory subunit Rpn12	CSN8/PSMD8/EIF3K family|PCI domain profile.
Downstream TCR signaling	N67_004247	protein binding|proteasome regulatory particle	Activation of NF-kappaB in B cells| Oxygen-dependent proline hydroxylation of Hypoxia-inducible Factor Alpha| ER-Phagosome pathway| Cross-presentation of soluble exogenous antigens (endosomes)| Autodegradation of Cdh1 by Cdh1:APC/C| SCF-beta-TrCP mediated degradation of Emi1| APC/C:Cdc20 mediated degradation of Securin| APC/C:Cdh1 mediated degradation of Cdc20 and other APC/C:Cdh1 targeted protei…	26S Proteasome non-ATPase regulatory subunit 7/8|JAB1/MPN/MOV34 metalloenzyme domain|MPN domain|Rpn11/EIF3F, C-terminal	MPN_RPN7_8|JAB1/Mov34/MPN/PAD-1 ubiquitin protease|MPN domain profile.|Maintenance of mitochondrial structure and function
Downstream TCR signaling	N67_004346	endopeptidase activity|threonine-type endopeptidase activity|proteasome core complex|proteolysis involved in cellular protein catabolic process	Activation of NF-kappaB in B cells| Oxygen-dependent proline hydroxylation of Hypoxia-inducible Factor Alpha| ER-Phagosome pathway| Cross-presentation of soluble exogenous antigens (endosomes)| Autodegradation of Cdh1 by Cdh1:APC/C| SCF-beta-TrCP mediated degradation of Emi1| APC/C:Cdc20 mediated degradation of Securin| APC/C:Cdh1 mediated degradation of Cdc20 and other APC/C:Cdh1 targeted protei…	Nucleophile aminohydrolases, N-terminal|Proteasome, subunit alpha/beta|Proteasome beta-type subunit, conserved site|Proteasome subunit beta 4	Proteasome subunit|Proteasome beta-type subunits signature.|proteasome_beta_type_4
Downstream TCR signaling	N67_004467	endopeptidase activity|threonine-type endopeptidase activity|proteasome core complex|ubiquitin-dependent protein catabolic process|proteasome core complex, alpha-subunit complex|proteolysis involved in cellular protein catabolic process	Activation of NF-kappaB in B cells| Oxygen-dependent proline hydroxylation of Hypoxia-inducible Factor Alpha| ER-Phagosome pathway| Cross-presentation of soluble exogenous antigens (endosomes)| Autodegradation of Cdh1 by Cdh1:APC/C| SCF-beta-TrCP mediated degradation of Emi1| APC/C:Cdc20 mediated degradation of Securin| APC/C:Cdh1 mediated degradation of Cdc20 and other APC/C:Cdh1 targeted protei…	Proteasome alpha-type subunit|Proteasome alpha-subunit, N-terminal domain|Proteasome, subunit alpha/beta|Nucleophile aminohydrolases, N-terminal	Proteasome alpha-type subunit profile.|Proteasome alpha-type subunits signature.|Proteasome subunit|Proteasome subunit A N-terminal signature|proteasome_alpha_type_7
Downstream TCR signaling	N67_004468	endopeptidase activity|threonine-type endopeptidase activity|proteasome core complex|ubiquitin-dependent protein catabolic process|proteasome core complex, alpha-subunit complex|proteolysis involved in cellular protein catabolic process	Activation of NF-kappaB in B cells| Oxygen-dependent proline hydroxylation of Hypoxia-inducible Factor Alpha| ER-Phagosome pathway| Cross-presentation of soluble exogenous antigens (endosomes)| Autodegradation of Cdh1 by Cdh1:APC/C| SCF-beta-TrCP mediated degradation of Emi1| APC/C:Cdc20 mediated degradation of Securin| APC/C:Cdh1 mediated degradation of Cdc20 and other APC/C:Cdh1 targeted protei…	Proteasome, subunit alpha/beta|Proteasome alpha-subunit, N-terminal domain|Nucleophile aminohydrolases, N-terminal|Proteasome alpha-type subunit	Proteasome subunit|Proteasome subunit A N-terminal signature|Proteasome alpha-type subunit profile.|Proteasome alpha-type subunits signature.|proteasome_alpha_type_4
Downstream TCR signaling	N67_004565	endopeptidase activity|threonine-type endopeptidase activity|proteasome core complex|ubiquitin-dependent protein catabolic process|proteasome core complex, alpha-subunit complex|proteolysis involved in cellular protein catabolic process	Activation of NF-kappaB in B cells| Oxygen-dependent proline hydroxylation of Hypoxia-inducible Factor Alpha| ER-Phagosome pathway| Cross-presentation of soluble exogenous antigens (endosomes)| Autodegradation of Cdh1 by Cdh1:APC/C| SCF-beta-TrCP mediated degradation of Emi1| APC/C:Cdc20 mediated degradation of Securin| APC/C:Cdh1 mediated degradation of Cdc20 and other APC/C:Cdh1 targeted protei…	Nucleophile aminohydrolases, N-terminal|Proteasome alpha-subunit, N-terminal domain|Proteasome subunit alpha6|Proteasome, subunit alpha/beta|Proteasome alpha-type subunit	proteasome_alpha_type_6|Proteasome subunit|Proteasome alpha-type subunit profile.|Proteasome subunit A N-terminal signature
Downstream TCR signaling	N67_004752	ATP binding|cytoplasm|hydrolase activity|protein catabolic process	Activation of NF-kappaB in B cells| Oxygen-dependent proline hydroxylation of Hypoxia-inducible Factor Alpha| ER-Phagosome pathway| Cross-presentation of soluble exogenous antigens (endosomes)| Autodegradation of Cdh1 by Cdh1:APC/C| SCF-beta-TrCP mediated degradation of Emi1| APC/C:Cdc20 mediated degradation of Securin| APC/C:Cdh1 mediated degradation of Cdc20 and other APC/C:Cdh1 targeted protei…	26S proteasome regulatory subunit P45-like|AAA+ ATPase domain|ATPase, AAA-type, conserved site|Proteasomal ATPase OB C-terminal domain|AAA ATPase, AAA+ lid domain|ATPase, AAA-type, core	26Sp45: 26S proteasome subunit P45 family|AAA-protein family signature.|Proteasomal ATPase OB C-terminal domain|AAA+ lid domain|ATPase family associated with various cellular activities (AAA)|AAA
Downstream TCR signaling	N67_004822	proteasome complex|enzyme regulator activity|regulation of protein catabolic process	Activation of NF-kappaB in B cells| Oxygen-dependent proline hydroxylation of Hypoxia-inducible Factor Alpha| ER-Phagosome pathway| Cross-presentation of soluble exogenous antigens (endosomes)| Autodegradation of Cdh1 by Cdh1:APC/C| SCF-beta-TrCP mediated degradation of Emi1| APC/C:Cdc20 mediated degradation of Securin| APC/C:Cdh1 mediated degradation of Cdc20 and other APC/C:Cdh1 targeted protei…	Armadillo-like helical|26S proteasome regulatory complex, non-ATPase subcomplex, Rpn1 subunit|RPN1/RPN2, N-terminal|Proteasome/cyclosome repeat|26S proteasome non-ATPase regulatory subunit RPN1, C-terminal	RPN1/RPN2 N-terminal domain|Proteasome/cyclosome repeat|26S proteasome non-ATPase regulatory subunit RPN1 C-terminal
Downstream TCR signaling	N67_004943	endopeptidase activity|threonine-type endopeptidase activity|proteasome core complex|proteolysis involved in cellular protein catabolic process	Activation of NF-kappaB in B cells| Oxygen-dependent proline hydroxylation of Hypoxia-inducible Factor Alpha| ER-Phagosome pathway| Cross-presentation of soluble exogenous antigens (endosomes)| Autodegradation of Cdh1 by Cdh1:APC/C| SCF-beta-TrCP mediated degradation of Emi1| APC/C:Cdc20 mediated degradation of Securin| APC/C:Cdh1 mediated degradation of Cdc20 and other APC/C:Cdh1 targeted protei…	Proteasome B-type subunit|Proteasome, subunit alpha/beta|Proteasome beta-type subunit, conserved site|Proteasome subunit beta 1|Nucleophile aminohydrolases, N-terminal	Proteasome beta-type subunit profile.|Proteasome subunit|proteasome_beta_type_1|Proteasome beta-type subunits signature.
Downstream TCR signaling	N67_004957	protein binding|proteasome regulatory particle assembly	Activation of NF-kappaB in B cells| Oxygen-dependent proline hydroxylation of Hypoxia-inducible Factor Alpha| ER-Phagosome pathway| Cross-presentation of soluble exogenous antigens (endosomes)| Autodegradation of Cdh1 by Cdh1:APC/C| SCF-beta-TrCP mediated degradation of Emi1| APC/C:Cdc20 mediated degradation of Securin| APC/C:Cdh1 mediated degradation of Cdc20 and other APC/C:Cdh1 targeted protei…	PDZ superfamily|Nas2, N-terminal|26S Proteasome non-ATPase regulatory subunit 9	Nas2 N_terminal domain
Downstream TCR signaling	N67_004966	endopeptidase activity|threonine-type endopeptidase activity|proteasome core complex|ubiquitin-dependent protein catabolic process|proteasome core complex, alpha-subunit complex|proteolysis involved in cellular protein catabolic process	Activation of NF-kappaB in B cells| Oxygen-dependent proline hydroxylation of Hypoxia-inducible Factor Alpha| ER-Phagosome pathway| Cross-presentation of soluble exogenous antigens (endosomes)| Autodegradation of Cdh1 by Cdh1:APC/C| SCF-beta-TrCP mediated degradation of Emi1| APC/C:Cdc20 mediated degradation of Securin| APC/C:Cdh1 mediated degradation of Cdc20 and other APC/C:Cdh1 targeted protei…	Proteasome subunit alpha 3|Proteasome alpha-subunit, N-terminal domain|Nucleophile aminohydrolases, N-terminal|Proteasome, subunit alpha/beta	Proteasome subunit A N-terminal signature|Proteasome subunit
Downstream TCR signaling	N67_005012	proteasome activator complex	Activation of NF-kappaB in B cells| Oxygen-dependent proline hydroxylation of Hypoxia-inducible Factor Alpha| ER-Phagosome pathway| Cross-presentation of soluble exogenous antigens (endosomes)| Autodegradation of Cdh1 by Cdh1:APC/C| SCF-beta-TrCP mediated degradation of Emi1| APC/C:Cdc20 mediated degradation of Securin| APC/C:Cdh1 mediated degradation of Cdc20 and other APC/C:Cdh1 targeted protei…	Proteasome activator PA28|Proteasome activator PA28, C-terminal domain superfamily|Proteasome activator PA28, C-terminal domain	Proteasome activator pa28 beta subunit
MHC class II antigen presentation	N67_000138	dynactin complex|microtubule-based process	MHC class II antigen presentation| Regulation of PLK1 Activity at G2/M Transition| HSP90 chaperone cycle for steroid hormone receptors (SHR)| Loss of Nlp from mitotic centrosomes| Recruitment of mitotic centrosome proteins and complexes| Loss of proteins required for interphase microtubule organization from the centrosome| Recruitment of NuMA to mitotic centrosomes| Anchoring of the basal body to…	Dynamitin	Dynamitin
MHC class II antigen presentation	N67_000725	GTPase activity|structural constituent of cytoskeleton|GTP binding|microtubule|microtubule-based process	Translocation of SLC2A4 (GLUT4) to the plasma membrane| Microtubule-dependent trafficking of connexons from Golgi to the plasma membrane| Gap junction assembly| MHC class II antigen presentation| Separation of Sister Chromatids| Resolution of Sister Chromatid Cohesion| HSP90 chaperone cycle for steroid hormone receptors (SHR)| Recruitment of NuMA to mitotic centrosomes| Recycling pathway of L1| C…	Tubulin/FtsZ, GTPase domain|Tubulin/FtsZ, 2-layer sandwich domain|Tubulin/FtsZ, C-terminal domain superfamily|Tubulin|Tubulin, C-terminal|Beta tubulin|Beta tubulin, autoregulation binding site|Tubulin/FtsZ, GTPase domain superfamily|Tubulin, conserved site	Tubulin/FtsZ family, GTPase domain|Tubulin C-terminal domain|Tubulin signature|Beta-tubulin signature|beta_tubulin|Tubulin-beta mRNA autoregulation signal.|Tubulin subunits alpha, beta, and gamma signature.
MHC class II antigen presentation	N67_000839	intracellular protein transport|endoplasmic reticulum to Golgi vesicle-mediated transport|COPII vesicle coat	Regulation of cholesterol biosynthesis by SREBP (SREBF)| COPII-mediated vesicle transport| MHC class II antigen presentation| Cargo concentration in the ER| Antigen Presentation: Folding, assembly and peptide loading of class I MHC	Sec23/Sec24 beta-sandwich|Sec23/Sec24, helical domain|Sec23/Sec24, trunk domain	Sec23/Sec24 beta-sandwich domain|Sec23/Sec24 helical domain|Sec23/Sec24 trunk domain
MHC class II antigen presentation	N67_000842	proteolysis|cysteine-type peptidase activity	COPII-mediated vesicle transport| MHC class II antigen presentation| Cargo concentration in the ER| Neutrophil degranulation	Peptidase C1A, papain C-terminal|Cysteine peptidase, histidine active site|Cathepsin C, exclusion domain superfamily|Cathepsin C exclusion|Cysteine peptidase, cysteine active site	Papain family cysteine protease|Eukaryotic thiol (cysteine) proteases histidine active site.|Cathepsin C exclusion domain|Eukaryotic thiol (cysteine) proteases cysteine active site.
MHC class II antigen presentation	N67_000987	GTPase activity|structural constituent of cytoskeleton|GTP binding|microtubule|microtubule-based process	Translocation of SLC2A4 (GLUT4) to the plasma membrane| Microtubule-dependent trafficking of connexons from Golgi to the plasma membrane| Gap junction assembly| MHC class II antigen presentation| Separation of Sister Chromatids| Resolution of Sister Chromatid Cohesion| HSP90 chaperone cycle for steroid hormone receptors (SHR)| Recruitment of NuMA to mitotic centrosomes| Formation of tubulin foldi…	Tubulin, conserved site|Tubulin|Tubulin/FtsZ, GTPase domain|Tubulin/FtsZ, C-terminal domain superfamily|Tubulin/FtsZ, 2-layer sandwich domain|Tubulin/FtsZ, GTPase domain superfamily|Alpha tubulin|Tubulin, C-terminal	Tubulin subunits alpha, beta, and gamma signature.|Tubulin/FtsZ family, GTPase domain|Tubulin C-terminal domain|alpha_tubulin|Alpha-tubulin signature|Tubulin signature
MHC class II antigen presentation	N67_001173	proteolysis|cysteine-type peptidase activity	MHC class II antigen presentation	Papain-like cysteine endopeptidase|Cathepsin propeptide inhibitor domain (I29)|Peptidase C1A, papain C-terminal	Peptidase_C1A|Cathepsin propeptide inhibitor domain (I29)|Papain cysteine protease (C1) family signature|Papain family cysteine protease
MHC class II antigen presentation	N67_001592	GTPase activity|GTP binding|microtubule|microtubule-based process	Translocation of SLC2A4 (GLUT4) to the plasma membrane| Microtubule-dependent trafficking of connexons from Golgi to the plasma membrane| Gap junction assembly| MHC class II antigen presentation| Separation of Sister Chromatids| Resolution of Sister Chromatid Cohesion| HSP90 chaperone cycle for steroid hormone receptors (SHR)| Recruitment of NuMA to mitotic centrosomes| Recycling pathway of L1| C…	Tubulin/FtsZ, 2-layer sandwich domain|Tubulin, C-terminal|Epsilon tubulin|Tubulin, conserved site|Tubulin|Tubulin/FtsZ, GTPase domain|Tubulin/FtsZ, GTPase domain superfamily	Tubulin C-terminal domain|Epsilon-tubulin signature|epsilon_tubulin|Tubulin subunits alpha, beta, and gamma signature.|Tubulin signature|Tubulin/FtsZ family, GTPase domain
MHC class II antigen presentation	N67_001646	intracellular protein transport|endoplasmic reticulum to Golgi vesicle-mediated transport|zinc ion binding|COPII vesicle coat	Regulation of cholesterol biosynthesis by SREBP (SREBF)| COPII-mediated vesicle transport| MHC class II antigen presentation| Cargo concentration in the ER| Antigen Presentation: Folding, assembly and peptide loading of class I MHC	Sec23/Sec24, trunk domain|Sec23/Sec24, helical domain|Zinc finger, Sec23/Sec24-type|Gelsolin-like domain|ADF-H/Gelsolin-like domain superfamily|von Willebrand factor A-like domain superfamily|Sec23/Sec24 beta-sandwich	Sec23/Sec24 trunk domain|Sec23/Sec24 helical domain|Sec23/Sec24 zinc finger|Gelsolin repeat|Sec23/Sec24 beta-sandwich domain
MHC class II antigen presentation	N67_001960	structural molecule activity|protein binding|vesicle-mediated transport|COPII vesicle coat|COPII-coated vesicle budding|positive regulation of TORC1 signaling	ISG15 antiviral mechanism| Amplification of signal from unattached kinetochores via a MAD2 inhibitory signal| Transport of the SLBP independent Mature mRNA| Transport of the SLBP Dependant Mature mRNA| Transport of Mature mRNA Derived from an Intronless Transcript| Transport of Mature mRNA derived from an Intron-Containing Transcript| Rev-mediated nuclear export of HIV RNA| Transport of Ribonucle…	WD40-repeat-containing domain|Sec13/Seh1 family|WD40 repeat|Protein Sec13|WD40/YVTN repeat-like-containing domain superfamily	Trp-Asp (WD) repeats circular profile.|WD domain, G-beta repeat
MHC class II antigen presentation	N67_002013	GTPase activity|structural constituent of cytoskeleton|GTP binding|microtubule|microtubule-based process	Translocation of SLC2A4 (GLUT4) to the plasma membrane| Microtubule-dependent trafficking of connexons from Golgi to the plasma membrane| Gap junction assembly| MHC class II antigen presentation| Separation of Sister Chromatids| Resolution of Sister Chromatid Cohesion| HSP90 chaperone cycle for steroid hormone receptors (SHR)| Recruitment of NuMA to mitotic centrosomes| Formation of tubulin foldi…	Tubulin/FtsZ, GTPase domain|Alpha tubulin|Tubulin, C-terminal|Tubulin/FtsZ, C-terminal domain superfamily|Tubulin/FtsZ, GTPase domain superfamily|Tubulin|Tubulin, conserved site|Tubulin/FtsZ, 2-layer sandwich domain	Alpha-tubulin signature|Tubulin/FtsZ family, GTPase domain|Tubulin signature|Tubulin subunits alpha, beta, and gamma signature.|alpha_tubulin|Tubulin C-terminal domain
MHC class II antigen presentation	N67_002234	dynactin complex|cytoskeleton-dependent cytokinesis	MHC class II antigen presentation| Regulation of PLK1 Activity at G2/M Transition| HSP90 chaperone cycle for steroid hormone receptors (SHR)| Loss of Nlp from mitotic centrosomes| Recruitment of mitotic centrosome proteins and complexes| Loss of proteins required for interphase microtubule organization from the centrosome| Recruitment of NuMA to mitotic centrosomes| Anchoring of the basal body to…	Dynactin subunit 3	Dynactin subunit p22
MHC class II antigen presentation	N67_002642	intracellular protein transport|endoplasmic reticulum to Golgi vesicle-mediated transport|zinc ion binding|COPII vesicle coat	Regulation of cholesterol biosynthesis by SREBP (SREBF)| COPII-mediated vesicle transport| MHC class II antigen presentation| Cargo concentration in the ER| Antigen Presentation: Folding, assembly and peptide loading of class I MHC	Zinc finger, Sec23/Sec24-type|Sec23/Sec24, trunk domain|Sec23/Sec24 beta-sandwich|ADF-H/Gelsolin-like domain superfamily|Protein transport protein Sec23|von Willebrand factor A-like domain superfamily|Gelsolin-like domain|Sec23/Sec24, helical domain	Sec23/Sec24 zinc finger|Sec23/Sec24 trunk domain|Sec23/Sec24 beta-sandwich domain|Gelsolin repeat|Sec23/Sec24 helical domain
MHC class II antigen presentation	N67_002730		MHC class II antigen presentation| HSP90 chaperone cycle for steroid hormone receptors (SHR)| Neutrophil degranulation| COPI-mediated anterograde transport| COPI-independent Golgi-to-ER retrograde traffic	Actin family|Actin-related protein 10	Actin
MHC class II antigen presentation	N67_003011	proteolysis|cysteine-type peptidase activity	MHC class II antigen presentation	Papain-like cysteine endopeptidase|Cathepsin propeptide inhibitor domain (I29)|Peptidase C1A, papain C-terminal|Cysteine peptidase, asparagine active site|Cysteine peptidase, cysteine active site|Cysteine peptidase, histidine active site	Peptidase_C1A|Cathepsin propeptide inhibitor domain (I29)|Papain family cysteine protease|Eukaryotic thiol (cysteine) proteases asparagine active site.|Eukaryotic thiol (cysteine) proteases cysteine active site.|Eukaryotic thiol (cysteine) proteases histidine active site.|Papain cysteine protease (C1) family signature
MHC class II antigen presentation	N67_003107	intracellular protein transport|protein transport|vesicle-mediated transport|membrane coat|clathrin adaptor complex|clathrin binding	MHC class II antigen presentation	TBP domain superfamily|Beta-adaptin appendage, C-terminal subdomain|Clathrin adaptor, beta-adaptin, appendage, Ig-like subdomain|Clathrin/coatomer adaptor, adaptin-like, N-terminal|AP-1/2/4 complex subunit beta|Armadillo-like helical|AP complex subunit beta	Beta2-adaptin appendage, C-terminal sub-domain|Adaptin N terminal region
MHC class II antigen presentation	N67_004078	microtubule motor activity|cytoplasmic dynein complex|microtubule-based movement	Amplification of signal from unattached kinetochores via a MAD2 inhibitory signal| MHC class II antigen presentation| Separation of Sister Chromatids| Resolution of Sister Chromatid Cohesion| HSP90 chaperone cycle for steroid hormone receptors (SHR)| RHO GTPases Activate Formins| COPI-mediated anterograde transport| COPI-independent Golgi-to-ER retrograde traffic| Mitotic Prometaphase	Dynein family light intermediate chain|Dynein 1 light intermediate chain	Dynein light intermediate chain (DLIC)
MHC class II antigen presentation	N67_004345	gamma-tubulin complex|GTPase activity|GTP binding|microtubule|microtubule-based process|microtubule nucleation|cytoplasmic microtubule organization	Translocation of SLC2A4 (GLUT4) to the plasma membrane| Microtubule-dependent trafficking of connexons from Golgi to the plasma membrane| Gap junction assembly| MHC class II antigen presentation| Separation of Sister Chromatids| Resolution of Sister Chromatid Cohesion| HSP90 chaperone cycle for steroid hormone receptors (SHR)| Recruitment of mitotic centrosome proteins and complexes| Recruitment …	Tubulin/FtsZ, 2-layer sandwich domain|Tubulin/FtsZ, GTPase domain|Tubulin, conserved site|Tubulin/FtsZ, C-terminal domain superfamily|Tubulin, C-terminal|Tubulin|Tubulin/FtsZ, GTPase domain superfamily|Gamma tubulin	Tubulin C-terminal domain|Tubulin subunits alpha, beta, and gamma signature.|Tubulin signature|Gamma-tubulin signature|gamma_tubulin|Tubulin/FtsZ family, GTPase domain
MHC class II antigen presentation	N67_004462	dynactin complex	MHC class II antigen presentation| HSP90 chaperone cycle for steroid hormone receptors (SHR)| COPI-mediated anterograde transport| COPI-independent Golgi-to-ER retrograde traffic	Dynactin subunit 4
MHC class II antigen presentation	N67_004733	intracellular protein transport|protein transport|vesicle-mediated transport|membrane coat|AP-2 adaptor complex|clathrin adaptor activity|clathrin-dependent endocytosis	Nef Mediated CD4 Down-regulation| Retrograde neurotrophin signalling| Nef Mediated CD8 Down-regulation| MHC class II antigen presentation| EPH-ephrin mediated repulsion of cells| Trafficking of GluR2-containing AMPA receptors| Recycling pathway of L1| WNT5A-dependent internalization of FZD4| WNT5A-dependent internalization of FZD2, FZD5 and ROR2| Cargo recognition for clathrin-mediated endocytosi…	Adaptor protein complex, sigma subunit|Clathrin adaptor complex, small chain|AP complex, mu/sigma subunit|AP-2 complex subunit sigma	Clathrin adaptor complexes small chain signature.|AP2_sigma|Clathrin adaptor complex small chain
MHC class II antigen presentation	N67_004949	F-actin capping protein complex|barbed-end actin filament capping	MHC class II antigen presentation| HSP90 chaperone cycle for steroid hormone receptors (SHR)| COPI-mediated anterograde transport| COPI-independent Golgi-to-ER retrograde traffic| Factors involved in megakaryocyte development and platelet production	F-actin-capping protein subunit alpha/beta, domain 2|F-actin-capping protein subunit beta|F-actin-capping protein subunit beta, N-terminal domain	F-actin capping protein, beta subunit|F-actin capping protein beta subunit signature
MHC class II antigen presentation	N67_005061	dynactin complex	MHC class II antigen presentation| HSP90 chaperone cycle for steroid hormone receptors (SHR)| COPI-mediated anterograde transport| COPI-independent Golgi-to-ER retrograde traffic	Dynactin subunit 6
MHC class II antigen presentation	N67_005127	proteolysis|cysteine-type peptidase activity	COPII-mediated vesicle transport| MHC class II antigen presentation| Cargo concentration in the ER| Neutrophil degranulation	Cathepsin C exclusion|Cathepsin C, exclusion domain superfamily|Peptidase C1A, papain C-terminal|Cysteine peptidase, histidine active site|Cysteine peptidase, asparagine active site	Cathepsin C exclusion domain|Papain family cysteine protease|Eukaryotic thiol (cysteine) proteases histidine active site.|Eukaryotic thiol (cysteine) proteases asparagine active site.
MHC class II antigen presentation	N67_005194	proteolysis|cysteine-type peptidase activity	COPII-mediated vesicle transport| MHC class II antigen presentation| Cargo concentration in the ER| Neutrophil degranulation	Cysteine peptidase, cysteine active site|Peptidase C1A, papain C-terminal|Cathepsin C exclusion|Cysteine peptidase, histidine active site	Eukaryotic thiol (cysteine) proteases cysteine active site.|Papain family cysteine protease|Cathepsin C exclusion domain|Eukaryotic thiol (cysteine) proteases histidine active site.
FCERI mediated NF-kB activation	N67_000073	proteasome complex|enzyme regulator activity|regulation of protein catabolic process	Activation of NF-kappaB in B cells| Oxygen-dependent proline hydroxylation of Hypoxia-inducible Factor Alpha| ER-Phagosome pathway| Cross-presentation of soluble exogenous antigens (endosomes)| Autodegradation of Cdh1 by Cdh1:APC/C| SCF-beta-TrCP mediated degradation of Emi1| APC/C:Cdc20 mediated degradation of Securin| APC/C:Cdh1 mediated degradation of Cdc20 and other APC/C:Cdh1 targeted protei…	Proteasome component (PCI) domain|26S proteasome non-ATPase regulatory subunit 3|26S proteasome regulatory subunit, C-terminal	motif in proteasome subunits, Int-6, Nip-1 and TRIP-15|PCI domain|Proteasome regulatory subunit C-terminal|PCI domain profile.
FCERI mediated NF-kB activation	N67_000266	enzyme regulator activity	Activation of NF-kappaB in B cells| Oxygen-dependent proline hydroxylation of Hypoxia-inducible Factor Alpha| ER-Phagosome pathway| Cross-presentation of soluble exogenous antigens (endosomes)| Autodegradation of Cdh1 by Cdh1:APC/C| SCF-beta-TrCP mediated degradation of Emi1| APC/C:Cdc20 mediated degradation of Securin| APC/C:Cdh1 mediated degradation of Cdc20 and other APC/C:Cdh1 targeted protei…	Proteasome component (PCI) domain|26S Proteasome non-ATPase regulatory subunit 6|26S proteasome regulatory subunit Rpn7/COP9 signalosome complex subunit 1	PCI domain|PCI domain profile.|motif in proteasome subunits, Int-6, Nip-1 and TRIP-15|26S proteasome subunit RPN7
FCERI mediated NF-kB activation	N67_000276	ATP binding|cytoplasm|hydrolase activity|protein catabolic process	Activation of NF-kappaB in B cells| Oxygen-dependent proline hydroxylation of Hypoxia-inducible Factor Alpha| ER-Phagosome pathway| Cross-presentation of soluble exogenous antigens (endosomes)| Autodegradation of Cdh1 by Cdh1:APC/C| SCF-beta-TrCP mediated degradation of Emi1| APC/C:Cdc20 mediated degradation of Securin| APC/C:Cdh1 mediated degradation of Cdc20 and other APC/C:Cdh1 targeted protei…	AAA+ ATPase domain|ATPase, AAA-type, core|Proteasomal ATPase OB C-terminal domain|ATPase, AAA-type, conserved site|AAA ATPase, AAA+ lid domain|26S proteasome regulatory subunit P45-like	ATPase family associated with various cellular activities (AAA)|AAA|Proteasomal ATPase OB C-terminal domain|AAA-protein family signature.|AAA+ lid domain|26Sp45: 26S proteasome subunit P45 family
FCERI mediated NF-kB activation	N67_000509	peptidase activator activity|lysine-acetylated histone binding|proteasome binding	Activation of NF-kappaB in B cells| Oxygen-dependent proline hydroxylation of Hypoxia-inducible Factor Alpha| ER-Phagosome pathway| Cross-presentation of soluble exogenous antigens (endosomes)| SCF-beta-TrCP mediated degradation of Emi1| APC/C:Cdc20 mediated degradation of Securin| APC/C:Cdh1 mediated degradation of Cdc20 and other APC/C:Cdh1 targeted proteins in late mitosis/early G1| Cdc20:Phos…	Proteasome activator complex subunit 4 C-terminal domain|Proteasome activator complex subunit 4	Domain of unknown function (DUF3437)
FCERI mediated NF-kB activation	N67_000697	endopeptidase activity|threonine-type endopeptidase activity|proteasome core complex|proteolysis involved in cellular protein catabolic process	Activation of NF-kappaB in B cells| Oxygen-dependent proline hydroxylation of Hypoxia-inducible Factor Alpha| ER-Phagosome pathway| Cross-presentation of soluble exogenous antigens (endosomes)| Autodegradation of Cdh1 by Cdh1:APC/C| SCF-beta-TrCP mediated degradation of Emi1| APC/C:Cdc20 mediated degradation of Securin| APC/C:Cdh1 mediated degradation of Cdc20 and other APC/C:Cdh1 targeted protei…	Proteasome, subunit alpha/beta|Proteasome B-type subunit|Proteasome beta-type subunit, conserved site|Peptidase T1A, proteasome beta-subunit|Nucleophile aminohydrolases, N-terminal	Proteasome subunit|proteasome_beta_type_5|Proteasome beta-type subunit profile.|Proteasome beta-type subunits signature.|Proteasome component signature
FCERI mediated NF-kB activation	N67_000728	ATP binding|cytoplasm|hydrolase activity|protein catabolic process	Activation of NF-kappaB in B cells| Oxygen-dependent proline hydroxylation of Hypoxia-inducible Factor Alpha| ER-Phagosome pathway| Cross-presentation of soluble exogenous antigens (endosomes)| Autodegradation of Cdh1 by Cdh1:APC/C| SCF-beta-TrCP mediated degradation of Emi1| APC/C:Cdc20 mediated degradation of Securin| APC/C:Cdh1 mediated degradation of Cdc20 and other APC/C:Cdh1 targeted protei…	AAA ATPase, AAA+ lid domain|Proteasomal ATPase OB C-terminal domain|AAA+ ATPase domain|ATPase, AAA-type, conserved site|ATPase, AAA-type, core|26S proteasome regulatory subunit P45-like	AAA+ lid domain|Proteasomal ATPase OB C-terminal domain|AAA|AAA-protein family signature.|ATPase family associated with various cellular activities (AAA)|26Sp45: 26S proteasome subunit P45 family
FCERI mediated NF-kB activation	N67_000908		Activation of NF-kappaB in B cells| Oxygen-dependent proline hydroxylation of Hypoxia-inducible Factor Alpha| ER-Phagosome pathway| Cross-presentation of soluble exogenous antigens (endosomes)| Autodegradation of Cdh1 by Cdh1:APC/C| SCF-beta-TrCP mediated degradation of Emi1| APC/C:Cdc20 mediated degradation of Securin| APC/C:Cdh1 mediated degradation of Cdc20 and other APC/C:Cdh1 targeted protei…	Proteasome component (PCI) domain|26S Proteasome non-ATPase regulatory subunit 13	motif in proteasome subunits, Int-6, Nip-1 and TRIP-15|PCI domain
FCERI mediated NF-kB activation	N67_001466	endopeptidase activity|threonine-type endopeptidase activity|proteasome core complex|proteolysis involved in cellular protein catabolic process	Activation of NF-kappaB in B cells| Oxygen-dependent proline hydroxylation of Hypoxia-inducible Factor Alpha| ER-Phagosome pathway| Cross-presentation of soluble exogenous antigens (endosomes)| Autodegradation of Cdh1 by Cdh1:APC/C| SCF-beta-TrCP mediated degradation of Emi1| APC/C:Cdc20 mediated degradation of Securin| APC/C:Cdh1 mediated degradation of Cdc20 and other APC/C:Cdh1 targeted protei…	Proteasome subunit beta 2|Proteasome beta-type subunit, conserved site|Nucleophile aminohydrolases, N-terminal|Proteasome, subunit alpha/beta	Proteasome beta-type subunits signature.|proteasome_beta_type_2|Proteasome subunit
FCERI mediated NF-kB activation	N67_001507	proteasome complex|enzyme regulator activity|regulation of protein catabolic process	Activation of NF-kappaB in B cells| Oxygen-dependent proline hydroxylation of Hypoxia-inducible Factor Alpha| ER-Phagosome pathway| Cross-presentation of soluble exogenous antigens (endosomes)| Autodegradation of Cdh1 by Cdh1:APC/C| SCF-beta-TrCP mediated degradation of Emi1| APC/C:Cdc20 mediated degradation of Securin| APC/C:Cdh1 mediated degradation of Cdc20 and other APC/C:Cdh1 targeted protei…	Armadillo-like helical|26S Proteasome non-ATPase regulatory subunit 1|26S proteasome regulatory subunit RPN2, C-terminal|Proteasome/cyclosome repeat|PBS lyase HEAT-like repeat|26S proteasome regulatory complex, non-ATPase subcomplex, Rpn2/Psmd1 subunit	26S proteasome regulatory subunit RPN2 C-terminal domain|Proteasome/cyclosome repeat|E-Z type HEAT repeats|HEAT repeats
FCERI mediated NF-kB activation	N67_001583	endopeptidase activity|threonine-type endopeptidase activity|proteasome core complex|ubiquitin-dependent protein catabolic process|proteasome core complex, alpha-subunit complex|proteolysis involved in cellular protein catabolic process	Activation of NF-kappaB in B cells| Oxygen-dependent proline hydroxylation of Hypoxia-inducible Factor Alpha| ER-Phagosome pathway| Cross-presentation of soluble exogenous antigens (endosomes)| Autodegradation of Cdh1 by Cdh1:APC/C| SCF-beta-TrCP mediated degradation of Emi1| APC/C:Cdc20 mediated degradation of Securin| APC/C:Cdh1 mediated degradation of Cdc20 and other APC/C:Cdh1 targeted protei…	Proteasome alpha-subunit, N-terminal domain|Proteasome subunit alpha 1|Proteasome, subunit alpha/beta|Proteasome alpha-type subunit|Nucleophile aminohydrolases, N-terminal	Proteasome subunit|Proteasome alpha-type subunit profile.|Proteasome subunit A N-terminal signature|proteasome_alpha_type_1
FCERI mediated NF-kB activation	N67_001700	ubiquitin-dependent protein catabolic process	Activation of NF-kappaB in B cells| Prolactin receptor signaling| SCF-beta-TrCP mediated degradation of Emi1| Vpu mediated degradation of CD4| SCF(Skp2)-mediated degradation of p27/p21| Degradation of beta-catenin by the destruction complex| Downstream TCR signaling| NOTCH1 Intracellular Domain Regulates Transcription| Regulation of PLK1 Activity at G2/M Transition| Constitutive Signaling by NOTC…	SKP1 component, POZ domain|S-phase kinase-associated protein 1-like|S-phase kinase-associated protein 1|SKP1 component, dimerisation	Skp1 family, tetramerisation domain|BTB_POZ_SKP1|Skp1 family, dimerisation domain
FCERI mediated NF-kB activation	N67_001710	protein binding|metallopeptidase activity|Lys63-specific deubiquitinase activity	Activation of NF-kappaB in B cells| Oxygen-dependent proline hydroxylation of Hypoxia-inducible Factor Alpha| ER-Phagosome pathway| Cross-presentation of soluble exogenous antigens (endosomes)| Autodegradation of Cdh1 by Cdh1:APC/C| SCF-beta-TrCP mediated degradation of Emi1| APC/C:Cdc20 mediated degradation of Securin| APC/C:Cdh1 mediated degradation of Cdc20 and other APC/C:Cdh1 targeted protei…	MPN domain|26S Proteasome non-ATPase regulatory subunit 14|JAB1/MPN/MOV34 metalloenzyme domain|Rpn11/EIF3F, C-terminal	MPN domain profile.|JAB1/Mov34/MPN/PAD-1 ubiquitin protease|MPN_RPN11_CSN5|Maintenance of mitochondrial structure and function
FCERI mediated NF-kB activation	N67_001726	threonine-type endopeptidase activity|proteasome core complex|proteasome-mediated ubiquitin-dependent protein catabolic process|proteolysis involved in cellular protein catabolic process	Activation of NF-kappaB in B cells| Oxygen-dependent proline hydroxylation of Hypoxia-inducible Factor Alpha| ER-Phagosome pathway| Cross-presentation of soluble exogenous antigens (endosomes)| Autodegradation of Cdh1 by Cdh1:APC/C| SCF-beta-TrCP mediated degradation of Emi1| APC/C:Cdc20 mediated degradation of Securin| APC/C:Cdh1 mediated degradation of Cdc20 and other APC/C:Cdh1 targeted protei…	Proteasome, subunit alpha/beta|Proteasome subunit beta Pre3|Nucleophile aminohydrolases, N-terminal	Proteasome subunit
FCERI mediated NF-kB activation	N67_001963	threonine-type endopeptidase activity|proteasome core complex|proteolysis|HslUV protease complex|proteolysis involved in cellular protein catabolic process	Activation of NF-kappaB in B cells| Oxygen-dependent proline hydroxylation of Hypoxia-inducible Factor Alpha| ER-Phagosome pathway| Cross-presentation of soluble exogenous antigens (endosomes)| Autodegradation of Cdh1 by Cdh1:APC/C| SCF-beta-TrCP mediated degradation of Emi1| APC/C:Cdc20 mediated degradation of Securin| APC/C:Cdh1 mediated degradation of Cdc20 and other APC/C:Cdh1 targeted protei…	ATP-dependent protease, HslV subunit|Nucleophile aminohydrolases, N-terminal|Proteasome, subunit alpha/beta|Proteasome B-type subunit	ATP_dep_HslV: ATP-dependent protease HslVU, peptidase subunit|Proteasome subunit|Proteasome beta-type subunit profile.|protease_HslV
FCERI mediated NF-kB activation	N67_002329	ATP binding|cytoplasm|hydrolase activity|protein catabolic process|proteasome-activating ATPase activity	Activation of NF-kappaB in B cells| Oxygen-dependent proline hydroxylation of Hypoxia-inducible Factor Alpha| ER-Phagosome pathway| Cross-presentation of soluble exogenous antigens (endosomes)| Autodegradation of Cdh1 by Cdh1:APC/C| SCF-beta-TrCP mediated degradation of Emi1| APC/C:Cdc20 mediated degradation of Securin| APC/C:Cdh1 mediated degradation of Cdc20 and other APC/C:Cdh1 targeted protei…	ATPase, AAA-type, core|Proteasomal ATPase OB C-terminal domain|26S proteasome regulatory subunit P45-like|ATPase, AAA-type, conserved site|AAA+ ATPase domain|AAA ATPase, AAA+ lid domain|26S Proteasome regulatory subunit 6B	ATPase family associated with various cellular activities (AAA)|Proteasomal ATPase OB C-terminal domain|26Sp45: 26S proteasome subunit P45 family|AAA|AAA-protein family signature.|AAA+ lid domain
FCERI mediated NF-kB activation	N67_002487	endopeptidase activity|threonine-type endopeptidase activity|proteasome core complex|proteasome core complex, beta-subunit complex|proteasome-mediated ubiquitin-dependent protein catabolic process|proteolysis involved in cellular protein catabolic process	Activation of NF-kappaB in B cells| Oxygen-dependent proline hydroxylation of Hypoxia-inducible Factor Alpha| ER-Phagosome pathway| Cross-presentation of soluble exogenous antigens (endosomes)| Autodegradation of Cdh1 by Cdh1:APC/C| SCF-beta-TrCP mediated degradation of Emi1| APC/C:Cdc20 mediated degradation of Securin| APC/C:Cdh1 mediated degradation of Cdc20 and other APC/C:Cdh1 targeted protei…	Proteasome B-type subunit|Nucleophile aminohydrolases, N-terminal|Proteasome, subunit alpha/beta|Proteasome beta 3 subunit|Proteasome beta-type subunit, conserved site	Proteasome beta-type subunit profile.|Proteasome subunit|proteasome_beta_type_3|Proteasome beta-type subunits signature.
FCERI mediated NF-kB activation	N67_002738	endopeptidase activity|threonine-type endopeptidase activity|proteasome core complex|ubiquitin-dependent protein catabolic process|proteasome core complex, alpha-subunit complex|proteasome-mediated ubiquitin-dependent protein catabolic process|proteolysis involved in cellular protein catabolic process	Activation of NF-kappaB in B cells| Oxygen-dependent proline hydroxylation of Hypoxia-inducible Factor Alpha| ER-Phagosome pathway| Cross-presentation of soluble exogenous antigens (endosomes)| Autodegradation of Cdh1 by Cdh1:APC/C| SCF-beta-TrCP mediated degradation of Emi1| APC/C:Cdc20 mediated degradation of Securin| APC/C:Cdh1 mediated degradation of Cdc20 and other APC/C:Cdh1 targeted protei…	Proteasome alpha-subunit, N-terminal domain|Proteasome subunit alpha5|Proteasome, subunit alpha/beta|Nucleophile aminohydrolases, N-terminal|Proteasome alpha-type subunit	Proteasome subunit A N-terminal signature|Proteasome alpha-type subunits signature.|proteasome_alpha_type_5|Proteasome subunit|Proteasome alpha-type subunit profile.
FCERI mediated NF-kB activation	N67_002863	endopeptidase activity|threonine-type endopeptidase activity|proteasome core complex|ubiquitin-dependent protein catabolic process|proteasome core complex, alpha-subunit complex|proteolysis involved in cellular protein catabolic process	Activation of NF-kappaB in B cells| Oxygen-dependent proline hydroxylation of Hypoxia-inducible Factor Alpha| ER-Phagosome pathway| Cross-presentation of soluble exogenous antigens (endosomes)| Autodegradation of Cdh1 by Cdh1:APC/C| SCF-beta-TrCP mediated degradation of Emi1| APC/C:Cdc20 mediated degradation of Securin| APC/C:Cdh1 mediated degradation of Cdc20 and other APC/C:Cdh1 targeted protei…	Nucleophile aminohydrolases, N-terminal|Proteasome alpha-type subunit|Proteasome alpha-subunit, N-terminal domain|Proteasome, subunit alpha/beta|Proteasome subunit alpha2	proteasome_alpha_type_2|Proteasome alpha-type subunit profile.|Proteasome subunit A N-terminal signature|Proteasome subunit
FCERI mediated NF-kB activation	N67_002919		Activation of NF-kappaB in B cells| Oxygen-dependent proline hydroxylation of Hypoxia-inducible Factor Alpha| ER-Phagosome pathway| Cross-presentation of soluble exogenous antigens (endosomes)| Autodegradation of Cdh1 by Cdh1:APC/C| SCF-beta-TrCP mediated degradation of Emi1| APC/C:Cdc20 mediated degradation of Securin| APC/C:Cdh1 mediated degradation of Cdc20 and other APC/C:Cdh1 targeted protei…	26S proteasome regulatory subunit RPN5, C-terminal domain|26S Proteasome non-ATPase regulatory subunit 12/COP9 signalosome complex subunit 4|Proteasome component (PCI) domain|26S Proteasome non-ATPase regulatory subunit 12|Winged helix-like DNA-binding domain superfamily	26S proteasome regulatory subunit RPN5 C-terminal domain|PCI domain profile.|PCI domain|motif in proteasome subunits, Int-6, Nip-1 and TRIP-15
FCERI mediated NF-kB activation	N67_003190	endopeptidase activity|threonine-type endopeptidase activity|proteasome core complex|proteolysis involved in cellular protein catabolic process	Activation of NF-kappaB in B cells| Oxygen-dependent proline hydroxylation of Hypoxia-inducible Factor Alpha| ER-Phagosome pathway| Cross-presentation of soluble exogenous antigens (endosomes)| Autodegradation of Cdh1 by Cdh1:APC/C| SCF-beta-TrCP mediated degradation of Emi1| APC/C:Cdc20 mediated degradation of Securin| APC/C:Cdh1 mediated degradation of Cdc20 and other APC/C:Cdh1 targeted protei…	Proteasome, subunit alpha/beta|Proteasome beta-type subunit, conserved site|Proteasome subunit beta 7|Proteasome B-type subunit|Nucleophile aminohydrolases, N-terminal|Peptidase T1A, proteasome beta-subunit	Proteasome subunit|Proteasome beta-type subunits signature.|proteasome_beta_type_7|Proteasome beta-type subunit profile.|Proteasome component signature
FCERI mediated NF-kB activation	N67_003578		Activation of NF-kappaB in B cells| Oxygen-dependent proline hydroxylation of Hypoxia-inducible Factor Alpha| ER-Phagosome pathway| Cross-presentation of soluble exogenous antigens (endosomes)| Autodegradation of Cdh1 by Cdh1:APC/C| SCF-beta-TrCP mediated degradation of Emi1| APC/C:Cdc20 mediated degradation of Securin| APC/C:Cdh1 mediated degradation of Cdc20 and other APC/C:Cdh1 targeted protei…	Proteasome component (PCI) domain|26S proteasome regulatory subunit Rpn6, N-terminal	motif in proteasome subunits, Int-6, Nip-1 and TRIP-15|PCI domain|PCI domain profile.|26S proteasome regulatory subunit RPN6 N-terminal domain
FCERI mediated NF-kB activation	N67_003579	structural constituent of ribosome|protein binding|ribosome|translation	Translesion synthesis by REV1| Recognition of DNA damage by PCNA-containing replication complex| Translesion Synthesis by POLH| Activation of NF-kappaB in B cells| ISG15 antiviral mechanism| Oxygen-dependent proline hydroxylation of Hypoxia-inducible Factor Alpha| Constitutive Signaling by Ligand-Responsive EGFR Cancer Variants| ER-Phagosome pathway| Downregulation of ERBB4 signaling| Spry regula…	S27a-like superfamily|Ribosomal protein S27a|Ubiquitin-like domain	Ubl_ubiquitin_like|Ribosomal protein S27a|Ubiquitin family|Ubiquitin domain profile.
FCERI mediated NF-kB activation	N67_003696	ATP binding|cytoplasm|hydrolase activity|protein catabolic process	Activation of NF-kappaB in B cells| Oxygen-dependent proline hydroxylation of Hypoxia-inducible Factor Alpha| ER-Phagosome pathway| Cross-presentation of soluble exogenous antigens (endosomes)| Autodegradation of Cdh1 by Cdh1:APC/C| SCF-beta-TrCP mediated degradation of Emi1| APC/C:Cdc20 mediated degradation of Securin| APC/C:Cdh1 mediated degradation of Cdc20 and other APC/C:Cdh1 targeted protei…	26S proteasome regulatory subunit P45-like|AAA ATPase, AAA+ lid domain|ATPase, AAA-type, core|AAA+ ATPase domain|ATPase, AAA-type, conserved site	26Sp45: 26S proteasome subunit P45 family|AAA+ lid domain|ATPase family associated with various cellular activities (AAA)|AAA|AAA-protein family signature.
FCERI mediated NF-kB activation	N67_004122	proteasome regulatory particle|proteolysis	Activation of NF-kappaB in B cells| Oxygen-dependent proline hydroxylation of Hypoxia-inducible Factor Alpha| ER-Phagosome pathway| Cross-presentation of soluble exogenous antigens (endosomes)| Autodegradation of Cdh1 by Cdh1:APC/C| SCF-beta-TrCP mediated degradation of Emi1| APC/C:Cdc20 mediated degradation of Securin| APC/C:Cdh1 mediated degradation of Cdc20 and other APC/C:Cdh1 targeted protei…	CSN8/PSMD8/EIF3K|Proteasome component (PCI) domain|26S proteasome non-ATPase regulatory subunit Rpn12	CSN8/PSMD8/EIF3K family|PCI domain profile.
FCERI mediated NF-kB activation	N67_004247	protein binding|proteasome regulatory particle	Activation of NF-kappaB in B cells| Oxygen-dependent proline hydroxylation of Hypoxia-inducible Factor Alpha| ER-Phagosome pathway| Cross-presentation of soluble exogenous antigens (endosomes)| Autodegradation of Cdh1 by Cdh1:APC/C| SCF-beta-TrCP mediated degradation of Emi1| APC/C:Cdc20 mediated degradation of Securin| APC/C:Cdh1 mediated degradation of Cdc20 and other APC/C:Cdh1 targeted protei…	26S Proteasome non-ATPase regulatory subunit 7/8|JAB1/MPN/MOV34 metalloenzyme domain|MPN domain|Rpn11/EIF3F, C-terminal	MPN_RPN7_8|JAB1/Mov34/MPN/PAD-1 ubiquitin protease|MPN domain profile.|Maintenance of mitochondrial structure and function
FCERI mediated NF-kB activation	N67_004346	endopeptidase activity|threonine-type endopeptidase activity|proteasome core complex|proteolysis involved in cellular protein catabolic process	Activation of NF-kappaB in B cells| Oxygen-dependent proline hydroxylation of Hypoxia-inducible Factor Alpha| ER-Phagosome pathway| Cross-presentation of soluble exogenous antigens (endosomes)| Autodegradation of Cdh1 by Cdh1:APC/C| SCF-beta-TrCP mediated degradation of Emi1| APC/C:Cdc20 mediated degradation of Securin| APC/C:Cdh1 mediated degradation of Cdc20 and other APC/C:Cdh1 targeted protei…	Nucleophile aminohydrolases, N-terminal|Proteasome, subunit alpha/beta|Proteasome beta-type subunit, conserved site|Proteasome subunit beta 4	Proteasome subunit|Proteasome beta-type subunits signature.|proteasome_beta_type_4
FCERI mediated NF-kB activation	N67_004467	endopeptidase activity|threonine-type endopeptidase activity|proteasome core complex|ubiquitin-dependent protein catabolic process|proteasome core complex, alpha-subunit complex|proteolysis involved in cellular protein catabolic process	Activation of NF-kappaB in B cells| Oxygen-dependent proline hydroxylation of Hypoxia-inducible Factor Alpha| ER-Phagosome pathway| Cross-presentation of soluble exogenous antigens (endosomes)| Autodegradation of Cdh1 by Cdh1:APC/C| SCF-beta-TrCP mediated degradation of Emi1| APC/C:Cdc20 mediated degradation of Securin| APC/C:Cdh1 mediated degradation of Cdc20 and other APC/C:Cdh1 targeted protei…	Proteasome alpha-type subunit|Proteasome alpha-subunit, N-terminal domain|Proteasome, subunit alpha/beta|Nucleophile aminohydrolases, N-terminal	Proteasome alpha-type subunit profile.|Proteasome alpha-type subunits signature.|Proteasome subunit|Proteasome subunit A N-terminal signature|proteasome_alpha_type_7
FCERI mediated NF-kB activation	N67_004468	endopeptidase activity|threonine-type endopeptidase activity|proteasome core complex|ubiquitin-dependent protein catabolic process|proteasome core complex, alpha-subunit complex|proteolysis involved in cellular protein catabolic process	Activation of NF-kappaB in B cells| Oxygen-dependent proline hydroxylation of Hypoxia-inducible Factor Alpha| ER-Phagosome pathway| Cross-presentation of soluble exogenous antigens (endosomes)| Autodegradation of Cdh1 by Cdh1:APC/C| SCF-beta-TrCP mediated degradation of Emi1| APC/C:Cdc20 mediated degradation of Securin| APC/C:Cdh1 mediated degradation of Cdc20 and other APC/C:Cdh1 targeted protei…	Proteasome, subunit alpha/beta|Proteasome alpha-subunit, N-terminal domain|Nucleophile aminohydrolases, N-terminal|Proteasome alpha-type subunit	Proteasome subunit|Proteasome subunit A N-terminal signature|Proteasome alpha-type subunit profile.|Proteasome alpha-type subunits signature.|proteasome_alpha_type_4
FCERI mediated NF-kB activation	N67_004565	endopeptidase activity|threonine-type endopeptidase activity|proteasome core complex|ubiquitin-dependent protein catabolic process|proteasome core complex, alpha-subunit complex|proteolysis involved in cellular protein catabolic process	Activation of NF-kappaB in B cells| Oxygen-dependent proline hydroxylation of Hypoxia-inducible Factor Alpha| ER-Phagosome pathway| Cross-presentation of soluble exogenous antigens (endosomes)| Autodegradation of Cdh1 by Cdh1:APC/C| SCF-beta-TrCP mediated degradation of Emi1| APC/C:Cdc20 mediated degradation of Securin| APC/C:Cdh1 mediated degradation of Cdc20 and other APC/C:Cdh1 targeted protei…	Nucleophile aminohydrolases, N-terminal|Proteasome alpha-subunit, N-terminal domain|Proteasome subunit alpha6|Proteasome, subunit alpha/beta|Proteasome alpha-type subunit	proteasome_alpha_type_6|Proteasome subunit|Proteasome alpha-type subunit profile.|Proteasome subunit A N-terminal signature
FCERI mediated NF-kB activation	N67_004752	ATP binding|cytoplasm|hydrolase activity|protein catabolic process	Activation of NF-kappaB in B cells| Oxygen-dependent proline hydroxylation of Hypoxia-inducible Factor Alpha| ER-Phagosome pathway| Cross-presentation of soluble exogenous antigens (endosomes)| Autodegradation of Cdh1 by Cdh1:APC/C| SCF-beta-TrCP mediated degradation of Emi1| APC/C:Cdc20 mediated degradation of Securin| APC/C:Cdh1 mediated degradation of Cdc20 and other APC/C:Cdh1 targeted protei…	26S proteasome regulatory subunit P45-like|AAA+ ATPase domain|ATPase, AAA-type, conserved site|Proteasomal ATPase OB C-terminal domain|AAA ATPase, AAA+ lid domain|ATPase, AAA-type, core	26Sp45: 26S proteasome subunit P45 family|AAA-protein family signature.|Proteasomal ATPase OB C-terminal domain|AAA+ lid domain|ATPase family associated with various cellular activities (AAA)|AAA
FCERI mediated NF-kB activation	N67_004822	proteasome complex|enzyme regulator activity|regulation of protein catabolic process	Activation of NF-kappaB in B cells| Oxygen-dependent proline hydroxylation of Hypoxia-inducible Factor Alpha| ER-Phagosome pathway| Cross-presentation of soluble exogenous antigens (endosomes)| Autodegradation of Cdh1 by Cdh1:APC/C| SCF-beta-TrCP mediated degradation of Emi1| APC/C:Cdc20 mediated degradation of Securin| APC/C:Cdh1 mediated degradation of Cdc20 and other APC/C:Cdh1 targeted protei…	Armadillo-like helical|26S proteasome regulatory complex, non-ATPase subcomplex, Rpn1 subunit|RPN1/RPN2, N-terminal|Proteasome/cyclosome repeat|26S proteasome non-ATPase regulatory subunit RPN1, C-terminal	RPN1/RPN2 N-terminal domain|Proteasome/cyclosome repeat|26S proteasome non-ATPase regulatory subunit RPN1 C-terminal
FCERI mediated NF-kB activation	N67_004943	endopeptidase activity|threonine-type endopeptidase activity|proteasome core complex|proteolysis involved in cellular protein catabolic process	Activation of NF-kappaB in B cells| Oxygen-dependent proline hydroxylation of Hypoxia-inducible Factor Alpha| ER-Phagosome pathway| Cross-presentation of soluble exogenous antigens (endosomes)| Autodegradation of Cdh1 by Cdh1:APC/C| SCF-beta-TrCP mediated degradation of Emi1| APC/C:Cdc20 mediated degradation of Securin| APC/C:Cdh1 mediated degradation of Cdc20 and other APC/C:Cdh1 targeted protei…	Proteasome B-type subunit|Proteasome, subunit alpha/beta|Proteasome beta-type subunit, conserved site|Proteasome subunit beta 1|Nucleophile aminohydrolases, N-terminal	Proteasome beta-type subunit profile.|Proteasome subunit|proteasome_beta_type_1|Proteasome beta-type subunits signature.
FCERI mediated NF-kB activation	N67_004957	protein binding|proteasome regulatory particle assembly	Activation of NF-kappaB in B cells| Oxygen-dependent proline hydroxylation of Hypoxia-inducible Factor Alpha| ER-Phagosome pathway| Cross-presentation of soluble exogenous antigens (endosomes)| Autodegradation of Cdh1 by Cdh1:APC/C| SCF-beta-TrCP mediated degradation of Emi1| APC/C:Cdc20 mediated degradation of Securin| APC/C:Cdh1 mediated degradation of Cdc20 and other APC/C:Cdh1 targeted protei…	PDZ superfamily|Nas2, N-terminal|26S Proteasome non-ATPase regulatory subunit 9	Nas2 N_terminal domain
FCERI mediated NF-kB activation	N67_004966	endopeptidase activity|threonine-type endopeptidase activity|proteasome core complex|ubiquitin-dependent protein catabolic process|proteasome core complex, alpha-subunit complex|proteolysis involved in cellular protein catabolic process	Activation of NF-kappaB in B cells| Oxygen-dependent proline hydroxylation of Hypoxia-inducible Factor Alpha| ER-Phagosome pathway| Cross-presentation of soluble exogenous antigens (endosomes)| Autodegradation of Cdh1 by Cdh1:APC/C| SCF-beta-TrCP mediated degradation of Emi1| APC/C:Cdc20 mediated degradation of Securin| APC/C:Cdh1 mediated degradation of Cdc20 and other APC/C:Cdh1 targeted protei…	Proteasome subunit alpha 3|Proteasome alpha-subunit, N-terminal domain|Nucleophile aminohydrolases, N-terminal|Proteasome, subunit alpha/beta	Proteasome subunit A N-terminal signature|Proteasome subunit
FCERI mediated NF-kB activation	N67_005012	proteasome activator complex	Activation of NF-kappaB in B cells| Oxygen-dependent proline hydroxylation of Hypoxia-inducible Factor Alpha| ER-Phagosome pathway| Cross-presentation of soluble exogenous antigens (endosomes)| Autodegradation of Cdh1 by Cdh1:APC/C| SCF-beta-TrCP mediated degradation of Emi1| APC/C:Cdc20 mediated degradation of Securin| APC/C:Cdh1 mediated degradation of Cdc20 and other APC/C:Cdh1 targeted protei…	Proteasome activator PA28|Proteasome activator PA28, C-terminal domain superfamily|Proteasome activator PA28, C-terminal domain	Proteasome activator pa28 beta subunit
CLEC7A (Dectin-1) signaling	N67_000073	proteasome complex|enzyme regulator activity|regulation of protein catabolic process	Activation of NF-kappaB in B cells| Oxygen-dependent proline hydroxylation of Hypoxia-inducible Factor Alpha| ER-Phagosome pathway| Cross-presentation of soluble exogenous antigens (endosomes)| Autodegradation of Cdh1 by Cdh1:APC/C| SCF-beta-TrCP mediated degradation of Emi1| APC/C:Cdc20 mediated degradation of Securin| APC/C:Cdh1 mediated degradation of Cdc20 and other APC/C:Cdh1 targeted protei…	Proteasome component (PCI) domain|26S proteasome non-ATPase regulatory subunit 3|26S proteasome regulatory subunit, C-terminal	motif in proteasome subunits, Int-6, Nip-1 and TRIP-15|PCI domain|Proteasome regulatory subunit C-terminal|PCI domain profile.
CLEC7A (Dectin-1) signaling	N67_000266	enzyme regulator activity	Activation of NF-kappaB in B cells| Oxygen-dependent proline hydroxylation of Hypoxia-inducible Factor Alpha| ER-Phagosome pathway| Cross-presentation of soluble exogenous antigens (endosomes)| Autodegradation of Cdh1 by Cdh1:APC/C| SCF-beta-TrCP mediated degradation of Emi1| APC/C:Cdc20 mediated degradation of Securin| APC/C:Cdh1 mediated degradation of Cdc20 and other APC/C:Cdh1 targeted protei…	Proteasome component (PCI) domain|26S Proteasome non-ATPase regulatory subunit 6|26S proteasome regulatory subunit Rpn7/COP9 signalosome complex subunit 1	PCI domain|PCI domain profile.|motif in proteasome subunits, Int-6, Nip-1 and TRIP-15|26S proteasome subunit RPN7
CLEC7A (Dectin-1) signaling	N67_000276	ATP binding|cytoplasm|hydrolase activity|protein catabolic process	Activation of NF-kappaB in B cells| Oxygen-dependent proline hydroxylation of Hypoxia-inducible Factor Alpha| ER-Phagosome pathway| Cross-presentation of soluble exogenous antigens (endosomes)| Autodegradation of Cdh1 by Cdh1:APC/C| SCF-beta-TrCP mediated degradation of Emi1| APC/C:Cdc20 mediated degradation of Securin| APC/C:Cdh1 mediated degradation of Cdc20 and other APC/C:Cdh1 targeted protei…	AAA+ ATPase domain|ATPase, AAA-type, core|Proteasomal ATPase OB C-terminal domain|ATPase, AAA-type, conserved site|AAA ATPase, AAA+ lid domain|26S proteasome regulatory subunit P45-like	ATPase family associated with various cellular activities (AAA)|AAA|Proteasomal ATPase OB C-terminal domain|AAA-protein family signature.|AAA+ lid domain|26Sp45: 26S proteasome subunit P45 family
CLEC7A (Dectin-1) signaling	N67_000509	peptidase activator activity|lysine-acetylated histone binding|proteasome binding	Activation of NF-kappaB in B cells| Oxygen-dependent proline hydroxylation of Hypoxia-inducible Factor Alpha| ER-Phagosome pathway| Cross-presentation of soluble exogenous antigens (endosomes)| SCF-beta-TrCP mediated degradation of Emi1| APC/C:Cdc20 mediated degradation of Securin| APC/C:Cdh1 mediated degradation of Cdc20 and other APC/C:Cdh1 targeted proteins in late mitosis/early G1| Cdc20:Phos…	Proteasome activator complex subunit 4 C-terminal domain|Proteasome activator complex subunit 4	Domain of unknown function (DUF3437)
CLEC7A (Dectin-1) signaling	N67_000697	endopeptidase activity|threonine-type endopeptidase activity|proteasome core complex|proteolysis involved in cellular protein catabolic process	Activation of NF-kappaB in B cells| Oxygen-dependent proline hydroxylation of Hypoxia-inducible Factor Alpha| ER-Phagosome pathway| Cross-presentation of soluble exogenous antigens (endosomes)| Autodegradation of Cdh1 by Cdh1:APC/C| SCF-beta-TrCP mediated degradation of Emi1| APC/C:Cdc20 mediated degradation of Securin| APC/C:Cdh1 mediated degradation of Cdc20 and other APC/C:Cdh1 targeted protei…	Proteasome, subunit alpha/beta|Proteasome B-type subunit|Proteasome beta-type subunit, conserved site|Peptidase T1A, proteasome beta-subunit|Nucleophile aminohydrolases, N-terminal	Proteasome subunit|proteasome_beta_type_5|Proteasome beta-type subunit profile.|Proteasome beta-type subunits signature.|Proteasome component signature
CLEC7A (Dectin-1) signaling	N67_000728	ATP binding|cytoplasm|hydrolase activity|protein catabolic process	Activation of NF-kappaB in B cells| Oxygen-dependent proline hydroxylation of Hypoxia-inducible Factor Alpha| ER-Phagosome pathway| Cross-presentation of soluble exogenous antigens (endosomes)| Autodegradation of Cdh1 by Cdh1:APC/C| SCF-beta-TrCP mediated degradation of Emi1| APC/C:Cdc20 mediated degradation of Securin| APC/C:Cdh1 mediated degradation of Cdc20 and other APC/C:Cdh1 targeted protei…	AAA ATPase, AAA+ lid domain|Proteasomal ATPase OB C-terminal domain|AAA+ ATPase domain|ATPase, AAA-type, conserved site|ATPase, AAA-type, core|26S proteasome regulatory subunit P45-like	AAA+ lid domain|Proteasomal ATPase OB C-terminal domain|AAA|AAA-protein family signature.|ATPase family associated with various cellular activities (AAA)|26Sp45: 26S proteasome subunit P45 family
CLEC7A (Dectin-1) signaling	N67_000908		Activation of NF-kappaB in B cells| Oxygen-dependent proline hydroxylation of Hypoxia-inducible Factor Alpha| ER-Phagosome pathway| Cross-presentation of soluble exogenous antigens (endosomes)| Autodegradation of Cdh1 by Cdh1:APC/C| SCF-beta-TrCP mediated degradation of Emi1| APC/C:Cdc20 mediated degradation of Securin| APC/C:Cdh1 mediated degradation of Cdc20 and other APC/C:Cdh1 targeted protei…	Proteasome component (PCI) domain|26S Proteasome non-ATPase regulatory subunit 13	motif in proteasome subunits, Int-6, Nip-1 and TRIP-15|PCI domain
CLEC7A (Dectin-1) signaling	N67_001466	endopeptidase activity|threonine-type endopeptidase activity|proteasome core complex|proteolysis involved in cellular protein catabolic process	Activation of NF-kappaB in B cells| Oxygen-dependent proline hydroxylation of Hypoxia-inducible Factor Alpha| ER-Phagosome pathway| Cross-presentation of soluble exogenous antigens (endosomes)| Autodegradation of Cdh1 by Cdh1:APC/C| SCF-beta-TrCP mediated degradation of Emi1| APC/C:Cdc20 mediated degradation of Securin| APC/C:Cdh1 mediated degradation of Cdc20 and other APC/C:Cdh1 targeted protei…	Proteasome subunit beta 2|Proteasome beta-type subunit, conserved site|Nucleophile aminohydrolases, N-terminal|Proteasome, subunit alpha/beta	Proteasome beta-type subunits signature.|proteasome_beta_type_2|Proteasome subunit
CLEC7A (Dectin-1) signaling	N67_001507	proteasome complex|enzyme regulator activity|regulation of protein catabolic process	Activation of NF-kappaB in B cells| Oxygen-dependent proline hydroxylation of Hypoxia-inducible Factor Alpha| ER-Phagosome pathway| Cross-presentation of soluble exogenous antigens (endosomes)| Autodegradation of Cdh1 by Cdh1:APC/C| SCF-beta-TrCP mediated degradation of Emi1| APC/C:Cdc20 mediated degradation of Securin| APC/C:Cdh1 mediated degradation of Cdc20 and other APC/C:Cdh1 targeted protei…	Armadillo-like helical|26S Proteasome non-ATPase regulatory subunit 1|26S proteasome regulatory subunit RPN2, C-terminal|Proteasome/cyclosome repeat|PBS lyase HEAT-like repeat|26S proteasome regulatory complex, non-ATPase subcomplex, Rpn2/Psmd1 subunit	26S proteasome regulatory subunit RPN2 C-terminal domain|Proteasome/cyclosome repeat|E-Z type HEAT repeats|HEAT repeats
CLEC7A (Dectin-1) signaling	N67_001583	endopeptidase activity|threonine-type endopeptidase activity|proteasome core complex|ubiquitin-dependent protein catabolic process|proteasome core complex, alpha-subunit complex|proteolysis involved in cellular protein catabolic process	Activation of NF-kappaB in B cells| Oxygen-dependent proline hydroxylation of Hypoxia-inducible Factor Alpha| ER-Phagosome pathway| Cross-presentation of soluble exogenous antigens (endosomes)| Autodegradation of Cdh1 by Cdh1:APC/C| SCF-beta-TrCP mediated degradation of Emi1| APC/C:Cdc20 mediated degradation of Securin| APC/C:Cdh1 mediated degradation of Cdc20 and other APC/C:Cdh1 targeted protei…	Proteasome alpha-subunit, N-terminal domain|Proteasome subunit alpha 1|Proteasome, subunit alpha/beta|Proteasome alpha-type subunit|Nucleophile aminohydrolases, N-terminal	Proteasome subunit|Proteasome alpha-type subunit profile.|Proteasome subunit A N-terminal signature|proteasome_alpha_type_1
CLEC7A (Dectin-1) signaling	N67_001700	ubiquitin-dependent protein catabolic process	Activation of NF-kappaB in B cells| Prolactin receptor signaling| SCF-beta-TrCP mediated degradation of Emi1| Vpu mediated degradation of CD4| SCF(Skp2)-mediated degradation of p27/p21| Degradation of beta-catenin by the destruction complex| Downstream TCR signaling| NOTCH1 Intracellular Domain Regulates Transcription| Regulation of PLK1 Activity at G2/M Transition| Constitutive Signaling by NOTC…	SKP1 component, POZ domain|S-phase kinase-associated protein 1-like|S-phase kinase-associated protein 1|SKP1 component, dimerisation	Skp1 family, tetramerisation domain|BTB_POZ_SKP1|Skp1 family, dimerisation domain
CLEC7A (Dectin-1) signaling	N67_001710	protein binding|metallopeptidase activity|Lys63-specific deubiquitinase activity	Activation of NF-kappaB in B cells| Oxygen-dependent proline hydroxylation of Hypoxia-inducible Factor Alpha| ER-Phagosome pathway| Cross-presentation of soluble exogenous antigens (endosomes)| Autodegradation of Cdh1 by Cdh1:APC/C| SCF-beta-TrCP mediated degradation of Emi1| APC/C:Cdc20 mediated degradation of Securin| APC/C:Cdh1 mediated degradation of Cdc20 and other APC/C:Cdh1 targeted protei…	MPN domain|26S Proteasome non-ATPase regulatory subunit 14|JAB1/MPN/MOV34 metalloenzyme domain|Rpn11/EIF3F, C-terminal	MPN domain profile.|JAB1/Mov34/MPN/PAD-1 ubiquitin protease|MPN_RPN11_CSN5|Maintenance of mitochondrial structure and function
CLEC7A (Dectin-1) signaling	N67_001726	threonine-type endopeptidase activity|proteasome core complex|proteasome-mediated ubiquitin-dependent protein catabolic process|proteolysis involved in cellular protein catabolic process	Activation of NF-kappaB in B cells| Oxygen-dependent proline hydroxylation of Hypoxia-inducible Factor Alpha| ER-Phagosome pathway| Cross-presentation of soluble exogenous antigens (endosomes)| Autodegradation of Cdh1 by Cdh1:APC/C| SCF-beta-TrCP mediated degradation of Emi1| APC/C:Cdc20 mediated degradation of Securin| APC/C:Cdh1 mediated degradation of Cdc20 and other APC/C:Cdh1 targeted protei…	Proteasome, subunit alpha/beta|Proteasome subunit beta Pre3|Nucleophile aminohydrolases, N-terminal	Proteasome subunit
CLEC7A (Dectin-1) signaling	N67_001963	threonine-type endopeptidase activity|proteasome core complex|proteolysis|HslUV protease complex|proteolysis involved in cellular protein catabolic process	Activation of NF-kappaB in B cells| Oxygen-dependent proline hydroxylation of Hypoxia-inducible Factor Alpha| ER-Phagosome pathway| Cross-presentation of soluble exogenous antigens (endosomes)| Autodegradation of Cdh1 by Cdh1:APC/C| SCF-beta-TrCP mediated degradation of Emi1| APC/C:Cdc20 mediated degradation of Securin| APC/C:Cdh1 mediated degradation of Cdc20 and other APC/C:Cdh1 targeted protei…	ATP-dependent protease, HslV subunit|Nucleophile aminohydrolases, N-terminal|Proteasome, subunit alpha/beta|Proteasome B-type subunit	ATP_dep_HslV: ATP-dependent protease HslVU, peptidase subunit|Proteasome subunit|Proteasome beta-type subunit profile.|protease_HslV
CLEC7A (Dectin-1) signaling	N67_002329	ATP binding|cytoplasm|hydrolase activity|protein catabolic process|proteasome-activating ATPase activity	Activation of NF-kappaB in B cells| Oxygen-dependent proline hydroxylation of Hypoxia-inducible Factor Alpha| ER-Phagosome pathway| Cross-presentation of soluble exogenous antigens (endosomes)| Autodegradation of Cdh1 by Cdh1:APC/C| SCF-beta-TrCP mediated degradation of Emi1| APC/C:Cdc20 mediated degradation of Securin| APC/C:Cdh1 mediated degradation of Cdc20 and other APC/C:Cdh1 targeted protei…	ATPase, AAA-type, core|Proteasomal ATPase OB C-terminal domain|26S proteasome regulatory subunit P45-like|ATPase, AAA-type, conserved site|AAA+ ATPase domain|AAA ATPase, AAA+ lid domain|26S Proteasome regulatory subunit 6B	ATPase family associated with various cellular activities (AAA)|Proteasomal ATPase OB C-terminal domain|26Sp45: 26S proteasome subunit P45 family|AAA|AAA-protein family signature.|AAA+ lid domain
CLEC7A (Dectin-1) signaling	N67_002487	endopeptidase activity|threonine-type endopeptidase activity|proteasome core complex|proteasome core complex, beta-subunit complex|proteasome-mediated ubiquitin-dependent protein catabolic process|proteolysis involved in cellular protein catabolic process	Activation of NF-kappaB in B cells| Oxygen-dependent proline hydroxylation of Hypoxia-inducible Factor Alpha| ER-Phagosome pathway| Cross-presentation of soluble exogenous antigens (endosomes)| Autodegradation of Cdh1 by Cdh1:APC/C| SCF-beta-TrCP mediated degradation of Emi1| APC/C:Cdc20 mediated degradation of Securin| APC/C:Cdh1 mediated degradation of Cdc20 and other APC/C:Cdh1 targeted protei…	Proteasome B-type subunit|Nucleophile aminohydrolases, N-terminal|Proteasome, subunit alpha/beta|Proteasome beta 3 subunit|Proteasome beta-type subunit, conserved site	Proteasome beta-type subunit profile.|Proteasome subunit|proteasome_beta_type_3|Proteasome beta-type subunits signature.
CLEC7A (Dectin-1) signaling	N67_002738	endopeptidase activity|threonine-type endopeptidase activity|proteasome core complex|ubiquitin-dependent protein catabolic process|proteasome core complex, alpha-subunit complex|proteasome-mediated ubiquitin-dependent protein catabolic process|proteolysis involved in cellular protein catabolic process	Activation of NF-kappaB in B cells| Oxygen-dependent proline hydroxylation of Hypoxia-inducible Factor Alpha| ER-Phagosome pathway| Cross-presentation of soluble exogenous antigens (endosomes)| Autodegradation of Cdh1 by Cdh1:APC/C| SCF-beta-TrCP mediated degradation of Emi1| APC/C:Cdc20 mediated degradation of Securin| APC/C:Cdh1 mediated degradation of Cdc20 and other APC/C:Cdh1 targeted protei…	Proteasome alpha-subunit, N-terminal domain|Proteasome subunit alpha5|Proteasome, subunit alpha/beta|Nucleophile aminohydrolases, N-terminal|Proteasome alpha-type subunit	Proteasome subunit A N-terminal signature|Proteasome alpha-type subunits signature.|proteasome_alpha_type_5|Proteasome subunit|Proteasome alpha-type subunit profile.
CLEC7A (Dectin-1) signaling	N67_002863	endopeptidase activity|threonine-type endopeptidase activity|proteasome core complex|ubiquitin-dependent protein catabolic process|proteasome core complex, alpha-subunit complex|proteolysis involved in cellular protein catabolic process	Activation of NF-kappaB in B cells| Oxygen-dependent proline hydroxylation of Hypoxia-inducible Factor Alpha| ER-Phagosome pathway| Cross-presentation of soluble exogenous antigens (endosomes)| Autodegradation of Cdh1 by Cdh1:APC/C| SCF-beta-TrCP mediated degradation of Emi1| APC/C:Cdc20 mediated degradation of Securin| APC/C:Cdh1 mediated degradation of Cdc20 and other APC/C:Cdh1 targeted protei…	Nucleophile aminohydrolases, N-terminal|Proteasome alpha-type subunit|Proteasome alpha-subunit, N-terminal domain|Proteasome, subunit alpha/beta|Proteasome subunit alpha2	proteasome_alpha_type_2|Proteasome alpha-type subunit profile.|Proteasome subunit A N-terminal signature|Proteasome subunit
CLEC7A (Dectin-1) signaling	N67_002919		Activation of NF-kappaB in B cells| Oxygen-dependent proline hydroxylation of Hypoxia-inducible Factor Alpha| ER-Phagosome pathway| Cross-presentation of soluble exogenous antigens (endosomes)| Autodegradation of Cdh1 by Cdh1:APC/C| SCF-beta-TrCP mediated degradation of Emi1| APC/C:Cdc20 mediated degradation of Securin| APC/C:Cdh1 mediated degradation of Cdc20 and other APC/C:Cdh1 targeted protei…	26S proteasome regulatory subunit RPN5, C-terminal domain|26S Proteasome non-ATPase regulatory subunit 12/COP9 signalosome complex subunit 4|Proteasome component (PCI) domain|26S Proteasome non-ATPase regulatory subunit 12|Winged helix-like DNA-binding domain superfamily	26S proteasome regulatory subunit RPN5 C-terminal domain|PCI domain profile.|PCI domain|motif in proteasome subunits, Int-6, Nip-1 and TRIP-15
CLEC7A (Dectin-1) signaling	N67_003190	endopeptidase activity|threonine-type endopeptidase activity|proteasome core complex|proteolysis involved in cellular protein catabolic process	Activation of NF-kappaB in B cells| Oxygen-dependent proline hydroxylation of Hypoxia-inducible Factor Alpha| ER-Phagosome pathway| Cross-presentation of soluble exogenous antigens (endosomes)| Autodegradation of Cdh1 by Cdh1:APC/C| SCF-beta-TrCP mediated degradation of Emi1| APC/C:Cdc20 mediated degradation of Securin| APC/C:Cdh1 mediated degradation of Cdc20 and other APC/C:Cdh1 targeted protei…	Proteasome, subunit alpha/beta|Proteasome beta-type subunit, conserved site|Proteasome subunit beta 7|Proteasome B-type subunit|Nucleophile aminohydrolases, N-terminal|Peptidase T1A, proteasome beta-subunit	Proteasome subunit|Proteasome beta-type subunits signature.|proteasome_beta_type_7|Proteasome beta-type subunit profile.|Proteasome component signature
CLEC7A (Dectin-1) signaling	N67_003578		Activation of NF-kappaB in B cells| Oxygen-dependent proline hydroxylation of Hypoxia-inducible Factor Alpha| ER-Phagosome pathway| Cross-presentation of soluble exogenous antigens (endosomes)| Autodegradation of Cdh1 by Cdh1:APC/C| SCF-beta-TrCP mediated degradation of Emi1| APC/C:Cdc20 mediated degradation of Securin| APC/C:Cdh1 mediated degradation of Cdc20 and other APC/C:Cdh1 targeted protei…	Proteasome component (PCI) domain|26S proteasome regulatory subunit Rpn6, N-terminal	motif in proteasome subunits, Int-6, Nip-1 and TRIP-15|PCI domain|PCI domain profile.|26S proteasome regulatory subunit RPN6 N-terminal domain
CLEC7A (Dectin-1) signaling	N67_003579	structural constituent of ribosome|protein binding|ribosome|translation	Translesion synthesis by REV1| Recognition of DNA damage by PCNA-containing replication complex| Translesion Synthesis by POLH| Activation of NF-kappaB in B cells| ISG15 antiviral mechanism| Oxygen-dependent proline hydroxylation of Hypoxia-inducible Factor Alpha| Constitutive Signaling by Ligand-Responsive EGFR Cancer Variants| ER-Phagosome pathway| Downregulation of ERBB4 signaling| Spry regula…	S27a-like superfamily|Ribosomal protein S27a|Ubiquitin-like domain	Ubl_ubiquitin_like|Ribosomal protein S27a|Ubiquitin family|Ubiquitin domain profile.
CLEC7A (Dectin-1) signaling	N67_003696	ATP binding|cytoplasm|hydrolase activity|protein catabolic process	Activation of NF-kappaB in B cells| Oxygen-dependent proline hydroxylation of Hypoxia-inducible Factor Alpha| ER-Phagosome pathway| Cross-presentation of soluble exogenous antigens (endosomes)| Autodegradation of Cdh1 by Cdh1:APC/C| SCF-beta-TrCP mediated degradation of Emi1| APC/C:Cdc20 mediated degradation of Securin| APC/C:Cdh1 mediated degradation of Cdc20 and other APC/C:Cdh1 targeted protei…	26S proteasome regulatory subunit P45-like|AAA ATPase, AAA+ lid domain|ATPase, AAA-type, core|AAA+ ATPase domain|ATPase, AAA-type, conserved site	26Sp45: 26S proteasome subunit P45 family|AAA+ lid domain|ATPase family associated with various cellular activities (AAA)|AAA|AAA-protein family signature.
CLEC7A (Dectin-1) signaling	N67_004122	proteasome regulatory particle|proteolysis	Activation of NF-kappaB in B cells| Oxygen-dependent proline hydroxylation of Hypoxia-inducible Factor Alpha| ER-Phagosome pathway| Cross-presentation of soluble exogenous antigens (endosomes)| Autodegradation of Cdh1 by Cdh1:APC/C| SCF-beta-TrCP mediated degradation of Emi1| APC/C:Cdc20 mediated degradation of Securin| APC/C:Cdh1 mediated degradation of Cdc20 and other APC/C:Cdh1 targeted protei…	CSN8/PSMD8/EIF3K|Proteasome component (PCI) domain|26S proteasome non-ATPase regulatory subunit Rpn12	CSN8/PSMD8/EIF3K family|PCI domain profile.
CLEC7A (Dectin-1) signaling	N67_004247	protein binding|proteasome regulatory particle	Activation of NF-kappaB in B cells| Oxygen-dependent proline hydroxylation of Hypoxia-inducible Factor Alpha| ER-Phagosome pathway| Cross-presentation of soluble exogenous antigens (endosomes)| Autodegradation of Cdh1 by Cdh1:APC/C| SCF-beta-TrCP mediated degradation of Emi1| APC/C:Cdc20 mediated degradation of Securin| APC/C:Cdh1 mediated degradation of Cdc20 and other APC/C:Cdh1 targeted protei…	26S Proteasome non-ATPase regulatory subunit 7/8|JAB1/MPN/MOV34 metalloenzyme domain|MPN domain|Rpn11/EIF3F, C-terminal	MPN_RPN7_8|JAB1/Mov34/MPN/PAD-1 ubiquitin protease|MPN domain profile.|Maintenance of mitochondrial structure and function
CLEC7A (Dectin-1) signaling	N67_004346	endopeptidase activity|threonine-type endopeptidase activity|proteasome core complex|proteolysis involved in cellular protein catabolic process	Activation of NF-kappaB in B cells| Oxygen-dependent proline hydroxylation of Hypoxia-inducible Factor Alpha| ER-Phagosome pathway| Cross-presentation of soluble exogenous antigens (endosomes)| Autodegradation of Cdh1 by Cdh1:APC/C| SCF-beta-TrCP mediated degradation of Emi1| APC/C:Cdc20 mediated degradation of Securin| APC/C:Cdh1 mediated degradation of Cdc20 and other APC/C:Cdh1 targeted protei…	Nucleophile aminohydrolases, N-terminal|Proteasome, subunit alpha/beta|Proteasome beta-type subunit, conserved site|Proteasome subunit beta 4	Proteasome subunit|Proteasome beta-type subunits signature.|proteasome_beta_type_4
CLEC7A (Dectin-1) signaling	N67_004467	endopeptidase activity|threonine-type endopeptidase activity|proteasome core complex|ubiquitin-dependent protein catabolic process|proteasome core complex, alpha-subunit complex|proteolysis involved in cellular protein catabolic process	Activation of NF-kappaB in B cells| Oxygen-dependent proline hydroxylation of Hypoxia-inducible Factor Alpha| ER-Phagosome pathway| Cross-presentation of soluble exogenous antigens (endosomes)| Autodegradation of Cdh1 by Cdh1:APC/C| SCF-beta-TrCP mediated degradation of Emi1| APC/C:Cdc20 mediated degradation of Securin| APC/C:Cdh1 mediated degradation of Cdc20 and other APC/C:Cdh1 targeted protei…	Proteasome alpha-type subunit|Proteasome alpha-subunit, N-terminal domain|Proteasome, subunit alpha/beta|Nucleophile aminohydrolases, N-terminal	Proteasome alpha-type subunit profile.|Proteasome alpha-type subunits signature.|Proteasome subunit|Proteasome subunit A N-terminal signature|proteasome_alpha_type_7
CLEC7A (Dectin-1) signaling	N67_004468	endopeptidase activity|threonine-type endopeptidase activity|proteasome core complex|ubiquitin-dependent protein catabolic process|proteasome core complex, alpha-subunit complex|proteolysis involved in cellular protein catabolic process	Activation of NF-kappaB in B cells| Oxygen-dependent proline hydroxylation of Hypoxia-inducible Factor Alpha| ER-Phagosome pathway| Cross-presentation of soluble exogenous antigens (endosomes)| Autodegradation of Cdh1 by Cdh1:APC/C| SCF-beta-TrCP mediated degradation of Emi1| APC/C:Cdc20 mediated degradation of Securin| APC/C:Cdh1 mediated degradation of Cdc20 and other APC/C:Cdh1 targeted protei…	Proteasome, subunit alpha/beta|Proteasome alpha-subunit, N-terminal domain|Nucleophile aminohydrolases, N-terminal|Proteasome alpha-type subunit	Proteasome subunit|Proteasome subunit A N-terminal signature|Proteasome alpha-type subunit profile.|Proteasome alpha-type subunits signature.|proteasome_alpha_type_4
CLEC7A (Dectin-1) signaling	N67_004565	endopeptidase activity|threonine-type endopeptidase activity|proteasome core complex|ubiquitin-dependent protein catabolic process|proteasome core complex, alpha-subunit complex|proteolysis involved in cellular protein catabolic process	Activation of NF-kappaB in B cells| Oxygen-dependent proline hydroxylation of Hypoxia-inducible Factor Alpha| ER-Phagosome pathway| Cross-presentation of soluble exogenous antigens (endosomes)| Autodegradation of Cdh1 by Cdh1:APC/C| SCF-beta-TrCP mediated degradation of Emi1| APC/C:Cdc20 mediated degradation of Securin| APC/C:Cdh1 mediated degradation of Cdc20 and other APC/C:Cdh1 targeted protei…	Nucleophile aminohydrolases, N-terminal|Proteasome alpha-subunit, N-terminal domain|Proteasome subunit alpha6|Proteasome, subunit alpha/beta|Proteasome alpha-type subunit	proteasome_alpha_type_6|Proteasome subunit|Proteasome alpha-type subunit profile.|Proteasome subunit A N-terminal signature
CLEC7A (Dectin-1) signaling	N67_004752	ATP binding|cytoplasm|hydrolase activity|protein catabolic process	Activation of NF-kappaB in B cells| Oxygen-dependent proline hydroxylation of Hypoxia-inducible Factor Alpha| ER-Phagosome pathway| Cross-presentation of soluble exogenous antigens (endosomes)| Autodegradation of Cdh1 by Cdh1:APC/C| SCF-beta-TrCP mediated degradation of Emi1| APC/C:Cdc20 mediated degradation of Securin| APC/C:Cdh1 mediated degradation of Cdc20 and other APC/C:Cdh1 targeted protei…	26S proteasome regulatory subunit P45-like|AAA+ ATPase domain|ATPase, AAA-type, conserved site|Proteasomal ATPase OB C-terminal domain|AAA ATPase, AAA+ lid domain|ATPase, AAA-type, core	26Sp45: 26S proteasome subunit P45 family|AAA-protein family signature.|Proteasomal ATPase OB C-terminal domain|AAA+ lid domain|ATPase family associated with various cellular activities (AAA)|AAA
CLEC7A (Dectin-1) signaling	N67_004822	proteasome complex|enzyme regulator activity|regulation of protein catabolic process	Activation of NF-kappaB in B cells| Oxygen-dependent proline hydroxylation of Hypoxia-inducible Factor Alpha| ER-Phagosome pathway| Cross-presentation of soluble exogenous antigens (endosomes)| Autodegradation of Cdh1 by Cdh1:APC/C| SCF-beta-TrCP mediated degradation of Emi1| APC/C:Cdc20 mediated degradation of Securin| APC/C:Cdh1 mediated degradation of Cdc20 and other APC/C:Cdh1 targeted protei…	Armadillo-like helical|26S proteasome regulatory complex, non-ATPase subcomplex, Rpn1 subunit|RPN1/RPN2, N-terminal|Proteasome/cyclosome repeat|26S proteasome non-ATPase regulatory subunit RPN1, C-terminal	RPN1/RPN2 N-terminal domain|Proteasome/cyclosome repeat|26S proteasome non-ATPase regulatory subunit RPN1 C-terminal
CLEC7A (Dectin-1) signaling	N67_004943	endopeptidase activity|threonine-type endopeptidase activity|proteasome core complex|proteolysis involved in cellular protein catabolic process	Activation of NF-kappaB in B cells| Oxygen-dependent proline hydroxylation of Hypoxia-inducible Factor Alpha| ER-Phagosome pathway| Cross-presentation of soluble exogenous antigens (endosomes)| Autodegradation of Cdh1 by Cdh1:APC/C| SCF-beta-TrCP mediated degradation of Emi1| APC/C:Cdc20 mediated degradation of Securin| APC/C:Cdh1 mediated degradation of Cdc20 and other APC/C:Cdh1 targeted protei…	Proteasome B-type subunit|Proteasome, subunit alpha/beta|Proteasome beta-type subunit, conserved site|Proteasome subunit beta 1|Nucleophile aminohydrolases, N-terminal	Proteasome beta-type subunit profile.|Proteasome subunit|proteasome_beta_type_1|Proteasome beta-type subunits signature.
CLEC7A (Dectin-1) signaling	N67_004957	protein binding|proteasome regulatory particle assembly	Activation of NF-kappaB in B cells| Oxygen-dependent proline hydroxylation of Hypoxia-inducible Factor Alpha| ER-Phagosome pathway| Cross-presentation of soluble exogenous antigens (endosomes)| Autodegradation of Cdh1 by Cdh1:APC/C| SCF-beta-TrCP mediated degradation of Emi1| APC/C:Cdc20 mediated degradation of Securin| APC/C:Cdh1 mediated degradation of Cdc20 and other APC/C:Cdh1 targeted protei…	PDZ superfamily|Nas2, N-terminal|26S Proteasome non-ATPase regulatory subunit 9	Nas2 N_terminal domain
CLEC7A (Dectin-1) signaling	N67_004966	endopeptidase activity|threonine-type endopeptidase activity|proteasome core complex|ubiquitin-dependent protein catabolic process|proteasome core complex, alpha-subunit complex|proteolysis involved in cellular protein catabolic process	Activation of NF-kappaB in B cells| Oxygen-dependent proline hydroxylation of Hypoxia-inducible Factor Alpha| ER-Phagosome pathway| Cross-presentation of soluble exogenous antigens (endosomes)| Autodegradation of Cdh1 by Cdh1:APC/C| SCF-beta-TrCP mediated degradation of Emi1| APC/C:Cdc20 mediated degradation of Securin| APC/C:Cdh1 mediated degradation of Cdc20 and other APC/C:Cdh1 targeted protei…	Proteasome subunit alpha 3|Proteasome alpha-subunit, N-terminal domain|Nucleophile aminohydrolases, N-terminal|Proteasome, subunit alpha/beta	Proteasome subunit A N-terminal signature|Proteasome subunit
CLEC7A (Dectin-1) signaling	N67_005012	proteasome activator complex	Activation of NF-kappaB in B cells| Oxygen-dependent proline hydroxylation of Hypoxia-inducible Factor Alpha| ER-Phagosome pathway| Cross-presentation of soluble exogenous antigens (endosomes)| Autodegradation of Cdh1 by Cdh1:APC/C| SCF-beta-TrCP mediated degradation of Emi1| APC/C:Cdc20 mediated degradation of Securin| APC/C:Cdh1 mediated degradation of Cdc20 and other APC/C:Cdh1 targeted protei…	Proteasome activator PA28|Proteasome activator PA28, C-terminal domain superfamily|Proteasome activator PA28, C-terminal domain	Proteasome activator pa28 beta subunit
TNFR2 non-canonical NF-kB pathway	N67_000073	proteasome complex|enzyme regulator activity|regulation of protein catabolic process	Activation of NF-kappaB in B cells| Oxygen-dependent proline hydroxylation of Hypoxia-inducible Factor Alpha| ER-Phagosome pathway| Cross-presentation of soluble exogenous antigens (endosomes)| Autodegradation of Cdh1 by Cdh1:APC/C| SCF-beta-TrCP mediated degradation of Emi1| APC/C:Cdc20 mediated degradation of Securin| APC/C:Cdh1 mediated degradation of Cdc20 and other APC/C:Cdh1 targeted protei…	Proteasome component (PCI) domain|26S proteasome non-ATPase regulatory subunit 3|26S proteasome regulatory subunit, C-terminal	motif in proteasome subunits, Int-6, Nip-1 and TRIP-15|PCI domain|Proteasome regulatory subunit C-terminal|PCI domain profile.
TNFR2 non-canonical NF-kB pathway	N67_000266	enzyme regulator activity	Activation of NF-kappaB in B cells| Oxygen-dependent proline hydroxylation of Hypoxia-inducible Factor Alpha| ER-Phagosome pathway| Cross-presentation of soluble exogenous antigens (endosomes)| Autodegradation of Cdh1 by Cdh1:APC/C| SCF-beta-TrCP mediated degradation of Emi1| APC/C:Cdc20 mediated degradation of Securin| APC/C:Cdh1 mediated degradation of Cdc20 and other APC/C:Cdh1 targeted protei…	Proteasome component (PCI) domain|26S Proteasome non-ATPase regulatory subunit 6|26S proteasome regulatory subunit Rpn7/COP9 signalosome complex subunit 1	PCI domain|PCI domain profile.|motif in proteasome subunits, Int-6, Nip-1 and TRIP-15|26S proteasome subunit RPN7
TNFR2 non-canonical NF-kB pathway	N67_000276	ATP binding|cytoplasm|hydrolase activity|protein catabolic process	Activation of NF-kappaB in B cells| Oxygen-dependent proline hydroxylation of Hypoxia-inducible Factor Alpha| ER-Phagosome pathway| Cross-presentation of soluble exogenous antigens (endosomes)| Autodegradation of Cdh1 by Cdh1:APC/C| SCF-beta-TrCP mediated degradation of Emi1| APC/C:Cdc20 mediated degradation of Securin| APC/C:Cdh1 mediated degradation of Cdc20 and other APC/C:Cdh1 targeted protei…	AAA+ ATPase domain|ATPase, AAA-type, core|Proteasomal ATPase OB C-terminal domain|ATPase, AAA-type, conserved site|AAA ATPase, AAA+ lid domain|26S proteasome regulatory subunit P45-like	ATPase family associated with various cellular activities (AAA)|AAA|Proteasomal ATPase OB C-terminal domain|AAA-protein family signature.|AAA+ lid domain|26Sp45: 26S proteasome subunit P45 family
TNFR2 non-canonical NF-kB pathway	N67_000509	peptidase activator activity|lysine-acetylated histone binding|proteasome binding	Activation of NF-kappaB in B cells| Oxygen-dependent proline hydroxylation of Hypoxia-inducible Factor Alpha| ER-Phagosome pathway| Cross-presentation of soluble exogenous antigens (endosomes)| SCF-beta-TrCP mediated degradation of Emi1| APC/C:Cdc20 mediated degradation of Securin| APC/C:Cdh1 mediated degradation of Cdc20 and other APC/C:Cdh1 targeted proteins in late mitosis/early G1| Cdc20:Phos…	Proteasome activator complex subunit 4 C-terminal domain|Proteasome activator complex subunit 4	Domain of unknown function (DUF3437)
TNFR2 non-canonical NF-kB pathway	N67_000697	endopeptidase activity|threonine-type endopeptidase activity|proteasome core complex|proteolysis involved in cellular protein catabolic process	Activation of NF-kappaB in B cells| Oxygen-dependent proline hydroxylation of Hypoxia-inducible Factor Alpha| ER-Phagosome pathway| Cross-presentation of soluble exogenous antigens (endosomes)| Autodegradation of Cdh1 by Cdh1:APC/C| SCF-beta-TrCP mediated degradation of Emi1| APC/C:Cdc20 mediated degradation of Securin| APC/C:Cdh1 mediated degradation of Cdc20 and other APC/C:Cdh1 targeted protei…	Proteasome, subunit alpha/beta|Proteasome B-type subunit|Proteasome beta-type subunit, conserved site|Peptidase T1A, proteasome beta-subunit|Nucleophile aminohydrolases, N-terminal	Proteasome subunit|proteasome_beta_type_5|Proteasome beta-type subunit profile.|Proteasome beta-type subunits signature.|Proteasome component signature
TNFR2 non-canonical NF-kB pathway	N67_000728	ATP binding|cytoplasm|hydrolase activity|protein catabolic process	Activation of NF-kappaB in B cells| Oxygen-dependent proline hydroxylation of Hypoxia-inducible Factor Alpha| ER-Phagosome pathway| Cross-presentation of soluble exogenous antigens (endosomes)| Autodegradation of Cdh1 by Cdh1:APC/C| SCF-beta-TrCP mediated degradation of Emi1| APC/C:Cdc20 mediated degradation of Securin| APC/C:Cdh1 mediated degradation of Cdc20 and other APC/C:Cdh1 targeted protei…	AAA ATPase, AAA+ lid domain|Proteasomal ATPase OB C-terminal domain|AAA+ ATPase domain|ATPase, AAA-type, conserved site|ATPase, AAA-type, core|26S proteasome regulatory subunit P45-like	AAA+ lid domain|Proteasomal ATPase OB C-terminal domain|AAA|AAA-protein family signature.|ATPase family associated with various cellular activities (AAA)|26Sp45: 26S proteasome subunit P45 family
TNFR2 non-canonical NF-kB pathway	N67_000908		Activation of NF-kappaB in B cells| Oxygen-dependent proline hydroxylation of Hypoxia-inducible Factor Alpha| ER-Phagosome pathway| Cross-presentation of soluble exogenous antigens (endosomes)| Autodegradation of Cdh1 by Cdh1:APC/C| SCF-beta-TrCP mediated degradation of Emi1| APC/C:Cdc20 mediated degradation of Securin| APC/C:Cdh1 mediated degradation of Cdc20 and other APC/C:Cdh1 targeted protei…	Proteasome component (PCI) domain|26S Proteasome non-ATPase regulatory subunit 13	motif in proteasome subunits, Int-6, Nip-1 and TRIP-15|PCI domain
TNFR2 non-canonical NF-kB pathway	N67_001466	endopeptidase activity|threonine-type endopeptidase activity|proteasome core complex|proteolysis involved in cellular protein catabolic process	Activation of NF-kappaB in B cells| Oxygen-dependent proline hydroxylation of Hypoxia-inducible Factor Alpha| ER-Phagosome pathway| Cross-presentation of soluble exogenous antigens (endosomes)| Autodegradation of Cdh1 by Cdh1:APC/C| SCF-beta-TrCP mediated degradation of Emi1| APC/C:Cdc20 mediated degradation of Securin| APC/C:Cdh1 mediated degradation of Cdc20 and other APC/C:Cdh1 targeted protei…	Proteasome subunit beta 2|Proteasome beta-type subunit, conserved site|Nucleophile aminohydrolases, N-terminal|Proteasome, subunit alpha/beta	Proteasome beta-type subunits signature.|proteasome_beta_type_2|Proteasome subunit
TNFR2 non-canonical NF-kB pathway	N67_001507	proteasome complex|enzyme regulator activity|regulation of protein catabolic process	Activation of NF-kappaB in B cells| Oxygen-dependent proline hydroxylation of Hypoxia-inducible Factor Alpha| ER-Phagosome pathway| Cross-presentation of soluble exogenous antigens (endosomes)| Autodegradation of Cdh1 by Cdh1:APC/C| SCF-beta-TrCP mediated degradation of Emi1| APC/C:Cdc20 mediated degradation of Securin| APC/C:Cdh1 mediated degradation of Cdc20 and other APC/C:Cdh1 targeted protei…	Armadillo-like helical|26S Proteasome non-ATPase regulatory subunit 1|26S proteasome regulatory subunit RPN2, C-terminal|Proteasome/cyclosome repeat|PBS lyase HEAT-like repeat|26S proteasome regulatory complex, non-ATPase subcomplex, Rpn2/Psmd1 subunit	26S proteasome regulatory subunit RPN2 C-terminal domain|Proteasome/cyclosome repeat|E-Z type HEAT repeats|HEAT repeats
TNFR2 non-canonical NF-kB pathway	N67_001583	endopeptidase activity|threonine-type endopeptidase activity|proteasome core complex|ubiquitin-dependent protein catabolic process|proteasome core complex, alpha-subunit complex|proteolysis involved in cellular protein catabolic process	Activation of NF-kappaB in B cells| Oxygen-dependent proline hydroxylation of Hypoxia-inducible Factor Alpha| ER-Phagosome pathway| Cross-presentation of soluble exogenous antigens (endosomes)| Autodegradation of Cdh1 by Cdh1:APC/C| SCF-beta-TrCP mediated degradation of Emi1| APC/C:Cdc20 mediated degradation of Securin| APC/C:Cdh1 mediated degradation of Cdc20 and other APC/C:Cdh1 targeted protei…	Proteasome alpha-subunit, N-terminal domain|Proteasome subunit alpha 1|Proteasome, subunit alpha/beta|Proteasome alpha-type subunit|Nucleophile aminohydrolases, N-terminal	Proteasome subunit|Proteasome alpha-type subunit profile.|Proteasome subunit A N-terminal signature|proteasome_alpha_type_1
TNFR2 non-canonical NF-kB pathway	N67_001710	protein binding|metallopeptidase activity|Lys63-specific deubiquitinase activity	Activation of NF-kappaB in B cells| Oxygen-dependent proline hydroxylation of Hypoxia-inducible Factor Alpha| ER-Phagosome pathway| Cross-presentation of soluble exogenous antigens (endosomes)| Autodegradation of Cdh1 by Cdh1:APC/C| SCF-beta-TrCP mediated degradation of Emi1| APC/C:Cdc20 mediated degradation of Securin| APC/C:Cdh1 mediated degradation of Cdc20 and other APC/C:Cdh1 targeted protei…	MPN domain|26S Proteasome non-ATPase regulatory subunit 14|JAB1/MPN/MOV34 metalloenzyme domain|Rpn11/EIF3F, C-terminal	MPN domain profile.|JAB1/Mov34/MPN/PAD-1 ubiquitin protease|MPN_RPN11_CSN5|Maintenance of mitochondrial structure and function
TNFR2 non-canonical NF-kB pathway	N67_001726	threonine-type endopeptidase activity|proteasome core complex|proteasome-mediated ubiquitin-dependent protein catabolic process|proteolysis involved in cellular protein catabolic process	Activation of NF-kappaB in B cells| Oxygen-dependent proline hydroxylation of Hypoxia-inducible Factor Alpha| ER-Phagosome pathway| Cross-presentation of soluble exogenous antigens (endosomes)| Autodegradation of Cdh1 by Cdh1:APC/C| SCF-beta-TrCP mediated degradation of Emi1| APC/C:Cdc20 mediated degradation of Securin| APC/C:Cdh1 mediated degradation of Cdc20 and other APC/C:Cdh1 targeted protei…	Proteasome, subunit alpha/beta|Proteasome subunit beta Pre3|Nucleophile aminohydrolases, N-terminal	Proteasome subunit
TNFR2 non-canonical NF-kB pathway	N67_001963	threonine-type endopeptidase activity|proteasome core complex|proteolysis|HslUV protease complex|proteolysis involved in cellular protein catabolic process	Activation of NF-kappaB in B cells| Oxygen-dependent proline hydroxylation of Hypoxia-inducible Factor Alpha| ER-Phagosome pathway| Cross-presentation of soluble exogenous antigens (endosomes)| Autodegradation of Cdh1 by Cdh1:APC/C| SCF-beta-TrCP mediated degradation of Emi1| APC/C:Cdc20 mediated degradation of Securin| APC/C:Cdh1 mediated degradation of Cdc20 and other APC/C:Cdh1 targeted protei…	ATP-dependent protease, HslV subunit|Nucleophile aminohydrolases, N-terminal|Proteasome, subunit alpha/beta|Proteasome B-type subunit	ATP_dep_HslV: ATP-dependent protease HslVU, peptidase subunit|Proteasome subunit|Proteasome beta-type subunit profile.|protease_HslV
TNFR2 non-canonical NF-kB pathway	N67_002329	ATP binding|cytoplasm|hydrolase activity|protein catabolic process|proteasome-activating ATPase activity	Activation of NF-kappaB in B cells| Oxygen-dependent proline hydroxylation of Hypoxia-inducible Factor Alpha| ER-Phagosome pathway| Cross-presentation of soluble exogenous antigens (endosomes)| Autodegradation of Cdh1 by Cdh1:APC/C| SCF-beta-TrCP mediated degradation of Emi1| APC/C:Cdc20 mediated degradation of Securin| APC/C:Cdh1 mediated degradation of Cdc20 and other APC/C:Cdh1 targeted protei…	ATPase, AAA-type, core|Proteasomal ATPase OB C-terminal domain|26S proteasome regulatory subunit P45-like|ATPase, AAA-type, conserved site|AAA+ ATPase domain|AAA ATPase, AAA+ lid domain|26S Proteasome regulatory subunit 6B	ATPase family associated with various cellular activities (AAA)|Proteasomal ATPase OB C-terminal domain|26Sp45: 26S proteasome subunit P45 family|AAA|AAA-protein family signature.|AAA+ lid domain
TNFR2 non-canonical NF-kB pathway	N67_002487	endopeptidase activity|threonine-type endopeptidase activity|proteasome core complex|proteasome core complex, beta-subunit complex|proteasome-mediated ubiquitin-dependent protein catabolic process|proteolysis involved in cellular protein catabolic process	Activation of NF-kappaB in B cells| Oxygen-dependent proline hydroxylation of Hypoxia-inducible Factor Alpha| ER-Phagosome pathway| Cross-presentation of soluble exogenous antigens (endosomes)| Autodegradation of Cdh1 by Cdh1:APC/C| SCF-beta-TrCP mediated degradation of Emi1| APC/C:Cdc20 mediated degradation of Securin| APC/C:Cdh1 mediated degradation of Cdc20 and other APC/C:Cdh1 targeted protei…	Proteasome B-type subunit|Nucleophile aminohydrolases, N-terminal|Proteasome, subunit alpha/beta|Proteasome beta 3 subunit|Proteasome beta-type subunit, conserved site	Proteasome beta-type subunit profile.|Proteasome subunit|proteasome_beta_type_3|Proteasome beta-type subunits signature.
TNFR2 non-canonical NF-kB pathway	N67_002738	endopeptidase activity|threonine-type endopeptidase activity|proteasome core complex|ubiquitin-dependent protein catabolic process|proteasome core complex, alpha-subunit complex|proteasome-mediated ubiquitin-dependent protein catabolic process|proteolysis involved in cellular protein catabolic process	Activation of NF-kappaB in B cells| Oxygen-dependent proline hydroxylation of Hypoxia-inducible Factor Alpha| ER-Phagosome pathway| Cross-presentation of soluble exogenous antigens (endosomes)| Autodegradation of Cdh1 by Cdh1:APC/C| SCF-beta-TrCP mediated degradation of Emi1| APC/C:Cdc20 mediated degradation of Securin| APC/C:Cdh1 mediated degradation of Cdc20 and other APC/C:Cdh1 targeted protei…	Proteasome alpha-subunit, N-terminal domain|Proteasome subunit alpha5|Proteasome, subunit alpha/beta|Nucleophile aminohydrolases, N-terminal|Proteasome alpha-type subunit	Proteasome subunit A N-terminal signature|Proteasome alpha-type subunits signature.|proteasome_alpha_type_5|Proteasome subunit|Proteasome alpha-type subunit profile.
TNFR2 non-canonical NF-kB pathway	N67_002863	endopeptidase activity|threonine-type endopeptidase activity|proteasome core complex|ubiquitin-dependent protein catabolic process|proteasome core complex, alpha-subunit complex|proteolysis involved in cellular protein catabolic process	Activation of NF-kappaB in B cells| Oxygen-dependent proline hydroxylation of Hypoxia-inducible Factor Alpha| ER-Phagosome pathway| Cross-presentation of soluble exogenous antigens (endosomes)| Autodegradation of Cdh1 by Cdh1:APC/C| SCF-beta-TrCP mediated degradation of Emi1| APC/C:Cdc20 mediated degradation of Securin| APC/C:Cdh1 mediated degradation of Cdc20 and other APC/C:Cdh1 targeted protei…	Nucleophile aminohydrolases, N-terminal|Proteasome alpha-type subunit|Proteasome alpha-subunit, N-terminal domain|Proteasome, subunit alpha/beta|Proteasome subunit alpha2	proteasome_alpha_type_2|Proteasome alpha-type subunit profile.|Proteasome subunit A N-terminal signature|Proteasome subunit
TNFR2 non-canonical NF-kB pathway	N67_002919		Activation of NF-kappaB in B cells| Oxygen-dependent proline hydroxylation of Hypoxia-inducible Factor Alpha| ER-Phagosome pathway| Cross-presentation of soluble exogenous antigens (endosomes)| Autodegradation of Cdh1 by Cdh1:APC/C| SCF-beta-TrCP mediated degradation of Emi1| APC/C:Cdc20 mediated degradation of Securin| APC/C:Cdh1 mediated degradation of Cdc20 and other APC/C:Cdh1 targeted protei…	26S proteasome regulatory subunit RPN5, C-terminal domain|26S Proteasome non-ATPase regulatory subunit 12/COP9 signalosome complex subunit 4|Proteasome component (PCI) domain|26S Proteasome non-ATPase regulatory subunit 12|Winged helix-like DNA-binding domain superfamily	26S proteasome regulatory subunit RPN5 C-terminal domain|PCI domain profile.|PCI domain|motif in proteasome subunits, Int-6, Nip-1 and TRIP-15
TNFR2 non-canonical NF-kB pathway	N67_003190	endopeptidase activity|threonine-type endopeptidase activity|proteasome core complex|proteolysis involved in cellular protein catabolic process	Activation of NF-kappaB in B cells| Oxygen-dependent proline hydroxylation of Hypoxia-inducible Factor Alpha| ER-Phagosome pathway| Cross-presentation of soluble exogenous antigens (endosomes)| Autodegradation of Cdh1 by Cdh1:APC/C| SCF-beta-TrCP mediated degradation of Emi1| APC/C:Cdc20 mediated degradation of Securin| APC/C:Cdh1 mediated degradation of Cdc20 and other APC/C:Cdh1 targeted protei…	Proteasome, subunit alpha/beta|Proteasome beta-type subunit, conserved site|Proteasome subunit beta 7|Proteasome B-type subunit|Nucleophile aminohydrolases, N-terminal|Peptidase T1A, proteasome beta-subunit	Proteasome subunit|Proteasome beta-type subunits signature.|proteasome_beta_type_7|Proteasome beta-type subunit profile.|Proteasome component signature
TNFR2 non-canonical NF-kB pathway	N67_003578		Activation of NF-kappaB in B cells| Oxygen-dependent proline hydroxylation of Hypoxia-inducible Factor Alpha| ER-Phagosome pathway| Cross-presentation of soluble exogenous antigens (endosomes)| Autodegradation of Cdh1 by Cdh1:APC/C| SCF-beta-TrCP mediated degradation of Emi1| APC/C:Cdc20 mediated degradation of Securin| APC/C:Cdh1 mediated degradation of Cdc20 and other APC/C:Cdh1 targeted protei…	Proteasome component (PCI) domain|26S proteasome regulatory subunit Rpn6, N-terminal	motif in proteasome subunits, Int-6, Nip-1 and TRIP-15|PCI domain|PCI domain profile.|26S proteasome regulatory subunit RPN6 N-terminal domain
TNFR2 non-canonical NF-kB pathway	N67_003579	structural constituent of ribosome|protein binding|ribosome|translation	Translesion synthesis by REV1| Recognition of DNA damage by PCNA-containing replication complex| Translesion Synthesis by POLH| Activation of NF-kappaB in B cells| ISG15 antiviral mechanism| Oxygen-dependent proline hydroxylation of Hypoxia-inducible Factor Alpha| Constitutive Signaling by Ligand-Responsive EGFR Cancer Variants| ER-Phagosome pathway| Downregulation of ERBB4 signaling| Spry regula…	S27a-like superfamily|Ribosomal protein S27a|Ubiquitin-like domain	Ubl_ubiquitin_like|Ribosomal protein S27a|Ubiquitin family|Ubiquitin domain profile.
TNFR2 non-canonical NF-kB pathway	N67_003696	ATP binding|cytoplasm|hydrolase activity|protein catabolic process	Activation of NF-kappaB in B cells| Oxygen-dependent proline hydroxylation of Hypoxia-inducible Factor Alpha| ER-Phagosome pathway| Cross-presentation of soluble exogenous antigens (endosomes)| Autodegradation of Cdh1 by Cdh1:APC/C| SCF-beta-TrCP mediated degradation of Emi1| APC/C:Cdc20 mediated degradation of Securin| APC/C:Cdh1 mediated degradation of Cdc20 and other APC/C:Cdh1 targeted protei…	26S proteasome regulatory subunit P45-like|AAA ATPase, AAA+ lid domain|ATPase, AAA-type, core|AAA+ ATPase domain|ATPase, AAA-type, conserved site	26Sp45: 26S proteasome subunit P45 family|AAA+ lid domain|ATPase family associated with various cellular activities (AAA)|AAA|AAA-protein family signature.
TNFR2 non-canonical NF-kB pathway	N67_004122	proteasome regulatory particle|proteolysis	Activation of NF-kappaB in B cells| Oxygen-dependent proline hydroxylation of Hypoxia-inducible Factor Alpha| ER-Phagosome pathway| Cross-presentation of soluble exogenous antigens (endosomes)| Autodegradation of Cdh1 by Cdh1:APC/C| SCF-beta-TrCP mediated degradation of Emi1| APC/C:Cdc20 mediated degradation of Securin| APC/C:Cdh1 mediated degradation of Cdc20 and other APC/C:Cdh1 targeted protei…	CSN8/PSMD8/EIF3K|Proteasome component (PCI) domain|26S proteasome non-ATPase regulatory subunit Rpn12	CSN8/PSMD8/EIF3K family|PCI domain profile.
TNFR2 non-canonical NF-kB pathway	N67_004247	protein binding|proteasome regulatory particle	Activation of NF-kappaB in B cells| Oxygen-dependent proline hydroxylation of Hypoxia-inducible Factor Alpha| ER-Phagosome pathway| Cross-presentation of soluble exogenous antigens (endosomes)| Autodegradation of Cdh1 by Cdh1:APC/C| SCF-beta-TrCP mediated degradation of Emi1| APC/C:Cdc20 mediated degradation of Securin| APC/C:Cdh1 mediated degradation of Cdc20 and other APC/C:Cdh1 targeted protei…	26S Proteasome non-ATPase regulatory subunit 7/8|JAB1/MPN/MOV34 metalloenzyme domain|MPN domain|Rpn11/EIF3F, C-terminal	MPN_RPN7_8|JAB1/Mov34/MPN/PAD-1 ubiquitin protease|MPN domain profile.|Maintenance of mitochondrial structure and function
TNFR2 non-canonical NF-kB pathway	N67_004346	endopeptidase activity|threonine-type endopeptidase activity|proteasome core complex|proteolysis involved in cellular protein catabolic process	Activation of NF-kappaB in B cells| Oxygen-dependent proline hydroxylation of Hypoxia-inducible Factor Alpha| ER-Phagosome pathway| Cross-presentation of soluble exogenous antigens (endosomes)| Autodegradation of Cdh1 by Cdh1:APC/C| SCF-beta-TrCP mediated degradation of Emi1| APC/C:Cdc20 mediated degradation of Securin| APC/C:Cdh1 mediated degradation of Cdc20 and other APC/C:Cdh1 targeted protei…	Nucleophile aminohydrolases, N-terminal|Proteasome, subunit alpha/beta|Proteasome beta-type subunit, conserved site|Proteasome subunit beta 4	Proteasome subunit|Proteasome beta-type subunits signature.|proteasome_beta_type_4
TNFR2 non-canonical NF-kB pathway	N67_004467	endopeptidase activity|threonine-type endopeptidase activity|proteasome core complex|ubiquitin-dependent protein catabolic process|proteasome core complex, alpha-subunit complex|proteolysis involved in cellular protein catabolic process	Activation of NF-kappaB in B cells| Oxygen-dependent proline hydroxylation of Hypoxia-inducible Factor Alpha| ER-Phagosome pathway| Cross-presentation of soluble exogenous antigens (endosomes)| Autodegradation of Cdh1 by Cdh1:APC/C| SCF-beta-TrCP mediated degradation of Emi1| APC/C:Cdc20 mediated degradation of Securin| APC/C:Cdh1 mediated degradation of Cdc20 and other APC/C:Cdh1 targeted protei…	Proteasome alpha-type subunit|Proteasome alpha-subunit, N-terminal domain|Proteasome, subunit alpha/beta|Nucleophile aminohydrolases, N-terminal	Proteasome alpha-type subunit profile.|Proteasome alpha-type subunits signature.|Proteasome subunit|Proteasome subunit A N-terminal signature|proteasome_alpha_type_7
TNFR2 non-canonical NF-kB pathway	N67_004468	endopeptidase activity|threonine-type endopeptidase activity|proteasome core complex|ubiquitin-dependent protein catabolic process|proteasome core complex, alpha-subunit complex|proteolysis involved in cellular protein catabolic process	Activation of NF-kappaB in B cells| Oxygen-dependent proline hydroxylation of Hypoxia-inducible Factor Alpha| ER-Phagosome pathway| Cross-presentation of soluble exogenous antigens (endosomes)| Autodegradation of Cdh1 by Cdh1:APC/C| SCF-beta-TrCP mediated degradation of Emi1| APC/C:Cdc20 mediated degradation of Securin| APC/C:Cdh1 mediated degradation of Cdc20 and other APC/C:Cdh1 targeted protei…	Proteasome, subunit alpha/beta|Proteasome alpha-subunit, N-terminal domain|Nucleophile aminohydrolases, N-terminal|Proteasome alpha-type subunit	Proteasome subunit|Proteasome subunit A N-terminal signature|Proteasome alpha-type subunit profile.|Proteasome alpha-type subunits signature.|proteasome_alpha_type_4
TNFR2 non-canonical NF-kB pathway	N67_004565	endopeptidase activity|threonine-type endopeptidase activity|proteasome core complex|ubiquitin-dependent protein catabolic process|proteasome core complex, alpha-subunit complex|proteolysis involved in cellular protein catabolic process	Activation of NF-kappaB in B cells| Oxygen-dependent proline hydroxylation of Hypoxia-inducible Factor Alpha| ER-Phagosome pathway| Cross-presentation of soluble exogenous antigens (endosomes)| Autodegradation of Cdh1 by Cdh1:APC/C| SCF-beta-TrCP mediated degradation of Emi1| APC/C:Cdc20 mediated degradation of Securin| APC/C:Cdh1 mediated degradation of Cdc20 and other APC/C:Cdh1 targeted protei…	Nucleophile aminohydrolases, N-terminal|Proteasome alpha-subunit, N-terminal domain|Proteasome subunit alpha6|Proteasome, subunit alpha/beta|Proteasome alpha-type subunit	proteasome_alpha_type_6|Proteasome subunit|Proteasome alpha-type subunit profile.|Proteasome subunit A N-terminal signature
TNFR2 non-canonical NF-kB pathway	N67_004752	ATP binding|cytoplasm|hydrolase activity|protein catabolic process	Activation of NF-kappaB in B cells| Oxygen-dependent proline hydroxylation of Hypoxia-inducible Factor Alpha| ER-Phagosome pathway| Cross-presentation of soluble exogenous antigens (endosomes)| Autodegradation of Cdh1 by Cdh1:APC/C| SCF-beta-TrCP mediated degradation of Emi1| APC/C:Cdc20 mediated degradation of Securin| APC/C:Cdh1 mediated degradation of Cdc20 and other APC/C:Cdh1 targeted protei…	26S proteasome regulatory subunit P45-like|AAA+ ATPase domain|ATPase, AAA-type, conserved site|Proteasomal ATPase OB C-terminal domain|AAA ATPase, AAA+ lid domain|ATPase, AAA-type, core	26Sp45: 26S proteasome subunit P45 family|AAA-protein family signature.|Proteasomal ATPase OB C-terminal domain|AAA+ lid domain|ATPase family associated with various cellular activities (AAA)|AAA
TNFR2 non-canonical NF-kB pathway	N67_004822	proteasome complex|enzyme regulator activity|regulation of protein catabolic process	Activation of NF-kappaB in B cells| Oxygen-dependent proline hydroxylation of Hypoxia-inducible Factor Alpha| ER-Phagosome pathway| Cross-presentation of soluble exogenous antigens (endosomes)| Autodegradation of Cdh1 by Cdh1:APC/C| SCF-beta-TrCP mediated degradation of Emi1| APC/C:Cdc20 mediated degradation of Securin| APC/C:Cdh1 mediated degradation of Cdc20 and other APC/C:Cdh1 targeted protei…	Armadillo-like helical|26S proteasome regulatory complex, non-ATPase subcomplex, Rpn1 subunit|RPN1/RPN2, N-terminal|Proteasome/cyclosome repeat|26S proteasome non-ATPase regulatory subunit RPN1, C-terminal	RPN1/RPN2 N-terminal domain|Proteasome/cyclosome repeat|26S proteasome non-ATPase regulatory subunit RPN1 C-terminal
TNFR2 non-canonical NF-kB pathway	N67_004943	endopeptidase activity|threonine-type endopeptidase activity|proteasome core complex|proteolysis involved in cellular protein catabolic process	Activation of NF-kappaB in B cells| Oxygen-dependent proline hydroxylation of Hypoxia-inducible Factor Alpha| ER-Phagosome pathway| Cross-presentation of soluble exogenous antigens (endosomes)| Autodegradation of Cdh1 by Cdh1:APC/C| SCF-beta-TrCP mediated degradation of Emi1| APC/C:Cdc20 mediated degradation of Securin| APC/C:Cdh1 mediated degradation of Cdc20 and other APC/C:Cdh1 targeted protei…	Proteasome B-type subunit|Proteasome, subunit alpha/beta|Proteasome beta-type subunit, conserved site|Proteasome subunit beta 1|Nucleophile aminohydrolases, N-terminal	Proteasome beta-type subunit profile.|Proteasome subunit|proteasome_beta_type_1|Proteasome beta-type subunits signature.
TNFR2 non-canonical NF-kB pathway	N67_004957	protein binding|proteasome regulatory particle assembly	Activation of NF-kappaB in B cells| Oxygen-dependent proline hydroxylation of Hypoxia-inducible Factor Alpha| ER-Phagosome pathway| Cross-presentation of soluble exogenous antigens (endosomes)| Autodegradation of Cdh1 by Cdh1:APC/C| SCF-beta-TrCP mediated degradation of Emi1| APC/C:Cdc20 mediated degradation of Securin| APC/C:Cdh1 mediated degradation of Cdc20 and other APC/C:Cdh1 targeted protei…	PDZ superfamily|Nas2, N-terminal|26S Proteasome non-ATPase regulatory subunit 9	Nas2 N_terminal domain
TNFR2 non-canonical NF-kB pathway	N67_004966	endopeptidase activity|threonine-type endopeptidase activity|proteasome core complex|ubiquitin-dependent protein catabolic process|proteasome core complex, alpha-subunit complex|proteolysis involved in cellular protein catabolic process	Activation of NF-kappaB in B cells| Oxygen-dependent proline hydroxylation of Hypoxia-inducible Factor Alpha| ER-Phagosome pathway| Cross-presentation of soluble exogenous antigens (endosomes)| Autodegradation of Cdh1 by Cdh1:APC/C| SCF-beta-TrCP mediated degradation of Emi1| APC/C:Cdc20 mediated degradation of Securin| APC/C:Cdh1 mediated degradation of Cdc20 and other APC/C:Cdh1 targeted protei…	Proteasome subunit alpha 3|Proteasome alpha-subunit, N-terminal domain|Nucleophile aminohydrolases, N-terminal|Proteasome, subunit alpha/beta	Proteasome subunit A N-terminal signature|Proteasome subunit
TNFR2 non-canonical NF-kB pathway	N67_005012	proteasome activator complex	Activation of NF-kappaB in B cells| Oxygen-dependent proline hydroxylation of Hypoxia-inducible Factor Alpha| ER-Phagosome pathway| Cross-presentation of soluble exogenous antigens (endosomes)| Autodegradation of Cdh1 by Cdh1:APC/C| SCF-beta-TrCP mediated degradation of Emi1| APC/C:Cdc20 mediated degradation of Securin| APC/C:Cdh1 mediated degradation of Cdc20 and other APC/C:Cdh1 targeted protei…	Proteasome activator PA28|Proteasome activator PA28, C-terminal domain superfamily|Proteasome activator PA28, C-terminal domain	Proteasome activator pa28 beta subunit
NIK-->noncanonical NF-kB signaling	N67_000073	proteasome complex|enzyme regulator activity|regulation of protein catabolic process	Activation of NF-kappaB in B cells| Oxygen-dependent proline hydroxylation of Hypoxia-inducible Factor Alpha| ER-Phagosome pathway| Cross-presentation of soluble exogenous antigens (endosomes)| Autodegradation of Cdh1 by Cdh1:APC/C| SCF-beta-TrCP mediated degradation of Emi1| APC/C:Cdc20 mediated degradation of Securin| APC/C:Cdh1 mediated degradation of Cdc20 and other APC/C:Cdh1 targeted protei…	Proteasome component (PCI) domain|26S proteasome non-ATPase regulatory subunit 3|26S proteasome regulatory subunit, C-terminal	motif in proteasome subunits, Int-6, Nip-1 and TRIP-15|PCI domain|Proteasome regulatory subunit C-terminal|PCI domain profile.
NIK-->noncanonical NF-kB signaling	N67_000266	enzyme regulator activity	Activation of NF-kappaB in B cells| Oxygen-dependent proline hydroxylation of Hypoxia-inducible Factor Alpha| ER-Phagosome pathway| Cross-presentation of soluble exogenous antigens (endosomes)| Autodegradation of Cdh1 by Cdh1:APC/C| SCF-beta-TrCP mediated degradation of Emi1| APC/C:Cdc20 mediated degradation of Securin| APC/C:Cdh1 mediated degradation of Cdc20 and other APC/C:Cdh1 targeted protei…	Proteasome component (PCI) domain|26S Proteasome non-ATPase regulatory subunit 6|26S proteasome regulatory subunit Rpn7/COP9 signalosome complex subunit 1	PCI domain|PCI domain profile.|motif in proteasome subunits, Int-6, Nip-1 and TRIP-15|26S proteasome subunit RPN7
NIK-->noncanonical NF-kB signaling	N67_000276	ATP binding|cytoplasm|hydrolase activity|protein catabolic process	Activation of NF-kappaB in B cells| Oxygen-dependent proline hydroxylation of Hypoxia-inducible Factor Alpha| ER-Phagosome pathway| Cross-presentation of soluble exogenous antigens (endosomes)| Autodegradation of Cdh1 by Cdh1:APC/C| SCF-beta-TrCP mediated degradation of Emi1| APC/C:Cdc20 mediated degradation of Securin| APC/C:Cdh1 mediated degradation of Cdc20 and other APC/C:Cdh1 targeted protei…	AAA+ ATPase domain|ATPase, AAA-type, core|Proteasomal ATPase OB C-terminal domain|ATPase, AAA-type, conserved site|AAA ATPase, AAA+ lid domain|26S proteasome regulatory subunit P45-like	ATPase family associated with various cellular activities (AAA)|AAA|Proteasomal ATPase OB C-terminal domain|AAA-protein family signature.|AAA+ lid domain|26Sp45: 26S proteasome subunit P45 family
NIK-->noncanonical NF-kB signaling	N67_000509	peptidase activator activity|lysine-acetylated histone binding|proteasome binding	Activation of NF-kappaB in B cells| Oxygen-dependent proline hydroxylation of Hypoxia-inducible Factor Alpha| ER-Phagosome pathway| Cross-presentation of soluble exogenous antigens (endosomes)| SCF-beta-TrCP mediated degradation of Emi1| APC/C:Cdc20 mediated degradation of Securin| APC/C:Cdh1 mediated degradation of Cdc20 and other APC/C:Cdh1 targeted proteins in late mitosis/early G1| Cdc20:Phos…	Proteasome activator complex subunit 4 C-terminal domain|Proteasome activator complex subunit 4	Domain of unknown function (DUF3437)
NIK-->noncanonical NF-kB signaling	N67_000697	endopeptidase activity|threonine-type endopeptidase activity|proteasome core complex|proteolysis involved in cellular protein catabolic process	Activation of NF-kappaB in B cells| Oxygen-dependent proline hydroxylation of Hypoxia-inducible Factor Alpha| ER-Phagosome pathway| Cross-presentation of soluble exogenous antigens (endosomes)| Autodegradation of Cdh1 by Cdh1:APC/C| SCF-beta-TrCP mediated degradation of Emi1| APC/C:Cdc20 mediated degradation of Securin| APC/C:Cdh1 mediated degradation of Cdc20 and other APC/C:Cdh1 targeted protei…	Proteasome, subunit alpha/beta|Proteasome B-type subunit|Proteasome beta-type subunit, conserved site|Peptidase T1A, proteasome beta-subunit|Nucleophile aminohydrolases, N-terminal	Proteasome subunit|proteasome_beta_type_5|Proteasome beta-type subunit profile.|Proteasome beta-type subunits signature.|Proteasome component signature
NIK-->noncanonical NF-kB signaling	N67_000728	ATP binding|cytoplasm|hydrolase activity|protein catabolic process	Activation of NF-kappaB in B cells| Oxygen-dependent proline hydroxylation of Hypoxia-inducible Factor Alpha| ER-Phagosome pathway| Cross-presentation of soluble exogenous antigens (endosomes)| Autodegradation of Cdh1 by Cdh1:APC/C| SCF-beta-TrCP mediated degradation of Emi1| APC/C:Cdc20 mediated degradation of Securin| APC/C:Cdh1 mediated degradation of Cdc20 and other APC/C:Cdh1 targeted protei…	AAA ATPase, AAA+ lid domain|Proteasomal ATPase OB C-terminal domain|AAA+ ATPase domain|ATPase, AAA-type, conserved site|ATPase, AAA-type, core|26S proteasome regulatory subunit P45-like	AAA+ lid domain|Proteasomal ATPase OB C-terminal domain|AAA|AAA-protein family signature.|ATPase family associated with various cellular activities (AAA)|26Sp45: 26S proteasome subunit P45 family
NIK-->noncanonical NF-kB signaling	N67_000908		Activation of NF-kappaB in B cells| Oxygen-dependent proline hydroxylation of Hypoxia-inducible Factor Alpha| ER-Phagosome pathway| Cross-presentation of soluble exogenous antigens (endosomes)| Autodegradation of Cdh1 by Cdh1:APC/C| SCF-beta-TrCP mediated degradation of Emi1| APC/C:Cdc20 mediated degradation of Securin| APC/C:Cdh1 mediated degradation of Cdc20 and other APC/C:Cdh1 targeted protei…	Proteasome component (PCI) domain|26S Proteasome non-ATPase regulatory subunit 13	motif in proteasome subunits, Int-6, Nip-1 and TRIP-15|PCI domain
NIK-->noncanonical NF-kB signaling	N67_001466	endopeptidase activity|threonine-type endopeptidase activity|proteasome core complex|proteolysis involved in cellular protein catabolic process	Activation of NF-kappaB in B cells| Oxygen-dependent proline hydroxylation of Hypoxia-inducible Factor Alpha| ER-Phagosome pathway| Cross-presentation of soluble exogenous antigens (endosomes)| Autodegradation of Cdh1 by Cdh1:APC/C| SCF-beta-TrCP mediated degradation of Emi1| APC/C:Cdc20 mediated degradation of Securin| APC/C:Cdh1 mediated degradation of Cdc20 and other APC/C:Cdh1 targeted protei…	Proteasome subunit beta 2|Proteasome beta-type subunit, conserved site|Nucleophile aminohydrolases, N-terminal|Proteasome, subunit alpha/beta	Proteasome beta-type subunits signature.|proteasome_beta_type_2|Proteasome subunit
NIK-->noncanonical NF-kB signaling	N67_001507	proteasome complex|enzyme regulator activity|regulation of protein catabolic process	Activation of NF-kappaB in B cells| Oxygen-dependent proline hydroxylation of Hypoxia-inducible Factor Alpha| ER-Phagosome pathway| Cross-presentation of soluble exogenous antigens (endosomes)| Autodegradation of Cdh1 by Cdh1:APC/C| SCF-beta-TrCP mediated degradation of Emi1| APC/C:Cdc20 mediated degradation of Securin| APC/C:Cdh1 mediated degradation of Cdc20 and other APC/C:Cdh1 targeted protei…	Armadillo-like helical|26S Proteasome non-ATPase regulatory subunit 1|26S proteasome regulatory subunit RPN2, C-terminal|Proteasome/cyclosome repeat|PBS lyase HEAT-like repeat|26S proteasome regulatory complex, non-ATPase subcomplex, Rpn2/Psmd1 subunit	26S proteasome regulatory subunit RPN2 C-terminal domain|Proteasome/cyclosome repeat|E-Z type HEAT repeats|HEAT repeats
NIK-->noncanonical NF-kB signaling	N67_001583	endopeptidase activity|threonine-type endopeptidase activity|proteasome core complex|ubiquitin-dependent protein catabolic process|proteasome core complex, alpha-subunit complex|proteolysis involved in cellular protein catabolic process	Activation of NF-kappaB in B cells| Oxygen-dependent proline hydroxylation of Hypoxia-inducible Factor Alpha| ER-Phagosome pathway| Cross-presentation of soluble exogenous antigens (endosomes)| Autodegradation of Cdh1 by Cdh1:APC/C| SCF-beta-TrCP mediated degradation of Emi1| APC/C:Cdc20 mediated degradation of Securin| APC/C:Cdh1 mediated degradation of Cdc20 and other APC/C:Cdh1 targeted protei…	Proteasome alpha-subunit, N-terminal domain|Proteasome subunit alpha 1|Proteasome, subunit alpha/beta|Proteasome alpha-type subunit|Nucleophile aminohydrolases, N-terminal	Proteasome subunit|Proteasome alpha-type subunit profile.|Proteasome subunit A N-terminal signature|proteasome_alpha_type_1
NIK-->noncanonical NF-kB signaling	N67_001700	ubiquitin-dependent protein catabolic process	Activation of NF-kappaB in B cells| Prolactin receptor signaling| SCF-beta-TrCP mediated degradation of Emi1| Vpu mediated degradation of CD4| SCF(Skp2)-mediated degradation of p27/p21| Degradation of beta-catenin by the destruction complex| Downstream TCR signaling| NOTCH1 Intracellular Domain Regulates Transcription| Regulation of PLK1 Activity at G2/M Transition| Constitutive Signaling by NOTC…	SKP1 component, POZ domain|S-phase kinase-associated protein 1-like|S-phase kinase-associated protein 1|SKP1 component, dimerisation	Skp1 family, tetramerisation domain|BTB_POZ_SKP1|Skp1 family, dimerisation domain
NIK-->noncanonical NF-kB signaling	N67_001710	protein binding|metallopeptidase activity|Lys63-specific deubiquitinase activity	Activation of NF-kappaB in B cells| Oxygen-dependent proline hydroxylation of Hypoxia-inducible Factor Alpha| ER-Phagosome pathway| Cross-presentation of soluble exogenous antigens (endosomes)| Autodegradation of Cdh1 by Cdh1:APC/C| SCF-beta-TrCP mediated degradation of Emi1| APC/C:Cdc20 mediated degradation of Securin| APC/C:Cdh1 mediated degradation of Cdc20 and other APC/C:Cdh1 targeted protei…	MPN domain|26S Proteasome non-ATPase regulatory subunit 14|JAB1/MPN/MOV34 metalloenzyme domain|Rpn11/EIF3F, C-terminal	MPN domain profile.|JAB1/Mov34/MPN/PAD-1 ubiquitin protease|MPN_RPN11_CSN5|Maintenance of mitochondrial structure and function
NIK-->noncanonical NF-kB signaling	N67_001726	threonine-type endopeptidase activity|proteasome core complex|proteasome-mediated ubiquitin-dependent protein catabolic process|proteolysis involved in cellular protein catabolic process	Activation of NF-kappaB in B cells| Oxygen-dependent proline hydroxylation of Hypoxia-inducible Factor Alpha| ER-Phagosome pathway| Cross-presentation of soluble exogenous antigens (endosomes)| Autodegradation of Cdh1 by Cdh1:APC/C| SCF-beta-TrCP mediated degradation of Emi1| APC/C:Cdc20 mediated degradation of Securin| APC/C:Cdh1 mediated degradation of Cdc20 and other APC/C:Cdh1 targeted protei…	Proteasome, subunit alpha/beta|Proteasome subunit beta Pre3|Nucleophile aminohydrolases, N-terminal	Proteasome subunit
NIK-->noncanonical NF-kB signaling	N67_001963	threonine-type endopeptidase activity|proteasome core complex|proteolysis|HslUV protease complex|proteolysis involved in cellular protein catabolic process	Activation of NF-kappaB in B cells| Oxygen-dependent proline hydroxylation of Hypoxia-inducible Factor Alpha| ER-Phagosome pathway| Cross-presentation of soluble exogenous antigens (endosomes)| Autodegradation of Cdh1 by Cdh1:APC/C| SCF-beta-TrCP mediated degradation of Emi1| APC/C:Cdc20 mediated degradation of Securin| APC/C:Cdh1 mediated degradation of Cdc20 and other APC/C:Cdh1 targeted protei…	ATP-dependent protease, HslV subunit|Nucleophile aminohydrolases, N-terminal|Proteasome, subunit alpha/beta|Proteasome B-type subunit	ATP_dep_HslV: ATP-dependent protease HslVU, peptidase subunit|Proteasome subunit|Proteasome beta-type subunit profile.|protease_HslV
NIK-->noncanonical NF-kB signaling	N67_002329	ATP binding|cytoplasm|hydrolase activity|protein catabolic process|proteasome-activating ATPase activity	Activation of NF-kappaB in B cells| Oxygen-dependent proline hydroxylation of Hypoxia-inducible Factor Alpha| ER-Phagosome pathway| Cross-presentation of soluble exogenous antigens (endosomes)| Autodegradation of Cdh1 by Cdh1:APC/C| SCF-beta-TrCP mediated degradation of Emi1| APC/C:Cdc20 mediated degradation of Securin| APC/C:Cdh1 mediated degradation of Cdc20 and other APC/C:Cdh1 targeted protei…	ATPase, AAA-type, core|Proteasomal ATPase OB C-terminal domain|26S proteasome regulatory subunit P45-like|ATPase, AAA-type, conserved site|AAA+ ATPase domain|AAA ATPase, AAA+ lid domain|26S Proteasome regulatory subunit 6B	ATPase family associated with various cellular activities (AAA)|Proteasomal ATPase OB C-terminal domain|26Sp45: 26S proteasome subunit P45 family|AAA|AAA-protein family signature.|AAA+ lid domain
NIK-->noncanonical NF-kB signaling	N67_002487	endopeptidase activity|threonine-type endopeptidase activity|proteasome core complex|proteasome core complex, beta-subunit complex|proteasome-mediated ubiquitin-dependent protein catabolic process|proteolysis involved in cellular protein catabolic process	Activation of NF-kappaB in B cells| Oxygen-dependent proline hydroxylation of Hypoxia-inducible Factor Alpha| ER-Phagosome pathway| Cross-presentation of soluble exogenous antigens (endosomes)| Autodegradation of Cdh1 by Cdh1:APC/C| SCF-beta-TrCP mediated degradation of Emi1| APC/C:Cdc20 mediated degradation of Securin| APC/C:Cdh1 mediated degradation of Cdc20 and other APC/C:Cdh1 targeted protei…	Proteasome B-type subunit|Nucleophile aminohydrolases, N-terminal|Proteasome, subunit alpha/beta|Proteasome beta 3 subunit|Proteasome beta-type subunit, conserved site	Proteasome beta-type subunit profile.|Proteasome subunit|proteasome_beta_type_3|Proteasome beta-type subunits signature.
NIK-->noncanonical NF-kB signaling	N67_002738	endopeptidase activity|threonine-type endopeptidase activity|proteasome core complex|ubiquitin-dependent protein catabolic process|proteasome core complex, alpha-subunit complex|proteasome-mediated ubiquitin-dependent protein catabolic process|proteolysis involved in cellular protein catabolic process	Activation of NF-kappaB in B cells| Oxygen-dependent proline hydroxylation of Hypoxia-inducible Factor Alpha| ER-Phagosome pathway| Cross-presentation of soluble exogenous antigens (endosomes)| Autodegradation of Cdh1 by Cdh1:APC/C| SCF-beta-TrCP mediated degradation of Emi1| APC/C:Cdc20 mediated degradation of Securin| APC/C:Cdh1 mediated degradation of Cdc20 and other APC/C:Cdh1 targeted protei…	Proteasome alpha-subunit, N-terminal domain|Proteasome subunit alpha5|Proteasome, subunit alpha/beta|Nucleophile aminohydrolases, N-terminal|Proteasome alpha-type subunit	Proteasome subunit A N-terminal signature|Proteasome alpha-type subunits signature.|proteasome_alpha_type_5|Proteasome subunit|Proteasome alpha-type subunit profile.
NIK-->noncanonical NF-kB signaling	N67_002863	endopeptidase activity|threonine-type endopeptidase activity|proteasome core complex|ubiquitin-dependent protein catabolic process|proteasome core complex, alpha-subunit complex|proteolysis involved in cellular protein catabolic process	Activation of NF-kappaB in B cells| Oxygen-dependent proline hydroxylation of Hypoxia-inducible Factor Alpha| ER-Phagosome pathway| Cross-presentation of soluble exogenous antigens (endosomes)| Autodegradation of Cdh1 by Cdh1:APC/C| SCF-beta-TrCP mediated degradation of Emi1| APC/C:Cdc20 mediated degradation of Securin| APC/C:Cdh1 mediated degradation of Cdc20 and other APC/C:Cdh1 targeted protei…	Nucleophile aminohydrolases, N-terminal|Proteasome alpha-type subunit|Proteasome alpha-subunit, N-terminal domain|Proteasome, subunit alpha/beta|Proteasome subunit alpha2	proteasome_alpha_type_2|Proteasome alpha-type subunit profile.|Proteasome subunit A N-terminal signature|Proteasome subunit
NIK-->noncanonical NF-kB signaling	N67_002919		Activation of NF-kappaB in B cells| Oxygen-dependent proline hydroxylation of Hypoxia-inducible Factor Alpha| ER-Phagosome pathway| Cross-presentation of soluble exogenous antigens (endosomes)| Autodegradation of Cdh1 by Cdh1:APC/C| SCF-beta-TrCP mediated degradation of Emi1| APC/C:Cdc20 mediated degradation of Securin| APC/C:Cdh1 mediated degradation of Cdc20 and other APC/C:Cdh1 targeted protei…	26S proteasome regulatory subunit RPN5, C-terminal domain|26S Proteasome non-ATPase regulatory subunit 12/COP9 signalosome complex subunit 4|Proteasome component (PCI) domain|26S Proteasome non-ATPase regulatory subunit 12|Winged helix-like DNA-binding domain superfamily	26S proteasome regulatory subunit RPN5 C-terminal domain|PCI domain profile.|PCI domain|motif in proteasome subunits, Int-6, Nip-1 and TRIP-15
NIK-->noncanonical NF-kB signaling	N67_003190	endopeptidase activity|threonine-type endopeptidase activity|proteasome core complex|proteolysis involved in cellular protein catabolic process	Activation of NF-kappaB in B cells| Oxygen-dependent proline hydroxylation of Hypoxia-inducible Factor Alpha| ER-Phagosome pathway| Cross-presentation of soluble exogenous antigens (endosomes)| Autodegradation of Cdh1 by Cdh1:APC/C| SCF-beta-TrCP mediated degradation of Emi1| APC/C:Cdc20 mediated degradation of Securin| APC/C:Cdh1 mediated degradation of Cdc20 and other APC/C:Cdh1 targeted protei…	Proteasome, subunit alpha/beta|Proteasome beta-type subunit, conserved site|Proteasome subunit beta 7|Proteasome B-type subunit|Nucleophile aminohydrolases, N-terminal|Peptidase T1A, proteasome beta-subunit	Proteasome subunit|Proteasome beta-type subunits signature.|proteasome_beta_type_7|Proteasome beta-type subunit profile.|Proteasome component signature
NIK-->noncanonical NF-kB signaling	N67_003578		Activation of NF-kappaB in B cells| Oxygen-dependent proline hydroxylation of Hypoxia-inducible Factor Alpha| ER-Phagosome pathway| Cross-presentation of soluble exogenous antigens (endosomes)| Autodegradation of Cdh1 by Cdh1:APC/C| SCF-beta-TrCP mediated degradation of Emi1| APC/C:Cdc20 mediated degradation of Securin| APC/C:Cdh1 mediated degradation of Cdc20 and other APC/C:Cdh1 targeted protei…	Proteasome component (PCI) domain|26S proteasome regulatory subunit Rpn6, N-terminal	motif in proteasome subunits, Int-6, Nip-1 and TRIP-15|PCI domain|PCI domain profile.|26S proteasome regulatory subunit RPN6 N-terminal domain
NIK-->noncanonical NF-kB signaling	N67_003579	structural constituent of ribosome|protein binding|ribosome|translation	Translesion synthesis by REV1| Recognition of DNA damage by PCNA-containing replication complex| Translesion Synthesis by POLH| Activation of NF-kappaB in B cells| ISG15 antiviral mechanism| Oxygen-dependent proline hydroxylation of Hypoxia-inducible Factor Alpha| Constitutive Signaling by Ligand-Responsive EGFR Cancer Variants| ER-Phagosome pathway| Downregulation of ERBB4 signaling| Spry regula…	S27a-like superfamily|Ribosomal protein S27a|Ubiquitin-like domain	Ubl_ubiquitin_like|Ribosomal protein S27a|Ubiquitin family|Ubiquitin domain profile.
NIK-->noncanonical NF-kB signaling	N67_003696	ATP binding|cytoplasm|hydrolase activity|protein catabolic process	Activation of NF-kappaB in B cells| Oxygen-dependent proline hydroxylation of Hypoxia-inducible Factor Alpha| ER-Phagosome pathway| Cross-presentation of soluble exogenous antigens (endosomes)| Autodegradation of Cdh1 by Cdh1:APC/C| SCF-beta-TrCP mediated degradation of Emi1| APC/C:Cdc20 mediated degradation of Securin| APC/C:Cdh1 mediated degradation of Cdc20 and other APC/C:Cdh1 targeted protei…	26S proteasome regulatory subunit P45-like|AAA ATPase, AAA+ lid domain|ATPase, AAA-type, core|AAA+ ATPase domain|ATPase, AAA-type, conserved site	26Sp45: 26S proteasome subunit P45 family|AAA+ lid domain|ATPase family associated with various cellular activities (AAA)|AAA|AAA-protein family signature.
NIK-->noncanonical NF-kB signaling	N67_004122	proteasome regulatory particle|proteolysis	Activation of NF-kappaB in B cells| Oxygen-dependent proline hydroxylation of Hypoxia-inducible Factor Alpha| ER-Phagosome pathway| Cross-presentation of soluble exogenous antigens (endosomes)| Autodegradation of Cdh1 by Cdh1:APC/C| SCF-beta-TrCP mediated degradation of Emi1| APC/C:Cdc20 mediated degradation of Securin| APC/C:Cdh1 mediated degradation of Cdc20 and other APC/C:Cdh1 targeted protei…	CSN8/PSMD8/EIF3K|Proteasome component (PCI) domain|26S proteasome non-ATPase regulatory subunit Rpn12	CSN8/PSMD8/EIF3K family|PCI domain profile.
NIK-->noncanonical NF-kB signaling	N67_004247	protein binding|proteasome regulatory particle	Activation of NF-kappaB in B cells| Oxygen-dependent proline hydroxylation of Hypoxia-inducible Factor Alpha| ER-Phagosome pathway| Cross-presentation of soluble exogenous antigens (endosomes)| Autodegradation of Cdh1 by Cdh1:APC/C| SCF-beta-TrCP mediated degradation of Emi1| APC/C:Cdc20 mediated degradation of Securin| APC/C:Cdh1 mediated degradation of Cdc20 and other APC/C:Cdh1 targeted protei…	26S Proteasome non-ATPase regulatory subunit 7/8|JAB1/MPN/MOV34 metalloenzyme domain|MPN domain|Rpn11/EIF3F, C-terminal	MPN_RPN7_8|JAB1/Mov34/MPN/PAD-1 ubiquitin protease|MPN domain profile.|Maintenance of mitochondrial structure and function
NIK-->noncanonical NF-kB signaling	N67_004346	endopeptidase activity|threonine-type endopeptidase activity|proteasome core complex|proteolysis involved in cellular protein catabolic process	Activation of NF-kappaB in B cells| Oxygen-dependent proline hydroxylation of Hypoxia-inducible Factor Alpha| ER-Phagosome pathway| Cross-presentation of soluble exogenous antigens (endosomes)| Autodegradation of Cdh1 by Cdh1:APC/C| SCF-beta-TrCP mediated degradation of Emi1| APC/C:Cdc20 mediated degradation of Securin| APC/C:Cdh1 mediated degradation of Cdc20 and other APC/C:Cdh1 targeted protei…	Nucleophile aminohydrolases, N-terminal|Proteasome, subunit alpha/beta|Proteasome beta-type subunit, conserved site|Proteasome subunit beta 4	Proteasome subunit|Proteasome beta-type subunits signature.|proteasome_beta_type_4
NIK-->noncanonical NF-kB signaling	N67_004467	endopeptidase activity|threonine-type endopeptidase activity|proteasome core complex|ubiquitin-dependent protein catabolic process|proteasome core complex, alpha-subunit complex|proteolysis involved in cellular protein catabolic process	Activation of NF-kappaB in B cells| Oxygen-dependent proline hydroxylation of Hypoxia-inducible Factor Alpha| ER-Phagosome pathway| Cross-presentation of soluble exogenous antigens (endosomes)| Autodegradation of Cdh1 by Cdh1:APC/C| SCF-beta-TrCP mediated degradation of Emi1| APC/C:Cdc20 mediated degradation of Securin| APC/C:Cdh1 mediated degradation of Cdc20 and other APC/C:Cdh1 targeted protei…	Proteasome alpha-type subunit|Proteasome alpha-subunit, N-terminal domain|Proteasome, subunit alpha/beta|Nucleophile aminohydrolases, N-terminal	Proteasome alpha-type subunit profile.|Proteasome alpha-type subunits signature.|Proteasome subunit|Proteasome subunit A N-terminal signature|proteasome_alpha_type_7
NIK-->noncanonical NF-kB signaling	N67_004468	endopeptidase activity|threonine-type endopeptidase activity|proteasome core complex|ubiquitin-dependent protein catabolic process|proteasome core complex, alpha-subunit complex|proteolysis involved in cellular protein catabolic process	Activation of NF-kappaB in B cells| Oxygen-dependent proline hydroxylation of Hypoxia-inducible Factor Alpha| ER-Phagosome pathway| Cross-presentation of soluble exogenous antigens (endosomes)| Autodegradation of Cdh1 by Cdh1:APC/C| SCF-beta-TrCP mediated degradation of Emi1| APC/C:Cdc20 mediated degradation of Securin| APC/C:Cdh1 mediated degradation of Cdc20 and other APC/C:Cdh1 targeted protei…	Proteasome, subunit alpha/beta|Proteasome alpha-subunit, N-terminal domain|Nucleophile aminohydrolases, N-terminal|Proteasome alpha-type subunit	Proteasome subunit|Proteasome subunit A N-terminal signature|Proteasome alpha-type subunit profile.|Proteasome alpha-type subunits signature.|proteasome_alpha_type_4
NIK-->noncanonical NF-kB signaling	N67_004565	endopeptidase activity|threonine-type endopeptidase activity|proteasome core complex|ubiquitin-dependent protein catabolic process|proteasome core complex, alpha-subunit complex|proteolysis involved in cellular protein catabolic process	Activation of NF-kappaB in B cells| Oxygen-dependent proline hydroxylation of Hypoxia-inducible Factor Alpha| ER-Phagosome pathway| Cross-presentation of soluble exogenous antigens (endosomes)| Autodegradation of Cdh1 by Cdh1:APC/C| SCF-beta-TrCP mediated degradation of Emi1| APC/C:Cdc20 mediated degradation of Securin| APC/C:Cdh1 mediated degradation of Cdc20 and other APC/C:Cdh1 targeted protei…	Nucleophile aminohydrolases, N-terminal|Proteasome alpha-subunit, N-terminal domain|Proteasome subunit alpha6|Proteasome, subunit alpha/beta|Proteasome alpha-type subunit	proteasome_alpha_type_6|Proteasome subunit|Proteasome alpha-type subunit profile.|Proteasome subunit A N-terminal signature
NIK-->noncanonical NF-kB signaling	N67_004752	ATP binding|cytoplasm|hydrolase activity|protein catabolic process	Activation of NF-kappaB in B cells| Oxygen-dependent proline hydroxylation of Hypoxia-inducible Factor Alpha| ER-Phagosome pathway| Cross-presentation of soluble exogenous antigens (endosomes)| Autodegradation of Cdh1 by Cdh1:APC/C| SCF-beta-TrCP mediated degradation of Emi1| APC/C:Cdc20 mediated degradation of Securin| APC/C:Cdh1 mediated degradation of Cdc20 and other APC/C:Cdh1 targeted protei…	26S proteasome regulatory subunit P45-like|AAA+ ATPase domain|ATPase, AAA-type, conserved site|Proteasomal ATPase OB C-terminal domain|AAA ATPase, AAA+ lid domain|ATPase, AAA-type, core	26Sp45: 26S proteasome subunit P45 family|AAA-protein family signature.|Proteasomal ATPase OB C-terminal domain|AAA+ lid domain|ATPase family associated with various cellular activities (AAA)|AAA
NIK-->noncanonical NF-kB signaling	N67_004822	proteasome complex|enzyme regulator activity|regulation of protein catabolic process	Activation of NF-kappaB in B cells| Oxygen-dependent proline hydroxylation of Hypoxia-inducible Factor Alpha| ER-Phagosome pathway| Cross-presentation of soluble exogenous antigens (endosomes)| Autodegradation of Cdh1 by Cdh1:APC/C| SCF-beta-TrCP mediated degradation of Emi1| APC/C:Cdc20 mediated degradation of Securin| APC/C:Cdh1 mediated degradation of Cdc20 and other APC/C:Cdh1 targeted protei…	Armadillo-like helical|26S proteasome regulatory complex, non-ATPase subcomplex, Rpn1 subunit|RPN1/RPN2, N-terminal|Proteasome/cyclosome repeat|26S proteasome non-ATPase regulatory subunit RPN1, C-terminal	RPN1/RPN2 N-terminal domain|Proteasome/cyclosome repeat|26S proteasome non-ATPase regulatory subunit RPN1 C-terminal
NIK-->noncanonical NF-kB signaling	N67_004943	endopeptidase activity|threonine-type endopeptidase activity|proteasome core complex|proteolysis involved in cellular protein catabolic process	Activation of NF-kappaB in B cells| Oxygen-dependent proline hydroxylation of Hypoxia-inducible Factor Alpha| ER-Phagosome pathway| Cross-presentation of soluble exogenous antigens (endosomes)| Autodegradation of Cdh1 by Cdh1:APC/C| SCF-beta-TrCP mediated degradation of Emi1| APC/C:Cdc20 mediated degradation of Securin| APC/C:Cdh1 mediated degradation of Cdc20 and other APC/C:Cdh1 targeted protei…	Proteasome B-type subunit|Proteasome, subunit alpha/beta|Proteasome beta-type subunit, conserved site|Proteasome subunit beta 1|Nucleophile aminohydrolases, N-terminal	Proteasome beta-type subunit profile.|Proteasome subunit|proteasome_beta_type_1|Proteasome beta-type subunits signature.
NIK-->noncanonical NF-kB signaling	N67_004957	protein binding|proteasome regulatory particle assembly	Activation of NF-kappaB in B cells| Oxygen-dependent proline hydroxylation of Hypoxia-inducible Factor Alpha| ER-Phagosome pathway| Cross-presentation of soluble exogenous antigens (endosomes)| Autodegradation of Cdh1 by Cdh1:APC/C| SCF-beta-TrCP mediated degradation of Emi1| APC/C:Cdc20 mediated degradation of Securin| APC/C:Cdh1 mediated degradation of Cdc20 and other APC/C:Cdh1 targeted protei…	PDZ superfamily|Nas2, N-terminal|26S Proteasome non-ATPase regulatory subunit 9	Nas2 N_terminal domain
NIK-->noncanonical NF-kB signaling	N67_004966	endopeptidase activity|threonine-type endopeptidase activity|proteasome core complex|ubiquitin-dependent protein catabolic process|proteasome core complex, alpha-subunit complex|proteolysis involved in cellular protein catabolic process	Activation of NF-kappaB in B cells| Oxygen-dependent proline hydroxylation of Hypoxia-inducible Factor Alpha| ER-Phagosome pathway| Cross-presentation of soluble exogenous antigens (endosomes)| Autodegradation of Cdh1 by Cdh1:APC/C| SCF-beta-TrCP mediated degradation of Emi1| APC/C:Cdc20 mediated degradation of Securin| APC/C:Cdh1 mediated degradation of Cdc20 and other APC/C:Cdh1 targeted protei…	Proteasome subunit alpha 3|Proteasome alpha-subunit, N-terminal domain|Nucleophile aminohydrolases, N-terminal|Proteasome, subunit alpha/beta	Proteasome subunit A N-terminal signature|Proteasome subunit
NIK-->noncanonical NF-kB signaling	N67_005012	proteasome activator complex	Activation of NF-kappaB in B cells| Oxygen-dependent proline hydroxylation of Hypoxia-inducible Factor Alpha| ER-Phagosome pathway| Cross-presentation of soluble exogenous antigens (endosomes)| Autodegradation of Cdh1 by Cdh1:APC/C| SCF-beta-TrCP mediated degradation of Emi1| APC/C:Cdc20 mediated degradation of Securin| APC/C:Cdh1 mediated degradation of Cdc20 and other APC/C:Cdh1 targeted protei…	Proteasome activator PA28|Proteasome activator PA28, C-terminal domain superfamily|Proteasome activator PA28, C-terminal domain	Proteasome activator pa28 beta subunit
Neutrophil degranulation	N67_000073	proteasome complex|enzyme regulator activity|regulation of protein catabolic process	Activation of NF-kappaB in B cells| Oxygen-dependent proline hydroxylation of Hypoxia-inducible Factor Alpha| ER-Phagosome pathway| Cross-presentation of soluble exogenous antigens (endosomes)| Autodegradation of Cdh1 by Cdh1:APC/C| SCF-beta-TrCP mediated degradation of Emi1| APC/C:Cdc20 mediated degradation of Securin| APC/C:Cdh1 mediated degradation of Cdc20 and other APC/C:Cdh1 targeted protei…	Proteasome component (PCI) domain|26S proteasome non-ATPase regulatory subunit 3|26S proteasome regulatory subunit, C-terminal	motif in proteasome subunits, Int-6, Nip-1 and TRIP-15|PCI domain|Proteasome regulatory subunit C-terminal|PCI domain profile.
Neutrophil degranulation	N67_000104	ATPase-coupled transmembrane transporter activity	ROS and RNS production in phagocytes| Neutrophil degranulation| Insulin receptor recycling| Transferrin endocytosis and recycling| Amino acids regulate mTORC1| Ion channel transport	ATPase, V1 complex, subunit D	ATP synthase subunit D|V_ATPase_subD: V-type ATPase, D subunit
Neutrophil degranulation	N67_000108	protein kinase CK2 complex|protein kinase regulator activity	Synthesis of PC| WNT mediated activation of DVL| Condensation of Prometaphase Chromosomes| Signal transduction by L1| Neutrophil degranulation| Regulation of TP53 Activity through Phosphorylation| Cooperation of PDCL (PhLP1) and TRiC/CCT in G-protein beta folding| Receptor Mediated Mitophagy| RUNX1 interacts with co-factors whose precise effect on RUNX1 targets is not known| Regulation of PTEN st…	Casein kinase II, regulatory subunit|Casein kinase II, regulatory subunit, N-terminal	Casein kinase II regulatory subunit family signature|Casein kinase II regulatory subunit
Neutrophil degranulation	N67_000266	enzyme regulator activity	Activation of NF-kappaB in B cells| Oxygen-dependent proline hydroxylation of Hypoxia-inducible Factor Alpha| ER-Phagosome pathway| Cross-presentation of soluble exogenous antigens (endosomes)| Autodegradation of Cdh1 by Cdh1:APC/C| SCF-beta-TrCP mediated degradation of Emi1| APC/C:Cdc20 mediated degradation of Securin| APC/C:Cdh1 mediated degradation of Cdc20 and other APC/C:Cdh1 targeted protei…	Proteasome component (PCI) domain|26S Proteasome non-ATPase regulatory subunit 6|26S proteasome regulatory subunit Rpn7/COP9 signalosome complex subunit 1	PCI domain|PCI domain profile.|motif in proteasome subunits, Int-6, Nip-1 and TRIP-15|26S proteasome subunit RPN7
Neutrophil degranulation	N67_000449	nucleic acid binding|RNA binding	Formation of TC-NER Pre-Incision Complex| Transcription-Coupled Nucleotide Excision Repair (TC-NER)| Dual incision in TC-NER| Gap-filling DNA repair synthesis and ligation in TC-NER| Neutrophil degranulation| mRNA Splicing - Major Pathway	RNA recognition motif domain|Peptidyl-prolyl cis-trans isomerase E, RNA recognition motif|Nucleotide-binding alpha-beta plait domain superfamily	RRM_PPIE|RNA recognition motif. (a.k.a. RRM, RBD, or RNP domain)|Eukaryotic RNA Recognition Motif (RRM) profile.
Neutrophil degranulation	N67_000636	diacylglycerol O-acyltransferase activity|O-acyltransferase activity|triglyceride biosynthetic process	Acyl chain remodeling of DAG and TAG| Neutrophil degranulation| Triglyceride biosynthesis	Diacylglycerol O-acyltransferase 1|Membrane bound O-acyl transferase, MBOAT|Sterol O-acyltransferase, ACAT/DAG/ARE types	MBOAT, membrane-bound O-acyltransferase family
Neutrophil degranulation	N67_000782	glucose-6-phosphate isomerase activity|gluconeogenesis|glycolytic process	TP53 Regulates Metabolic Genes| Neutrophil degranulation| Glycolysis| Gluconeogenesis	Phosphoglucose isomerase, C-terminal|Phosphoglucose isomerase, SIS domain 1|Phosphoglucose isomerase, SIS domain 2|Phosphoglucose isomerase (PGI)|Phosphoglucose isomerase, conserved site	SIS_PGI_1|SIS_PGI_2|Glucose-6-phosphate isomerase signature|Glucose-6-phosphate isomerase [pgi].|Phosphoglucose isomerase signature 1.|Phosphoglucose isomerase|Glucose-6-phosphate isomerase family profile.|Phosphoglucose isomerase signature 2.
Neutrophil degranulation	N67_000842	proteolysis|cysteine-type peptidase activity	COPII-mediated vesicle transport| MHC class II antigen presentation| Cargo concentration in the ER| Neutrophil degranulation	Peptidase C1A, papain C-terminal|Cysteine peptidase, histidine active site|Cathepsin C, exclusion domain superfamily|Cathepsin C exclusion|Cysteine peptidase, cysteine active site	Papain family cysteine protease|Eukaryotic thiol (cysteine) proteases histidine active site.|Cathepsin C exclusion domain|Eukaryotic thiol (cysteine) proteases cysteine active site.
Neutrophil degranulation	N67_000908		Activation of NF-kappaB in B cells| Oxygen-dependent proline hydroxylation of Hypoxia-inducible Factor Alpha| ER-Phagosome pathway| Cross-presentation of soluble exogenous antigens (endosomes)| Autodegradation of Cdh1 by Cdh1:APC/C| SCF-beta-TrCP mediated degradation of Emi1| APC/C:Cdc20 mediated degradation of Securin| APC/C:Cdh1 mediated degradation of Cdc20 and other APC/C:Cdh1 targeted protei…	Proteasome component (PCI) domain|26S Proteasome non-ATPase regulatory subunit 13	motif in proteasome subunits, Int-6, Nip-1 and TRIP-15|PCI domain
Neutrophil degranulation	N67_001071	protein kinase CK2 complex|protein kinase regulator activity	Synthesis of PC| WNT mediated activation of DVL| Condensation of Prometaphase Chromosomes| Signal transduction by L1| Neutrophil degranulation| Regulation of TP53 Activity through Phosphorylation| Cooperation of PDCL (PhLP1) and TRiC/CCT in G-protein beta folding| Receptor Mediated Mitophagy| RUNX1 interacts with co-factors whose precise effect on RUNX1 targets is not known| Regulation of PTEN st…	Casein kinase II, regulatory subunit|Casein kinase II, regulatory subunit, N-terminal	Casein kinase II regulatory subunit|Casein kinase II regulatory subunit family signature
Neutrophil degranulation	N67_001507	proteasome complex|enzyme regulator activity|regulation of protein catabolic process	Activation of NF-kappaB in B cells| Oxygen-dependent proline hydroxylation of Hypoxia-inducible Factor Alpha| ER-Phagosome pathway| Cross-presentation of soluble exogenous antigens (endosomes)| Autodegradation of Cdh1 by Cdh1:APC/C| SCF-beta-TrCP mediated degradation of Emi1| APC/C:Cdc20 mediated degradation of Securin| APC/C:Cdh1 mediated degradation of Cdc20 and other APC/C:Cdh1 targeted protei…	Armadillo-like helical|26S Proteasome non-ATPase regulatory subunit 1|26S proteasome regulatory subunit RPN2, C-terminal|Proteasome/cyclosome repeat|PBS lyase HEAT-like repeat|26S proteasome regulatory complex, non-ATPase subcomplex, Rpn2/Psmd1 subunit	26S proteasome regulatory subunit RPN2 C-terminal domain|Proteasome/cyclosome repeat|E-Z type HEAT repeats|HEAT repeats
Neutrophil degranulation	N67_001559	catalytic activity|porphobilinogen synthase activity|tetrapyrrole biosynthetic process|metal ion binding	Heme biosynthesis| Neutrophil degranulation	Delta-aminolevulinic acid dehydratase|Aldolase-type TIM barrel|Peptidase M16, N-terminal|Delta-aminolevulinic acid dehydratase, active site|Peptidase M16, C-terminal	Delta-aminolevulinic acid dehydratase signature|Delta-aminolevulinic acid dehydratase|Insulinase (Peptidase family M16)|Delta-aminolevulinic acid dehydratase active site.|Peptidase M16 inactive domain
Neutrophil degranulation	N67_001710	protein binding|metallopeptidase activity|Lys63-specific deubiquitinase activity	Activation of NF-kappaB in B cells| Oxygen-dependent proline hydroxylation of Hypoxia-inducible Factor Alpha| ER-Phagosome pathway| Cross-presentation of soluble exogenous antigens (endosomes)| Autodegradation of Cdh1 by Cdh1:APC/C| SCF-beta-TrCP mediated degradation of Emi1| APC/C:Cdc20 mediated degradation of Securin| APC/C:Cdh1 mediated degradation of Cdc20 and other APC/C:Cdh1 targeted protei…	MPN domain|26S Proteasome non-ATPase regulatory subunit 14|JAB1/MPN/MOV34 metalloenzyme domain|Rpn11/EIF3F, C-terminal	MPN domain profile.|JAB1/Mov34/MPN/PAD-1 ubiquitin protease|MPN_RPN11_CSN5|Maintenance of mitochondrial structure and function
Neutrophil degranulation	N67_001862	signal recognition particle, endoplasmic reticulum targeting|SRP-dependent cotranslational protein targeting to membrane|7S RNA binding|endoplasmic reticulum signal peptide binding|signal recognition particle	SRP-dependent cotranslational protein targeting to membrane| Neutrophil degranulation	Signal recognition particle, SRP14 subunit|Signal recognition particle, SRP9/SRP14 subunit	Signal recognition particle 14kD protein
Neutrophil degranulation	N67_002072	ATP binding|cytosol|chaperonin-containing T-complex|protein folding|unfolded protein binding	Prefoldin mediated transfer of substrate to CCT/TriC| Formation of tubulin folding intermediates by CCT/TriC| Folding of actin by CCT/TriC| Association of TriC/CCT with target proteins during biosynthesis| BBSome-mediated cargo-targeting to cilium| Neutrophil degranulation| Cooperation of PDCL (PhLP1) and TRiC/CCT in G-protein beta folding	T-complex protein 1, beta subunit|TCP-1-like chaperonin intermediate domain superfamily|Chaperonin Cpn60/TCP-1 family|GroEL-like apical domain superfamily|Chaperonin TCP-1, conserved site|Chaperone tailless complex polypeptide 1 (TCP-1)|GroEL-like equatorial domain superfamily	TCP1_beta|TCP-1/cpn60 chaperonin family|chap_CCT_beta: T-complex protein 1, beta subunit|Chaperonins TCP-1 signature 1.|Tailless complex polypeptide 1 (chaperone) signature|Chaperonins TCP-1 signature 2.
Neutrophil degranulation	N67_002404	catalytic activity|deoxyribose-phosphate aldolase activity|cytoplasm|deoxyribonucleotide catabolic process|lyase activity	Neutrophil degranulation| Pentose phosphate pathway	Deoxyribose-phosphate aldolase|DeoC/FbaB/LacD aldolase|Aldolase-type TIM barrel	DeoC/LacD family aldolase|deoC: deoxyribose-phosphate aldolase
Neutrophil degranulation	N67_002610	ubiquitin-protein transferase activity	Neutrophil degranulation| Antigen processing: Ubiquitination & Proteasome degradation	HECT domain|E3 ubiquitin ligase, domain of unknown function DUF908	HECT domain profile.|HECT-domain (ubiquitin-transferase)|HECTc|Domain of Unknown Function (DUF908)
Neutrophil degranulation	N67_002730		MHC class II antigen presentation| HSP90 chaperone cycle for steroid hormone receptors (SHR)| Neutrophil degranulation| COPI-mediated anterograde transport| COPI-independent Golgi-to-ER retrograde traffic	Actin family|Actin-related protein 10	Actin
Neutrophil degranulation	N67_002738	endopeptidase activity|threonine-type endopeptidase activity|proteasome core complex|ubiquitin-dependent protein catabolic process|proteasome core complex, alpha-subunit complex|proteasome-mediated ubiquitin-dependent protein catabolic process|proteolysis involved in cellular protein catabolic process	Activation of NF-kappaB in B cells| Oxygen-dependent proline hydroxylation of Hypoxia-inducible Factor Alpha| ER-Phagosome pathway| Cross-presentation of soluble exogenous antigens (endosomes)| Autodegradation of Cdh1 by Cdh1:APC/C| SCF-beta-TrCP mediated degradation of Emi1| APC/C:Cdc20 mediated degradation of Securin| APC/C:Cdh1 mediated degradation of Cdc20 and other APC/C:Cdh1 targeted protei…	Proteasome alpha-subunit, N-terminal domain|Proteasome subunit alpha5|Proteasome, subunit alpha/beta|Nucleophile aminohydrolases, N-terminal|Proteasome alpha-type subunit	Proteasome subunit A N-terminal signature|Proteasome alpha-type subunits signature.|proteasome_alpha_type_5|Proteasome subunit|Proteasome alpha-type subunit profile.
Neutrophil degranulation	N67_002863	endopeptidase activity|threonine-type endopeptidase activity|proteasome core complex|ubiquitin-dependent protein catabolic process|proteasome core complex, alpha-subunit complex|proteolysis involved in cellular protein catabolic process	Activation of NF-kappaB in B cells| Oxygen-dependent proline hydroxylation of Hypoxia-inducible Factor Alpha| ER-Phagosome pathway| Cross-presentation of soluble exogenous antigens (endosomes)| Autodegradation of Cdh1 by Cdh1:APC/C| SCF-beta-TrCP mediated degradation of Emi1| APC/C:Cdc20 mediated degradation of Securin| APC/C:Cdh1 mediated degradation of Cdc20 and other APC/C:Cdh1 targeted protei…	Nucleophile aminohydrolases, N-terminal|Proteasome alpha-type subunit|Proteasome alpha-subunit, N-terminal domain|Proteasome, subunit alpha/beta|Proteasome subunit alpha2	proteasome_alpha_type_2|Proteasome alpha-type subunit profile.|Proteasome subunit A N-terminal signature|Proteasome subunit
Neutrophil degranulation	N67_002919		Activation of NF-kappaB in B cells| Oxygen-dependent proline hydroxylation of Hypoxia-inducible Factor Alpha| ER-Phagosome pathway| Cross-presentation of soluble exogenous antigens (endosomes)| Autodegradation of Cdh1 by Cdh1:APC/C| SCF-beta-TrCP mediated degradation of Emi1| APC/C:Cdc20 mediated degradation of Securin| APC/C:Cdh1 mediated degradation of Cdc20 and other APC/C:Cdh1 targeted protei…	26S proteasome regulatory subunit RPN5, C-terminal domain|26S Proteasome non-ATPase regulatory subunit 12/COP9 signalosome complex subunit 4|Proteasome component (PCI) domain|26S Proteasome non-ATPase regulatory subunit 12|Winged helix-like DNA-binding domain superfamily	26S proteasome regulatory subunit RPN5 C-terminal domain|PCI domain profile.|PCI domain|motif in proteasome subunits, Int-6, Nip-1 and TRIP-15
Neutrophil degranulation	N67_003190	endopeptidase activity|threonine-type endopeptidase activity|proteasome core complex|proteolysis involved in cellular protein catabolic process	Activation of NF-kappaB in B cells| Oxygen-dependent proline hydroxylation of Hypoxia-inducible Factor Alpha| ER-Phagosome pathway| Cross-presentation of soluble exogenous antigens (endosomes)| Autodegradation of Cdh1 by Cdh1:APC/C| SCF-beta-TrCP mediated degradation of Emi1| APC/C:Cdc20 mediated degradation of Securin| APC/C:Cdh1 mediated degradation of Cdc20 and other APC/C:Cdh1 targeted protei…	Proteasome, subunit alpha/beta|Proteasome beta-type subunit, conserved site|Proteasome subunit beta 7|Proteasome B-type subunit|Nucleophile aminohydrolases, N-terminal|Peptidase T1A, proteasome beta-subunit	Proteasome subunit|Proteasome beta-type subunits signature.|proteasome_beta_type_7|Proteasome beta-type subunit profile.|Proteasome component signature
Neutrophil degranulation	N67_003395	structural molecule activity|cytoplasm|intracellular protein transport|vesicle-mediated transport|membrane coat|COPI vesicle coat	Neutrophil degranulation| COPI-mediated anterograde transport| COPI-dependent Golgi-to-ER retrograde traffic	Coatomer beta subunit (COPB1)|Clathrin/coatomer adaptor, adaptin-like, N-terminal|Coatomer beta subunit, C-terminal|Coatomer beta subunit, appendage platform domain	Adaptin N terminal region|Coatomer beta C-terminal region|Coatomer beta subunit appendage platform
Neutrophil degranulation	N67_003578		Activation of NF-kappaB in B cells| Oxygen-dependent proline hydroxylation of Hypoxia-inducible Factor Alpha| ER-Phagosome pathway| Cross-presentation of soluble exogenous antigens (endosomes)| Autodegradation of Cdh1 by Cdh1:APC/C| SCF-beta-TrCP mediated degradation of Emi1| APC/C:Cdc20 mediated degradation of Securin| APC/C:Cdh1 mediated degradation of Cdc20 and other APC/C:Cdh1 targeted protei…	Proteasome component (PCI) domain|26S proteasome regulatory subunit Rpn6, N-terminal	motif in proteasome subunits, Int-6, Nip-1 and TRIP-15|PCI domain|PCI domain profile.|26S proteasome regulatory subunit RPN6 N-terminal domain
Neutrophil degranulation	N67_003620	catalytic activity|IMP dehydrogenase activity|purine nucleotide biosynthetic process|oxidoreductase activity|oxidation-reduction process	Neutrophil degranulation| Purine ribonucleoside monophosphate biosynthesis	Aldolase-type TIM barrel|CBS domain|IMP dehydrogenase / GMP reductase, conserved site|IMP dehydrogenase/GMP reductase|Inosine-5'-monophosphate dehydrogenase	CBS domain profile.|IMP dehydrogenase / GMP reductase signature.|IMPDH|CBS_pair_IMPDH|IMP_dehydrog: inosine-5'-monophosphate dehydrogenase|Inosine-5'-monophosphate dehydrogenase [guaB].|IMP dehydrogenase / GMP reductase domain
Neutrophil degranulation	N67_003631	endoplasmic reticulum membrane|protein N-linked glycosylation via asparagine	SRP-dependent cotranslational protein targeting to membrane| Asparagine N-linked glycosylation| Neutrophil degranulation| Advanced glycosylation endproduct receptor signaling	Dolichyl-diphosphooligosaccharide--protein glycosyltransferase 48kDa subunit	Oligosaccharyltransferase 48 kDa subunit beta
Neutrophil degranulation	N67_004003	ATP binding|hydrolase activity	Translesion Synthesis by POLH| HSF1 activation| ABC-family proteins mediated transport| N-glycan trimming in the ER and Calnexin/Calreticulin cycle| Hedgehog ligand biogenesis| Hh mutants that don't undergo autocatalytic processing are degraded by ERAD| Defective CFTR causes cystic fibrosis| Josephin domain DUBs| Ovarian tumor domain proteases| Neutrophil degranulation| E3 ubiquitin ligases ubiqu…	CDC48, domain 2|AAA ATPase, CDC48 family|ATPase, AAA-type, core|CDC48, N-terminal subdomain|AAA ATPase, AAA+ lid domain|ATPase, AAA-type, conserved site|AAA+ ATPase domain	AAA|CDC48: AAA family ATPase, CDC48 subfamily|ATPase family associated with various cellular activities (AAA)|Cell division protein 48 (CDC48), N-terminal domain|AAA+ lid domain|Cell division protein 48 (CDC48), domain 2|AAA-protein family signature.
Neutrophil degranulation	N67_004193	cytoplasm|autophagy|ubiquitin-like modifier activating enzyme activity	Macroautophagy| Neutrophil degranulation| Signaling by BRAF and RAF fusions| Antigen processing: Ubiquitination & Proteasome degradation	Ubiquitin-like modifier-activating enzyme Atg7, N-terminal, subdomain 1|Ubiquitin-like modifier-activating enzyme Atg7, N-terminal|THIF-type NAD/FAD binding fold|Ubiquitin-like modifier-activating enzyme Atg7	Ubiquitin-like modifier-activating enzyme ATG7 N-terminus|ThiF family
Neutrophil degranulation	N67_004247	protein binding|proteasome regulatory particle	Activation of NF-kappaB in B cells| Oxygen-dependent proline hydroxylation of Hypoxia-inducible Factor Alpha| ER-Phagosome pathway| Cross-presentation of soluble exogenous antigens (endosomes)| Autodegradation of Cdh1 by Cdh1:APC/C| SCF-beta-TrCP mediated degradation of Emi1| APC/C:Cdc20 mediated degradation of Securin| APC/C:Cdh1 mediated degradation of Cdc20 and other APC/C:Cdh1 targeted protei…	26S Proteasome non-ATPase regulatory subunit 7/8|JAB1/MPN/MOV34 metalloenzyme domain|MPN domain|Rpn11/EIF3F, C-terminal	MPN_RPN7_8|JAB1/Mov34/MPN/PAD-1 ubiquitin protease|MPN domain profile.|Maintenance of mitochondrial structure and function
Neutrophil degranulation	N67_004407	ATP binding|protein folding|unfolded protein binding	Prefoldin mediated transfer of substrate to CCT/TriC| Formation of tubulin folding intermediates by CCT/TriC| Folding of actin by CCT/TriC| Association of TriC/CCT with target proteins during biosynthesis| BBSome-mediated cargo-targeting to cilium| Neutrophil degranulation| Cooperation of PDCL (PhLP1) and TRiC/CCT in G-protein beta folding	GroEL-like equatorial domain superfamily|T-complex protein 1, theta subunit|Chaperonin Cpn60/TCP-1 family|Chaperone tailless complex polypeptide 1 (TCP-1)|TCP-1-like chaperonin intermediate domain superfamily|GroEL-like apical domain superfamily	TCP1_theta|TCP-1/cpn60 chaperonin family|Tailless complex polypeptide 1 (chaperone) signature|chap_CCT_theta: T-complex protein 1, theta subunit
Neutrophil degranulation	N67_004494	nicotinate phosphoribosyltransferase activity|NAD biosynthetic process	Nicotinamide salvaging| Neutrophil degranulation	Nicotinate phosphoribosyltransferase family|Nicotinate phosphoribosyltransferase, N-terminal domain|Nicotinate phosphoribosyltransferase C-terminal domain|Nicotinate phosphoribosyltransferase pncB-type	NAPRTase_A|Nicotinate phosphoribosyltransferase (NAPRTase) N-terminal domain|Nicotinate phosphoribosyltransferase C-terminal domain|NAPRTase_put: nicotinate phosphoribosyltransferase
Neutrophil degranulation	N67_004822	proteasome complex|enzyme regulator activity|regulation of protein catabolic process	Activation of NF-kappaB in B cells| Oxygen-dependent proline hydroxylation of Hypoxia-inducible Factor Alpha| ER-Phagosome pathway| Cross-presentation of soluble exogenous antigens (endosomes)| Autodegradation of Cdh1 by Cdh1:APC/C| SCF-beta-TrCP mediated degradation of Emi1| APC/C:Cdc20 mediated degradation of Securin| APC/C:Cdh1 mediated degradation of Cdc20 and other APC/C:Cdh1 targeted protei…	Armadillo-like helical|26S proteasome regulatory complex, non-ATPase subcomplex, Rpn1 subunit|RPN1/RPN2, N-terminal|Proteasome/cyclosome repeat|26S proteasome non-ATPase regulatory subunit RPN1, C-terminal	RPN1/RPN2 N-terminal domain|Proteasome/cyclosome repeat|26S proteasome non-ATPase regulatory subunit RPN1 C-terminal
Neutrophil degranulation	N67_004934	proton transmembrane transporter activity|proton-transporting two-sector ATPase complex, proton-transporting domain|proton-transporting V-type ATPase, V0 domain|proton transmembrane transport	ROS and RNS production in phagocytes| Neutrophil degranulation| Insulin receptor recycling| Transferrin endocytosis and recycling| Amino acids regulate mTORC1| Ion channel transport	V-ATPase proteolipid subunit C-like domain|V-ATPase proteolipid subunit|V-ATPase proteolipid subunit C, eukaryotic	ATP synthase subunit C|Vacuolar ATP synthase 16kDa subunit signature|V_ATP_synt_C: V-type ATPase, C subunit|ATP-synt_Vo_c_ATP6C_rpt2|ATP-synt_Vo_c_ATP6C_rpt1
Neutrophil degranulation	N67_004943	endopeptidase activity|threonine-type endopeptidase activity|proteasome core complex|proteolysis involved in cellular protein catabolic process	Activation of NF-kappaB in B cells| Oxygen-dependent proline hydroxylation of Hypoxia-inducible Factor Alpha| ER-Phagosome pathway| Cross-presentation of soluble exogenous antigens (endosomes)| Autodegradation of Cdh1 by Cdh1:APC/C| SCF-beta-TrCP mediated degradation of Emi1| APC/C:Cdc20 mediated degradation of Securin| APC/C:Cdh1 mediated degradation of Cdc20 and other APC/C:Cdh1 targeted protei…	Proteasome B-type subunit|Proteasome, subunit alpha/beta|Proteasome beta-type subunit, conserved site|Proteasome subunit beta 1|Nucleophile aminohydrolases, N-terminal	Proteasome beta-type subunit profile.|Proteasome subunit|proteasome_beta_type_1|Proteasome beta-type subunits signature.
Neutrophil degranulation	N67_005127	proteolysis|cysteine-type peptidase activity	COPII-mediated vesicle transport| MHC class II antigen presentation| Cargo concentration in the ER| Neutrophil degranulation	Cathepsin C exclusion|Cathepsin C, exclusion domain superfamily|Peptidase C1A, papain C-terminal|Cysteine peptidase, histidine active site|Cysteine peptidase, asparagine active site	Cathepsin C exclusion domain|Papain family cysteine protease|Eukaryotic thiol (cysteine) proteases histidine active site.|Eukaryotic thiol (cysteine) proteases asparagine active site.
Neutrophil degranulation	N67_005194	proteolysis|cysteine-type peptidase activity	COPII-mediated vesicle transport| MHC class II antigen presentation| Cargo concentration in the ER| Neutrophil degranulation	Cysteine peptidase, cysteine active site|Peptidase C1A, papain C-terminal|Cathepsin C exclusion|Cysteine peptidase, histidine active site	Eukaryotic thiol (cysteine) proteases cysteine active site.|Papain family cysteine protease|Cathepsin C exclusion domain|Eukaryotic thiol (cysteine) proteases histidine active site.
Interleukin-1 signaling	N67_000073	proteasome complex|enzyme regulator activity|regulation of protein catabolic process	Activation of NF-kappaB in B cells| Oxygen-dependent proline hydroxylation of Hypoxia-inducible Factor Alpha| ER-Phagosome pathway| Cross-presentation of soluble exogenous antigens (endosomes)| Autodegradation of Cdh1 by Cdh1:APC/C| SCF-beta-TrCP mediated degradation of Emi1| APC/C:Cdc20 mediated degradation of Securin| APC/C:Cdh1 mediated degradation of Cdc20 and other APC/C:Cdh1 targeted protei…	Proteasome component (PCI) domain|26S proteasome non-ATPase regulatory subunit 3|26S proteasome regulatory subunit, C-terminal	motif in proteasome subunits, Int-6, Nip-1 and TRIP-15|PCI domain|Proteasome regulatory subunit C-terminal|PCI domain profile.
Interleukin-1 signaling	N67_000266	enzyme regulator activity	Activation of NF-kappaB in B cells| Oxygen-dependent proline hydroxylation of Hypoxia-inducible Factor Alpha| ER-Phagosome pathway| Cross-presentation of soluble exogenous antigens (endosomes)| Autodegradation of Cdh1 by Cdh1:APC/C| SCF-beta-TrCP mediated degradation of Emi1| APC/C:Cdc20 mediated degradation of Securin| APC/C:Cdh1 mediated degradation of Cdc20 and other APC/C:Cdh1 targeted protei…	Proteasome component (PCI) domain|26S Proteasome non-ATPase regulatory subunit 6|26S proteasome regulatory subunit Rpn7/COP9 signalosome complex subunit 1	PCI domain|PCI domain profile.|motif in proteasome subunits, Int-6, Nip-1 and TRIP-15|26S proteasome subunit RPN7
Interleukin-1 signaling	N67_000276	ATP binding|cytoplasm|hydrolase activity|protein catabolic process	Activation of NF-kappaB in B cells| Oxygen-dependent proline hydroxylation of Hypoxia-inducible Factor Alpha| ER-Phagosome pathway| Cross-presentation of soluble exogenous antigens (endosomes)| Autodegradation of Cdh1 by Cdh1:APC/C| SCF-beta-TrCP mediated degradation of Emi1| APC/C:Cdc20 mediated degradation of Securin| APC/C:Cdh1 mediated degradation of Cdc20 and other APC/C:Cdh1 targeted protei…	AAA+ ATPase domain|ATPase, AAA-type, core|Proteasomal ATPase OB C-terminal domain|ATPase, AAA-type, conserved site|AAA ATPase, AAA+ lid domain|26S proteasome regulatory subunit P45-like	ATPase family associated with various cellular activities (AAA)|AAA|Proteasomal ATPase OB C-terminal domain|AAA-protein family signature.|AAA+ lid domain|26Sp45: 26S proteasome subunit P45 family
Interleukin-1 signaling	N67_000509	peptidase activator activity|lysine-acetylated histone binding|proteasome binding	Activation of NF-kappaB in B cells| Oxygen-dependent proline hydroxylation of Hypoxia-inducible Factor Alpha| ER-Phagosome pathway| Cross-presentation of soluble exogenous antigens (endosomes)| SCF-beta-TrCP mediated degradation of Emi1| APC/C:Cdc20 mediated degradation of Securin| APC/C:Cdh1 mediated degradation of Cdc20 and other APC/C:Cdh1 targeted proteins in late mitosis/early G1| Cdc20:Phos…	Proteasome activator complex subunit 4 C-terminal domain|Proteasome activator complex subunit 4	Domain of unknown function (DUF3437)
Interleukin-1 signaling	N67_000697	endopeptidase activity|threonine-type endopeptidase activity|proteasome core complex|proteolysis involved in cellular protein catabolic process	Activation of NF-kappaB in B cells| Oxygen-dependent proline hydroxylation of Hypoxia-inducible Factor Alpha| ER-Phagosome pathway| Cross-presentation of soluble exogenous antigens (endosomes)| Autodegradation of Cdh1 by Cdh1:APC/C| SCF-beta-TrCP mediated degradation of Emi1| APC/C:Cdc20 mediated degradation of Securin| APC/C:Cdh1 mediated degradation of Cdc20 and other APC/C:Cdh1 targeted protei…	Proteasome, subunit alpha/beta|Proteasome B-type subunit|Proteasome beta-type subunit, conserved site|Peptidase T1A, proteasome beta-subunit|Nucleophile aminohydrolases, N-terminal	Proteasome subunit|proteasome_beta_type_5|Proteasome beta-type subunit profile.|Proteasome beta-type subunits signature.|Proteasome component signature
Interleukin-1 signaling	N67_000728	ATP binding|cytoplasm|hydrolase activity|protein catabolic process	Activation of NF-kappaB in B cells| Oxygen-dependent proline hydroxylation of Hypoxia-inducible Factor Alpha| ER-Phagosome pathway| Cross-presentation of soluble exogenous antigens (endosomes)| Autodegradation of Cdh1 by Cdh1:APC/C| SCF-beta-TrCP mediated degradation of Emi1| APC/C:Cdc20 mediated degradation of Securin| APC/C:Cdh1 mediated degradation of Cdc20 and other APC/C:Cdh1 targeted protei…	AAA ATPase, AAA+ lid domain|Proteasomal ATPase OB C-terminal domain|AAA+ ATPase domain|ATPase, AAA-type, conserved site|ATPase, AAA-type, core|26S proteasome regulatory subunit P45-like	AAA+ lid domain|Proteasomal ATPase OB C-terminal domain|AAA|AAA-protein family signature.|ATPase family associated with various cellular activities (AAA)|26Sp45: 26S proteasome subunit P45 family
Interleukin-1 signaling	N67_000908		Activation of NF-kappaB in B cells| Oxygen-dependent proline hydroxylation of Hypoxia-inducible Factor Alpha| ER-Phagosome pathway| Cross-presentation of soluble exogenous antigens (endosomes)| Autodegradation of Cdh1 by Cdh1:APC/C| SCF-beta-TrCP mediated degradation of Emi1| APC/C:Cdc20 mediated degradation of Securin| APC/C:Cdh1 mediated degradation of Cdc20 and other APC/C:Cdh1 targeted protei…	Proteasome component (PCI) domain|26S Proteasome non-ATPase regulatory subunit 13	motif in proteasome subunits, Int-6, Nip-1 and TRIP-15|PCI domain
Interleukin-1 signaling	N67_001466	endopeptidase activity|threonine-type endopeptidase activity|proteasome core complex|proteolysis involved in cellular protein catabolic process	Activation of NF-kappaB in B cells| Oxygen-dependent proline hydroxylation of Hypoxia-inducible Factor Alpha| ER-Phagosome pathway| Cross-presentation of soluble exogenous antigens (endosomes)| Autodegradation of Cdh1 by Cdh1:APC/C| SCF-beta-TrCP mediated degradation of Emi1| APC/C:Cdc20 mediated degradation of Securin| APC/C:Cdh1 mediated degradation of Cdc20 and other APC/C:Cdh1 targeted protei…	Proteasome subunit beta 2|Proteasome beta-type subunit, conserved site|Nucleophile aminohydrolases, N-terminal|Proteasome, subunit alpha/beta	Proteasome beta-type subunits signature.|proteasome_beta_type_2|Proteasome subunit
Interleukin-1 signaling	N67_001507	proteasome complex|enzyme regulator activity|regulation of protein catabolic process	Activation of NF-kappaB in B cells| Oxygen-dependent proline hydroxylation of Hypoxia-inducible Factor Alpha| ER-Phagosome pathway| Cross-presentation of soluble exogenous antigens (endosomes)| Autodegradation of Cdh1 by Cdh1:APC/C| SCF-beta-TrCP mediated degradation of Emi1| APC/C:Cdc20 mediated degradation of Securin| APC/C:Cdh1 mediated degradation of Cdc20 and other APC/C:Cdh1 targeted protei…	Armadillo-like helical|26S Proteasome non-ATPase regulatory subunit 1|26S proteasome regulatory subunit RPN2, C-terminal|Proteasome/cyclosome repeat|PBS lyase HEAT-like repeat|26S proteasome regulatory complex, non-ATPase subcomplex, Rpn2/Psmd1 subunit	26S proteasome regulatory subunit RPN2 C-terminal domain|Proteasome/cyclosome repeat|E-Z type HEAT repeats|HEAT repeats
Interleukin-1 signaling	N67_001583	endopeptidase activity|threonine-type endopeptidase activity|proteasome core complex|ubiquitin-dependent protein catabolic process|proteasome core complex, alpha-subunit complex|proteolysis involved in cellular protein catabolic process	Activation of NF-kappaB in B cells| Oxygen-dependent proline hydroxylation of Hypoxia-inducible Factor Alpha| ER-Phagosome pathway| Cross-presentation of soluble exogenous antigens (endosomes)| Autodegradation of Cdh1 by Cdh1:APC/C| SCF-beta-TrCP mediated degradation of Emi1| APC/C:Cdc20 mediated degradation of Securin| APC/C:Cdh1 mediated degradation of Cdc20 and other APC/C:Cdh1 targeted protei…	Proteasome alpha-subunit, N-terminal domain|Proteasome subunit alpha 1|Proteasome, subunit alpha/beta|Proteasome alpha-type subunit|Nucleophile aminohydrolases, N-terminal	Proteasome subunit|Proteasome alpha-type subunit profile.|Proteasome subunit A N-terminal signature|proteasome_alpha_type_1
Interleukin-1 signaling	N67_001700	ubiquitin-dependent protein catabolic process	Activation of NF-kappaB in B cells| Prolactin receptor signaling| SCF-beta-TrCP mediated degradation of Emi1| Vpu mediated degradation of CD4| SCF(Skp2)-mediated degradation of p27/p21| Degradation of beta-catenin by the destruction complex| Downstream TCR signaling| NOTCH1 Intracellular Domain Regulates Transcription| Regulation of PLK1 Activity at G2/M Transition| Constitutive Signaling by NOTC…	SKP1 component, POZ domain|S-phase kinase-associated protein 1-like|S-phase kinase-associated protein 1|SKP1 component, dimerisation	Skp1 family, tetramerisation domain|BTB_POZ_SKP1|Skp1 family, dimerisation domain
Interleukin-1 signaling	N67_001710	protein binding|metallopeptidase activity|Lys63-specific deubiquitinase activity	Activation of NF-kappaB in B cells| Oxygen-dependent proline hydroxylation of Hypoxia-inducible Factor Alpha| ER-Phagosome pathway| Cross-presentation of soluble exogenous antigens (endosomes)| Autodegradation of Cdh1 by Cdh1:APC/C| SCF-beta-TrCP mediated degradation of Emi1| APC/C:Cdc20 mediated degradation of Securin| APC/C:Cdh1 mediated degradation of Cdc20 and other APC/C:Cdh1 targeted protei…	MPN domain|26S Proteasome non-ATPase regulatory subunit 14|JAB1/MPN/MOV34 metalloenzyme domain|Rpn11/EIF3F, C-terminal	MPN domain profile.|JAB1/Mov34/MPN/PAD-1 ubiquitin protease|MPN_RPN11_CSN5|Maintenance of mitochondrial structure and function
Interleukin-1 signaling	N67_001726	threonine-type endopeptidase activity|proteasome core complex|proteasome-mediated ubiquitin-dependent protein catabolic process|proteolysis involved in cellular protein catabolic process	Activation of NF-kappaB in B cells| Oxygen-dependent proline hydroxylation of Hypoxia-inducible Factor Alpha| ER-Phagosome pathway| Cross-presentation of soluble exogenous antigens (endosomes)| Autodegradation of Cdh1 by Cdh1:APC/C| SCF-beta-TrCP mediated degradation of Emi1| APC/C:Cdc20 mediated degradation of Securin| APC/C:Cdh1 mediated degradation of Cdc20 and other APC/C:Cdh1 targeted protei…	Proteasome, subunit alpha/beta|Proteasome subunit beta Pre3|Nucleophile aminohydrolases, N-terminal	Proteasome subunit
Interleukin-1 signaling	N67_001963	threonine-type endopeptidase activity|proteasome core complex|proteolysis|HslUV protease complex|proteolysis involved in cellular protein catabolic process	Activation of NF-kappaB in B cells| Oxygen-dependent proline hydroxylation of Hypoxia-inducible Factor Alpha| ER-Phagosome pathway| Cross-presentation of soluble exogenous antigens (endosomes)| Autodegradation of Cdh1 by Cdh1:APC/C| SCF-beta-TrCP mediated degradation of Emi1| APC/C:Cdc20 mediated degradation of Securin| APC/C:Cdh1 mediated degradation of Cdc20 and other APC/C:Cdh1 targeted protei…	ATP-dependent protease, HslV subunit|Nucleophile aminohydrolases, N-terminal|Proteasome, subunit alpha/beta|Proteasome B-type subunit	ATP_dep_HslV: ATP-dependent protease HslVU, peptidase subunit|Proteasome subunit|Proteasome beta-type subunit profile.|protease_HslV
Interleukin-1 signaling	N67_002329	ATP binding|cytoplasm|hydrolase activity|protein catabolic process|proteasome-activating ATPase activity	Activation of NF-kappaB in B cells| Oxygen-dependent proline hydroxylation of Hypoxia-inducible Factor Alpha| ER-Phagosome pathway| Cross-presentation of soluble exogenous antigens (endosomes)| Autodegradation of Cdh1 by Cdh1:APC/C| SCF-beta-TrCP mediated degradation of Emi1| APC/C:Cdc20 mediated degradation of Securin| APC/C:Cdh1 mediated degradation of Cdc20 and other APC/C:Cdh1 targeted protei…	ATPase, AAA-type, core|Proteasomal ATPase OB C-terminal domain|26S proteasome regulatory subunit P45-like|ATPase, AAA-type, conserved site|AAA+ ATPase domain|AAA ATPase, AAA+ lid domain|26S Proteasome regulatory subunit 6B	ATPase family associated with various cellular activities (AAA)|Proteasomal ATPase OB C-terminal domain|26Sp45: 26S proteasome subunit P45 family|AAA|AAA-protein family signature.|AAA+ lid domain
Interleukin-1 signaling	N67_002487	endopeptidase activity|threonine-type endopeptidase activity|proteasome core complex|proteasome core complex, beta-subunit complex|proteasome-mediated ubiquitin-dependent protein catabolic process|proteolysis involved in cellular protein catabolic process	Activation of NF-kappaB in B cells| Oxygen-dependent proline hydroxylation of Hypoxia-inducible Factor Alpha| ER-Phagosome pathway| Cross-presentation of soluble exogenous antigens (endosomes)| Autodegradation of Cdh1 by Cdh1:APC/C| SCF-beta-TrCP mediated degradation of Emi1| APC/C:Cdc20 mediated degradation of Securin| APC/C:Cdh1 mediated degradation of Cdc20 and other APC/C:Cdh1 targeted protei…	Proteasome B-type subunit|Nucleophile aminohydrolases, N-terminal|Proteasome, subunit alpha/beta|Proteasome beta 3 subunit|Proteasome beta-type subunit, conserved site	Proteasome beta-type subunit profile.|Proteasome subunit|proteasome_beta_type_3|Proteasome beta-type subunits signature.
Interleukin-1 signaling	N67_002738	endopeptidase activity|threonine-type endopeptidase activity|proteasome core complex|ubiquitin-dependent protein catabolic process|proteasome core complex, alpha-subunit complex|proteasome-mediated ubiquitin-dependent protein catabolic process|proteolysis involved in cellular protein catabolic process	Activation of NF-kappaB in B cells| Oxygen-dependent proline hydroxylation of Hypoxia-inducible Factor Alpha| ER-Phagosome pathway| Cross-presentation of soluble exogenous antigens (endosomes)| Autodegradation of Cdh1 by Cdh1:APC/C| SCF-beta-TrCP mediated degradation of Emi1| APC/C:Cdc20 mediated degradation of Securin| APC/C:Cdh1 mediated degradation of Cdc20 and other APC/C:Cdh1 targeted protei…	Proteasome alpha-subunit, N-terminal domain|Proteasome subunit alpha5|Proteasome, subunit alpha/beta|Nucleophile aminohydrolases, N-terminal|Proteasome alpha-type subunit	Proteasome subunit A N-terminal signature|Proteasome alpha-type subunits signature.|proteasome_alpha_type_5|Proteasome subunit|Proteasome alpha-type subunit profile.
Interleukin-1 signaling	N67_002863	endopeptidase activity|threonine-type endopeptidase activity|proteasome core complex|ubiquitin-dependent protein catabolic process|proteasome core complex, alpha-subunit complex|proteolysis involved in cellular protein catabolic process	Activation of NF-kappaB in B cells| Oxygen-dependent proline hydroxylation of Hypoxia-inducible Factor Alpha| ER-Phagosome pathway| Cross-presentation of soluble exogenous antigens (endosomes)| Autodegradation of Cdh1 by Cdh1:APC/C| SCF-beta-TrCP mediated degradation of Emi1| APC/C:Cdc20 mediated degradation of Securin| APC/C:Cdh1 mediated degradation of Cdc20 and other APC/C:Cdh1 targeted protei…	Nucleophile aminohydrolases, N-terminal|Proteasome alpha-type subunit|Proteasome alpha-subunit, N-terminal domain|Proteasome, subunit alpha/beta|Proteasome subunit alpha2	proteasome_alpha_type_2|Proteasome alpha-type subunit profile.|Proteasome subunit A N-terminal signature|Proteasome subunit
Interleukin-1 signaling	N67_002919		Activation of NF-kappaB in B cells| Oxygen-dependent proline hydroxylation of Hypoxia-inducible Factor Alpha| ER-Phagosome pathway| Cross-presentation of soluble exogenous antigens (endosomes)| Autodegradation of Cdh1 by Cdh1:APC/C| SCF-beta-TrCP mediated degradation of Emi1| APC/C:Cdc20 mediated degradation of Securin| APC/C:Cdh1 mediated degradation of Cdc20 and other APC/C:Cdh1 targeted protei…	26S proteasome regulatory subunit RPN5, C-terminal domain|26S Proteasome non-ATPase regulatory subunit 12/COP9 signalosome complex subunit 4|Proteasome component (PCI) domain|26S Proteasome non-ATPase regulatory subunit 12|Winged helix-like DNA-binding domain superfamily	26S proteasome regulatory subunit RPN5 C-terminal domain|PCI domain profile.|PCI domain|motif in proteasome subunits, Int-6, Nip-1 and TRIP-15
Interleukin-1 signaling	N67_003190	endopeptidase activity|threonine-type endopeptidase activity|proteasome core complex|proteolysis involved in cellular protein catabolic process	Activation of NF-kappaB in B cells| Oxygen-dependent proline hydroxylation of Hypoxia-inducible Factor Alpha| ER-Phagosome pathway| Cross-presentation of soluble exogenous antigens (endosomes)| Autodegradation of Cdh1 by Cdh1:APC/C| SCF-beta-TrCP mediated degradation of Emi1| APC/C:Cdc20 mediated degradation of Securin| APC/C:Cdh1 mediated degradation of Cdc20 and other APC/C:Cdh1 targeted protei…	Proteasome, subunit alpha/beta|Proteasome beta-type subunit, conserved site|Proteasome subunit beta 7|Proteasome B-type subunit|Nucleophile aminohydrolases, N-terminal|Peptidase T1A, proteasome beta-subunit	Proteasome subunit|Proteasome beta-type subunits signature.|proteasome_beta_type_7|Proteasome beta-type subunit profile.|Proteasome component signature
Interleukin-1 signaling	N67_003578		Activation of NF-kappaB in B cells| Oxygen-dependent proline hydroxylation of Hypoxia-inducible Factor Alpha| ER-Phagosome pathway| Cross-presentation of soluble exogenous antigens (endosomes)| Autodegradation of Cdh1 by Cdh1:APC/C| SCF-beta-TrCP mediated degradation of Emi1| APC/C:Cdc20 mediated degradation of Securin| APC/C:Cdh1 mediated degradation of Cdc20 and other APC/C:Cdh1 targeted protei…	Proteasome component (PCI) domain|26S proteasome regulatory subunit Rpn6, N-terminal	motif in proteasome subunits, Int-6, Nip-1 and TRIP-15|PCI domain|PCI domain profile.|26S proteasome regulatory subunit RPN6 N-terminal domain
Interleukin-1 signaling	N67_003579	structural constituent of ribosome|protein binding|ribosome|translation	Translesion synthesis by REV1| Recognition of DNA damage by PCNA-containing replication complex| Translesion Synthesis by POLH| Activation of NF-kappaB in B cells| ISG15 antiviral mechanism| Oxygen-dependent proline hydroxylation of Hypoxia-inducible Factor Alpha| Constitutive Signaling by Ligand-Responsive EGFR Cancer Variants| ER-Phagosome pathway| Downregulation of ERBB4 signaling| Spry regula…	S27a-like superfamily|Ribosomal protein S27a|Ubiquitin-like domain	Ubl_ubiquitin_like|Ribosomal protein S27a|Ubiquitin family|Ubiquitin domain profile.
Interleukin-1 signaling	N67_003696	ATP binding|cytoplasm|hydrolase activity|protein catabolic process	Activation of NF-kappaB in B cells| Oxygen-dependent proline hydroxylation of Hypoxia-inducible Factor Alpha| ER-Phagosome pathway| Cross-presentation of soluble exogenous antigens (endosomes)| Autodegradation of Cdh1 by Cdh1:APC/C| SCF-beta-TrCP mediated degradation of Emi1| APC/C:Cdc20 mediated degradation of Securin| APC/C:Cdh1 mediated degradation of Cdc20 and other APC/C:Cdh1 targeted protei…	26S proteasome regulatory subunit P45-like|AAA ATPase, AAA+ lid domain|ATPase, AAA-type, core|AAA+ ATPase domain|ATPase, AAA-type, conserved site	26Sp45: 26S proteasome subunit P45 family|AAA+ lid domain|ATPase family associated with various cellular activities (AAA)|AAA|AAA-protein family signature.
Interleukin-1 signaling	N67_004122	proteasome regulatory particle|proteolysis	Activation of NF-kappaB in B cells| Oxygen-dependent proline hydroxylation of Hypoxia-inducible Factor Alpha| ER-Phagosome pathway| Cross-presentation of soluble exogenous antigens (endosomes)| Autodegradation of Cdh1 by Cdh1:APC/C| SCF-beta-TrCP mediated degradation of Emi1| APC/C:Cdc20 mediated degradation of Securin| APC/C:Cdh1 mediated degradation of Cdc20 and other APC/C:Cdh1 targeted protei…	CSN8/PSMD8/EIF3K|Proteasome component (PCI) domain|26S proteasome non-ATPase regulatory subunit Rpn12	CSN8/PSMD8/EIF3K family|PCI domain profile.
Interleukin-1 signaling	N67_004247	protein binding|proteasome regulatory particle	Activation of NF-kappaB in B cells| Oxygen-dependent proline hydroxylation of Hypoxia-inducible Factor Alpha| ER-Phagosome pathway| Cross-presentation of soluble exogenous antigens (endosomes)| Autodegradation of Cdh1 by Cdh1:APC/C| SCF-beta-TrCP mediated degradation of Emi1| APC/C:Cdc20 mediated degradation of Securin| APC/C:Cdh1 mediated degradation of Cdc20 and other APC/C:Cdh1 targeted protei…	26S Proteasome non-ATPase regulatory subunit 7/8|JAB1/MPN/MOV34 metalloenzyme domain|MPN domain|Rpn11/EIF3F, C-terminal	MPN_RPN7_8|JAB1/Mov34/MPN/PAD-1 ubiquitin protease|MPN domain profile.|Maintenance of mitochondrial structure and function
Interleukin-1 signaling	N67_004346	endopeptidase activity|threonine-type endopeptidase activity|proteasome core complex|proteolysis involved in cellular protein catabolic process	Activation of NF-kappaB in B cells| Oxygen-dependent proline hydroxylation of Hypoxia-inducible Factor Alpha| ER-Phagosome pathway| Cross-presentation of soluble exogenous antigens (endosomes)| Autodegradation of Cdh1 by Cdh1:APC/C| SCF-beta-TrCP mediated degradation of Emi1| APC/C:Cdc20 mediated degradation of Securin| APC/C:Cdh1 mediated degradation of Cdc20 and other APC/C:Cdh1 targeted protei…	Nucleophile aminohydrolases, N-terminal|Proteasome, subunit alpha/beta|Proteasome beta-type subunit, conserved site|Proteasome subunit beta 4	Proteasome subunit|Proteasome beta-type subunits signature.|proteasome_beta_type_4
Interleukin-1 signaling	N67_004467	endopeptidase activity|threonine-type endopeptidase activity|proteasome core complex|ubiquitin-dependent protein catabolic process|proteasome core complex, alpha-subunit complex|proteolysis involved in cellular protein catabolic process	Activation of NF-kappaB in B cells| Oxygen-dependent proline hydroxylation of Hypoxia-inducible Factor Alpha| ER-Phagosome pathway| Cross-presentation of soluble exogenous antigens (endosomes)| Autodegradation of Cdh1 by Cdh1:APC/C| SCF-beta-TrCP mediated degradation of Emi1| APC/C:Cdc20 mediated degradation of Securin| APC/C:Cdh1 mediated degradation of Cdc20 and other APC/C:Cdh1 targeted protei…	Proteasome alpha-type subunit|Proteasome alpha-subunit, N-terminal domain|Proteasome, subunit alpha/beta|Nucleophile aminohydrolases, N-terminal	Proteasome alpha-type subunit profile.|Proteasome alpha-type subunits signature.|Proteasome subunit|Proteasome subunit A N-terminal signature|proteasome_alpha_type_7
Interleukin-1 signaling	N67_004468	endopeptidase activity|threonine-type endopeptidase activity|proteasome core complex|ubiquitin-dependent protein catabolic process|proteasome core complex, alpha-subunit complex|proteolysis involved in cellular protein catabolic process	Activation of NF-kappaB in B cells| Oxygen-dependent proline hydroxylation of Hypoxia-inducible Factor Alpha| ER-Phagosome pathway| Cross-presentation of soluble exogenous antigens (endosomes)| Autodegradation of Cdh1 by Cdh1:APC/C| SCF-beta-TrCP mediated degradation of Emi1| APC/C:Cdc20 mediated degradation of Securin| APC/C:Cdh1 mediated degradation of Cdc20 and other APC/C:Cdh1 targeted protei…	Proteasome, subunit alpha/beta|Proteasome alpha-subunit, N-terminal domain|Nucleophile aminohydrolases, N-terminal|Proteasome alpha-type subunit	Proteasome subunit|Proteasome subunit A N-terminal signature|Proteasome alpha-type subunit profile.|Proteasome alpha-type subunits signature.|proteasome_alpha_type_4
Interleukin-1 signaling	N67_004565	endopeptidase activity|threonine-type endopeptidase activity|proteasome core complex|ubiquitin-dependent protein catabolic process|proteasome core complex, alpha-subunit complex|proteolysis involved in cellular protein catabolic process	Activation of NF-kappaB in B cells| Oxygen-dependent proline hydroxylation of Hypoxia-inducible Factor Alpha| ER-Phagosome pathway| Cross-presentation of soluble exogenous antigens (endosomes)| Autodegradation of Cdh1 by Cdh1:APC/C| SCF-beta-TrCP mediated degradation of Emi1| APC/C:Cdc20 mediated degradation of Securin| APC/C:Cdh1 mediated degradation of Cdc20 and other APC/C:Cdh1 targeted protei…	Nucleophile aminohydrolases, N-terminal|Proteasome alpha-subunit, N-terminal domain|Proteasome subunit alpha6|Proteasome, subunit alpha/beta|Proteasome alpha-type subunit	proteasome_alpha_type_6|Proteasome subunit|Proteasome alpha-type subunit profile.|Proteasome subunit A N-terminal signature
Interleukin-1 signaling	N67_004752	ATP binding|cytoplasm|hydrolase activity|protein catabolic process	Activation of NF-kappaB in B cells| Oxygen-dependent proline hydroxylation of Hypoxia-inducible Factor Alpha| ER-Phagosome pathway| Cross-presentation of soluble exogenous antigens (endosomes)| Autodegradation of Cdh1 by Cdh1:APC/C| SCF-beta-TrCP mediated degradation of Emi1| APC/C:Cdc20 mediated degradation of Securin| APC/C:Cdh1 mediated degradation of Cdc20 and other APC/C:Cdh1 targeted protei…	26S proteasome regulatory subunit P45-like|AAA+ ATPase domain|ATPase, AAA-type, conserved site|Proteasomal ATPase OB C-terminal domain|AAA ATPase, AAA+ lid domain|ATPase, AAA-type, core	26Sp45: 26S proteasome subunit P45 family|AAA-protein family signature.|Proteasomal ATPase OB C-terminal domain|AAA+ lid domain|ATPase family associated with various cellular activities (AAA)|AAA
Interleukin-1 signaling	N67_004822	proteasome complex|enzyme regulator activity|regulation of protein catabolic process	Activation of NF-kappaB in B cells| Oxygen-dependent proline hydroxylation of Hypoxia-inducible Factor Alpha| ER-Phagosome pathway| Cross-presentation of soluble exogenous antigens (endosomes)| Autodegradation of Cdh1 by Cdh1:APC/C| SCF-beta-TrCP mediated degradation of Emi1| APC/C:Cdc20 mediated degradation of Securin| APC/C:Cdh1 mediated degradation of Cdc20 and other APC/C:Cdh1 targeted protei…	Armadillo-like helical|26S proteasome regulatory complex, non-ATPase subcomplex, Rpn1 subunit|RPN1/RPN2, N-terminal|Proteasome/cyclosome repeat|26S proteasome non-ATPase regulatory subunit RPN1, C-terminal	RPN1/RPN2 N-terminal domain|Proteasome/cyclosome repeat|26S proteasome non-ATPase regulatory subunit RPN1 C-terminal
Interleukin-1 signaling	N67_004943	endopeptidase activity|threonine-type endopeptidase activity|proteasome core complex|proteolysis involved in cellular protein catabolic process	Activation of NF-kappaB in B cells| Oxygen-dependent proline hydroxylation of Hypoxia-inducible Factor Alpha| ER-Phagosome pathway| Cross-presentation of soluble exogenous antigens (endosomes)| Autodegradation of Cdh1 by Cdh1:APC/C| SCF-beta-TrCP mediated degradation of Emi1| APC/C:Cdc20 mediated degradation of Securin| APC/C:Cdh1 mediated degradation of Cdc20 and other APC/C:Cdh1 targeted protei…	Proteasome B-type subunit|Proteasome, subunit alpha/beta|Proteasome beta-type subunit, conserved site|Proteasome subunit beta 1|Nucleophile aminohydrolases, N-terminal	Proteasome beta-type subunit profile.|Proteasome subunit|proteasome_beta_type_1|Proteasome beta-type subunits signature.
Interleukin-1 signaling	N67_004957	protein binding|proteasome regulatory particle assembly	Activation of NF-kappaB in B cells| Oxygen-dependent proline hydroxylation of Hypoxia-inducible Factor Alpha| ER-Phagosome pathway| Cross-presentation of soluble exogenous antigens (endosomes)| Autodegradation of Cdh1 by Cdh1:APC/C| SCF-beta-TrCP mediated degradation of Emi1| APC/C:Cdc20 mediated degradation of Securin| APC/C:Cdh1 mediated degradation of Cdc20 and other APC/C:Cdh1 targeted protei…	PDZ superfamily|Nas2, N-terminal|26S Proteasome non-ATPase regulatory subunit 9	Nas2 N_terminal domain
Interleukin-1 signaling	N67_004966	endopeptidase activity|threonine-type endopeptidase activity|proteasome core complex|ubiquitin-dependent protein catabolic process|proteasome core complex, alpha-subunit complex|proteolysis involved in cellular protein catabolic process	Activation of NF-kappaB in B cells| Oxygen-dependent proline hydroxylation of Hypoxia-inducible Factor Alpha| ER-Phagosome pathway| Cross-presentation of soluble exogenous antigens (endosomes)| Autodegradation of Cdh1 by Cdh1:APC/C| SCF-beta-TrCP mediated degradation of Emi1| APC/C:Cdc20 mediated degradation of Securin| APC/C:Cdh1 mediated degradation of Cdc20 and other APC/C:Cdh1 targeted protei…	Proteasome subunit alpha 3|Proteasome alpha-subunit, N-terminal domain|Nucleophile aminohydrolases, N-terminal|Proteasome, subunit alpha/beta	Proteasome subunit A N-terminal signature|Proteasome subunit
Interleukin-1 signaling	N67_005012	proteasome activator complex	Activation of NF-kappaB in B cells| Oxygen-dependent proline hydroxylation of Hypoxia-inducible Factor Alpha| ER-Phagosome pathway| Cross-presentation of soluble exogenous antigens (endosomes)| Autodegradation of Cdh1 by Cdh1:APC/C| SCF-beta-TrCP mediated degradation of Emi1| APC/C:Cdc20 mediated degradation of Securin| APC/C:Cdh1 mediated degradation of Cdc20 and other APC/C:Cdh1 targeted protei…	Proteasome activator PA28|Proteasome activator PA28, C-terminal domain superfamily|Proteasome activator PA28, C-terminal domain	Proteasome activator pa28 beta subunit
