# Supplementary material for: Genome sequence, transcriptome, and annotation of rodent malaria parasite Plasmodium yoelii nigeriensis N67
Source: BMC Genomics. 2021 Apr 26;22:303. doi: 10.1186/s12864-021-07555-9 (PMC8072299; doi:10.1186/s12864-021-07555-9)
Supplement: Supplementary file 7 — Additional file 7: Table S6. Completeness statistics of the predicted Plasmodium y. nigeriensis N67 genome and transcriptome in matching. Apicomplexan and Plasmodium benchmarking universal single-copy orthologs (BUSCO) gene sets. [file 12864_2021_7555_MOESM7_ESM.xlsx]

## Sheet: busco_genome_Transcr_statistics
	Apicomplexa_odb10	Plasmodium_odb10
Genome statistics
Complete BUSCOs (C)	420 (C:94.2%)	3,248 (C:89.2%)
Complete and single-copy BUSCOs (S)	420 (S:94.2%)	3,247 (S:89.2%)
Complete and duplicated BUSCOs (D)	0 (D:0%)	1 (D:0%)
Fragmented BUSCOs (F)	2 (F:0.4%)	39 (F:1.1%)
Missing BUSCOs (M)	24 (M:5.4%)	355 (M:9.7%)
Total BUSCO groups searched	446	3642
Transcriptome statistics
Complete BUSCOs (C)	414 (C:92.8%)	2,597 (C:71.3%)
Complete and single-copy BUSCOs (S)	218 (S:48.9%)	1,448 (S:39.8%)
Complete and duplicated BUSCOs (D)	196 (D:43.9%)	1,149 (D:31.5%)
Fragmented BUSCOs (F)	18 (F:4.0%)	338 (F:9.3%)
Missing BUSCOs (M)	14 (M:3.2%)	707 (M:19.4%)
Total BUSCO groups searched	446	3642
