# Supplementary material for: Genome sequence, transcriptome, and annotation of rodent malaria parasite Plasmodium yoelii nigeriensis N67
Source: BMC Genomics. 2021 Apr 26;22:303. doi: 10.1186/s12864-021-07555-9 (PMC8072299; doi:10.1186/s12864-021-07555-9)
Supplement: Supplementary file 8 — Additional file 8: Table S7. Summary statistics of genes and orthogroups from three Plasmodium yoelii parasites. [file 12864_2021_7555_MOESM8_ESM.xlsx]

## Sheet: Sheet1
	17X	N67	YM
Number of genes	6092	5383	5685
Number of genes in orthogroups	6074	5294	5667
Number of unassigned genes	18	89	18
Percentage of genes in orthogroups	99.7	98.3	99.7
Percentage of unassigned genes	0.3	1.7	0.3
Number of orthogroups containing species	5207	4592	5170
Percentage of orthogroups containing species	99.6	87.8	98.9
Number of species-specific orthogroups	13	12	5
Number of genes in species-specific orthogroups	110	110	36
Percentage of genes in species-specific orthogroups	1.8	2	0.6
