# Supplementary material for: Genome sequence, transcriptome, and annotation of rodent malaria parasite Plasmodium yoelii nigeriensis N67
Source: BMC Genomics. 2021 Apr 26;22:303. doi: 10.1186/s12864-021-07555-9 (PMC8072299; doi:10.1186/s12864-021-07555-9)
Supplement: Supplementary file 9 — Additional file 9: Table S8. Individual orthogroups containing genes from three Plasmodium yoelii parasites (17X, N67, and YM). [file 12864_2021_7555_MOESM9_ESM.xlsx]

## Sheet: Orthogroups
Orthogroup	17X	17X_annotation	N67	N67_annotation	YM	YM_annotation
OG0000000	PY17X_0114600.1-p1, PY17X_0114700.1-p1, PY17X_0114800.1-p1, PY17X_0114900.1-p1, PY17X_0115000.1-p1, PY17X_0115100.1-p1, PY17X_0115200.1-p1, PY17X_0115300.1-p1, PY17X_0115400.1-p1, PY17X_0115500.1-p1, PY17X_0402500.1-p1, PY17X_0402700.1-p1, PY17X_0843501.1-p1, PY17X_0901700.1-p1, PY17X_0901900.1-p1, PY17X_0946800.1-p1, PY17X_0947000.1-p1, PY17X_1043200.1-p1, PY17X_1043300.1-p1, PY17X_1201700.1-p1,…	PIR protein	N67_000217, N67_001060, N67_003456, N67_003462	Plasmodium variant antigen protein Cir/Yir/Bir|yir-bir-cir_Pla: yir/bir/cir-family of variant antigens	PYYM_0043900.1-p1, PYYM_0114000.1-p1, PYYM_0114100.1-p1, PYYM_0114200.1-p1, PYYM_0114300.1-p1, PYYM_0114400.1-p1, PYYM_0114500.1-p1, PYYM_0114600.1-p1, PYYM_0114700.1-p1, PYYM_0114800.1-p1, PYYM_0114900.1-p1, PYYM_0402700.1-p1, PYYM_0402900.1-p1, PYYM_0901200.1-p1, PYYM_0901400.1-p1, PYYM_0945900.1-p1, PYYM_0946100.1-p1, PYYM_1042800.1-p1, PYYM_1042900.1-p1, PYYM_1201100.1-p1, PYYM_1202800.1-p1, …	YIR protein
OG0000001	PY17X_0118001.1-p1, PY17X_0200991.1-p1, PY17X_0319000.1-p1, PY17X_0500101.1-p1, PY17X_0602200.1-p1, PY17X_0627801.1-p1, PY17X_0842701.1-p1, PY17X_0844501.1-p1, PY17X_0900067.1-p1, PY17X_1000083.1-p1, PY17X_1047801.1-p1, PY17X_1100200.1-p1, PY17X_1301400.1-p1, PY17X_1374600.1-p1	PIR protein	N67_000886, N67_001884, N67_001898, N67_002044, N67_002049, N67_002149, N67_002808, N67_002811, N67_003343, N67_003551	yir-bir-cir_Pla: yir/bir/cir-family of variant antigens|Plasmodium variant antigen protein Cir/Yir/Bir	PYYM_0007900.1-p1, PYYM_0017500.1-p1, PYYM_0021000.1-p1, PYYM_0030500.1-p1, PYYM_0030800.1-p1, PYYM_0034500.1-p1, PYYM_0045000.1-p1, PYYM_0048000.1-p1, PYYM_0049100.1-p1, PYYM_0202400.1-p1, PYYM_0318900.1-p1, PYYM_0500900.1-p1, PYYM_0601200.1-p1, PYYM_1101300.1-p1	YIR protein
OG0000002	PY17X_0222401.1-p1, PY17X_0500017.1-p1, PY17X_0500047.1-p1, PY17X_0528301.1-p1, PY17X_0600111.1-p1, PY17X_0600321.1-p1, PY17X_0602000.1-p1, PY17X_0700019.1-p1, PY17X_0845801.1-p1, PY17X_0846901.1-p1, PY17X_0900039.1-p1, PY17X_0951301.1-p1, PY17X_0951701.1-p1, PY17X_1000007.1-p1, PY17X_1050701.1-p1, PY17X_1100021.1-p1, PY17X_1201200.1-p1, PY17X_1300083.1-p1, PY17X_1300315.1-p1, PY17X_1400027.1-p1,…	PIR protein|PIR protein, pseudogene			PYYM_0000100.1-p1, PYYM_0000600.1-p1, PYYM_0001400.1-p1, PYYM_0003000.1-p1, PYYM_0005100.1-p1, PYYM_0008700.1-p1, PYYM_0015400.1-p1, PYYM_0018700.1-p1, PYYM_0024800.1-p1, PYYM_0025500.1-p1, PYYM_0034800.1-p1, PYYM_0034900.1-p1, PYYM_0035900.1-p1, PYYM_0040400.1-p1, PYYM_0041100.1-p1, PYYM_0601000.1-p1, PYYM_1200600.1-p1	YIR protein|YIR protein, pseudogene
OG0000003	PY17X_0219701.1-p1, PY17X_0219801.1-p1, PY17X_0219901.1-p1, PY17X_0221301.1-p1, PY17X_0319400.1-p1, PY17X_0321801.1-p1, PY17X_0321901.1-p1, PY17X_0400089.1-p1, PY17X_0600021.1-p1, PY17X_0600191.1-p1, PY17X_0800900.1-p1, PY17X_0844701.1-p1, PY17X_0901400.1-p1, PY17X_1048201.1-p1, PY17X_1149200.1-p1, PY17X_1251600.1-p1, PY17X_1300251.1-p1, PY17X_1300413.1-p1, PY17X_1400600.1-p1, PY17X_1401900.1-p1	PIR protein	N67_002565, N67_002793, N67_003334, N67_003338, N67_005157	yir-bir-cir_Pla: yir/bir/cir-family of variant antigens|Plasmodium variant antigen protein Cir/Yir/Bir	PYYM_0007300.1-p1, PYYM_0017900.1-p1, PYYM_0036100.1-p1, PYYM_0037600.1-p1, PYYM_0037700.1-p1, PYYM_0038400.1-p1, PYYM_0045500.1-p1, PYYM_0319300.1-p1, PYYM_0800800.1-p1, PYYM_0900900.1-p1, PYYM_1402600.1-p1, PYYM_1403900.1-p1	YIR protein
OG0000004	PY17X_0200031.1-p1, PY17X_0221001.1-p1, PY17X_0400100.1-p1, PY17X_0800101.1-p1, PY17X_1044100.1-p1, PY17X_1047701.1-p1, PY17X_1048101.1-p1, PY17X_1048601.1-p1, PY17X_1100071.1-p1, PY17X_1100151.1-p1, PY17X_1468800.1-p1, PY17X_1469501.1-p1	PIR protein	N67_000235, N67_002127, N67_003549, N67_004161	Plasmodium variant antigen protein Cir/Yir/Bir|yir-bir-cir_Pla: yir/bir/cir-family of variant antigens	PYYM_0003800.1-p1, PYYM_0010300.1-p1, PYYM_0010400.1-p1, PYYM_0013500.1-p1, PYYM_0017800.1-p1, PYYM_0018300.1-p1, PYYM_0022100.1-p1, PYYM_0028000.1-p1, PYYM_0030900.1-p1, PYYM_0033900.1-p1, PYYM_0041900.1-p1, PYYM_0042700.1-p1, PYYM_0044400.1-p1, PYYM_0400300.1-p1, PYYM_0600200.1-p1, PYYM_0600400.1-p1, PYYM_1043700.1-p1, PYYM_1101200.1-p1	YIR protein
OG0000005	PY17X_1000400.1-p1, PY17X_1250100.1-p1, PY17X_1300125.1-p1, PY17X_1300900.1-p1	PIR protein	N67_000888, N67_001059, N67_001412, N67_001595, N67_002036, N67_002038, N67_002055, N67_002069, N67_002121, N67_002123, N67_002128, N67_002544, N67_002815, N67_002961, N67_003069, N67_003351, N67_003454, N67_003455, N67_003457, N67_003458, N67_003459, N67_003460, N67_003461, N67_003463, N67_003464, N67_003548, N67_003740, N67_003752, N67_003757, N67_004157	Plasmodium variant antigen protein Cir/Yir/Bir|yir-bir-cir_Pla: yir/bir/cir-family of variant antigens
OG0000006	PY17X_0100075.1-p1, PY17X_0117300.1-p1, PY17X_0118301.1-p1, PY17X_0200091.1-p1, PY17X_0218601.1-p1, PY17X_0400007.1-p1, PY17X_0400027.1-p1, PY17X_0500171.1-p1, PY17X_0700011.1-p1, PY17X_0700069.1-p1, PY17X_0948401.1-p1, PY17X_0948901.1-p1, PY17X_0949401.1-p1, PY17X_0950201.1-p1, PY17X_1000079.1-p1, PY17X_1046000.1-p1, PY17X_1049501.1-p1, PY17X_1200097.1-p1, PY17X_1300119.1-p1, PY17X_1471401.1-p1	PIR protein	N67_000234, N67_004163	yir-bir-cir_Pla: yir/bir/cir-family of variant antigens	PYYM_0001800.1-p1, PYYM_0002300.1-p1, PYYM_0003900.1-p1, PYYM_0011200.1-p1, PYYM_0011700.1-p1, PYYM_0013100.1-p1, PYYM_0028500.1-p1, PYYM_0028900.1-p1, PYYM_0032600.1-p1, PYYM_0200400.1-p1, PYYM_1400600.1-p1	YIR protein
OG0000007	PY17X_0101900.1-p1, PY17X_0115700.1-p1, PY17X_0202600.1-p1, PY17X_0318100.1-p1, PY17X_0626200.1-p1, PY17X_0722200.1-p1, PY17X_0946700.1-p1, PY17X_1001000.1-p1, PY17X_1001400.1-p1, PY17X_1371600.1-p1	lysophospholipase, putative|lysophospholipase, putative, pseudogene	N67_000203, N67_000863, N67_000867, N67_001063, N67_002269, N67_002450, N67_002764, N67_003466, N67_004512, N67_005047	PST-A: Plasmodium subtelomeric family|Serine aminopeptidase, S33	PYYM_0101300.1-p1, PYYM_0115100.1-p1, PYYM_0204200.1-p1, PYYM_0318000.1-p1, PYYM_0625200.1-p1, PYYM_0722200.1-p1, PYYM_0945800.1-p1, PYYM_1001000.1-p1, PYYM_1001400.1-p1, PYYM_1367900.1-p1	lysophospholipase, putative|lysophospholipase, putative, pseudogene
OG0000008	PY17X_1045100.1-p1	PIR protein	N67_000229, N67_000873, N67_000877, N67_000890, N67_001019, N67_001041, N67_001045, N67_001049, N67_001386, N67_001605, N67_002568, N67_002687, N67_002792, N67_002813, N67_002820, N67_002935, N67_002951, N67_003064, N67_003280, N67_003297, N67_003345, N67_003478, N67_003482, N67_003741, N67_004030, N67_005037, N67_005152, N67_005158, N67_005344	Plasmodium variant antigen protein Cir/Yir/Bir|yir-bir-cir_Pla: yir/bir/cir-family of variant antigens
OG0000009	PY17X_0116500.1-p1, PY17X_0200511.1-p1, PY17X_0217000.1-p1, PY17X_0217701.1-p1, PY17X_0300031.1-p1, PY17X_0422301.1-p1, PY17X_0700089.1-p1, PY17X_0700300.1-p1, PY17X_0723100.1-p1, PY17X_0842301.1-p1, PY17X_0900023.1-p1	fam-a protein|fam-a protein, pseudogene	N67_000209, N67_000247, N67_001600, N67_002052, N67_002054, N67_002063, N67_002263, N67_002691, N67_002700, N67_002797, N67_003271, N67_003739, N67_004035, N67_004041, N67_004850	Acidic phosphoprotein precursor PCEMA1|PYST-A: Plasmodium yoelii subtelomeric family PYST-A	PYYM_0020300.1-p1, PYYM_0116000.1-p1, PYYM_0723100.1-p1	fam-a protein
OG0000010	PY17X_0100029.1-p1, PY17X_0118201.1-p1, PY17X_0219601.1-p1, PY17X_0223101.1-p1, PY17X_0321701.1-p1, PY17X_0322401.1-p1, PY17X_0500061.1-p1, PY17X_0600141.1-p1, PY17X_0600381.1-p1, PY17X_0700003.1-p1, PY17X_0700025.1-p1, PY17X_0800051.1-p1, PY17X_0900047.1-p1, PY17X_0948201.1-p1, PY17X_0949301.1-p1, PY17X_0950101.1-p1, PY17X_1000027.1-p1, PY17X_1000043.1-p1, PY17X_1049001.1-p1, PY17X_1100027.1-p1,…	PIR protein			PYYM_0031700.1-p1, PYYM_0037500.1-p1	YIR protein
OG0000011	PY17X_0100049.1-p1, PY17X_0219501.1-p1, PY17X_0321601.1-p1, PY17X_0628001.1-p1, PY17X_0950901.1-p1, PY17X_1048901.1-p1, PY17X_1200900.1-p1, PY17X_1300111.1-p1, PY17X_1300181.1-p1, PY17X_1300441.1-p1, PY17X_1400067.1-p1, PY17X_1469100.1-p1	PIR protein	N67_000256, N67_002151, N67_002160, N67_002163, N67_002778, N67_002947, N67_003472	yir-bir-cir_Pla: yir/bir/cir-family of variant antigens|Plasmodium variant antigen protein Cir/Yir/Bir	PYYM_0014000.1-p1, PYYM_0029200.1-p1, PYYM_0030700.1-p1, PYYM_0032900.1-p1, PYYM_0036500.1-p1, PYYM_0036700.1-p1, PYYM_0042300.1-p1, PYYM_0043600.1-p1, PYYM_1401100.1-p1	YIR protein
OG0000012	PY17X_0116400.1-p1, PY17X_0217100.1-p1, PY17X_1101800.1-p1, PY17X_1303800.1-p1	PIR protein|PIR protein, pseudogene	N67_003736		PYYM_0001000.1-p1, PYYM_0001100.1-p1, PYYM_0002800.1-p1, PYYM_0005300.1-p1, PYYM_0008500.1-p1, PYYM_0009200.1-p1, PYYM_0020200.1-p1, PYYM_0020400.1-p1, PYYM_0039600.1-p1, PYYM_0040900.1-p1, PYYM_0041500.1-p1, PYYM_0115900.1-p1, PYYM_0116200.1-p1, PYYM_0201200.1-p1, PYYM_0218400.1-p1, PYYM_0218800.1-p1, PYYM_0300200.1-p1, PYYM_0700100.1-p1, PYYM_0723000.1-p1, PYYM_0946600.1-p1, PYYM_1102900.1-p1, …	YIR protein|YIR protein, pseudogene
OG0000013	PY17X_1051201.1-p1	PIR protein	N67_001030, N67_001425, N67_001614, N67_002164, N67_002421, N67_002682, N67_002967, N67_002970, N67_003052, N67_003296, N67_003360, N67_003369, N67_003473, N67_003776, N67_003779, N67_004705, N67_004884, N67_005225, N67_005228, N67_005276, N67_005279, N67_005285, N67_005340, N67_005345, N67_005348, N67_005351, N67_005376	Plasmodium variant antigen protein Cir/Yir/Bir|yir-bir-cir_Pla: yir/bir/cir-family of variant antigens
OG0000014	PY17X_0201151.1-p1, PY17X_0318700.1-p1, PY17X_0400500.1-p1, PY17X_0400900.1-p1, PY17X_0527700.1-p1, PY17X_0627501.1-p1, PY17X_0846601.1-p1, PY17X_1046501.1-p1, PY17X_1100005.1-p1, PY17X_1100091.1-p1, PY17X_1200077.1-p1, PY17X_1400059.1-p1	PIR protein			PYYM_0004400.1-p1, PYYM_0009000.1-p1, PYYM_0009400.1-p1, PYYM_0019800.1-p1, PYYM_0027100.1-p1, PYYM_0030100.1-p1, PYYM_0046200.1-p1, PYYM_0201700.1-p1, PYYM_0202700.1-p1, PYYM_0318600.1-p1, PYYM_0400700.1-p1, PYYM_0401100.1-p1, PYYM_0526200.1-p1, PYYM_0724200.1-p1, PYYM_1400900.1-p1	YIR protein|YIR protein, pseudogene
OG0000015	PY17X_0500107.1-p1, PY17X_0949001.1-p1, PY17X_1000071.1-p1, PY17X_1100075.1-p1, PY17X_1200083.1-p1, PY17X_1200171.1-p1, PY17X_1251500.1-p1, PY17X_1300481.1-p1	PIR protein	N67_000887, N67_001057, N67_001897, N67_002157, N67_002685, N67_002775, N67_002821, N67_002952, N67_003058, N67_003067, N67_003298, N67_003475, N67_003479, N67_003493, N67_003753	yir-bir-cir_Pla: yir/bir/cir-family of variant antigens|Plasmodium variant antigen protein Cir/Yir/Bir	PYYM_0000700.1-p1, PYYM_0017200.1-p1, PYYM_0027200.1-p1	YIR protein
OG0000016	PY17X_1300350.1-p1, PY17X_1374000.1-p1, PY17X_1471901.1-p1, PY17X_1472401.1-p1	PIR protein	N67_001042, N67_001397, N67_001399, N67_001402, N67_001415, N67_001603, N67_001609, N67_001895, N67_001903, N67_001906, N67_002071, N67_002579, N67_002582, N67_003282, N67_003763, N67_004031, N67_004159, N67_005031, N67_005282, N67_005353	yir-bir-cir_Pla: yir/bir/cir-family of variant antigens|Plasmodium variant antigen protein Cir/Yir/Bir	PYYM_0026700.1-p1	YIR protein
OG0000017	PY17X_0118601.1-p1, PY17X_0200361.1-p1, PY17X_0200811.1-p1, PY17X_0400067.1-p1, PY17X_0400075.1-p1, PY17X_0601400.1-p1, PY17X_0800021.1-p1, PY17X_0842901.1-p1, PY17X_0900059.1-p1, PY17X_0948501.1-p1, PY17X_1000091.1-p1, PY17X_1049801.1-p1, PY17X_1200131.1-p1, PY17X_1300211.1-p1, PY17X_1300237.1-p1, PY17X_1300391.1-p1, PY17X_1300461.1-p1, PY17X_1470601.1-p1	PIR protein|PIR protein, pseudogene	N67_001040, N67_003295	yir-bir-cir_Pla: yir/bir/cir-family of variant antigens|Plasmodium variant antigen protein Cir/Yir/Bir	PYYM_0037100.1-p1, PYYM_0044200.1-p1, PYYM_0046400.1-p1, PYYM_0201800.1-p1	YIR protein|YIR protein, pseudogene
OG0000018	PY17X_0200961.1-p1, PY17X_0320301.1-p1, PY17X_0321301.1-p1, PY17X_0500091.1-p1, PY17X_0500121.1-p1, PY17X_0500151.1-p1, PY17X_1049301.1-p1, PY17X_1100081.1-p1, PY17X_1374700.1-p1, PY17X_1471001.1-p1	PIR protein	N67_002159, N67_002432, N67_002588, N67_002819, N67_002945	yir-bir-cir_Pla: yir/bir/cir-family of variant antigens|Plasmodium variant antigen protein Cir/Yir/Bir	PYYM_0010800.1-p1, PYYM_0011400.1-p1, PYYM_0029600.1-p1, PYYM_0032400.1-p1, PYYM_0033300.1-p1, PYYM_0037200.1-p1, PYYM_0040000.1-p1, PYYM_0202300.1-p1, PYYM_0400600.1-p1	YIR protein
OG0000019	PY17X_0319501.1-p1, PY17X_0627701.1-p1	PIR protein	N67_000255, N67_001024, N67_001026, N67_001035, N67_001043, N67_001051, N67_001398, N67_002046, N67_002145, N67_002437, N67_002776, N67_002949, N67_003290, N67_003342, N67_003352, N67_003477, N67_003484, N67_003486, N67_005032, N67_005232, N67_005373	yir-bir-cir_Pla: yir/bir/cir-family of variant antigens|Plasmodium variant antigen protein Cir/Yir/Bir	PYYM_0319400.1-p1	YIR protein
OG0000020	PY17X_0100081.1-p1, PY17X_0200151.1-p1, PY17X_0200691.1-p1, PY17X_0319801.1-p1, PY17X_0322301.1-p1, PY17X_0401400.1-p1, PY17X_0500097.1-p1, PY17X_0528601.1-p1, PY17X_0843401.1-p1, PY17X_0844401.1-p1, PY17X_0900083.1-p1, PY17X_0948701.1-p1, PY17X_1000067.1-p1, PY17X_1046301.1-p1	PIR protein			PYYM_0004200.1-p1, PYYM_0022600.1-p1, PYYM_0024100.1-p1, PYYM_0027600.1-p1, PYYM_0040100.1-p1, PYYM_0044000.1-p1, PYYM_0049200.1-p1, PYYM_0401600.1-p1, PYYM_1368600.1-p1	YIR protein
OG0000021			N67_000251, N67_000253, N67_001033, N67_001034, N67_001616, N67_002434, N67_002786, N67_003049, N67_003347, N67_003365, N67_003480, N67_003485, N67_003756, N67_003762, N67_004028, N67_004160, N67_005230, N67_005231, N67_005281, N67_005283, N67_005335, N67_005365, N67_005378	Plasmodium variant antigen protein Cir/Yir/Bir|yir-bir-cir_Pla: yir/bir/cir-family of variant antigens
OG0000022	PY17X_0219101.1-p1, PY17X_0500400.1-p1, PY17X_0600600.1-p1, PY17X_0700039.1-p1, PY17X_0900400.1-p1, PY17X_1044800.1-p1, PY17X_1100083.1-p1, PY17X_1470201.1-p1	PIR protein|PIR protein, pseudogene	N67_000874, N67_001023, N67_001044, N67_002948, N67_003483, N67_004029, N67_005371	yir-bir-cir_Pla: yir/bir/cir-family of variant antigens|Plasmodium variant antigen protein Cir/Yir/Bir	PYYM_0014300.1-p1, PYYM_0032000.1-p1, PYYM_0033400.1-p1, PYYM_0037900.1-p1, PYYM_0047400.1-p1, PYYM_0500300.1-p1, PYYM_1044400.1-p1	YIR protein|YIR protein, pseudogene
OG0000023	PY17X_0100013.1-p1, PY17X_0200661.1-p1, PY17X_0218001.1-p1, PY17X_0220101.1-p1, PY17X_0321401.1-p1, PY17X_0500127.1-p1, PY17X_0700055.1-p1, PY17X_0700081.1-p1, PY17X_0844201.1-p1, PY17X_0846501.1-p1, PY17X_0847201.1-p1, PY17X_0847501.1-p1, PY17X_0952001.1-p1, PY17X_1100007.1-p1, PY17X_1300013.1-p1, PY17X_1300265.1-p1, PY17X_1300431.1-p1	PIR protein	N67_003751	Plasmodium variant antigen protein Cir/Yir/Bir	PYYM_0005600.1-p1, PYYM_0025100.1-p1, PYYM_0037400.1-p1	YIR protein
OG0000024	PY17X_0200331.1-p1, PY17X_0320201.1-p1, PY17X_0600031.1-p1, PY17X_0600201.1-p1, PY17X_0627000.1-p1, PY17X_1000039.1-p1, PY17X_1047001.1-p1, PY17X_1049201.1-p1, PY17X_1051401.1-p1, PY17X_1100067.1-p1, PY17X_1200063.1-p1, PY17X_1300167.1-p1, PY17X_1471801.1-p1	PIR protein			PYYM_0022200.1-p1, PYYM_0032300.1-p1, PYYM_0033800.1-p1, PYYM_0046300.1-p1, PYYM_0626000.1-p1, PYYM_1100900.1-p1, PYYM_1200100.1-p1	YIR protein
OG0000025	PY17X_0100017.1-p1, PY17X_0321001.1-p1, PY17X_0600011.1-p1, PY17X_0600181.1-p1, PY17X_0700009.1-p1, PY17X_0847401.1-p1, PY17X_0952401.1-p1, PY17X_1050201.1-p1, PY17X_1100061.1-p1, PY17X_1474001.1-p1	fam-b protein|fam-b protein, pseudogene	N67_000872, N67_001619, N67_002785, N67_003487, N67_005233, N67_005341, N67_005363	Protein of unknown function (DUF2031)|PYST-B: Plasmodium yoelii subtelomeric family PYST-B	PYYM_0029300.1-p1, PYYM_0033500.1-p1	fam-b protein
OG0000026	PY17X_0100037.1-p1, PY17X_0221101.1-p1, PY17X_0319100.1-p1, PY17X_0401300.1-p1, PY17X_0844901.1-p1, PY17X_0952101.1-p1, PY17X_1048701.1-p1, PY17X_1200700.1-p1, PY17X_1300231.1-p1, PY17X_1468500.1-p1	PIR protein			PYYM_0012100.1-p1, PYYM_0025000.1-p1, PYYM_0027000.1-p1, PYYM_0043000.1-p1, PYYM_0043400.1-p1, PYYM_0045700.1-p1, PYYM_0048700.1-p1, PYYM_0319000.1-p1, PYYM_0401500.1-p1	YIR protein
OG0000027	PY17X_0116800.1-p1, PY17X_0200421.1-p1, PY17X_0201600.1-p1, PY17X_0400600.1-p1, PY17X_0422601.1-p1, PY17X_0723200.1-p1, PY17X_0947801.1-p1, PY17X_1045500.1-p1	PIR protein	N67_002066, N67_002567, N67_004032	Plasmodium variant antigen protein Cir/Yir/Bir|yir-bir-cir_Pla: yir/bir/cir-family of variant antigens	PYYM_0003400.1-p1, PYYM_0046600.1-p1, PYYM_0046900.1-p1, PYYM_0200900.1-p1, PYYM_0203200.1-p1, PYYM_0400800.1-p1, PYYM_0723200.1-p1, PYYM_0724600.1-p1	YIR protein
OG0000028	PY17X_0117900.1-p1, PY17X_0218301.1-p1, PY17X_0400011.1-p1, PY17X_0500067.1-p1, PY17X_0600400.1-p1, PY17X_0700075.1-p1, PY17X_0800061.1-p1, PY17X_0844101.1-p1, PY17X_0845401.1-p1, PY17X_0900051.1-p1, PY17X_0900500.1-p1, PY17X_0948101.1-p1, PY17X_0950001.1-p1, PY17X_1000031.1-p1, PY17X_1050001.1-p1, PY17X_1100097.1-p1, PY17X_1200067.1-p1, PY17X_1200500.1-p1, PY17X_1471201.1-p1	PIR protein|PIR protein, pseudogene
OG0000029	PY17X_0200301.1-p1, PY17X_0200721.1-p1, PY17X_0322201.1-p1, PY17X_0422901.1-p1, PY17X_0600900.1-p1, PY17X_0948601.1-p1	PIR protein			PYYM_0000800.1-p1, PYYM_0010200.1-p1, PYYM_0012800.1-p1, PYYM_0023900.1-p1, PYYM_0026300.1-p1, PYYM_0031100.1-p1, PYYM_0036800.1-p1, PYYM_0038300.1-p1, PYYM_0045300.1-p1, PYYM_0046100.1-p1, PYYM_0047200.1-p1, PYYM_0526700.1-p1, PYYM_0600100.1-p1	YIR protein
OG0000030	PY17X_0117700.1-p1, PY17X_0200271.1-p1, PY17X_0221201.1-p1, PY17X_0321201.1-p1, PY17X_0501600.1-p1, PY17X_0700033.1-p1, PY17X_0723600.1-p1, PY17X_0801000.1-p1, PY17X_1300491.1-p1	PIR protein	N67_001401	yir-bir-cir_Pla: yir/bir/cir-family of variant antigens	PYYM_0010100.1-p1, PYYM_0029700.1-p1, PYYM_0031300.1-p1, PYYM_0045600.1-p1, PYYM_0047700.1-p1, PYYM_0723600.1-p1, PYYM_0800900.1-p1, PYYM_1000300.1-p1	YIR protein
OG0000031	PY17X_0200541.1-p1, PY17X_0217601.1-p1, PY17X_0300061.1-p1, PY17X_0322701.1-p1, PY17X_0422201.1-p1, PY17X_0500027.1-p1, PY17X_0700093.1-p1, PY17X_0700200.1-p1, PY17X_0723000.1-p1, PY17X_0842201.1-p1, PY17X_0900011.1-p1, PY17X_0947500.1-p1, PY17X_0951501.1-p1, PY17X_1000015.1-p1, PY17X_1051001.1-p1, PY17X_1300041.1-p1, PY17X_1300287.1-p1, PY17X_1372300.1-p1	PIR protein|PIR protein, pseudogene
OG0000032	PY17X_0845501.1-p1, PY17X_1050101.1-p1, PY17X_1400035.1-p1	PIR protein			PYYM_0000200.1-p1, PYYM_0000500.1-p1, PYYM_0000900.1-p1, PYYM_0008200.1-p1, PYYM_0009300.1-p1, PYYM_0011900.1-p1, PYYM_0012300.1-p1, PYYM_0015700.1-p1, PYYM_0016600.1-p1, PYYM_0020700.1-p1, PYYM_0025700.1-p1, PYYM_0029000.1-p1, PYYM_0039100.1-p1, PYYM_0044800.1-p1, PYYM_0048100.1-p1	YIR protein
OG0000033	PY17X_0218901.1-p1, PY17X_1048501.1-p1, PY17X_1373900.1-p1, PY17X_1472301.1-p1	PIR protein	N67_000226, N67_000880, N67_001020, N67_001048, N67_001052, N67_001387, N67_001406, N67_001604, N67_001894, N67_001902, N67_002067, N67_002570, N67_002814	Plasmodium variant antigen protein Cir/Yir/Bir|yir-bir-cir_Pla: yir/bir/cir-family of variant antigens
OG0000034	PY17X_0221601.1-p1, PY17X_0400700.1-p1, PY17X_0601200.1-p1, PY17X_0800011.1-p1, PY17X_1047601.1-p1, PY17X_1048001.1-p1, PY17X_1400700.1-p1, PY17X_1401500.1-p1	PIR protein			PYYM_0017700.1-p1, PYYM_0021500.1-p1, PYYM_0031000.1-p1, PYYM_0035400.1-p1, PYYM_0046000.1-p1, PYYM_0400900.1-p1, PYYM_1044700.1-p1, PYYM_1402700.1-p1, PYYM_1403500.1-p1	YIR protein
OG0000035	PY17X_0222501.1-p1, PY17X_0322601.1-p1, PY17X_0500031.1-p1, PY17X_0600081.1-p1, PY17X_0600261.1-p1, PY17X_1000019.1-p1, PY17X_1400019.1-p1, PY17X_1400400.1-p1	PIR protein	N67_000241, N67_000259, N67_002795, N67_002826	Plasmodium variant antigen protein Cir/Yir/Bir|yir-bir-cir_Pla: yir/bir/cir-family of variant antigens	PYYM_0002000.1-p1, PYYM_0002500.1-p1, PYYM_0005200.1-p1, PYYM_0015100.1-p1, PYYM_1402400.1-p1	YIR protein
OG0000036	PY17X_0700400.1-p1	PIR protein	N67_000208, N67_000244, N67_000246, N67_001599, N67_001612, N67_002062, N67_002264, N67_002692, N67_002699, N67_002701, N67_003270, N67_003547, N67_004036, N67_004040, N67_004042, N67_005287	yir-bir-cir_Pla: yir/bir/cir-family of variant antigens|Plasmodium variant antigen protein Cir/Yir/Bir
OG0000037	PY17X_0100100.1-p1, PY17X_0201400.1-p1, PY17X_0501300.1-p1, PY17X_0700065.1-p1, PY17X_1000047.1-p1, PY17X_1100031.1-p1, PY17X_1300700.1-p1	PIR protein	N67_002057, N67_002816, N67_002939, N67_003758	yir-bir-cir_Pla: yir/bir/cir-family of variant antigens|Plasmodium variant antigen protein Cir/Yir/Bir	PYYM_0007800.1-p1, PYYM_0035500.1-p1, PYYM_0038800.1-p1, PYYM_0203000.1-p1, PYYM_0501200.1-p1	YIR protein
OG0000038	PY17X_0116600.1-p1, PY17X_0217800.1-p1, PY17X_0318000.1-p1, PY17X_0421900.1-p1, PY17X_0422401.1-p1, PY17X_0601900.1-p1, PY17X_0700085.1-p1, PY17X_0842401.1-p1, PY17X_0900019.1-p1, PY17X_0947601.1-p1, PY17X_1300055.1-p1, PY17X_1372400.1-p1	PIR protein			PYYM_0020600.1-p1, PYYM_0201100.1-p1, PYYM_0421900.1-p1, PYYM_0946700.1-p1	YIR protein
OG0000039	PY17X_0117600.1-p1, PY17X_0219401.1-p1, PY17X_0221501.1-p1, PY17X_0321501.1-p1, PY17X_0400083.1-p1, PY17X_0700053.1-p1, PY17X_0843001.1-p1, PY17X_0948001.1-p1, PY17X_0949101.1-p1, PY17X_1046601.1-p1, PY17X_1047501.1-p1, PY17X_1049901.1-p1, PY17X_1300141.1-p1, PY17X_1472601.1-p1	PIR protein			PYYM_0036300.1-p1, PYYM_0201600.1-p1	YIR protein
OG0000040	PY17X_0201300.1-p1, PY17X_0220601.1-p1, PY17X_0319601.1-p1, PY17X_0700067.1-p1, PY17X_0723500.1-p1, PY17X_0950301.1-p1, PY17X_1045000.1-p1, PY17X_1100700.1-p1	PIR protein|PIR protein, pseudogene			PYYM_0021400.1-p1, PYYM_0023700.1-p1, PYYM_0034200.1-p1, PYYM_0038700.1-p1, PYYM_0202900.1-p1, PYYM_0723500.1-p1, PYYM_1044600.1-p1, PYYM_1101800.1-p1	YIR protein|YIR protein, pseudogene
OG0000041	PY17X_0322001.1-p1, PY17X_0400800.1-p1, PY17X_0900079.1-p1, PY17X_1046401.1-p1	PIR protein	N67_001053, N67_002146, N67_002440, N67_002587, N67_002777, N67_002789, N67_003748, N67_004137	yir-bir-cir_Pla: yir/bir/cir-family of variant antigens|Plasmodium variant antigen protein Cir/Yir/Bir	PYYM_0004300.1-p1, PYYM_0038100.1-p1, PYYM_0043500.1-p1, PYYM_0401000.1-p1	YIR protein
OG0000042	PY17X_0400019.1-p1, PY17X_0400071.1-p1, PY17X_0422701.1-p1, PY17X_0627100.1-p1, PY17X_0900063.1-p1, PY17X_0900100.1-p1, PY17X_1300175.1-p1, PY17X_1300357.1-p1	PIR protein			PYYM_0012600.1-p1, PYYM_0018200.1-p1, PYYM_0022000.1-p1, PYYM_0026600.1-p1, PYYM_0028200.1-p1, PYYM_0044300.1-p1, PYYM_0047000.1-p1, PYYM_0626100.1-p1	YIR protein
OG0000043	PY17X_0722400.1-p1	PIR protein	N67_000875, N67_000881, N67_001027, N67_001414, N67_001610, N67_002267, N67_002566, N67_002801, N67_003057, N67_003283, N67_003573, N67_004142, N67_004894, N67_004897	yir-bir-cir_Pla: yir/bir/cir-family of variant antigens|Plasmodium variant antigen protein Cir/Yir/Bir	PYYM_0722400.1-p1	YIR protein
OG0000044	PY17X_0949801.1-p1	PIR protein	N67_002136, N67_002584, N67_003050, N67_003289, N67_003354, N67_003362, N67_003557, N67_004167, N67_005217, N67_005218, N67_005220, N67_005222, N67_005374, N67_005380	Plasmodium variant antigen protein Cir/Yir/Bir|yir-bir-cir_Pla: yir/bir/cir-family of variant antigens	PYYM_0040700.1-p1	YIR protein
OG0000045			N67_000885, N67_001025, N67_001407, N67_002137, N67_002153, N67_002158, N67_002428, N67_002569, N67_002781, N67_002944, N67_002956, N67_003274, N67_003350, N67_003489, N67_003553, N67_004891	Plasmodium variant antigen protein Cir/Yir/Bir|yir-bir-cir_Pla: yir/bir/cir-family of variant antigens
OG0000046	PY17X_0100045.1-p1, PY17X_0100700.1-p1, PY17X_0500071.1-p1, PY17X_0500300.1-p1, PY17X_0900091.1-p1, PY17X_1000055.1-p1, PY17X_1000087.1-p1, PY17X_1047401.1-p1, PY17X_1300203.1-p1, PY17X_1300385.1-p1, PY17X_1469801.1-p1	PIR protein			PYYM_0014900.1-p1, PYYM_0031200.1-p1, PYYM_0500200.1-p1, PYYM_1400100.1-p1	YIR protein
OG0000047	PY17X_0100600.1-p1, PY17X_0500700.1-p1, PY17X_0843901.1-p1, PY17X_1049701.1-p1, PY17X_1200043.1-p1	PIR protein			PYYM_0001300.1-p1, PYYM_0004500.1-p1, PYYM_0007700.1-p1, PYYM_0013700.1-p1, PYYM_0013800.1-p1, PYYM_0014800.1-p1, PYYM_0023000.1-p1, PYYM_0500600.1-p1, PYYM_0600300.1-p1, PYYM_1100400.1-p1	YIR protein|YIR protein, pseudogene
OG0000048	PY17X_0201800.1-p1, PY17X_1100600.1-p1	fam-a protein	N67_000219, N67_001426, N67_002442, N67_002968, N67_003559, N67_003749, N67_003777, N67_003778, N67_005226, N67_005349	PYST-A: Plasmodium yoelii subtelomeric family PYST-A	PYYM_0003200.1-p1, PYYM_0203400.1-p1, PYYM_1101700.1-p1	fam-a protein
OG0000049	PY17X_0601600.1-p1, PY17X_0801600.1-p1, PY17X_0802800.1-p1, PY17X_1001800.1-p1, PY17X_1201900.1-p1	conserved Plasmodium protein, unknown function	N67_000860, N67_001374, N67_001385, N67_001889, N67_002556	GRAM domain	PYYM_0600600.1-p1, PYYM_0801500.1-p1, PYYM_0802700.1-p1, PYYM_1001800.1-p1, PYYM_1201300.1-p1	conserved rodent malaria protein, unknown function|conserved Plasmodium protein, unknown function
OG0000050	PY17X_0117400.1-p1, PY17X_0400005.1-p1, PY17X_0500191.1-p1, PY17X_0627601.1-p1, PY17X_0900071.1-p1, PY17X_1045600.1-p1, PY17X_1100095.1-p1, PY17X_1200013.1-p1, PY17X_1200027.1-p1	PIR protein	N67_002804	Plasmodium variant antigen protein Cir/Yir/Bir	PYYM_0003500.1-p1, PYYM_0011000.1-p1, PYYM_0026100.1-p1, PYYM_0030000.1-p1	YIR protein
OG0000051	PY17X_0200061.1-p1, PY17X_0400031.1-p1, PY17X_0528201.1-p1, PY17X_0845101.1-p1, PY17X_1000075.1-p1, PY17X_1150200.1-p1	PIR protein	N67_001028, N67_002142, N67_002779	yir-bir-cir_Pla: yir/bir/cir-family of variant antigens|Plasmodium variant antigen protein Cir/Yir/Bir	PYYM_0006300.1-p1, PYYM_0012900.1-p1, PYYM_0018600.1-p1, PYYM_0027900.1-p1, PYYM_0028600.1-p1	YIR protein
OG0000052	PY17X_0200571.1-p1, PY17X_0217500.1-p1, PY17X_0300081.1-p1, PY17X_0422101.1-p1, PY17X_0700097.1-p1, PY17X_0842101.1-p1, PY17X_1467900.1-p1	conserved rodent malaria protein, unknown function	N67_001598, N67_002060, N67_002693, N67_003268, N67_004037		PYYM_0300300.1-p1, PYYM_0422000.1-p1	conserved rodent malaria protein, unknown function
OG0000053	PY17X_0217300.1-p1, PY17X_1148400.1-p1, PY17X_1202200.1-p1, PY17X_1301900.1-p1	PIR protein	N67_000213, N67_000868, N67_001016, N67_002040, N67_002554, N67_002697, N67_003054, N67_004140, N67_004506, N67_004886	Plasmodium variant antigen protein Cir/Yir/Bir
OG0000054	PY17X_0319200.1-p1, PY17X_0700005.1-p1, PY17X_0800200.1-p1, PY17X_0845001.1-p1, PY17X_1100053.1-p1, PY17X_1374400.1-p1, PY17X_1400055.1-p1	PIR protein	N67_002070, N67_002141, N67_003348, N67_004158	Plasmodium variant antigen protein Cir/Yir/Bir|yir-bir-cir_Pla: yir/bir/cir-family of variant antigens	PYYM_0029100.1-p1, PYYM_0041600.1-p1, PYYM_0319100.1-p1	YIR protein
OG0000055	PY17X_0321101.1-p1, PY17X_1100057.1-p1	PIR protein	N67_001037, N67_001620, N67_003062, N67_003363, N67_003488, N67_003490, N67_005039, N67_005215, N67_005224, N67_005302, N67_005342	yir-bir-cir_Pla: yir/bir/cir-family of variant antigens|Plasmodium variant antigen protein Cir/Yir/Bir	PYYM_0029800.1-p1	YIR protein
OG0000056	PY17X_0401500.1-p1, PY17X_0900031.1-p1, PY17X_1000023.1-p1, PY17X_1050801.1-p1, PY17X_1100017.1-p1, PY17X_1300301.1-p1, PY17X_1400023.1-p1	fam-a protein	N67_002130, N67_002165, N67_002423, N67_002681, N67_002825, N67_002965	Acidic phosphoprotein precursor PCEMA1|PYST-A: Plasmodium yoelii subtelomeric family PYST-A	PYYM_0401700.1-p1	fam-a protein
OG0000057	PY17X_0500500.1-p1, PY17X_0700037.1-p1, PY17X_1100089.1-p1, PY17X_1300153.1-p1, PY17X_1300161.1-p1, PY17X_1400075.1-p1, PY17X_1400085.1-p1, PY17X_1400089.1-p1	PIR protein			PYYM_0030200.1-p1, PYYM_0047500.1-p1, PYYM_0500400.1-p1, PYYM_1401300.1-p1, PYYM_1401700.1-p1, PYYM_1401800.1-p1	YIR protein
OG0000058	PY17X_1330900.1-p1, PY17X_1331200.1-p1, PY17X_1331400.1-p1, PY17X_1331900.1-p1, PY17X_1332000.1-p1	fam-a protein	N67_001535, N67_001536, N67_001538, N67_001539	PYST-A: Plasmodium yoelii subtelomeric family PYST-A	PYYM_1327900.1-p1, PYYM_1328200.1-p1, PYYM_1328400.1-p1, PYYM_1328900.1-p1, PYYM_1329000.1-p1	fam-a protein
OG0000059	PY17X_0100009.1-p1, PY17X_0200751.1-p1, PY17X_0847601.1-p1, PY17X_0900085.1-p1, PY17X_1300451.1-p1	PIR protein	N67_000883, N67_001055, N67_002783, N67_002787, N67_002959, N67_003561	yir-bir-cir_Pla: yir/bir/cir-family of variant antigens|Plasmodium variant antigen protein Cir/Yir/Bir	PYYM_0022700.1-p1, PYYM_0201500.1-p1	YIR protein
OG0000060	PY17X_0118401.1-p1, PY17X_0900800.1-p1, PY17X_0949701.1-p1, PY17X_1400800.1-p1, PY17X_1469000.1-p1	PIR protein	N67_002784, N67_002791, N67_003065	yir-bir-cir_Pla: yir/bir/cir-family of variant antigens	PYYM_0040800.1-p1, PYYM_0042500.1-p1, PYYM_0044600.1-p1, PYYM_0900300.1-p1, PYYM_1402800.1-p1	YIR protein
OG0000061	PY17X_0219301.1-p1, PY17X_0527901.1-p1, PY17X_0700043.1-p1, PY17X_1000097.1-p1, PY17X_1100037.1-p1, PY17X_1200037.1-p1, PY17X_1200151.1-p1, PY17X_1251900.1-p1, PY17X_1470401.1-p1, PY17X_1471101.1-p1	PIR protein			PYYM_0014100.1-p1, PYYM_0039500.1-p1, PYYM_0800100.1-p1	YIR protein
OG0000062	PY17X_0222701.1-p1, PY17X_0600061.1-p1, PY17X_0600231.1-p1, PY17X_0846301.1-p1, PY17X_1100011.1-p1, PY17X_1300280.1-p1, PY17X_1373200.1-p1, PY17X_1400011.1-p1	fam-b protein	N67_000220, N67_000870, N67_001018	Protein of unknown function (DUF2031)|PYST-B: Plasmodium yoelii subtelomeric family PYST-B	PYYM_0025300.1-p1, PYYM_0218500.1-p1	fam-b protein
OG0000063	PY17X_0323001.1-p1, PY17X_0500007.1-p1, PY17X_0847101.1-p1, PY17X_0900003.1-p1, PY17X_0951901.1-p1, PY17X_1000003.1-p1, PY17X_1300021.1-p1, PY17X_1473801.1-p1	fam-a protein	N67_001032, N67_004882, N67_005229, N67_005275	Acidic phosphoprotein precursor PCEMA1|PYST-A: Plasmodium yoelii subtelomeric family PYST-A	PYYM_0008900.1-p1	fam-a protein
OG0000064	PY17X_0500051.1-p1, PY17X_0600121.1-p1, PY17X_0600341.1-p1, PY17X_0700021.1-p1, PY17X_0845701.1-p1, PY17X_0900043.1-p1, PY17X_0951201.1-p1, PY17X_1050601.1-p1, PY17X_1100023.1-p1, PY17X_1300091.1-p1, PY17X_1300321.1-p1, PY17X_1400031.1-p1, PY17X_1473001.1-p1	PIR protein
OG0000065	PY17X_0700029.1-p1, PY17X_1472001.1-p1	PIR protein	N67_000228, N67_001416, N67_001908, N67_002162, N67_002426, N67_002822, N67_003286, N67_003339, N67_003556, N67_003760, N67_003768	yir-bir-cir_Pla: yir/bir/cir-family of variant antigens|Plasmodium variant antigen protein Cir/Yir/Bir|PYST-D: Plasmodium yoelii subtelomeric family PYST-D
OG0000066	PY17X_0900065.1-p1, PY17X_1469701.1-p1	PIR protein	N67_001029, N67_001393, N67_002132, N67_002425, N67_002564, N67_002963, N67_003288, N67_003356, N67_003769, N67_004169, N67_005355	yir-bir-cir_Pla: yir/bir/cir-family of variant antigens|Plasmodium variant antigen protein Cir/Yir/Bir
OG0000067	PY17X_1050301.1-p1, PY17X_1200057.1-p1	PIR protein	N67_001621, N67_004026, N67_004027, N67_005216, N67_005219, N67_005221, N67_005223, N67_005368, N67_005377	Plasmodium variant antigen protein Cir/Yir/Bir|yir-bir-cir_Pla: yir/bir/cir-family of variant antigens	PYYM_0042400.1-p1, PYYM_1100800.1-p1	YIR protein
OG0000068	PY17X_1101400.1-p1, PY17X_1148300.1-p1, PY17X_1202300.1-p1, PY17X_1302000.1-p1	PIR protein	N67_002039, N67_002433, N67_002553, N67_003275, N67_003743, N67_004139	yir-bir-cir_Pla: yir/bir/cir-family of variant antigens|Plasmodium variant antigen protein Cir/Yir/Bir	PYYM_1102500.1-p1, PYYM_1149300.1-p1, PYYM_1201700.1-p1	YIR protein
OG0000069			N67_000239, N67_000257, N67_001419, N67_002424, N67_002590, N67_002824, N67_002964, N67_003278, N67_003341, N67_003357, N67_003754, N67_003770	yir-bir-cir_Pla: yir/bir/cir-family of variant antigens|Plasmodium variant antigen protein Cir/Yir/Bir	PYYM_0036400.1-p1	YIR protein
OG0000070					PYYM_0002200.1-p1, PYYM_0005400.1-p1, PYYM_0016700.1-p1, PYYM_0020800.1-p1, PYYM_0021900.1-p1, PYYM_0023200.1-p1, PYYM_0026500.1-p1, PYYM_0029900.1-p1, PYYM_0032200.1-p1, PYYM_0037800.1-p1, PYYM_0043200.1-p1, PYYM_0047900.1-p1, PYYM_1400700.1-p1	YIR protein
OG0000071	PY17X_0100005.1-p1, PY17X_0401100.1-p1, PY17X_0800121.1-p1, PY17X_0800500.1-p1, PY17X_0847701.1-p1	PIR protein, pseudogene|PIR protein	N67_000882, N67_001905, N67_002581	yir-bir-cir_Pla: yir/bir/cir-family of variant antigens|Plasmodium variant antigen protein Cir/Yir/Bir	PYYM_0013400.1-p1, PYYM_0201400.1-p1, PYYM_0401300.1-p1, PYYM_0800400.1-p1	YIR protein
OG0000072	PY17X_0101221.1-p1, PY17X_0317300.1-p1, PY17X_0421700.1-p1, PY17X_0501400.1-p1, PY17X_0501900.1-p1, PY17X_0526500.1-p1, PY17X_0602900.1-p1, PY17X_0902300.1-p1, PY17X_1249900.1-p1, PY17X_1302700.1-p1, PY17X_1303500.1-p1, PY17X_1468100.1-p1	reticulocyte binding protein, putative
OG0000073	PY17X_0200481.1-p1, PY17X_0846701.1-p1, PY17X_1000900.1-p1, PY17X_1100003.1-p1	PIR protein			PYYM_0020000.1-p1, PYYM_0317900.1-p1, PYYM_0600900.1-p1, PYYM_0724300.1-p1, PYYM_0724400.1-p1, PYYM_1000900.1-p1, PYYM_1149400.1-p1, PYYM_1201600.1-p1	YIR protein
OG0000074	PY17X_0201001.1-p1, PY17X_0423001.1-p1, PY17X_0843101.1-p1, PY17X_0900093.1-p1, PY17X_1000059.1-p1, PY17X_1200111.1-p1	PIR protein	N67_000233, N67_002806, N67_003474	yir-bir-cir_Pla: yir/bir/cir-family of variant antigens|Plasmodium variant antigen protein Cir/Yir/Bir	PYYM_0012400.1-p1, PYYM_0045200.1-p1, PYYM_0202600.1-p1	YIR protein
OG0000075	PY17X_0218801.1-p1, PY17X_0402100.1-p1, PY17X_0527000.1-p1, PY17X_1149900.1-p1, PY17X_1373800.1-p1	PIR protein	N67_001396, N67_002126, N67_003068	Plasmodium variant antigen protein Cir/Yir/Bir|yir-bir-cir_Pla: yir/bir/cir-family of variant antigens	PYYM_0006600.1-p1, PYYM_0014600.1-p1, PYYM_0402300.1-p1, PYYM_0526100.1-p1	YIR protein
OG0000076	PY17X_0220801.1-p1, PY17X_0841400.1-p1, PY17X_1044400.1-p1	PIR protein|PIR protein, pseudogene	N67_002152, N67_002559, N67_003563, N67_003765, N67_003767, N67_005156	yir-bir-cir_Pla: yir/bir/cir-family of variant antigens|Plasmodium variant antigen protein Cir/Yir/Bir	PYYM_0034000.1-p1, PYYM_0841100.1-p1, PYYM_1044000.1-p1	YIR protein|YIR protein, pseudogene
OG0000077	PY17X_0220901.1-p1, PY17X_0322101.1-p1, PY17X_0400035.1-p1, PY17X_0400065.1-p1, PY17X_0947901.1-p1	PIR protein	N67_000237, N67_001021, N67_004164, N67_005352	yir-bir-cir_Pla: yir/bir/cir-family of variant antigens|Plasmodium variant antigen protein Cir/Yir/Bir	PYYM_0038200.1-p1, PYYM_0044100.1-p1, PYYM_1100100.1-p1	YIR protein
OG0000078	PY17X_0222301.1-p1, PY17X_0949201.1-p1, PY17X_0952201.1-p1, PY17X_1300133.1-p1	PIR protein	N67_002430, N67_002683, N67_002774, N67_002823, N67_003364	yir-bir-cir_Pla: yir/bir/cir-family of variant antigens|Plasmodium variant antigen protein Cir/Yir/Bir	PYYM_0005000.1-p1, PYYM_0044900.1-p1, PYYM_1101000.1-p1	YIR protein
OG0000079	PY17X_0305400.1-p1, PY17X_0305500.1-p1, PY17X_0305600.1-p1, PY17X_0305700.1-p1	serine repeat antigen 4|serine repeat antigen 3|serine repeat antigen 2|serine repeat antigen 1	N67_004834, N67_004835, N67_004836, N67_004837	Papain family cysteine protease	PYYM_0305700.1-p1, PYYM_0305800.1-p1, PYYM_0305900.1-p1, PYYM_0306000.1-p1	serine repeat antigen 4|serine repeat antigen 3|serine repeat antigen 2|serine repeat antigen 1
OG0000080	PY17X_0400300.1-p1, PY17X_1044600.1-p1, PY17X_1400500.1-p1, PY17X_1401000.1-p1	PIR protein	N67_002794, N67_002953, N67_004889	yir-bir-cir_Pla: yir/bir/cir-family of variant antigens|Plasmodium variant antigen protein Cir/Yir/Bir	PYYM_0400500.1-p1, PYYM_0900200.1-p1, PYYM_1044200.1-p1, PYYM_1402500.1-p1, PYYM_1403000.1-p1	YIR protein
OG0000081	PY17X_0723300.1-p1, PY17X_0842601.1-p1	PIR protein|PIR protein, pseudogene	N67_002131, N67_002259, N67_002261, N67_002688, N67_002955, N67_003281, N67_003552, N67_005044	yir-bir-cir_Pla: yir/bir/cir-family of variant antigens|Plasmodium variant antigen protein Cir/Yir/Bir	PYYM_0034400.1-p1, PYYM_0723300.1-p1	YIR protein, pseudogene|YIR protein
OG0000082	PY17X_0948301.1-p1	PIR protein	N67_000230, N67_000876, N67_000889, N67_001050, N67_001400, N67_002950, N67_002958, N67_003061, N67_003279, N67_003335	yir-bir-cir_Pla: yir/bir/cir-family of variant antigens|Plasmodium variant antigen protein Cir/Yir/Bir	PYYM_0011800.1-p1	YIR protein
OG0000083	PY17X_1400057.1-p1	PIR protein	N67_000232, N67_001403, N67_002139, N67_002144, N67_002585, N67_002782, N67_003471, N67_003764, N67_003766, N67_004890	Plasmodium variant antigen protein Cir/Yir/Bir|yir-bir-cir_Pla: yir/bir/cir-family of variant antigens	PYYM_1400800.1-p1	YIR protein
OG0000084			N67_001011, N67_001594, N67_001879, N67_002024, N67_002025, N67_002032, N67_002772, N67_002932, N67_002938, N67_003071, N67_004709, N67_004899	235kDa-fam: rhoptry protein|Rh5 coiled-coil domain|Nucleotide-Binding Domain 94 of RH
OG0000085			N67_001424, N67_002166, N67_002422, N67_002594, N67_002680, N67_002966, N67_003359, N67_003775, N67_005312, N67_005313	Plasmodium variant antigen protein Cir/Yir/Bir|yir-bir-cir_Pla: yir/bir/cir-family of variant antigens	PYYM_0015500.1-p1, PYYM_0035000.1-p1	YIR protein
OG0000086	PY17X_0100033.1-p1, PY17X_0223001.1-p1, PY17X_0500117.1-p1, PY17X_0700041.1-p1, PY17X_1200017.1-p1, PY17X_1200033.1-p1, PY17X_1300343.1-p1, PY17X_1300363.1-p1	PIR protein			PYYM_0010900.1-p1, PYYM_0012000.1-p1, PYYM_0047300.1-p1	YIR protein
OG0000087	PY17X_0200211.1-p1, PY17X_0220701.1-p1, PY17X_0600700.1-p1, PY17X_0800800.1-p1, PY17X_0844801.1-p1	PIR protein	N67_002053	yir-bir-cir_Pla: yir/bir/cir-family of variant antigens	PYYM_0009900.1-p1, PYYM_0031900.1-p1, PYYM_0034100.1-p1, PYYM_0048800.1-p1, PYYM_0800700.1-p1	YIR protein
OG0000088	PY17X_0219201.1-p1, PY17X_0320601.1-p1, PY17X_0527600.1-p1, PY17X_0601000.1-p1, PY17X_0842801.1-p1	PIR protein	N67_002574	yir-bir-cir_Pla: yir/bir/cir-family of variant antigens	PYYM_0009500.1-p1, PYYM_0014200.1-p1, PYYM_0021700.1-p1, PYYM_0034600.1-p1, PYYM_0400200.1-p1	YIR protein
OG0000089	PY17X_0322801.1-p1, PY17X_0500021.1-p1, PY17X_0846801.1-p1, PY17X_0900007.1-p1, PY17X_0951601.1-p1, PY17X_1000011.1-p1, PY17X_1051101.1-p1, PY17X_1300035.1-p1, PY17X_1473601.1-p1	fam-b protein			PYYM_0008600.1-p1, PYYM_0036000.1-p1	fam-b protein
OG0000090	PY17X_0500041.1-p1, PY17X_0600101.1-p1, PY17X_0600301.1-p1, PY17X_0700017.1-p1, PY17X_0845901.1-p1, PY17X_0900035.1-p1, PY17X_1000025.1-p1, PY17X_1100019.1-p1, PY17X_1300307.1-p1, PY17X_1400015.1-p1, PY17X_1473201.1-p1	fam-a protein
OG0000091	PY17X_1048801.1-p1, PY17X_1100100.1-p1	PIR protein	N67_001022, N67_001417, N67_001909, N67_002431, N67_003284, N67_003287, N67_003747	yir-bir-cir_Pla: yir/bir/cir-family of variant antigens|Plasmodium variant antigen protein Cir/Yir/Bir	PYYM_0026900.1-p1, PYYM_1101100.1-p1	YIR protein
OG0000092			N67_000210, N67_000248, N67_001596, N67_001601, N67_001886, N67_002064, N67_002690, N67_003272, N67_004034, N67_004047, N67_004703	Plasmodium variant antigen protein Cir/Yir/Bir
OG0000093					PYYM_0019500.1-p1, PYYM_0100400.1-p1, PYYM_0317200.1-p1, PYYM_0421700.1-p1, PYYM_0501300.1-p1, PYYM_0525600.1-p1, PYYM_0601900.1-p1, PYYM_0901800.1-p1, PYYM_1000100.1-p1, PYYM_1000500.1-p1, PYYM_1300600.1-p1	reticulocyte binding protein|reticulocyte binding protein, putative
OG0000094	PY17X_0100053.1-p1, PY17X_0218701.1-p1, PY17X_0527801.1-p1, PY17X_1046100.1-p1, PY17X_1200093.1-p1	PIR protein	N67_005038	yir-bir-cir_Pla: yir/bir/cir-family of variant antigens	PYYM_0004000.1-p1, PYYM_0027400.1-p1, PYYM_0039400.1-p1, PYYM_0043700.1-p1	YIR protein
OG0000095	PY17X_0100091.1-p1, PY17X_0100500.1-p1, PY17X_0320501.1-p1, PY17X_0400095.1-p1, PY17X_0527100.1-p1, PY17X_1200200.1-p1, PY17X_1300259.1-p1, PY17X_1300421.1-p1, PY17X_1468400.1-p1	PIR protein|PIR protein, pseudogene			PYYM_0000300.1-p1	YIR protein
OG0000096	PY17X_0200631.1-p1, PY17X_0300100.1-p1, PY17X_0300200.1-p1, PY17X_0842000.1-p1, PY17X_1101100.1-p1	PIR protein			PYYM_0024300.1-p1, PYYM_0300400.1-p1, PYYM_0300500.1-p1, PYYM_0841700.1-p1, PYYM_1102200.1-p1	YIR protein
OG0000097	PY17X_0322901.1-p1, PY17X_0500011.1-p1, PY17X_0600221.1-p1, PY17X_0700015.1-p1, PY17X_0900005.1-p1, PY17X_0951801.1-p1, PY17X_1100009.1-p1, PY17X_1300273.1-p1, PY17X_1473701.1-p1	fam-a protein|fam-a protein, pseudogene			PYYM_0025200.1-p1	fam-a protein
OG0000098	PY17X_0402600.1-p1, PY17X_0402800.1-p1, PY17X_1401600.1-p1	PIR protein	N67_002120, N67_002122, N67_002260, N67_005153	Plasmodium variant antigen protein Cir/Yir/Bir|yir-bir-cir_Pla: yir/bir/cir-family of variant antigens	PYYM_0402800.1-p1, PYYM_0403000.1-p1, PYYM_1403600.1-p1	YIR protein
OG0000099	PY17X_0500037.1-p1, PY17X_0600091.1-p1, PY17X_0600281.1-p1, PY17X_0846001.1-p1, PY17X_1473301.1-p1	fam-a protein	N67_000240, N67_001420, N67_003358, N67_003771	Acidic phosphoprotein precursor PCEMA1	PYYM_0015200.1-p1	fam-a protein
OG0000100	PY17X_0840500.1-p1, PY17X_0840600.1-p1, PY17X_1303600.1-p1	PIR protein	N67_004846, N67_004847, N67_004848, N67_004849	yir-bir-cir_Pla: yir/bir/cir-family of variant antigens|Plasmodium variant antigen protein Cir/Yir/Bir	PYYM_0840200.1-p1, PYYM_0840300.1-p1, PYYM_1300700.1-p1	YIR protein
OG0000101			N67_000242, N67_000260, N67_001423, N67_002593, N67_002828, N67_003755, N67_003774, N67_005289, N67_005311, N67_005315	PYST-A: Plasmodium yoelii subtelomeric family PYST-A|Acidic phosphoprotein precursor PCEMA1
OG0000102			N67_000238, N67_001054, N67_001413, N67_001418, N67_002439, N67_002788, N67_003277, N67_003340, N67_005339, N67_005375	yir-bir-cir_Pla: yir/bir/cir-family of variant antigens|Plasmodium variant antigen protein Cir/Yir/Bir
OG0000103	PY17X_0101100.1-p1, PY17X_1148800.1-p1, PY17X_1469300.1-p1	PIR protein	N67_001901, N67_004143, N67_004147	Plasmodium variant antigen protein Cir/Yir/Bir	PYYM_0042100.1-p1, PYYM_0100200.1-p1, PYYM_1149800.1-p1	YIR protein
OG0000104	PY17X_0219001.1-p1, PY17X_1000200.1-p1	PIR protein	N67_000254, N67_001056, N67_002161, N67_002427, N67_003063, N67_003066, N67_005036	yir-bir-cir_Pla: yir/bir/cir-family of variant antigens|Plasmodium variant antigen protein Cir/Yir/Bir
OG0000105	PY17X_0900055.1-p1, PY17X_0900089.1-p1, PY17X_1000051.1-p1, PY17X_1100033.1-p1	PIR protein	N67_001391, N67_002684, N67_003355, N67_004168	Plasmodium variant antigen protein Cir/Yir/Bir|yir-bir-cir_Pla: yir/bir/cir-family of variant antigens	PYYM_0001900.1-p1	YIR protein
OG0000106	PY17X_1044700.1-p1, PY17X_1148100.1-p1, PY17X_1471701.1-p1	PIR protein	N67_005042, N67_005298, N67_005299	yir-bir-cir_Pla: yir/bir/cir-family of variant antigens	PYYM_0025800.1-p1, PYYM_1044300.1-p1, PYYM_1149100.1-p1	YIR protein
OG0000107	PY17X_1047901.1-p1, PY17X_1302800.1-p1	fam-c protein	N67_001395, N67_002155, N67_002812, N67_003344, N67_003353, N67_004166	Plasmodium yoelii subtelomeric region (PYST-C1)|PYST-C2: Plasmodium yoelii subtelomeric domain PYST-C2|PYST-C1: Plasmodium yoelii subtelomeric domain PYST-C1	PYYM_0017600.1-p1	fam-c protein
OG0000108			N67_001613, N67_002969, N67_003053, N67_004885, N67_005227, N67_005277, N67_005278, N67_005286, N67_005350	PYST-B: Plasmodium yoelii subtelomeric family PYST-B|Protein of unknown function (DUF2031)
OG0000109	PY17X_0100069.1-p1, PY17X_0844601.1-p1, PY17X_1045900.1-p1, PY17X_1251700.1-p1, PY17X_1470901.1-p1	PIR protein	N67_001907, N67_002575	Plasmodium variant antigen protein Cir/Yir/Bir	PYYM_0200300.1-p1	YIR protein
OG0000110	PY17X_0100095.1-p1, PY17X_0400200.1-p1, PY17X_0528001.1-p1	PIR protein	N67_002156, N67_002589, N67_005033	yir-bir-cir_Pla: yir/bir/cir-family of variant antigens	PYYM_0018400.1-p1, PYYM_0400400.1-p1	YIR protein
OG0000111	PY17X_0101000.1-p1, PY17X_0900600.1-p1, PY17X_0901600.1-p1, PY17X_1149800.1-p1	fam-a protein	N67_002773	Acidic phosphoprotein precursor PCEMA1	PYYM_0100100.1-p1, PYYM_0900100.1-p1, PYYM_0901100.1-p1	fam-a protein
OG0000112	PY17X_0114300.1-p1, PY17X_0202800.1-p1, PY17X_1249700.1-p1	PIR protein, pseudogene	N67_003450, N67_003451		PYYM_0016200.1-p1, PYYM_0113700.1-p1, PYYM_0204350.1-p1	YIR protein, pseudogene
OG0000113	PY17X_0117100.1-p1, PY17X_0300700.1-p1, PY17X_1400083.1-p1	PIR protein	N67_001891, N67_002802	Plasmodium variant antigen protein Cir/Yir/Bir	PYYM_0200600.1-p1, PYYM_0301000.1-p1, PYYM_1401600.1-p1	YIR protein
OG0000114	PY17X_0118801.1-p1, PY17X_0500057.1-p1, PY17X_0600131.1-p1, PY17X_0800041.1-p1, PY17X_1100025.1-p1, PY17X_1201100.1-p1, PY17X_1300097.1-p1	fam-a protein			PYYM_1200500.1-p1	fam-a protein
OG0000115	PY17X_0202000.1-p1, PY17X_0900200.1-p1, PY17X_0949501.1-p1	PIR protein	N67_001058, N67_004162	yir-bir-cir_Pla: yir/bir/cir-family of variant antigens|Plasmodium variant antigen protein Cir/Yir/Bir	PYYM_0012700.1-p1, PYYM_0028800.1-p1, PYYM_0203600.1-p1	YIR protein
OG0000116	PY17X_0220401.1-p1, PY17X_0700049.1-p1, PY17X_1149500.1-p1	PIR protein	N67_001608, N67_004150	yir-bir-cir_Pla: yir/bir/cir-family of variant antigens	PYYM_0007000.1-p1, PYYM_0017300.1-p1, PYYM_0040200.1-p1	YIR protein
OG0000117	PY17X_0318800.1-p1, PY17X_1301500.1-p1, PY17X_1374500.1-p1	PIR protein	N67_000884, N67_002138, N67_002807, N67_005043	Plasmodium variant antigen protein Cir/Yir/Bir|yir-bir-cir_Pla: yir/bir/cir-family of variant antigens	PYYM_0318700.1-p1	YIR protein
OG0000118	PY17X_0320101.1-p1, PY17X_0723700.1-p1, PY17X_0843601.1-p1, PY17X_1045200.1-p1	PIR protein			PYYM_0022300.1-p1, PYYM_0043800.1-p1, PYYM_0723700.1-p1, PYYM_1044800.1-p1	YIR protein
OG0000119	PY17X_0400039.1-p1, PY17X_0500081.1-p1, PY17X_1048401.1-p1, PY17X_1100085.1-p1, PY17X_1301100.1-p1	PIR protein			PYYM_0018100.1-p1, PYYM_1100200.1-p1, PYYM_1400300.1-p1	YIR protein
OG0000120	PY17X_0400055.1-p1, PY17X_0500137.1-p1, PY17X_0700059.1-p1, PY17X_1200053.1-p1, PY17X_1252101.1-p1	fam-a protein	N67_002134	PYST-A: Plasmodium yoelii subtelomeric family PYST-A	PYYM_0019200.1-p1, PYYM_1100700.1-p1	fam-a protein
OG0000121	PY17X_0400097.1-p1, PY17X_0949601.1-p1, PY17X_1200300.1-p1	PIR protein	N67_000231, N67_001394, N67_001410	Plasmodium variant antigen protein Cir/Yir/Bir|yir-bir-cir_Pla: yir/bir/cir-family of variant antigens	PYYM_0000400.1-p1, PYYM_0028700.1-p1	YIR protein
OG0000122	PY17X_0500600.1-p1, PY17X_0601800.1-p1, PY17X_1001200.1-p1	PIR protein|PIR protein, pseudogene	N67_000865, N67_001887	Plasmodium variant antigen protein Cir/Yir/Bir|yir-bir-cir_Pla: yir/bir/cir-family of variant antigens	PYYM_0500500.1-p1, PYYM_0600800.1-p1, PYYM_1001200.1-p1	YIR protein|YIR protein, pseudogene
OG0000123	PY17X_0526600.1-p1, PY17X_0700700.1-p1, PY17X_0841100.1-p1	fam-a protein	N67_001012, N67_004045	PYST-A: Plasmodium yoelii subtelomeric family PYST-A	PYYM_0525700.1-p1, PYYM_0700400.1-p1, PYYM_0840800.1-p1	fam-a protein
OG0000124	PY17X_0712100.1-p1, PY17X_0822200.1-p1, PY17X_0915900.1-p1	heat shock protein 70, putative|endoplasmic reticulum chaperone BiP, putative	N67_000308, N67_003647	prok_dnaK: chaperone protein DnaK|Hsp70 protein	PYYM_0712000.1-p1, PYYM_0821900.1-p1, PYYM_0915400.1-p1	heat shock protein, putative|heat shock protein 70, putative
OG0000125	PY17X_0846101.1-p1, PY17X_0900027.1-p1, PY17X_0951401.1-p1, PY17X_1050901.1-p1, PY17X_1100015.1-p1, PY17X_1300077.1-p1, PY17X_1300293.1-p1, PY17X_1473401.1-p1	PIR protein
OG0000126	PY17X_0901300.1-p1	fam-b protein	N67_001038, N67_003293, N67_003367, N67_003491, N67_005338, N67_005343	PYST-B: Plasmodium yoelii subtelomeric family PYST-B|Protein of unknown function (DUF2031)	PYYM_0900800.1-p1	fam-b protein
OG0000127	PY17X_0901500.1-p1, PY17X_1302600.1-p1, PY17X_1468200.1-p1	PIR protein	N67_001392, N67_002033, N67_002586	yir-bir-cir_Pla: yir/bir/cir-family of variant antigens|Plasmodium variant antigen protein Cir/Yir/Bir	PYYM_0019600.1-p1, PYYM_0901000.1-p1	YIR protein
OG0000128	PY17X_0902100.1-p1, PY17X_1149600.1-p1	PIR protein	N67_000871, N67_002578, N67_004151, N67_004896	Plasmodium variant antigen protein Cir/Yir/Bir|yir-bir-cir_Pla: yir/bir/cir-family of variant antigens	PYYM_0006900.1-p1, PYYM_0901600.1-p1	YIR protein
OG0000129	PY17X_1043100.1-p1	PIR protein	N67_001618, N67_003570, N67_004165, N67_004798, N67_005336, N67_005364	Plasmodium variant antigen protein Cir/Yir/Bir|yir-bir-cir_Pla: yir/bir/cir-family of variant antigens	PYYM_1042700.1-p1	YIR protein
OG0000130	PY17X_1300027.1-p1	fam-a protein	N67_001031, N67_001615, N67_003051, N67_003361, N67_005280, N67_005284	PYST-A: Plasmodium yoelii subtelomeric family PYST-A|Acidic phosphoprotein precursor PCEMA1	PYYM_0024900.1-p1	fam-a protein
OG0000131	PY17X_1374200.1-p1	PIR protein	N67_000216, N67_001892, N67_002443, N67_005041, N67_005297, N67_005300, N67_005304	yir-bir-cir_Pla: yir/bir/cir-family of variant antigens|Plasmodium variant antigen protein Cir/Yir/Bir
OG0000132					PYYM_0001700.1-p1, PYYM_0010700.1-p1, PYYM_0023300.1-p1, PYYM_0024200.1-p1, PYYM_0029500.1-p1, PYYM_0038600.1-p1, PYYM_0041400.1-p1, PYYM_0724100.1-p1	YIR protein
OG0000133	PY17X_0115951.1-p1, PY17X_0501800.1-p1, PY17X_1203000.1-p1	fam-a protein	N67_002448, N67_002546, N67_002933	PYST-A: Plasmodium yoelii subtelomeric family PYST-A	PYYM_1202400.1-p1	fam-a protein
OG0000134	PY17X_0116000.1-p1, PY17X_0626900.1-p1	fam-a protein	N67_002435, N67_003468	Acidic phosphoprotein precursor PCEMA1	PYYM_0115500.1-p1, PYYM_0625900.1-p1, PYYM_0840900.1-p1	fam-a protein
OG0000135	PY17X_0117200.1-p1, PY17X_0700051.1-p1, PY17X_0900700.1-p1	PIR protein	N67_002580, N67_002946	yir-bir-cir_Pla: yir/bir/cir-family of variant antigens	PYYM_0040300.1-p1, PYYM_0200500.1-p1	YIR protein
OG0000136	PY17X_0218401.1-p1, PY17X_0700031.1-p1, PY17X_0700073.1-p1, PY17X_0843701.1-p1	PIR protein, pseudogene|PIR protein			PYYM_0010500.1-p1, PYYM_0031400.1-p1, PYYM_1368700.1-p1	YIR protein
OG0000137	PY17X_0220501.1-p1, PY17X_0528101.1-p1	PIR protein	N67_001408, N67_002790, N67_002962	yir-bir-cir_Pla: yir/bir/cir-family of variant antigens|Plasmodium variant antigen protein Cir/Yir/Bir	PYYM_0018500.1-p1, PYYM_0034300.1-p1	YIR protein
OG0000138	PY17X_0221901.1-p1, PY17X_1047201.1-p1, PY17X_1300245.1-p1, PY17X_1300405.1-p1	PIR protein	N67_002577, N67_005045	Plasmodium variant antigen protein Cir/Yir/Bir	PYYM_0009700.1-p1	YIR protein
OG0000139	PY17X_0222001.1-p1, PY17X_1045700.1-p1, PY17X_1302500.1-p1	PIR protein	N67_000252, N67_002034	yir-bir-cir_Pla: yir/bir/cir-family of variant antigens|Plasmodium variant antigen protein Cir/Yir/Bir	PYYM_0003600.1-p1, PYYM_0004700.1-p1	YIR protein
OG0000140	PY17X_0319300.1-p1, PY17X_1000100.1-p1, PY17X_1400049.1-p1	PIR protein	N67_003337, N67_004154	Plasmodium variant antigen protein Cir/Yir/Bir|yir-bir-cir_Pla: yir/bir/cir-family of variant antigens	PYYM_0048400.1-p1, PYYM_0319200.1-p1	YIR protein
OG0000141	PY17X_0320701.1-p1, PY17X_0500087.1-p1, PY17X_0627300.1-p1	PIR protein			PYYM_0033200.1-p1, PYYM_0400100.1-p1, PYYM_0626300.1-p1, PYYM_1400400.1-p1	YIR protein
OG0000142	PY17X_0400051.1-p1, PY17X_0500131.1-p1, PY17X_0700057.1-p1, PY17X_1200047.1-p1	fam-b protein	N67_002135	PYST-B: Plasmodium yoelii subtelomeric family PYST-B	PYYM_0019300.1-p1, PYYM_1100600.1-p1	fam-b protein
OG0000143	PY17X_0723800.1-p1	PIR protein	N67_000206, N67_003285, N67_003336, N67_004502, N67_005149	Plasmodium variant antigen protein Cir/Yir/Bir|yir-bir-cir_Pla: yir/bir/cir-family of variant antigens	PYYM_0723800.1-p1	YIR protein
OG0000144	PY17X_0802500.1-p1, PY17X_1402000.1-p1	PIR protein|PIR protein, pseudogene	N67_001376, N67_003327, N67_005160	Plasmodium variant antigen protein Cir/Yir/Bir	PYYM_0802400.1-p1, PYYM_1404000.1-p1	YIR protein|YIR protein, pseudogene
OG0000145	PY17X_0844001.1-p1, PY17X_1149400.1-p1	PIR protein	N67_004149	yir-bir-cir_Pla: yir/bir/cir-family of variant antigens	PYYM_0004600.1-p1, PYYM_0007100.1-p1, PYYM_0023100.1-p1, PYYM_0025900.1-p1	YIR protein
OG0000146	PY17X_0951101.1-p1, PY17X_1300329.1-p1, PY17X_1373500.1-p1	fam-a protein	N67_000223, N67_000258, N67_002591	Acidic phosphoprotein precursor PCEMA1|PYST-A: Plasmodium yoelii subtelomeric family PYST-A	PYYM_0032700.1-p1	fam-a protein
OG0000147	PY17X_1401400.1-p1, PY17X_1401700.1-p1	PIR protein	N67_005151, N67_005154, N67_005159	Plasmodium variant antigen protein Cir/Yir/Bir|yir-bir-cir_Pla: yir/bir/cir-family of variant antigens	PYYM_1403400.1-p1, PYYM_1403700.1-p1	YIR protein
OG0000148			N67_001389, N67_001411, N67_001885, N67_002068, N67_002143, N67_002809, N67_004156	yir-bir-cir_Pla: yir/bir/cir-family of variant antigens|Plasmodium variant antigen protein Cir/Yir/Bir
OG0000149	PY17X_0101700.1-p1, PY17X_1001600.1-p1	fam-a protein	N67_000861, N67_002766	PYST-A: Plasmodium yoelii subtelomeric family PYST-A|Acidic phosphoprotein precursor PCEMA1	PYYM_0101100.1-p1, PYYM_1001600.1-p1	fam-a protein
OG0000150	PY17X_0101800.1-p1, PY17X_1001500.1-p1	Plasmodium exported protein, unknown function	N67_000862, N67_002765		PYYM_0101200.1-p1, PYYM_1001500.1-p1	Plasmodium exported protein, unknown function
OG0000151	PY17X_0110400.1-p1, PY17X_1118200.1-p1	histone H3, putative|histone H3 variant, putative	N67_002844, N67_004018	Core histone H2A/H2B/H3/H4	PYYM_0109800.1-p1, PYYM_1119100.1-p1	histone H3, putative|histone H3 variant, putative
OG0000152	PY17X_0116700.1-p1, PY17X_0422501.1-p1	PIR protein, fragment	N67_000249, N67_004033	yir-bir-cir_Pla: yir/bir/cir-family of variant antigens|Plasmodium variant antigen protein Cir/Yir/Bir	PYYM_0046800.1-p1, PYYM_0201000.1-p1	YIR protein, pseudogene|YIR protein, fragment
OG0000153	PY17X_0118501.1-p1, PY17X_0400079.1-p1, PY17X_0600800.1-p1	PIR protein	N67_001409	Plasmodium variant antigen protein Cir/Yir/Bir	PYYM_0031800.1-p1, PYYM_0044500.1-p1	YIR protein
OG0000154	PY17X_0200781.1-p1, PY17X_0500800.1-p1, PY17X_0900075.1-p1, PY17X_1374300.1-p1	PIR protein	N67_002805	yir-bir-cir_Pla: yir/bir/cir-family of variant antigens	PYYM_0500700.1-p1	YIR protein, pseudogene
OG0000155	PY17X_0220001.1-p1, PY17X_0222901.1-p1, PY17X_1373300.1-p1	fam-a protein	N67_000221	Acidic phosphoprotein precursor PCEMA1	PYYM_0010600.1-p1, PYYM_0038500.1-p1	fam-a protein
OG0000156	PY17X_0220301.1-p1, PY17X_1100077.1-p1, PY17X_1251300.1-p1, PY17X_1301600.1-p1, PY17X_1400045.1-p1	PIR protein			PYYM_0017400.1-p1	YIR protein
OG0000157	PY17X_0222601.1-p1, PY17X_0600071.1-p1, PY17X_0600241.1-p1, PY17X_0846201.1-p1, PY17X_1100013.1-p1, PY17X_1373100.1-p1	fam-a protein
OG0000158	PY17X_0300500.1-p1, PY17X_0722700.1-p1	PIR protein	N67_002266, N67_003331	Plasmodium variant antigen protein Cir/Yir/Bir	PYYM_0300800.1-p1, PYYM_0722700.1-p1	YIR protein
OG0000159	PY17X_0318400.1-p1, PY17X_1468000.1-p1	fam-b protein	N67_002061, N67_003269, N67_005046	Protein of unknown function (DUF2031)	PYYM_0019400.1-p1	fam-b protein
OG0000160	PY17X_0319701.1-p1, PY17X_0800600.1-p1	PIR protein	N67_001404, N67_001904	Plasmodium variant antigen protein Cir/Yir/Bir	PYYM_0048300.1-p1, PYYM_0800500.1-p1	YIR protein
OG0000161	PY17X_0420500.1-p1, PY17X_0524100.1-p1	alpha tubulin 1|alpha tubulin 2	N67_000987, N67_002013	Tubulin C-terminal domain	PYYM_0420500.1-p1, PYYM_0523200.1-p1	alpha tubulin 1|alpha tubulin 2
OG0000162	PY17X_0422001.1-p1	Plasmodium exported protein, unknown function	N67_001597, N67_002059, N67_002694, N67_003267, N67_004038
OG0000163	PY17X_0502000.1-p1, PY17X_0526400.1-p1	fam-a protein	N67_001010, N67_002931	PYST-A: Plasmodium yoelii subtelomeric family PYST-A	PYYM_0501400.1-p1, PYYM_0525500.1-p1	fam-a protein
OG0000164	PY17X_0526800.1-p1	PIR protein	N67_000215, N67_001014, N67_003470, N67_005049	yir-bir-cir_Pla: yir/bir/cir-family of variant antigens|Plasmodium variant antigen protein Cir/Yir/Bir	PYYM_0525900.1-p1	YIR protein
OG0000165	PY17X_0600041.1-p1, PY17X_0600211.1-p1, PY17X_1051301.1-p1, PY17X_1373400.1-p1, PY17X_1400007.1-p1	fam-a protein	N67_000222	Acidic phosphoprotein precursor PCEMA1
OG0000166	PY17X_0700063.1-p1, PY17X_1100045.1-p1, PY17X_1400037.1-p1	PIR protein	N67_003555	yir-bir-cir_Pla: yir/bir/cir-family of variant antigens	PYYM_0015800.1-p1, PYYM_0019000.1-p1	YIR protein
OG0000167	PY17X_0801400.1-p1, PY17X_1250600.1-p1, PY17X_1468700.1-p1	PIR protein	N67_004888	Plasmodium variant antigen protein Cir/Yir/Bir	PYYM_0042800.1-p1, PYYM_0801300.1-p1	YIR protein
OG0000168	PY17X_0839700.1-p1, PY17X_1402200.1-p1	cytoadherence linked asexual protein 9|cytoadherence linked asexual protein, putative	N67_004799, N67_004857	Cytoadherence-linked asexual protein	PYYM_0839400.1-p1, PYYM_1404200.1-p1	cytoadherence linked asexual protein 9|cytoadherence linked asexual protein, putative
OG0000169	PY17X_0841500.1-p1, PY17X_1046201.1-p1, PY17X_1250800.1-p1	PIR protein	N67_001899	Plasmodium variant antigen protein Cir/Yir/Bir	PYYM_0004100.1-p1, PYYM_0841200.1-p1	YIR protein
OG0000170	PY17X_0921000.1-p1, PY17X_0921100.1-p1	fam-d protein	N67_000262, N67_000263	Protein of unknown function (DUF3271)	PYYM_0920400.1-p1, PYYM_0920500.1-p1	fam-d protein
OG0000171	PY17X_0948801.1-p1, PY17X_1300471.1-p1	PIR protein	N67_001047, N67_002686, N67_003761	yir-bir-cir_Pla: yir/bir/cir-family of variant antigens	PYYM_0024600.1-p1	YIR protein
OG0000172	PY17X_1032500.1-p1, PY17X_1461900.1-p1	actin II|actin I, putative	N67_002174, N67_004376	Actin	PYYM_1032200.1-p1, PYYM_1463300.1-p1	actin II|actin I
OG0000173	PY17X_1100047.1-p1	PIR protein	N67_002154, N67_002438, N67_002780, N67_005354	yir-bir-cir_Pla: yir/bir/cir-family of variant antigens|Plasmodium variant antigen protein Cir/Yir/Bir	PYYM_0022800.1-p1	YIR protein
OG0000174	PY17X_1119700.1-p1, PY17X_1224800.1-p1	cell division cycle protein 48 homologue, putative|cell division cycle ATPase, putative	N67_004003, N67_004580	ATPase family associated with various cellular activities (AAA)|Cell division protein 48 (CDC48), N-terminal domain	PYYM_1120600.1-p1, PYYM_1224300.1-p1	cell division cycle protein 48 homologue, putative|cell division cycle ATPase, putative
OG0000175	PY17X_1134800.1-p1, PY17X_1134900.1-p1	elongation factor 1-alpha, putative	N67_004791, N67_004792	Elongation factor Tu C-terminal domain|EF-1_alpha: translation elongation factor EF-1, subunit alpha	PYYM_1135700.1-p1, PYYM_1135800.1-p1	elongation factor 1-alpha, putative
OG0000176	PY17X_1148500.1-p1, PY17X_1202100.1-p1	early transcribed membrane protein	N67_002555, N67_004141	Malarial early transcribed membrane protein (ETRAMP)|ETRAMP: early transcribed membrane protein (ETRAMP) family	PYYM_1149500.1-p1, PYYM_1201500.1-p1	early transcribed membrane protein
OG0000177	PY17X_1149100.1-p1, PY17X_1200121.1-p1	PIR protein	N67_001383, N67_004146	yir-bir-cir_Pla: yir/bir/cir-family of variant antigens	PYYM_0002100.1-p1, PYYM_0007400.1-p1	YIR protein
OG0000178	PY17X_MIT00100.1-p1	cytochrome c oxidase subunit 3	N67_005356, N67_005359, N67_005362, N67_005383	Cytochrome c oxidase subunit III	PYYM_MIT00100.1-p1	cytochrome c oxidase subunit 3
OG0000179			N67_001421, N67_002592, N67_003772	Plasmodium variant antigen protein Cir/Yir/Bir|yir-bir-cir_Pla: yir/bir/cir-family of variant antigens	PYYM_0002400.1-p1, PYYM_0025400.1-p1, PYYM_0218700.1-p1	YIR protein
OG0000180	PY17X_0100025.1-p1, PY17X_0223201.1-p1, PY17X_1000005.1-p1, PY17X_1049101.1-p1	fam-a protein	N67_002420	PYST-A: Plasmodium yoelii subtelomeric family PYST-A
OG0000181	PY17X_0100200.1-p1, PY17X_0218101.1-p1, PY17X_0220201.1-p1, PY17X_0400045.1-p1, PY17X_0700079.1-p1	PIR protein
OG0000182	PY17X_0115900.1-p1	hypothetical protein	N67_002696, N67_004046, N67_005050		PYYM_0115300.1-p1	hypothetical protein
OG0000183	PY17X_0117500.1-p1, PY17X_0221401.1-p1	PIR protein	N67_001388, N67_001390	PYST-D: Plasmodium yoelii subtelomeric family PYST-D|Plasmodium variant antigen protein Cir/Yir/Bir	PYYM_0039800.1-p1	YIR protein
OG0000184	PY17X_0117800.1-p1, PY17X_0800300.1-p1, PY17X_1251000.1-p1	PIR protein	N67_003346	yir-bir-cir_Pla: yir/bir/cir-family of variant antigens	PYYM_0040500.1-p1	YIR protein
OG0000185	PY17X_0118101.1-p1, PY17X_1400041.1-p1, PY17X_1472501.1-p1	PIR protein	N67_002573	yir-bir-cir_Pla: yir/bir/cir-family of variant antigens	PYYM_0048200.1-p1	YIR protein
OG0000186	PY17X_0200181.1-p1, PY17X_0400400.1-p1, PY17X_1200073.1-p1, PY17X_1469901.1-p1	PIR protein			PYYM_0027500.1-p1	YIR protein
OG0000187	PY17X_0218201.1-p1, PY17X_0700077.1-p1, PY17X_1048301.1-p1	PIR protein			PYYM_0018000.1-p1, PYYM_0039200.1-p1	YIR protein
OG0000188	PY17X_0223401.1-p1, PY17X_0500200.1-p1, PY17X_0800181.1-p1	PIR protein			PYYM_0001200.1-p1, PYYM_0500100.1-p1	YIR protein
OG0000189	PY17X_0300400.1-p1	fam-b protein	N67_001036, N67_003291, N67_003332	Protein of unknown function (DUF2031)|PYST-B: Plasmodium yoelii subtelomeric family PYST-B	PYYM_0300700.1-p1	fam-b protein
OG0000190	PY17X_0319901.1-p1, PY17X_0949901.1-p1, PY17X_1000065.1-p1	PIR protein			PYYM_0016800.1-p1, PYYM_0022500.1-p1	YIR protein
OG0000191	PY17X_0320901.1-p1, PY17X_1100063.1-p1	PIR protein	N67_003366	Plasmodium variant antigen protein Cir/Yir/Bir	PYYM_0033700.1-p1, PYYM_0041200.1-p1	YIR protein
OG0000192	PY17X_0400003.1-p1, PY17X_1200007.1-p1, PY17X_1200023.1-p1	PIR protein	N67_002817	Plasmodium variant antigen protein Cir/Yir/Bir	PYYM_0041000.1-p1	YIR protein
OG0000193	PY17X_0400085.1-p1, PY17X_1046801.1-p1, PY17X_1150501.1-p1, PY17X_1471501.1-p1	PIR protein			PYYM_1200300.1-p1	YIR protein
OG0000194	PY17X_0400091.1-p1, PY17X_1200181.1-p1, PY17X_1250200.1-p1	PIR protein	N67_003060	yir-bir-cir_Pla: yir/bir/cir-family of variant antigens	PYYM_0024000.1-p1	YIR protein
OG0000195	PY17X_0500900.1-p1	PIR protein	N67_000878, N67_002810, N67_002943	yir-bir-cir_Pla: yir/bir/cir-family of variant antigens	PYYM_0500800.1-p1	YIR protein
OG0000196	PY17X_0501000.1-p1	PIR protein	N67_002942, N67_005040, N67_005301, N67_005303	Plasmodium variant antigen protein Cir/Yir/Bir|yir-bir-cir_Pla: yir/bir/cir-family of variant antigens
OG0000197	PY17X_0600361.1-p1, PY17X_0700023.1-p1, PY17X_0900045.1-p1, PY17X_1050501.1-p1, PY17X_1472901.1-p1	fam-a protein
OG0000198	PY17X_0602300.1-p1, PY17X_0602800.1-p1	PIR protein	N67_001883	yir-bir-cir_Pla: yir/bir/cir-family of variant antigens	PYYM_0601300.1-p1, PYYM_0601800.1-p1	YIR protein
OG0000199	PY17X_0722300.1-p1, PY17X_0722500.1-p1	PIR protein	N67_002268	yir-bir-cir_Pla: yir/bir/cir-family of variant antigens	PYYM_0722300.1-p1, PYYM_0722500.1-p1	YIR protein
OG0000200	PY17X_0800081.1-p1	PIR protein	N67_000227, N67_003349, N67_005035	yir-bir-cir_Pla: yir/bir/cir-family of variant antigens|Plasmodium variant antigen protein Cir/Yir/Bir	PYYM_0013600.1-p1	YIR protein
OG0000201	PY17X_0800141.1-p1, PY17X_1100087.1-p1	PIR protein			PYYM_0013300.1-p1, PYYM_0017000.1-p1, PYYM_0030300.1-p1	YIR protein
OG0000202	PY17X_0902700.1-p1, PY17X_0902700.2-p1	membrane associated erythrocyte binding-like protein	N67_004903	Erythrocyte binding antigen 175	PYYM_0902200.1-p1, PYYM_0902200.2-p1	merozoite adhesive erythrocytic binding protein
OG0000203	PY17X_0921200.1-p1, PY17X_0921300.1-p1	fam-d protein	N67_000261	Protein of unknown function (DUF3271)	PYYM_0920600.1-p1, PYYM_0920700.1-p1	fam-d protein
OG0000204	PY17X_0946600.1-p1, PY17X_0947300.1-p1	fam-c protein	N67_001064	PYST-C1: Plasmodium yoelii subtelomeric domain PYST-C1	PYYM_0945700.1-p1, PYYM_0946400.1-p1	fam-c protein
OG0000205	PY17X_1000600.1-p1, PY17X_1303100.1-p1	PIR protein|PIR protein, pseudogene	N67_002030	yir-bir-cir_Pla: yir/bir/cir-family of variant antigens	PYYM_1000600.1-p1, PYYM_1300200.1-p1	YIR protein|YIR protein, pseudogene
OG0000206	PY17X_1015500.1-p1, PY17X_1028600.1-p1	NADP-specific glutamate dehydrogenase, putative	N67_003387	Glutamate/Leucine/Phenylalanine/Valine dehydrogenase	PYYM_1015500.1-p1, PYYM_1028300.1-p1	NADP-specific glutamate dehydrogenase, putative
OG0000207	PY17X_1043700.1-p1, PY17X_1148600.1-p1, PY17X_1250400.1-p1	PIR protein			PYYM_1043300.1-p1, PYYM_1149600.1-p1	YIR protein
OG0000208	PY17X_1101200.1-p1, PY17X_1302200.1-p1	PIR protein	N67_002037, N67_003745	Plasmodium variant antigen protein Cir/Yir/Bir	PYYM_1102300.1-p1	YIR protein
OG0000209	PY17X_1148900.1-p1	fam-b protein	N67_002047, N67_002563, N67_004144	PYST-B: Plasmodium yoelii subtelomeric family PYST-B|Protein of unknown function (DUF2031)	PYYM_1149900.1-p1	fam-b protein
OG0000210	PY17X_1200800.1-p1	PIR protein	N67_001896, N67_002583, N67_004153	yir-bir-cir_Pla: yir/bir/cir-family of variant antigens|Plasmodium variant antigen protein Cir/Yir/Bir	PYYM_0036600.1-p1	YIR protein
OG0000211	PY17X_1202800.1-p1	PIR protein	N67_000212, N67_001381, N67_002548	yir-bir-cir_Pla: yir/bir/cir-family of variant antigens|Plasmodium variant antigen protein Cir/Yir/Bir	PYYM_1202200.1-p1	YIR protein
OG0000212	PY17X_1250900.1-p1, PY17X_1470501.1-p1, PY17X_1472201.1-p1	PIR protein	N67_002552, N67_003368	Plasmodium variant antigen protein Cir/Yir/Bir
OG0000213	PY17X_1300217.1-p1, PY17X_1300399.1-p1, PY17X_1470001.1-p1	PIR protein	N67_002954, N67_003759	yir-bir-cir_Pla: yir/bir/cir-family of variant antigens|Plasmodium variant antigen protein Cir/Yir/Bir
OG0000214	PY17X_1372500.1-p1	PIR protein, pseudogene	N67_000211, N67_002065, N67_002689	yir-bir-cir_Pla: yir/bir/cir-family of variant antigens|Plasmodium variant antigen protein Cir/Yir/Bir	PYYM_0946800.1-p1	YIR protein, pseudogene
OG0000215	PY17X_API03700.1-p1	apicoplast ribosomal protein S4	N67_005241, N67_005346, N67_005347	S4 domain	PYYM_API03700.1-p1	apicoplast ribosomal protein S4
OG0000216	PY17X_MIT00800.1-p1	cytochrome c oxidase subunit 1	N67_005357, N67_005360, N67_005382	Cytochrome C and Quinol oxidase polypeptide I	PYYM_MIT00800.1-p1	cytochrome c oxidase subunit I
OG0000217	PY17X_MIT00900.1-p1	cytochrome b	N67_005358, N67_005361, N67_005381	Cytochrome b/b6/petB|Cytochrome b(C-terminal)/b6/petD	PYYM_MIT00900.1-p1	cytochrome b
OG0000218	PY17X_0100021.1-p1, PY17X_1473901.1-p1	PIR protein	N67_005379	yir-bir-cir_Pla: yir/bir/cir-family of variant antigens	PYYM_0008400.1-p1	YIR protein
OG0000219	PY17X_0100085.1-p1, PY17X_0845201.1-p1	PIR protein			PYYM_0013000.1-p1, PYYM_0024500.1-p1	YIR protein
OG0000220	PY17X_0100800.1-p1, PY17X_0600151.1-p1	PIR protein			PYYM_0015000.1-p1, PYYM_0039000.1-p1	YIR protein
OG0000221	PY17X_0101200.1-p1, PY17X_0801100.1-p1	fam-b protein	N67_003562	Protein of unknown function (DUF2031)	PYYM_0100300.1-p1	fam-b protein
OG0000222	PY17X_0117000.1-p1, PY17X_1251100.1-p1	PIR protein	N67_001890	yir-bir-cir_Pla: yir/bir/cir-family of variant antigens	PYYM_0200700.1-p1	YIR protein
OG0000223	PY17X_0200931.1-p1, PY17X_0318900.1-p1	PIR protein			PYYM_0202200.1-p1, PYYM_0318800.1-p1	YIR protein
OG0000224	PY17X_0201051.1-p1, PY17X_0841000.1-p1	PIR protein			PYYM_0202500.1-p1, PYYM_0840700.1-p1	YIR protein
OG0000225	PY17X_0216900.1-p1, PY17X_0900025.1-p1, PY17X_1300071.1-p1, PY17X_1473501.1-p1	PIR protein
OG0000226	PY17X_0217400.1-p1	fam-b protein	N67_002058, N67_002695	PYST-B: Plasmodium yoelii subtelomeric family PYST-B	PYYM_0019900.1-p1	fam-b protein
OG0000227	PY17X_0218501.1-p1, PY17X_0700071.1-p1, PY17X_1000300.1-p1	PIR protein			PYYM_1368800.1-p1	YIR protein
OG0000228	PY17X_0322501.1-p1, PY17X_0845601.1-p1, PY17X_1400033.1-p1	fam-a protein	N67_003558	Acidic phosphoprotein precursor PCEMA1
OG0000229	PY17X_0400043.1-p1, PY17X_1250500.1-p1, PY17X_1300223.1-p1	PIR protein			PYYM_1100300.1-p1	YIR protein
OG0000230	PY17X_0400063.1-p1, PY17X_0901200.1-p1	PIR protein			PYYM_0023500.1-p1, PYYM_0900700.1-p1	YIR protein
OG0000231	PY17X_0401700.1-p1	PIR protein	N67_002960, N67_003560	Plasmodium variant antigen protein Cir/Yir/Bir	PYYM_0401900.1-p1	YIR protein
OG0000232	PY17X_0421200.1-p1	conserved protein, unknown function	N67_002019, N67_003073		PYYM_0421200.1-p1	conserved Plasmodium protein, unknown function
OG0000233	PY17X_0422801.1-p1, PY17X_0900097.1-p1, PY17X_1000063.1-p1	PIR protein			PYYM_0012500.1-p1	YIR protein
OG0000234	PY17X_0501200.1-p1	PIR protein	N67_002940, N67_003568	yir-bir-cir_Pla: yir/bir/cir-family of variant antigens|Plasmodium variant antigen protein Cir/Yir/Bir	PYYM_0501100.1-p1	YIR protein
OG0000235	PY17X_0600171.1-p1, PY17X_0700013.1-p1	PIR protein			PYYM_0001500.1-p1, PYYM_0002600.1-p1	YIR protein
OG0000236	PY17X_0700047.1-p1	PIR protein	N67_002818, N67_003276	Plasmodium variant antigen protein Cir/Yir/Bir	PYYM_0800300.1-p1	YIR protein
OG0000237	PY17X_0700061.1-p1, PY17X_1252001.1-p1	PIR protein	N67_002133	yir-bir-cir_Pla: yir/bir/cir-family of variant antigens	PYYM_0019100.1-p1	YIR protein
OG0000238	PY17X_0723400.1-p1, PY17X_1302900.1-p1	PIR protein	N67_002258	yir-bir-cir_Pla: yir/bir/cir-family of variant antigens	PYYM_0723400.1-p1	YIR protein
OG0000239	PY17X_0800031.1-p1, PY17X_0952501.1-p1	PIR protein			PYYM_0001600.1-p1, PYYM_0035200.1-p1	YIR protein
OG0000240	PY17X_0800161.1-p1, PY17X_1100039.1-p1	fam-b protein	N67_005337	PYST-B: Plasmodium yoelii subtelomeric family PYST-B	PYYM_0013200.1-p1	fam-b protein
OG0000241	PY17X_0840800.1-p1, PY17X_1467700.1-p1	fam-c protein			PYYM_0840500.1-p1, PYYM_1469100.1-p1	fam-c protein
OG0000242	PY17X_0841200.1-p1, PY17X_1303700.1-p1	fam-a protein	N67_004893	Acidic phosphoprotein precursor PCEMA1	PYYM_1300800.1-p1	fam-a protein
OG0000243	PY17X_0842501.1-p1, PY17X_0947701.1-p1	PIR protein, pseudogene|PIR protein, fragment	N67_001602	Plasmodium variant antigen protein Cir/Yir/Bir	PYYM_0724500.1-p1	YIR protein
OG0000244	PY17X_0843301.1-p1, PY17X_0950701.1-p1, PY17X_1300195.1-p1, PY17X_1300377.1-p1	PIR protein
OG0000245	PY17X_0843801.1-p1, PY17X_1300007.1-p1, PY17X_1470701.1-p1	PIR protein			PYYM_0037300.1-p1	YIR protein
OG0000246	PY17X_0900300.1-p1, PY17X_1200161.1-p1	PIR protein			PYYM_0017100.1-p1, PYYM_0038000.1-p1	YIR protein
OG0000247	PY17X_0950801.1-p1	PIR protein	N67_001607, N67_003059	yir-bir-cir_Pla: yir/bir/cir-family of variant antigens	PYYM_0020900.1-p1	YIR protein
OG0000248	PY17X_1000093.1-p1, PY17X_1251400.1-p1, PY17X_1372800.1-p1	PIR protein	N67_001405	yir-bir-cir_Pla: yir/bir/cir-family of variant antigens
OG0000249	PY17X_1000500.1-p1, PY17X_1043400.1-p1	PIR protein	N67_003569	Plasmodium variant antigen protein Cir/Yir/Bir	PYYM_1043000.1-p1	YIR protein
OG0000250	PY17X_1000800.1-p1	early transcribed membrane protein	N67_000869, N67_001017	Malarial early transcribed membrane protein (ETRAMP)|ETRAMP: early transcribed membrane protein (ETRAMP) family	PYYM_1000800.1-p1	early transcribed membrane protein
OG0000251	PY17X_1044500.1-p1	fam-b protein	N67_001015, N67_004887	Protein of unknown function (DUF2031)|PYST-B: Plasmodium yoelii subtelomeric family PYST-B	PYYM_1044100.1-p1	fam-b protein
OG0000252	PY17X_1045400.1-p1, PY17X_1100400.1-p1	fam-a protein, pseudogene|fam-a protein			PYYM_0003300.1-p1, PYYM_1101500.1-p1	fam-a protein
OG0000253	PY17X_1046701.1-p1	PIR protein	N67_001039, N67_002147, N67_003294	yir-bir-cir_Pla: yir/bir/cir-family of variant antigens
OG0000254	PY17X_1101000.1-p1	fam-b protein	N67_003746	Protein of unknown function (DUF2031)	PYYM_0318300.1-p1, PYYM_1102100.1-p1	fam-b protein
OG0000255	PY17X_1149300.1-p1	PIR protein	N67_003328, N67_004148	Plasmodium variant antigen protein Cir/Yir/Bir	PYYM_0007200.1-p1	YIR protein
OG0000256	PY17X_1201600.1-p1	fam-a protein, pseudogene	N67_001422, N67_005316		PYYM_1201000.1-p1	fam-a protein, pseudogene
OG0000257	PY17X_1249500.1-p1	fam-c protein	N67_003076, N67_003264	PYST-C2: Plasmodium yoelii subtelomeric domain PYST-C2|Plasmodium yoelii repeat (PY_rept_46)	PYYM_0016400.1-p1	fam-c protein
OG0000258	PY17X_1251800.1-p1, PY17X_1471601.1-p1	PIR protein	N67_003292	Plasmodium variant antigen protein Cir/Yir/Bir	PYYM_0026000.1-p1	YIR protein
OG0000259	PY17X_1300500.1-p1	PIR protein	N67_000243, N67_001611, N67_005288	Plasmodium variant antigen protein Cir/Yir/Bir|yir-bir-cir_Pla: yir/bir/cir-family of variant antigens
OG0000260	PY17X_1371900.1-p1	PIR protein	N67_002140	Plasmodium variant antigen protein Cir/Yir/Bir	PYYM_0023800.1-p1, PYYM_1368100.1-p1	YIR protein
OG0000261	PY17X_1400097.1-p1	PIR protein	N67_001900, N67_002799	yir-bir-cir_Pla: yir/bir/cir-family of variant antigens|Plasmodium variant antigen protein Cir/Yir/Bir	PYYM_1402000.1-p1	YIR protein
OG0000262			N67_000236, N67_002429, N67_002571, N67_003554	Plasmodium variant antigen protein Cir/Yir/Bir|yir-bir-cir_Pla: yir/bir/cir-family of variant antigens
OG0000263			N67_001617, N67_004025, N67_005369, N67_005370	Plasmodium variant antigen protein Cir/Yir/Bir
OG0000264	PY17X_0100041.1-p1, PY17X_1049601.1-p1	PIR protein			PYYM_0012200.1-p1	YIR protein
OG0000265	PY17X_0100300.1-p1	PIR protein			PYYM_0007500.1-p1, PYYM_0007600.1-p1	YIR protein
OG0000266	PY17X_0101241.1-p1	fam-b protein	N67_002771	Protein of unknown function (DUF2031)	PYYM_0100500.1-p1	fam-b protein
OG0000267	PY17X_0101261.1-p1	fam-b protein	N67_002770	PYST-B: Plasmodium yoelii subtelomeric family PYST-B	PYYM_0100600.1-p1	fam-b protein
OG0000268	PY17X_0101300.1-p1	fam-b protein	N67_002769	Protein of unknown function (DUF2031)	PYYM_0100700.1-p1	fam-b protein
OG0000269	PY17X_0101400.1-p1	conserved rodent malaria protein, unknown function	N67_002768	Circumsporozoite-related antigen (CRA)	PYYM_0100800.1-p1	conserved rodent malaria protein, unknown function
OG0000270	PY17X_0101500.1-p1	fam-c protein	N67_002767	PYST-C2: Plasmodium yoelii subtelomeric domain PYST-C2	PYYM_0100900.1-p1	fam-c protein
OG0000271	PY17X_0102000.1-p1	reticulocyte binding protein, putative	N67_002763	Rh5 coiled-coil domain	PYYM_0101400.1-p1	reticulocyte binding protein, putative
OG0000272	PY17X_0102100.1-p1	PIR protein	N67_002762	Plasmodium vivax Vir protein	PYYM_0101500.1-p1	YIR protein
OG0000273	PY17X_0102200.1-p1	schizont membrane associated cytoadherence protein, putative	N67_002761		PYYM_0101600.1-p1	schizont membrane associated cytoadherence protein, putative
OG0000274	PY17X_0102300.1-p1	Plasmodium exported protein, unknown function	N67_002760		PYYM_0101700.1-p1	Plasmodium exported protein, unknown function
OG0000275	PY17X_0102400.1-p1	zinc finger protein, putative	N67_002759		PYYM_0101800.1-p1	conserved Plasmodium protein, unknown function
OG0000276	PY17X_0102500.1-p1	ATP-dependent RNA helicase, putative	N67_002758	DSHCT (NUC185) domain	PYYM_0101900.1-p1	ATP-dependant RNA helicase, putative
OG0000277	PY17X_0102600.1-p1	MYND-type zinc finger protein, putative	N67_002757	MYND finger	PYYM_0102000.1-p1	MYND finger protein, putative
OG0000278	PY17X_0102700.1-p1	liver merozoite formation protein, putative	N67_002756		PYYM_0102100.1-p1	liver merozoite formation protein, putative
OG0000279	PY17X_0102800.1-p1	elongation factor G, putative	N67_002755	Elongation factor Tu domain 2	PYYM_0102200.1-p1	elongation factor G, putative
OG0000280	PY17X_0102900.1-p1	geranylgeranyl transferase type-2 subunit beta, putative	N67_002754	Prenyltransferase and squalene oxidase repeat	PYYM_0102300.1-p1	geranylgeranyltransferase, putative
OG0000281	PY17X_0103000.1-p1	SAC3 domain-containing protein, putative	N67_002753	SAC3/GANP family	PYYM_0102400.1-p1	conserved Plasmodium protein, unknown function
OG0000282	PY17X_0103100.1-p1	conserved Plasmodium protein, unknown function	N67_002752		PYYM_0102500.1-p1	conserved Plasmodium protein, unknown function
OG0000283	PY17X_0103200.1-p1	JmjC domain-containing protein, putative	N67_002751	Cupin-like domain	PYYM_0102600.1-p1	conserved Plasmodium protein, unknown function
OG0000284	PY17X_0103300.1-p1	conserved Plasmodium protein, unknown function	N67_002750		PYYM_0102700.1-p1	conserved Plasmodium protein, unknown function
OG0000285	PY17X_0103400.1-p1	conserved Plasmodium protein, unknown function	N67_002749	Silencing defective 2 N-terminal ubiquitin domain	PYYM_0102800.1-p1	conserved Plasmodium protein, unknown function
OG0000286	PY17X_0103500.1-p1	RNA-binding protein, putative	N67_002748		PYYM_0102900.1-p1	conserved Plasmodium protein, unknown function
OG0000287	PY17X_0103800.1-p1	trophozoite exported protein 1, putative	N67_005214	Zinc finger, C3HC4 type (RING finger)	PYYM_0103200.1-p1	trophozoite exported protein 1, putative
OG0000288	PY17X_0103900.1-p1	cation/H+ antiporter, putative	N67_005213	Sodium/calcium exchanger protein	PYYM_0103300.1-p1	cation/H+ antiporter, putative
OG0000289	PY17X_0104000.1-p1	conserved Plasmodium protein, unknown function	N67_005212	ARID/BRIGHT DNA binding domain	PYYM_0103400.1-p1	conserved Plasmodium protein, unknown function
OG0000290	PY17X_0104100.1-p1	phenylalanine--tRNA ligase, putative	N67_005211	tRNA synthetases class II core domain (F)	PYYM_0103500.1-p1	phenylalanine--tRNA ligase, putative
OG0000291	PY17X_0104200.1-p1	centrosomal protein CEP76, putative	N67_005210		PYYM_0103600.1-p1	centrosomal protein CEP76, putative
OG0000292	PY17X_0104400.1-p1	conserved Plasmodium protein, unknown function	N67_005209		PYYM_0103800.1-p1	conserved Plasmodium protein, unknown function
OG0000293	PY17X_0104600.1-p1	mitochondrial ribosomal protein L41, putative	N67_002902	Mitochondrial ribosomal protein L27	PYYM_0104000.1-p1	mitochondrial ribosomal protein L41, putative
OG0000294	PY17X_0104800.1-p1	conserved protein, unknown function	N67_002901		PYYM_0104200.1-p1	conserved Plasmodium protein, unknown function
OG0000295	PY17X_0104900.1-p1	conserved Plasmodium protein, unknown function	N67_002900	GYF domain	PYYM_0104300.1-p1	conserved Plasmodium protein, unknown function
OG0000296	PY17X_0105100.1-p1	RAP protein, putative	N67_002899		PYYM_0104500.1-p1	RAP protein, putative
OG0000297	PY17X_0105200.1-p1	conserved Plasmodium protein, unknown function	N67_002898		PYYM_0104600.1-p1	conserved Plasmodium protein, unknown function
OG0000298	PY17X_0105300.1-p1	50S ribosomal protein L24, putative	N67_002897	rplX_bact: ribosomal protein uL24	PYYM_0104700.1-p1	50S ribosomal protein L24, putative
OG0000299	PY17X_0105400.1-p1	RNA-binding protein, putative	N67_002896	KH domain	PYYM_0104800.1-p1	RNA-binding protein, putative
OG0000300	PY17X_0105500.1-p1	conserved protein, unknown function	N67_002895		PYYM_0104900.1-p1	conserved Plasmodium protein, unknown function
OG0000301	PY17X_0105600.1-p1	serine/threonine protein kinase, putative	N67_002894	Protein kinase domain	PYYM_0105000.1-p1	aurora-related kinase 1, putative
OG0000302	PY17X_0105700.1-p1	calcium-binding protein, putative	N67_002893	EF-hand domain pair	PYYM_0105100.1-p1	calcium-binding protein, putative
OG0000303	PY17X_0105800.1-p1	cyclin dependent kinase binding protein, putative	N67_002892	Cyclin, N-terminal domain	PYYM_0105200.1-p1	cyclin dependent kinase binding protein, putative
OG0000304	PY17X_0105900.1-p1	nucleoside diphosphate kinase, putative	N67_002891	Nucleoside diphosphate kinase	PYYM_0105300.1-p1	nucleoside diphosphate kinase, putative
OG0000305	PY17X_0106000.1-p1	conserved Plasmodium protein, unknown function	N67_002890		PYYM_0105400.1-p1	conserved Plasmodium protein, unknown function
OG0000306	PY17X_0106100.1-p1	DNA repair protein RAD50, putative	N67_002889	AAA domain	PYYM_0105500.1-p1	DNA repair protein RAD50, putative
OG0000307	PY17X_0106200.1-p1	long chain polyunsaturated fatty acid elongation enzyme, putative	N67_002888	GNS1/SUR4 family	PYYM_0105600.1-p1	long chain polyunsaturated fatty acid elongation enzyme, putative
OG0000308	PY17X_0106300.1-p1	conserved Plasmodium protein, unknown function	N67_002887		PYYM_0105700.1-p1	conserved Plasmodium protein, unknown function
OG0000309	PY17X_0106400.1-p1	RNA-binding protein, putative	N67_002886	RNA recognition motif. (a.k.a. RRM, RBD, or RNP domain)	PYYM_0105800.1-p1	RNA-binding protein, putative
OG0000310	PY17X_0106500.1-p1	ubiquitin-conjugating enzyme E2 PEX4, putative	N67_002885	Ubiquitin-conjugating enzyme	PYYM_0105900.1-p1	ubiquitin-conjugating enzyme E2, putative
OG0000311	PY17X_0106600.1-p1	conserved Plasmodium protein, unknown function	N67_002884		PYYM_0106000.1-p1	conserved Plasmodium protein, unknown function
OG0000312	PY17X_0106800.1-p1	conserved Plasmodium protein, unknown function	N67_002883		PYYM_0106200.1-p1	conserved Plasmodium protein, unknown function
OG0000313	PY17X_0106900.1-p1	coatomer alpha subunit, putative	N67_002882	WD domain, G-beta repeat	PYYM_0106300.1-p1	coatomer alpha subunit, putative
OG0000314	PY17X_0107000.1-p1	glutaredoxin-like protein	N67_002881	TIGR00365: monothiol glutaredoxin, Grx4 family	PYYM_0106400.1-p1	glutaredoxin-like protein
OG0000315	PY17X_0107100.1-p1	translation initiation factor IF-2, putative	N67_002880	Elongation factor Tu domain 4	PYYM_0106500.1-p1	translation initiation factor IF-2, putative
OG0000316	PY17X_0107200.1-p1	MYND-type zinc finger protein, putative	N67_002879	MYND finger	PYYM_0106600.1-p1	MYND finger protein, putative
OG0000317	PY17X_0107300.1-p1	RING zinc finger protein, putative	N67_002878	Ring finger domain	PYYM_0106700.1-p1	RING zinc finger protein, putative
OG0000318	PY17X_0107400.1-p1	uroporphyrinogen III decarboxylase, putative	N67_002877	hemE: uroporphyrinogen decarboxylase	PYYM_0106800.1-p1	uroporphyrinogen III decarboxylase, putative
OG0000319	PY17X_0107500.1-p1	G-protein associated signal transduction protein, putative	N67_002876	EXS family	PYYM_0106900.1-p1	G-protein associated signal transduction protein, putative
OG0000320	PY17X_0107600.1-p1	4-hydroxybenzoate polyprenyltransferase, putative	N67_002875	UbiA prenyltransferase family	PYYM_0107000.1-p1	para-hydroxybenzoate--polyprenyltransferase, putative
OG0000321	PY17X_0107700.1-p1	spindle assembly abnormal protein 6, putative	N67_002874	Centriolar protein SAS N-terminal	PYYM_0107100.1-p1	spindle assembly abnormal protein 6, putative
OG0000322	PY17X_0107800.1-p1	conserved Plasmodium protein, unknown function	N67_002873	OST-HTH Associated domain	PYYM_0107200.1-p1	conserved Plasmodium protein, unknown function
OG0000323	PY17X_0107900.1-p1	GTP-binding protein, putative	N67_002872	GTP1/OBG	PYYM_0107300.1-p1	GTP-binding protein, putative
OG0000324	PY17X_0108000.1-p1	conserved Plasmodium protein, unknown function	N67_002871		PYYM_0107400.1-p1	conserved Plasmodium protein, unknown function
OG0000325	PY17X_0108100.1-p1	diphthine methyltransferase, putative	N67_002870	WD domain, G-beta repeat	PYYM_0107500.1-p1	diphthine methyltransferase, putative
OG0000326	PY17X_0108200.1-p1	conserved Plasmodium protein, unknown function	N67_002869		PYYM_0107600.1-p1	conserved Plasmodium protein, unknown function
OG0000327	PY17X_0108300.1-p1	conserved Plasmodium protein, unknown function	N67_002867		PYYM_0107700.1-p1	conserved Plasmodium protein, unknown function
OG0000328	PY17X_0108400.1-p1	heptatricopeptide repeat-containing protein, putative	N67_002866		PYYM_0107800.1-p1	conserved Plasmodium protein, unknown function
OG0000329	PY17X_0108500.1-p1	sorting assembly machinery 50 kDa subunit, putative	N67_002865		PYYM_0107900.1-p1	sorting assembly machinery 50 kDa subunit, putative
OG0000330	PY17X_0108600.1-p1	conserved Plasmodium protein, unknown function	N67_002864		PYYM_0108000.1-p1	conserved Plasmodium protein, unknown function
OG0000331	PY17X_0108700.1-p1	proteasome subunit alpha type-2, putative	N67_002863	Proteasome subunit	PYYM_0108100.1-p1	proteasome subunit alpha type-2, putative
OG0000332	PY17X_0108800.1-p1	conserved Plasmodium protein, unknown function	N67_002862		PYYM_0108200.1-p1	conserved Plasmodium protein, unknown function
OG0000333	PY17X_0108900.1-p1	T-complex protein 1 subunit zeta, putative	N67_002861	TCP-1/cpn60 chaperonin family	PYYM_0108300.1-p1	T-complex protein 1 subunit zeta, putative
OG0000334	PY17X_0109000.1-p1	ornithine aminotransferase, putative	N67_002860	Aminotransferase class-III	PYYM_0108400.1-p1	ornithine aminotransferase, putative
OG0000335	PY17X_0109100.1-p1	conserved Plasmodium protein, unknown function	N67_002859		PYYM_0108500.1-p1	conserved Plasmodium protein, unknown function
OG0000336	PY17X_0109200.1-p1	nucleoporin NUP637, putative	N67_002858		PYYM_0108600.1-p1	conserved Plasmodium protein, unknown function
OG0000337	PY17X_0109300.1-p1	zinc transporter ZIP1, putative	N67_002857	ZIP Zinc transporter	PYYM_0108700.1-p1	permease, putative
OG0000338	PY17X_0109400.1-p1	citrate synthase-like protein, putative	N67_002856	Citrate synthase, C-terminal domain	PYYM_0108800.1-p1	citrate synthase-like protein, putative
OG0000339	PY17X_0109500.1-p1	conserved Plasmodium protein, unknown function	N67_002855		PYYM_0108900.1-p1	conserved Plasmodium protein, unknown function
OG0000340	PY17X_0109600.1-p1	mitochondrial cardiolipin synthase, putative	N67_002854	PLD-like domain	PYYM_0109000.1-p1	mitochondrial cardiolipin synthase, putative
OG0000341	PY17X_0109700.1-p1	conserved Plasmodium protein, unknown function	N67_002853		PYYM_0109100.1-p1	conserved Plasmodium protein, unknown function
OG0000342	PY17X_0109800.1-p1	conserved Plasmodium protein, unknown function	N67_002852		PYYM_0109200.1-p1	conserved Plasmodium protein, unknown function
OG0000343	PY17X_0109900.1-p1	palmitoyltransferase DHHC2, putative	N67_002851	DHHC palmitoyltransferase	PYYM_0109300.1-p1	palmitoyltransferase, putative
OG0000344	PY17X_0110000.1-p1	conserved Plasmodium protein, unknown function	N67_002849		PYYM_0109400.1-p1	conserved Plasmodium protein, unknown function
OG0000345	PY17X_0110100.1-p1	mitochondrial ribosomal protein L19 precursor, putative	N67_002847	Ribosomal protein L19	PYYM_0109500.1-p1	mitochondrial ribosomal protein L19 precursor, putative
OG0000346	PY17X_0110200.1-p1	pre-mRNA-splicing factor SLU7, putative	N67_002846	Pre-mRNA splicing Prp18-interacting factor	PYYM_0109600.1-p1	pre-mRNA-splicing factor SLU7, putative
OG0000347	PY17X_0110300.1-p1	RNA-binding protein 25, putative	N67_002845	RNA recognition motif. (a.k.a. RRM, RBD, or RNP domain)	PYYM_0109700.1-p1	conserved Plasmodium protein, unknown function
OG0000348	PY17X_0110500.1-p1	peptidyl-tRNA hydrolase PTRHD1, putative	N67_002843	Peptidyl-tRNA hydrolase PTH2	PYYM_0109900.1-p1	peptidyl-tRNA hydrolase PTRHD1, putative
OG0000349	PY17X_0110600.1-p1	conserved Plasmodium protein, unknown function	N67_002842	Transcription factor Pcc1	PYYM_0110000.1-p1	conserved Plasmodium protein, unknown function
OG0000350	PY17X_0110800.1-p1	transcription elongation factor SPT5, putative	N67_002840	Early transcription elongation factor of RNA pol II, NGN section	PYYM_0110200.1-p1	transcription elongation factor SPT5, putative
OG0000351	PY17X_0110900.1-p1	SNARE associated Golgi protein, putative	N67_002839	SNARE associated Golgi protein	PYYM_0110300.1-p1	SNARE associated Golgi protein, putative
OG0000352	PY17X_0111000.1-p1	succinate dehydrogenase subunit 3, putative	N67_002838		PYYM_0110400.1-p1	succinate dehydrogenase subunit 3, putative
OG0000353	PY17X_0111100.1-p1	AP2 domain transcription factor, putative	N67_002837	AP2 domain	PYYM_0110500.1-p1	transcription factor with AP2 domain(s), putative
OG0000354	PY17X_0111300.1-p1	SWIB/MDM2 domain-containing protein, putative	N67_002836	SWIB/MDM2 domain	PYYM_0110700.1-p1	SWI/SNF-related matrix-associated actin-dependent regulator of chromatin
OG0000355	PY17X_0111400.1-p1	conserved protein, unknown function	N67_002835		PYYM_0110800.1-p1	conserved Plasmodium protein, unknown function
OG0000356	PY17X_0111500.1-p1	basal complex transmembrane protein 1, putative	N67_002834		PYYM_0110900.1-p1	conserved Plasmodium protein, unknown function
OG0000357	PY17X_0111700.1-p1	conserved Plasmodium protein, unknown function	N67_002833		PYYM_0111100.1-p1	conserved Plasmodium protein, unknown function
OG0000358	PY17X_0111800.1-p1	lsm12, putative	N67_002832	Anticodon-binding domain	PYYM_0111200.1-p1	lsm12, putative
OG0000359	PY17X_0112000.1-p1	eukaryotic translation initiation factor 3 subunit L, putative	N67_002831	RNA polymerase I-associated factor PAF67	PYYM_0111400.1-p1	eukaryotic translation initiation factor 3 subunit L, putative
OG0000360	PY17X_0112100.1-p1	leucine-rich repeat protein	N67_002830		PYYM_0111500.1-p1	leucine-rich repeat protein
OG0000361	PY17X_0112300.1-p1	conserved Plasmodium protein, unknown function	N67_003432		PYYM_0111700.1-p1	conserved Plasmodium protein, unknown function
OG0000362	PY17X_0112400.1-p1	conserved Plasmodium protein, unknown function	N67_003433		PYYM_0111800.1-p1	conserved Plasmodium protein, unknown function
OG0000363	PY17X_0112500.1-p1	cytoplasmic tRNA 2-thiolation protein 1, putative	N67_003434	PP-loop family	PYYM_0111900.1-p1	PP-loop family protein, putative
OG0000364	PY17X_0112600.1-p1	6-cysteine protein P12, putative	N67_003435	Sexual stage antigen s48/45 domain	PYYM_0112000.1-p1	6-cysteine protein
OG0000365	PY17X_0112700.1-p1	6-cysteine protein	N67_003436	Sexual stage antigen s48/45 domain	PYYM_0112100.1-p1	6-cysteine protein
OG0000366	PY17X_0112800.1-p1	nucleolar GTP-binding protein 1, putative	N67_003437	Nucleolar GTP-binding protein 1 (NOG1)	PYYM_0112200.1-p1	nucleolar GTP-binding protein 1, putative
OG0000367	PY17X_0112900.1-p1	conserved Plasmodium protein, unknown function	N67_003438		PYYM_0112300.1-p1	conserved Plasmodium protein, unknown function
OG0000368	PY17X_0113100.1-p1	conserved Plasmodium protein, unknown function	N67_003439		PYYM_0112500.1-p1	conserved Plasmodium protein, unknown function
OG0000369	PY17X_0113200.1-p1	rhoptry protein ROP14, putative	N67_003440	Lipase maturation factor	PYYM_0112600.1-p1	rhoptry protein ROP14, putative
OG0000370	PY17X_0113300.1-p1	50S ribosomal protein L18, apicoplast, putative	N67_003441	Ribosomal L18 of archaea, bacteria, mitoch. and chloroplast	PYYM_0112700.1-p1	apicoplast ribosomal protein L18 precursor, putative
OG0000371	PY17X_0113400.1-p1	AP-3 complex subunit beta, putative	N67_003442	Bacterial transferase hexapeptide (six repeats)	PYYM_0112800.1-p1	AP-3 complex subunit beta, putative
OG0000372	PY17X_0113500.1-p1	conserved Plasmodium protein, unknown function	N67_003443		PYYM_0112900.1-p1	conserved Plasmodium protein, unknown function
OG0000373	PY17X_0113600.1-p1	syntaxin-binding protein, putative	N67_003444	Sec1 family	PYYM_0113000.1-p1	syntaxin binding protein, putative
OG0000374	PY17X_0113700.1-p1	AP2 domain transcription factor, putative	N67_003445	AP2 domain	PYYM_0113100.1-p1	transcription factor with AP2 domain(s), putative
OG0000375	PY17X_0113900.1-p1	conserved Plasmodium protein, unknown function	N67_003446	Filamin/ABP280 repeat	PYYM_0113300.1-p1	conserved Plasmodium protein, unknown function
OG0000376	PY17X_0114000.1-p1	cytosolic Fe-S cluster assembly factor NAR1, putative	N67_003447	Iron only hydrogenase large subunit, C-terminal domain	PYYM_0113400.1-p1	cytosolic Fe-S cluster assembly factor NAR1, putative
OG0000377	PY17X_0114100.1-p1	major facilitator superfamily-related transporter, putative	N67_003448	Major Facilitator Superfamily	PYYM_0113500.1-p1	organic anion transporter, putative
OG0000378	PY17X_0114200.1-p1	fam-b protein	N67_003449	Protein of unknown function (DUF2031)	PYYM_0113600.1-p1	fam-b protein
OG0000379	PY17X_0114400.1-p1	fam-b protein	N67_003452	PYST-B: Plasmodium yoelii subtelomeric family PYST-B	PYYM_0113800.1-p1	fam-b protein
OG0000380	PY17X_0114500.1-p1	fam-a protein	N67_003453	PYST-A: Plasmodium yoelii subtelomeric family PYST-A	PYYM_0113900.1-p1	fam-a protein
OG0000381	PY17X_0115600.1-p1	fam-c protein	N67_003465	PYST-C1: Plasmodium yoelii subtelomeric domain PYST-C1	PYYM_0115000.1-p1	fam-c protein
OG0000382	PY17X_0115800.1-p1	hypothetical protein	N67_003467	Circumsporozoite-related antigen (CRA)	PYYM_0115200.1-p1	hypothetical protein
OG0000383	PY17X_0116100.1-p1	PIR protein	N67_003469	Plasmodium variant antigen protein Cir/Yir/Bir	PYYM_0115600.1-p1	YIR protein
OG0000384	PY17X_0116300.1-p1, PY17X_1373700.1-p1	fam-b protein			PYYM_0115800.1-p1	fam-b protein
OG0000385	PY17X_0116900.1-p1, PY17X_0602100.1-p1	PIR protein			PYYM_0601100.1-p1	YIR protein
OG0000386	PY17X_0118701.1-p1, PY17X_1050401.1-p1	PIR protein			PYYM_0037000.1-p1	YIR protein
OG0000387	PY17X_0201200.1-p1, PY17X_0500111.1-p1	PIR protein			PYYM_0202800.1-p1	YIR protein
OG0000388	PY17X_0201700.1-p1	fam-a protein	N67_002441	PYST-A: Plasmodium yoelii subtelomeric family PYST-A	PYYM_0203300.1-p1	fam-a protein
OG0000389	PY17X_0202100.1-p1	PIR protein	N67_002444	Plasmodium variant antigen protein Cir/Yir/Bir	PYYM_0203700.1-p1	YIR protein
OG0000390	PY17X_0202200.1-p1	PIR protein	N67_002445	Plasmodium variant antigen protein Cir/Yir/Bir	PYYM_0203800.1-p1	YIR protein
OG0000391	PY17X_0202400.1-p1	fam-a protein	N67_002447	Acidic phosphoprotein precursor PCEMA1	PYYM_0204000.1-p1	fam-a protein
OG0000392	PY17X_0202700.1-p1	fam-c protein	N67_002451	Plasmodium yoelii subtelomeric region (PYST-C1)	PYYM_0204300.1-p1	fam-c protein
OG0000393	PY17X_0202900.1-p1	Plasmodium exported protein, unknown function	N67_002452	Protein of unknown function (Wx5_PLAF3D7)	PYYM_0204400.1-p1	Plasmodium exported protein, unknown function
OG0000394	PY17X_0203000.1-p1	early transcribed membrane protein	N67_002453	Malarial early transcribed membrane protein (ETRAMP)	PYYM_0204500.1-p1	early transcribed membrane protein
OG0000395	PY17X_0203100.1-p1	conserved Plasmodium protein, unknown function	N67_002454		PYYM_0204600.1-p1	conserved Plasmodium protein, unknown function
OG0000396	PY17X_0203200.1-p1	TatD-like deoxyribonuclease, putative	N67_002455	TatD related DNase	PYYM_0204700.1-p1	TatD-like deoxyribonuclease, putative
OG0000397	PY17X_0203400.1-p1	eukaryotic translation initiation factor 4E, putative	N67_002456	Eukaryotic initiation factor 4E	PYYM_0204900.1-p1	conserved Plasmodium protein, unknown function
OG0000398	PY17X_0203600.1-p1	conserved Plasmodium protein, unknown function	N67_002457		PYYM_0205100.1-p1	conserved Plasmodium protein, unknown function
OG0000399	PY17X_0203700.1-p1	UMP-CMP kinase, putative	N67_002458	Adenylate kinase	PYYM_0205200.1-p1	UMP-CMP kinase, putative
OG0000400	PY17X_0203800.1-p1	conserved Plasmodium protein, unknown function	N67_002459		PYYM_0205300.1-p1	conserved Plasmodium protein, unknown function
OG0000401	PY17X_0203900.1-p1	P-loop containing nucleoside triphosphate hydrolase, putative	N67_002460	ATPase family associated with various cellular activities (AAA)	PYYM_0205400.1-p1	replication factor c protein, putative
OG0000402	PY17X_0204000.1-p1	conserved protein, unknown function	N67_002461		PYYM_0205500.1-p1	conserved Plasmodium protein, unknown function
OG0000403	PY17X_0204100.1-p1	kinesin-8, putative	N67_002462	Kinesin motor domain	PYYM_0205600.1-p1	kinesin-8, putative
OG0000404	PY17X_0204200.1-p1	adenylate kinase-like protein 1, putative	N67_002463	AAA domain	PYYM_0205700.1-p1	adenylate kinase-like protein 1, putative
OG0000405	PY17X_0204300.1-p1	transcription initiation factor TFIIB, putative	N67_002464	TFIIB zinc-binding	PYYM_0205800.1-p1	transcription initiation factor TFIIB, putative
OG0000406	PY17X_0204400.1-p1	chromatin assembly factor 1 protein WD40 domain, putative	N67_002465	Histone-binding protein RBBP4 or subunit C of CAF1 complex	PYYM_0205900.1-p1	chromatin assembly factor 1 protein WD40 domain, putative
OG0000407	PY17X_0204500.1-p1	phosphatidylinositol-4-phosphate 5-kinase, putative	N67_002466	Phosphatidylinositol-4-phosphate 5-Kinase	PYYM_0206000.1-p1	phosphatidylinositol-4-phosphate 5-kinase, putative
OG0000408	PY17X_0204600.1-p1	bromodomain protein, putative	N67_002467	Bromodomain	PYYM_0206100.1-p1	bromodomain protein, putative
OG0000409	PY17X_0204700.1-p1	DNA-directed RNA polymerase II subunit RPB9, putative	N67_002468	RNA polymerases M/15 Kd subunit	PYYM_0206200.1-p1	DNA-directed RNA polymerase 2 subunit, putative
OG0000410	PY17X_0204800.1-p1	FAD-linked sulfhydryl oxidase ERV1, putative	N67_002469	Erv1 / Alr family	PYYM_0206300.1-p1	FAD-linked sulfhydryl oxidase ERV1, putative
OG0000411	PY17X_0204900.1-p1	selenocysteine-specific elongation factor, putative	N67_002470	Elongation factor Tu GTP binding domain	PYYM_0206400.1-p1	selenocysteine-specific elongation factor selB homologue, putative
OG0000412	PY17X_0205150.1-p1	phosphatidate cytidylyltransferase, putative	N67_002471		PYYM_0206650.1-p1	phosphatidate cytidylyltransferase, putative
OG0000413	PY17X_0205200.1-p1	phenylalanine--tRNA ligase alpha subunit, putative	N67_002472	pheS: phenylalanine--tRNA ligase, alpha subunit	PYYM_0206700.1-p1	phenylalanine--tRNA ligase alpha subunit, putative
OG0000414	PY17X_0205300.1-p1	rRNA biogenesis protein RRP36, putative	N67_002473	rRNA biogenesis protein RRP36	PYYM_0206800.1-p1	conserved protein, unknown function
OG0000415	PY17X_0205500.1-p1	N-acetyltransferase, GNAT family, putative	N67_002474	Acetyltransferase (GNAT) family	PYYM_0207000.1-p1	N-terminal acetyltransferase, putative
OG0000416	PY17X_0205600.1-p1	tubulin-specific chaperone a, putative	N67_002475	Tubulin binding cofactor A	PYYM_0207100.1-p1	tubulin-specific chaperone a, putative
OG0000417	PY17X_0205700.1-p1	fatty acid elongation protein, GNS1/SUR4 family, putative	N67_002476	GNS1/SUR4 family	PYYM_0207200.1-p1	fatty acid elongation protein, GNS1/SUR4 family, putative
OG0000418	PY17X_0205800.1-p1	cleavage and polyadenylation specificity factor subunit 5, putative	N67_002477	Nucleotide hydrolase	PYYM_0207300.1-p1	mRNA cleavage factor-like protein, putative
OG0000419	PY17X_0205900.1-p1	LCCL domain-containing protein, putative	N67_002478	PA14 domain	PYYM_0207400.1-p1	LCCL domain-containing protein
OG0000420	PY17X_0206000.1-p1	photosensitized INA-labeled protein PHIL1, putative	N67_002479		PYYM_0207500.1-p1	photosensitized INA-labeled protein PHIL1, putative
OG0000421	PY17X_0206100.1-p1	mitochondrial carrier protein, putative	N67_002480	Mitochondrial carrier protein	PYYM_0207600.1-p1	conserved Plasmodium protein, unknown function
OG0000422	PY17X_0206200.1-p1	secreted ookinete protein, putative	N67_002481		PYYM_0207700.1-p1	secreted ookinete protein, putative
OG0000423	PY17X_0206300.1-p1	conserved protein, unknown function	N67_002482		PYYM_0207800.1-p1	conserved Plasmodium protein, unknown function
OG0000424	PY17X_0206400.1-p1	conserved Plasmodium protein, unknown function	N67_002483		PYYM_0207900.1-p1	conserved Plasmodium protein, unknown function
OG0000425	PY17X_0206500.1-p1	mitochondrial carrier protein, putative	N67_002484	Mitochondrial carrier protein	PYYM_0208000.1-p1	mitochondrial carrier protein, putative
OG0000426	PY17X_0206600.1-p1	conserved Plasmodium protein, unknown function	N67_002485		PYYM_0208100.1-p1	conserved Plasmodium protein, unknown function
OG0000427	PY17X_0206700.1-p1	conserved protein, unknown function	N67_002486		PYYM_0208200.1-p1	conserved Plasmodium protein, unknown function
OG0000428	PY17X_0206800.1-p1	proteasome subunit beta type-3, putative	N67_002487	Proteasome subunit	PYYM_0208300.1-p1	proteasome subunit beta type-3, putative
OG0000429	PY17X_0206900.1-p1	conserved Plasmodium protein, unknown function	N67_002488		PYYM_0208400.1-p1	conserved Plasmodium protein, unknown function
OG0000430	PY17X_0207000.1-p1	double-strand break repair protein MRE11, putative	N67_002489	Calcineurin-like phosphoesterase	PYYM_0208500.1-p1	double-strand break repair protein MRE11, putative
OG0000431	PY17X_0207200.1-p1	eukaryotic translation initiation factor 2-alpha kinase 2, putative	N67_002491		PYYM_0208700.1-p1	serine/threonine protein kinase, putative
OG0000432	PY17X_0207300.1-p1	Niemann-Pick type C1-related protein, putative	N67_002492	Patched family	PYYM_0208800.1-p1	lipid/sterol:H+ symporter, putative
OG0000433	PY17X_0207400.1-p1	ATP synthase-associated protein, putative	N67_002493		PYYM_0208900.1-p1	conserved Plasmodium protein, unknown function
OG0000434	PY17X_0207500.1-p1	CCR4 domain-containing protein 3, putative	N67_002494	Endonuclease/Exonuclease/phosphatase family	PYYM_0209000.1-p1	carbon catabolite repressor protein 4, putative
OG0000435	PY17X_0207600.1-p1	conserved protein, unknown function	N67_002495		PYYM_0209100.1-p1	conserved Plasmodium protein, unknown function
OG0000436	PY17X_0207700.1-p1	centrin-1, putative	N67_002496	EF-hand domain pair	PYYM_0209200.1-p1	centrin-1, putative
OG0000437	PY17X_0207800.1-p1	2-C-methyl-D-erythritol 4-phosphate cytidylyltransferase, putative	N67_002497	2-C-methyl-D-erythritol 4-phosphate cytidylyltransferase	PYYM_0209300.1-p1	2-C-methyl-D-erythritol 4-phosphate cytidylyltransferase, putative
OG0000438	PY17X_0207900.1-p1	ras-related protein Rab-5C, putative	N67_002498	Ras family	PYYM_0209400.1-p1	ras-related protein Rab-5C, putative
OG0000439	PY17X_0208000.1-p1	asparagine and aspartate rich protein 2, putative	N67_002499	AARP2CN (NUC121) domain	PYYM_0209500.1-p1	asparagine and aspartate rich protein 2, putative
OG0000440	PY17X_0208100.1-p1	conserved Plasmodium protein, unknown function	N67_002500		PYYM_0209600.1-p1	conserved Plasmodium protein, unknown function
OG0000441	PY17X_0208200.1-p1	conserved Plasmodium protein, unknown function	N67_002501		PYYM_0209700.1-p1	conserved Plasmodium protein, unknown function
OG0000442	PY17X_0208300.1-p1	pre-rRNA-processing protein TSR2, putative	N67_002502	Pre-rRNA-processing protein TSR2	PYYM_0209800.1-p1	pre-rRNA-processing protein TSR2, putative
OG0000443	PY17X_0208400.1-p1	calcium-transporting ATPase, putative	N67_002503	Cation transporting ATPase, C-terminus	PYYM_0209900.1-p1	calcium-transporting ATPase, putative
OG0000444	PY17X_0208500.1-p1	EF hand domain-containing protein, putative	N67_002504		PYYM_0210000.1-p1	conserved Plasmodium protein, unknown function
OG0000445	PY17X_0208600.1-p1	V-type proton ATPase subunit C, putative	N67_002505	V-ATPase subunit C	PYYM_0210100.1-p1	vacuolar ATP synthase subunit c, putative
OG0000446	PY17X_0208700.1-p1	conserved protein, unknown function	N67_002506		PYYM_0210200.1-p1	conserved Plasmodium protein, unknown function
OG0000447	PY17X_0208800.1-p1	3'-5' exonuclease, putative	N67_002507	3'-5' exonuclease	PYYM_0210300.1-p1	DNA binding protein, putative
OG0000448	PY17X_0208900.1-p1	cyclin-dependent kinases regulatory subunit, putative	N67_002508	Cyclin-dependent kinase regulatory subunit	PYYM_0210400.1-p1	conserved Plasmodium protein, unknown function
OG0000449	PY17X_0209000.1-p1	asparagine-rich antigen, putative	N67_002509		PYYM_0210500.1-p1	asparagine-rich antigen, putative
OG0000450	PY17X_0209100.1-p1	conserved Plasmodium protein, unknown function	N67_002510		PYYM_0210600.1-p1	conserved Plasmodium protein, unknown function
OG0000451	PY17X_0209700.1-p1	novel putative transporter 1, putative	N67_005309		PYYM_0211200.1-p1	novel putative transporter 1
OG0000452	PY17X_0209800.1-p1	major facilitator superfamily-related transporter, putative	N67_005308		PYYM_0211300.1-p1	transporter, putative
OG0000453	PY17X_0210000.1-p1	conserved protein, unknown function	N67_005307	Protein of unknown function (DUF3228)	PYYM_0211500.1-p1	conserved protein, unknown function
OG0000454	PY17X_0210100.1-p1	4-hydroxy-3-methylbut-2-enyl diphosphate reductase, putative	N67_005306	LytB protein	PYYM_0211600.1-p1	4-hydroxy-3-methylbut-2-enyl diphosphate reductase, putative
OG0000455	PY17X_0210200.1-p1	ubiquitin carboxyl-terminal hydrolase 1, putative	N67_005305		PYYM_0211700.1-p1	ubiquitin carboxyl-terminal hydrolase 1, putative
OG0000456	PY17X_0210400.1-p1	conserved Plasmodium protein, unknown function	N67_005093		PYYM_0211900.1-p1	conserved Plasmodium protein, unknown function
OG0000457	PY17X_0210500.1-p1	thrombospondin related sporozoite protein, putative	N67_005094	Thrombospondin type 1 domain	PYYM_0212000.1-p1	thrombospondin related sporozoite protein, putative
OG0000458	PY17X_0210600.1-p1	parasite-infected erythrocyte surface protein	N67_005095	Legume-like lectin family	PYYM_0212100.1-p1	parasite-infected erythrocyte surface protein
OG0000459	PY17X_0210700.1-p1	actin-related protein	N67_005096	Actin	PYYM_0212200.1-p1	actin-related protein
OG0000460	PY17X_0210800.1-p1	L-seryl-tRNA(Sec) kinase, putative	N67_005097		PYYM_0212300.1-p1	L-seryl-tRNA(Sec) kinase, putative
OG0000461	PY17X_0211000.1-p1	conserved Plasmodium protein, unknown function	N67_005098		PYYM_0212500.1-p1	conserved Plasmodium protein, unknown function
OG0000462	PY17X_0211200.1-p1	conserved protein, unknown function	N67_005099		PYYM_0212700.1-p1	conserved Plasmodium protein, unknown function
OG0000463	PY17X_0211300.1-p1	nucleoside transporter 4, putative	N67_005100		PYYM_0212800.1-p1	nucleoside transporter 4, putative
OG0000464	PY17X_0211500.1-p1	vacuolar protein sorting-associated protein VTA1, putative	N67_005101	Vta1 C-terminal domain	PYYM_0213000.1-p1	vacuolar protein sorting-associated protein VTA1, putative
OG0000465	PY17X_0211600.1-p1	aspartate--tRNA ligase, putative	N67_005102	OB-fold nucleic acid binding domain	PYYM_0213100.1-p1	aspartate--tRNA ligase, putative
OG0000466	PY17X_0211700.1-p1	seipin domain-containing protein, putative	N67_005103	Putative adipose-regulatory protein (Seipin)	PYYM_0213200.1-p1	conserved Plasmodium protein, unknown function
OG0000467	PY17X_0211800.1-p1	DNA mismatch repair protein PMS1, putative	N67_005104	mutl: DNA mismatch repair protein MutL	PYYM_0213300.1-p1	DNA mismatch repair protein PMS1, putative
OG0000468	PY17X_0211900.1-p1	conserved Plasmodium protein, unknown function	N67_002747		PYYM_0213400.1-p1	conserved Plasmodium protein, unknown function
OG0000469	PY17X_0212000.1-p1	ubiquitin carboxyl-terminal hydrolase, putative	N67_002746	Ubiquitin carboxyl-terminal hydrolase	PYYM_0213500.1-p1	ubiquitin carboxyl-terminal hydrolase, putative
OG0000470	PY17X_0212100.1-p1	conserved Plasmodium protein, unknown function	N67_002745		PYYM_0213600.1-p1	conserved Plasmodium protein, unknown function
OG0000471	PY17X_0212300.1-p1	dolichyl-diphosphooligosaccharide--protein glycosyltransferase subunit OST2, putative	N67_002744	DAD family	PYYM_0213800.1-p1	dolichyl-diphosphooligosaccharide--protein glycosyltransferase subunit DAD1, putative
OG0000472	PY17X_0212400.1-p1	mitochondrial import inner membrane translocase subunit TIM50, putative	N67_002743	NLI interacting factor-like phosphatase	PYYM_0213900.1-p1	mitochondrial import inner membrane translocase subunit TIM50, putative
OG0000473	PY17X_0212500.1-p1	vacuolar protein sorting-associated protein 53, putative	N67_002742	Vps53-like, N-terminal	PYYM_0214000.1-p1	vacuolar protein sorting-associated protein 53, putative
OG0000474	PY17X_0212600.1-p1	conserved protein, unknown function	N67_002741		PYYM_0214100.1-p1	conserved Plasmodium protein, unknown function
OG0000475	PY17X_0212700.1-p1	cysteine desulfurase, putative	N67_002740	Aminotransferase class-V	PYYM_0214200.1-p1	cysteine desulfurase, putative
OG0000476	PY17X_0212800.1-p1	DNA (cytosine-5)-methyltransferase, putative	N67_002739	C-5 cytosine-specific DNA methylase	PYYM_0214300.1-p1	DNA (cytosine-5)-methyltransferase, putative
OG0000477	PY17X_0212900.1-p1	proteasome subunit alpha type-5, putative	N67_002738	Proteasome subunit	PYYM_0214400.1-p1	proteasome subunit alpha type-5, putative
OG0000478	PY17X_0213000.1-p1	mTERF domain-containing protein, putative	N67_002737	mTERF	PYYM_0214500.1-p1	conserved Plasmodium protein, unknown function
OG0000479	PY17X_0213100.1-p1	conserved Plasmodium protein, unknown function	N67_002736		PYYM_0214600.1-p1	conserved Plasmodium protein, unknown function
OG0000480	PY17X_0213200.1-p1	conserved Plasmodium protein, unknown function	N67_002735		PYYM_0214700.1-p1	conserved Plasmodium protein, unknown function
OG0000481	PY17X_0213300.1-p1	cation transporting ATPase, putative	N67_002734	E1-E2 ATPase	PYYM_0214800.1-p1	cation transporting ATPase, putative
OG0000482	PY17X_0213400.1-p1	conserved Plasmodium protein, unknown function	N67_002733		PYYM_0214900.1-p1	conserved Plasmodium protein, unknown function
OG0000483	PY17X_0213500.1-p1	eukaryotic translation initiation factor 2 subunit alpha, putative	N67_002732	S1 RNA binding domain	PYYM_0215000.1-p1	eukaryotic translation initiation factor 2 alpha subunit, putative
OG0000484	PY17X_0213600.1-p1	conserved Plasmodium protein, unknown function	N67_002731		PYYM_0215100.1-p1	conserved Plasmodium protein, unknown function
OG0000485	PY17X_0213700.1-p1	actin-like protein, putative	N67_002730	Actin	PYYM_0215200.1-p1	actin-like protein, putative
OG0000486	PY17X_0213800.1-p1	conserved protein, unknown function	N67_002729		PYYM_0215300.1-p1	conserved Plasmodium protein, unknown function
OG0000487	PY17X_0213900.1-p1	conserved Plasmodium protein, unknown function	N67_002728	Flavinator of succinate dehydrogenase	PYYM_0215400.1-p1	conserved Plasmodium protein, unknown function
OG0000488	PY17X_0214000.1-p1	conserved Plasmodium protein, unknown function	N67_002727		PYYM_0215500.1-p1	conserved Plasmodium protein, unknown function
OG0000489	PY17X_0214100.1-p1	RING zinc finger protein, putative	N67_002726	RING-type zinc-finger	PYYM_0215600.1-p1	zinc finger protein, putative
OG0000490	PY17X_0214200.1-p1	alpha/beta hydrolase, putative	N67_002725		PYYM_0215700.1-p1	alpha/beta hydrolase, putative
OG0000491	PY17X_0214300.1-p1	conserved Plasmodium protein, unknown function	N67_002724		PYYM_0215800.1-p1	conserved Plasmodium protein, unknown function
OG0000492	PY17X_0214400.1-p1	RNA-binding protein, putative	N67_002723	RNA recognition motif. (a.k.a. RRM, RBD, or RNP domain)	PYYM_0215900.1-p1	RNA-binding protein, putative
OG0000493	PY17X_0214500.1-p1	signal recognition particle subunit SRP9, putative	N67_002722		PYYM_0216000.1-p1	signal recognition particle subunit SRP9, putative
OG0000494	PY17X_0214600.1-p1	conserved Plasmodium protein, unknown function	N67_002721	Allantoicase repeat	PYYM_0216100.1-p1	conserved Plasmodium protein, unknown function
OG0000495	PY17X_0214700.1-p1	1-cys peroxiredoxin, putative	N67_002720	Redoxin	PYYM_0216200.1-p1	1-cys peroxiredoxin, putative
OG0000496	PY17X_0214800.1-p1	60S ribosomal export protein NMD3, putative	N67_002719	NMD3 family	PYYM_0216300.1-p1	60S ribosomal export protein NMD3, putative
OG0000497	PY17X_0214900.1-p1	ribosome biogenesis protein BRX1, putative	N67_002718	Brix domain	PYYM_0216400.1-p1	ribosome biogenesis protein BRX1 homolog, putative
OG0000498	PY17X_0215000.1-p1	mRNA (N6-adenosine)-methyltransferase, putative	N67_002717	MT-A70	PYYM_0216500.1-p1	mRNA (N6-adenosine)-methyltransferase, putative
OG0000499	PY17X_0215100.1-p1	conserved Plasmodium protein, unknown function	N67_002716	Cytochrome c oxidase biogenesis protein Cmc1 like	PYYM_0216600.1-p1	conserved Plasmodium protein, unknown function
OG0000500	PY17X_0215200.1-p1	conserved protein, unknown function	N67_002715		PYYM_0216700.1-p1	conserved Plasmodium protein, unknown function
OG0000501	PY17X_0215400.1-p1	dynein heavy chain, putative	N67_002714	P-loop containing dynein motor region D4	PYYM_0216900.1-p1	dynein heavy chain, putative
OG0000502	PY17X_0215500.1-p1	conserved protein, unknown function	N67_002713		PYYM_0217000.1-p1	conserved Plasmodium protein, unknown function
OG0000503	PY17X_0215600.1-p1	tRNA pseudouridine synthase D, putative	N67_002712	tRNA pseudouridine synthase D (TruD)	PYYM_0217100.1-p1	tRNA pseudouridine synthase D, putative
OG0000504	PY17X_0215700.1-p1	AP-4 complex subunit beta, putative	N67_002711	Beta2-adaptin appendage, C-terminal sub-domain	PYYM_0217200.1-p1	AP-4 complex subunit beta, putative
OG0000505	PY17X_0215900.1-p1	IMP1-like protein, putative	N67_002710	Immune Mapped Protein 2 (IMP2) N-terminal domain	PYYM_0217400.1-p1	conserved Plasmodium protein, unknown function
OG0000506	PY17X_0216200.1-p1	Plasmodium exported protein, unknown function	N67_002709		PYYM_0217700.1-p1	Plasmodium exported protein, unknown function
OG0000507	PY17X_0216300.1-p1	Plasmodium exported protein, unknown function	N67_002708		PYYM_0217800.1-p1	Plasmodium exported protein, unknown function
OG0000508	PY17X_0216400.1-p1	Plasmodium exported protein, unknown function	N67_002707		PYYM_0217900.1-p1	Plasmodium exported protein, unknown function
OG0000509	PY17X_0216500.1-p1	heat shock protein, putative	N67_002706	DnaJ C terminal domain	PYYM_0218000.1-p1	heat shock protein, putative
OG0000510	PY17X_0216600.1-p1	fam-a protein	N67_002704	PYST-A: Plasmodium yoelii subtelomeric family PYST-A	PYYM_0218100.1-p1	fam-a protein
OG0000511	PY17X_0216700.1-p1	PIR protein, pseudogene	N67_002703	Plasmodium variant antigen protein Cir/Yir/Bir	PYYM_0218200.1-p1	YIR protein, pseudogene
OG0000512	PY17X_0216800.1-p1	fam-b protein	N67_002702	PYST-B: Plasmodium yoelii subtelomeric family PYST-B	PYYM_0218300.1-p1	fam-b protein
OG0000513	PY17X_0221801.1-p1, PY17X_0601300.1-p1, PY17X_1374100.1-p1	PIR protein
OG0000514	PY17X_0222101.1-p1	PIR protein	N67_002148	Plasmodium variant antigen protein Cir/Yir/Bir	PYYM_0004800.1-p1	YIR protein
OG0000515	PY17X_0222201.1-p1	PIR protein	N67_002957	Plasmodium variant antigen protein Cir/Yir/Bir	PYYM_0004900.1-p1	YIR protein
OG0000516	PY17X_0223301.1-p1	PIR protein	N67_000879	Plasmodium variant antigen protein Cir/Yir/Bir	PYYM_0002900.1-p1	YIR protein
OG0000517	PY17X_0300300.1-p1	PIR protein	N67_003333	Plasmodium variant antigen protein Cir/Yir/Bir	PYYM_0300600.1-p1	YIR protein
OG0000518	PY17X_0300600.1-p1	PIR protein	N67_003330	yir-bir-cir_Pla: yir/bir/cir-family of variant antigens	PYYM_0300900.1-p1	YIR protein
OG0000519	PY17X_0300800.1-p1	PIR protein	N67_003326	Plasmodium variant antigen protein Cir/Yir/Bir	PYYM_0301100.1-p1	YIR protein
OG0000520	PY17X_0300900.1-p1	fam-a protein	N67_003325	PYST-A: Plasmodium yoelii subtelomeric family PYST-A	PYYM_0301200.1-p1	fam-a protein
OG0000521	PY17X_0301000.1-p1	PIR protein	N67_003324		PYYM_0301300.1-p1	YIR protein
OG0000522	PY17X_0301100.1-p1	Plasmodium exported protein, unknown function	N67_003323	Collagen triple helix repeat (20 copies)	PYYM_0301400.1-p1	Plasmodium exported protein, unknown function
OG0000523	PY17X_0301200.1-p1	nucleic acid binding protein, putative	N67_003322		PYYM_0301500.1-p1	conserved Plasmodium protein, unknown function
OG0000524	PY17X_0301300.1-p1	octaprenyl pyrophosphate synthase, putative	N67_003321	Polyprenyl synthetase	PYYM_0301600.1-p1	octaprenyl pyrophosphate synthase, putative
OG0000525	PY17X_0301400.1-p1	conserved Plasmodium protein, unknown function	N67_003320	RNA binding motif	PYYM_0301700.1-p1	conserved Plasmodium protein, unknown function
OG0000526	PY17X_0301500.1-p1	repetitive organellar protein, putative	N67_003319		PYYM_0301800.1-p1	repetitive organellar protein, putative
OG0000527	PY17X_0301600.1-p1	conserved Plasmodium protein, unknown function	N67_003318		PYYM_0301900.1-p1	conserved Plasmodium protein, unknown function
OG0000528	PY17X_0301700.1-p1	ERCC1 nucleotide excision repair protein, putative	N67_003317	rad10: DNA repair protein rad10	PYYM_0302000.1-p1	ERCC1 nucleotide excision repair protein, putative
OG0000529	PY17X_0301800.1-p1	conserved Plasmodium protein, unknown function	N67_003316		PYYM_0302100.1-p1	conserved Plasmodium protein, unknown function
OG0000530	PY17X_0302000.1-p1	conserved Plasmodium protein, unknown function	N67_003315		PYYM_0302300.1-p1	conserved Plasmodium protein, unknown function
OG0000531	PY17X_0302100.1-p1	protein MAK16, putative	N67_003314	Mak16 protein C-terminal region	PYYM_0302400.1-p1	nucleolar preribosomal assembly protein, putative
OG0000532	PY17X_0302200.1-p1	conserved Plasmodium protein, unknown function	N67_003313		PYYM_0302500.1-p1	conserved Plasmodium protein, unknown function
OG0000533	PY17X_0302300.1-p1	5'-3' exonuclease, putative	N67_003312	5'-3' exonuclease, C-terminal SAM fold	PYYM_0302600.1-p1	5'-3' exonuclease, putative
OG0000534	PY17X_0302400.1-p1	condensin-2 complex subunit H2, putative	N67_003311	Condensin II complex subunit CAP-H2 or CNDH2, C-term	PYYM_0302700.1-p1	conserved Plasmodium protein, unknown function
OG0000535	PY17X_0302500.1-p1	Sel1 repeat-containing protein, putative	N67_003310	Sel1 repeat	PYYM_0302800.1-p1	conserved Plasmodium protein, unknown function
OG0000536	PY17X_0302600.1-p1	conserved Plasmodium protein, unknown function	N67_003309	Preprotein translocase subunit Sec66	PYYM_0302900.1-p1	conserved Plasmodium protein, unknown function
OG0000537	PY17X_0302800.1-p1	dynein light chain, putative	N67_003308	Dynein light chain type 1	PYYM_0303100.1-p1	dynein light chain, putative
OG0000538	PY17X_0302900.1-p1	aspartate aminotransferase, putative	N67_003307	Aminotransferase class I and II	PYYM_0303200.1-p1	aspartate aminotransferase, putative
OG0000539	PY17X_0303000.1-p1	5'-3' exonuclease, putative	N67_003306	XRN 5'-3' exonuclease N-terminus	PYYM_0303300.1-p1	conserved Plasmodium protein, unknown function
OG0000540	PY17X_0303100.1-p1	hexose transporter	N67_003305	SP: MFS transporter, sugar porter (SP) family	PYYM_0303400.1-p1	hexose transporter
OG0000541	PY17X_0303200.1-p1	3'-5' exonuclease, putative	N67_003304	3'-5' exonuclease	PYYM_0303500.1-p1	3'-5' exonuclease, putative
OG0000542	PY17X_0303300.1-p1	2-methoxy-6-polyprenyl-1,4-benzoquinol methylase, mitochondrial, putative	N67_003303	ubiE/COQ5 methyltransferase family	PYYM_0303600.1-p1	methyltransferase, putative
OG0000543	PY17X_0303400.1-p1	conserved Plasmodium protein, unknown function	N67_003302	MORN repeat	PYYM_0303700.1-p1	conserved Plasmodium protein, unknown function
OG0000544	PY17X_0303600.1-p1	conserved Plasmodium protein, unknown function	N67_003301		PYYM_0303900.1-p1	conserved Plasmodium protein, unknown function
OG0000545	PY17X_0303700.1-p1	PCI domain-containing protein, putative	N67_003300		PYYM_0304000.1-p1	conserved Plasmodium protein, unknown function
OG0000546	PY17X_0303800.1-p1	DNA-directed RNA polymerase II 16 kDa subunit, putative	N67_003299	RNA polymerase Rpb4	PYYM_0304100.1-p1	DNA-directed RNA polymerase II 16 kDa subunit, putative
OG0000547	PY17X_0303900.1-p1	conserved Plasmodium protein, unknown function	N67_004819		PYYM_0304200.1-p1	conserved Plasmodium protein, unknown function
OG0000548	PY17X_0304000.1-p1	RNA-binding protein, putative	N67_004820		PYYM_0304300.1-p1	conserved Plasmodium protein, unknown function
OG0000549	PY17X_0304100.1-p1	PH domain-containing protein, putative	N67_004821	PH domain	PYYM_0304400.1-p1	conserved Plasmodium protein, unknown function
OG0000550	PY17X_0304200.1-p1	26S proteasome regulatory subunit RPN1, putative	N67_004822	RPN1/RPN2 N-terminal domain	PYYM_0304500.1-p1	26S proteasome regulatory subunit RPN1, putative
OG0000551	PY17X_0304300.1-p1	DNA repair protein RAD2, putative	N67_004823	XPG I-region	PYYM_0304600.1-p1	DNA repair protein RAD2, putative
OG0000552	PY17X_0304400.1-p1	cysteine desulfuration protein SufE, putative	N67_004824	Fe-S metabolism associated domain	PYYM_0304700.1-p1	cysteine desulfuration protein SufE, putative
OG0000553	PY17X_0304500.1-p1	pantothenate transporter	N67_004825	Major Facilitator Superfamily	PYYM_0304800.1-p1	pantothenate transporter
OG0000554	PY17X_0304600.1-p1	pentafunctional AROM polypeptide, putative	N67_004826	EPSP synthase (3-phosphoshikimate 1-carboxyvinyltransferase)	PYYM_0304900.1-p1	pentafunctional AROM polypeptide, putative
OG0000555	PY17X_0304700.1-p1	conserved Plasmodium protein, unknown function	N67_004827		PYYM_0305000.1-p1	conserved Plasmodium protein, unknown function
OG0000556	PY17X_0304800.1-p1	DNA-directed RNA polymerase III subunit RPC10, putative	N67_004828	Transcription factor S-II (TFIIS)	PYYM_0305100.1-p1	transcription factor, putative
OG0000557	PY17X_0304900.1-p1	adenylosuccinate lyase, putative	N67_004829	Lyase	PYYM_0305200.1-p1	adenylosuccinate lyase, putative
OG0000558	PY17X_0305000.1-p1	merozoite surface protein 4/5	N67_004830	EGF domain	PYYM_0305300.1-p1	merozoite surface protein 4/5
OG0000559	PY17X_0305100.1-p1	conserved Plasmodium protein, unknown function	N67_004831		PYYM_0305400.1-p1	conserved Plasmodium protein, unknown function
OG0000560	PY17X_0305200.1-p1	iron-sulfur assembly protein, putative	N67_004832	TIGR00049: iron-sulfur cluster assembly accessory protein	PYYM_0305500.1-p1	iron-sulfur assembly protein, putative
OG0000561	PY17X_0305300.1-p1	serine repeat antigen 5	N67_004833	Papain family cysteine protease	PYYM_0305600.1-p1	egress cysteine protease 1
OG0000562	PY17X_0305800.1-p1	conserved Plasmodium protein, unknown function	N67_004838		PYYM_0306100.1-p1	conserved Plasmodium protein, unknown function
OG0000563	PY17X_0305900.1-p1	KRR1 small subunit processome component, putative	N67_004839	Krr1 KH1 domain	PYYM_0306200.1-p1	KRR1 small subunit processome component, putative
OG0000564	PY17X_0306000.1-p1	conserved Plasmodium protein, unknown function	N67_004840		PYYM_0306300.1-p1	conserved Plasmodium protein, unknown function
OG0000565	PY17X_0306100.1-p1	conserved Plasmodium protein, unknown function	N67_004841		PYYM_0306400.1-p1	conserved Plasmodium protein, unknown function
OG0000566	PY17X_0306200.1-p1	acyl carrier protein, putative	N67_004842	Phosphopantetheine attachment site	PYYM_0306500.1-p1	acyl carrier protein, putative
OG0000567	PY17X_0306300.1-p1	ribosome-recycling factor, putative	N67_004843	Ribosome recycling factor	PYYM_0306600.1-p1	ribosome-recycling factor, putative
OG0000568	PY17X_0306400.1-p1	conserved Plasmodium protein, unknown function	N67_004844	SHS2 domain found in N terminus of Rpb7p/Rpc25p/MJ0397	PYYM_0306700.1-p1	conserved Plasmodium protein, unknown function
OG0000569	PY17X_0306500.1-p1	conserved Plasmodium protein, unknown function	N67_004845		PYYM_0306800.1-p1	conserved Plasmodium protein, unknown function
OG0000570	PY17X_0306700.1-p1	6-cysteine protein P230	N67_004968	Sexual stage antigen s48/45 domain	PYYM_0307000.1-p1	6-cysteine protein
OG0000571	PY17X_0306800.1-p1	patatin-like phospholipase, putative	N67_004969	Patatin-like phospholipase	PYYM_0307100.1-p1	phospholipase A2, putative
OG0000572	PY17X_0306900.1-p1	exosome complex component MTR3, putative	N67_004970	3' exoribonuclease family, domain 1	PYYM_0307200.1-p1	3' exoribonuclease, putative
OG0000573	PY17X_0307000.1-p1	2C-methyl-D-erythritol 2,4-cyclodiphosphate synthase, putative	N67_004971	ispF: 2-C-methyl-D-erythritol 2,4-cyclodiphosphate synthase	PYYM_0307300.1-p1	2C-methyl-D-erythritol 2,4-cyclodiphosphate synthase, putative
OG0000574	PY17X_0307100.1-p1	conserved protein, unknown function	N67_004972	Protein of unknown function DUF89	PYYM_0307400.1-p1	conserved protein, unknown function
OG0000575	PY17X_0307200.1-p1	conserved Plasmodium protein, unknown function	N67_004973	Schizosaccharomyces pombe repeat of unknown function (DUF963)	PYYM_0307500.1-p1	conserved Plasmodium protein, unknown function
OG0000576	PY17X_0307300.1-p1	transporter, putative	N67_004974	Sodium:neurotransmitter symporter family	PYYM_0307600.1-p1	transporter, putative
OG0000577	PY17X_0307400.1-p1	ATP-dependent RNA helicase UAP56, putative	N67_004975	Helicase conserved C-terminal domain	PYYM_0307700.1-p1	ATP-dependent RNA helicase UAP56, putative
OG0000578	PY17X_0307600.1-p1	60S ribosomal protein L37ae, putative	N67_004976	Ribosomal L37ae protein family	PYYM_0307900.1-p1	60S ribosomal protein L37ae, putative
OG0000579	PY17X_0307700.1-p1	conserved Plasmodium protein, unknown function	N67_004977		PYYM_0308000.1-p1	conserved Plasmodium protein, unknown function
OG0000580	PY17X_0307800.1-p1	monocarboxylate transporter, putative	N67_004978	Major Facilitator Superfamily	PYYM_0308100.1-p1	monocarboxylate transporter, putative
OG0000581	PY17X_0307900.1-p1	50S ribosomal protein L33, putative	N67_004979	Ribosomal protein L33	PYYM_0308200.1-p1	50S ribosomal protein L33, putative
OG0000582	PY17X_0308000.1-p1	conserved Plasmodium protein, unknown function	N67_004980		PYYM_0308300.1-p1	conserved Plasmodium protein, unknown function
OG0000583	PY17X_0308100.1-p1	conserved protein, unknown function	N67_004981		PYYM_0308400.1-p1	conserved Plasmodium protein, unknown function
OG0000584	PY17X_0308200.1-p1	syntaxin, putative	N67_004982	SNARE domain	PYYM_0308500.1-p1	syntaxin, putative
OG0000585	PY17X_0308300.1-p1	conserved Plasmodium protein, unknown function	N67_004983		PYYM_0308600.1-p1	conserved Plasmodium protein, unknown function
OG0000586	PY17X_0308400.1-p1	conserved Plasmodium protein, unknown function	N67_004984		PYYM_0308700.1-p1	conserved Plasmodium protein, unknown function
OG0000587	PY17X_0308500.1-p1	conserved Plasmodium protein, unknown function	N67_004985		PYYM_0308800.1-p1	conserved Plasmodium protein, unknown function
OG0000588	PY17X_0308600.1-p1	ras-related protein Rab-5A, putative	N67_004986	small_GTP: small GTP-binding protein domain	PYYM_0308900.1-p1	ras-related protein Rab-5A, putative
OG0000589	PY17X_0308700.1-p1	ubiquinol-cytochrome-c reductase complex assembly factor 1, putative	N67_004987	Ubiquinol-cytochrome C chaperone	PYYM_0309000.1-p1	ubiquinol-cytochrome-c reductase complex assembly factor 1, putative
OG0000590	PY17X_0308800.1-p1	apicoplast beta-ketoacyl-acyl carrier protein synthase III precursor, putative	N67_004988	3-Oxoacyl-[acyl-carrier-protein (ACP)] synthase III	PYYM_0309100.1-p1	apicoplast beta-ketoacyl-acyl carrier protein synthase III precursor, putative
OG0000591	PY17X_0309000.1-p1	UDP-N-acetylglucosamine transferase subunit ALG14, putative	N67_004429	Oligosaccharide biosynthesis protein Alg14 like	PYYM_0309300.1-p1	dolichol-linked oligosaccharide biosynthesis enzyme, putative
OG0000592	PY17X_0309100.1-p1	tyrosine kinase-like protein, putative	N67_004428	Protein tyrosine kinase	PYYM_0309400.1-p1	tyrosine kinase-like protein, putative
OG0000593	PY17X_0309200.1-p1	asparagine--tRNA ligase, putative	N67_004427	OB-fold nucleic acid binding domain	PYYM_0309500.1-p1	asparagine--tRNA ligase, putative
OG0000594	PY17X_0309300.1-p1	pseudouridine synthase, putative	N67_004426		PYYM_0309600.1-p1	conserved Plasmodium protein, unknown function
OG0000595	PY17X_0309400.1-p1	GDP-fructose:GMP antiporter, putative	N67_004425		PYYM_0309700.1-p1	GDP-fructose:GMP antiporter, putative
OG0000596	PY17X_0309500.1-p1	conserved Plasmodium protein, unknown function	N67_004424		PYYM_0309800.1-p1	conserved Plasmodium protein, unknown function
OG0000597	PY17X_0309600.1-p1	ribosomal protein L12, mitochondrial, putative	N67_004423	Ribosomal protein L7/L12 C-terminal domain	PYYM_0309900.1-p1	mitochondrial ribosomal protein L12 precursor, putative
OG0000598	PY17X_0309700.1-p1	peptide chain release factor subunit 1, putative	N67_004422	eRF1 domain 1	PYYM_0310000.1-p1	peptide chain release factor subunit 1, putative
OG0000599	PY17X_0309800.1-p1	conserved Plasmodium protein, unknown function	N67_004421		PYYM_0310100.1-p1	conserved Plasmodium protein, unknown function
OG0000600	PY17X_0309900.1-p1	conserved Plasmodium protein, unknown function	N67_004420		PYYM_0310200.1-p1	conserved Plasmodium protein, unknown function
OG0000601	PY17X_0310000.1-p1	secreted protein with altered thrombospondin repeat domain, putative	N67_004419		PYYM_0310300.1-p1	secreted protein with altered thrombospondin repeat domain, putative
OG0000602	PY17X_0310100.1-p1	SRR1-like protein	N67_004418	SRR1	PYYM_0310400.1-p1	SRR1-like protein
OG0000603	PY17X_0310300.1-p1	arginyl-tRNA--protein transferase, putative	N67_004417	Leucyl/phenylalanyl-tRNA protein transferase	PYYM_0310600.1-p1	Leu/Phe-tRNA protein transferase, putative
OG0000604	PY17X_0310400.1-p1	conserved protein, unknown function	N67_004416		PYYM_0310700.1-p1	conserved Plasmodium protein, unknown function
OG0000605	PY17X_0310500.1-p1	protein SIS1, putative	N67_004415	DnaJ C terminal domain	PYYM_0310800.1-p1	protein SIS1, putative
OG0000606	PY17X_0310600.1-p1	conserved protein, unknown function	N67_004414		PYYM_0310900.1-p1	conserved Plasmodium protein, unknown function
OG0000607	PY17X_0310800.1-p1	protein kinase 7	N67_004413	Protein kinase domain	PYYM_0311100.1-p1	protein kinase 7
OG0000608	PY17X_0310900.1-p1	tetratricopeptide repeat protein, putative	N67_004412		PYYM_0311200.1-p1	conserved Plasmodium protein, unknown function
OG0000609	PY17X_0311000.1-p1	conserved Plasmodium protein, unknown function	N67_004411		PYYM_0311300.1-p1	conserved Plasmodium protein, unknown function
OG0000610	PY17X_0311100.1-p1	conserved protein, unknown function	N67_004410	Eukaryotic protein of unknown function (DUF842)	PYYM_0311400.1-p1	conserved protein, unknown function
OG0000611	PY17X_0311200.1-p1	conserved protein, unknown function	N67_004409		PYYM_0311500.1-p1	conserved Plasmodium protein, unknown function
OG0000612	PY17X_0311300.1-p1	RTR1 domain-containing protein, putative	N67_004408	Rtr1/RPAP2 family	PYYM_0311600.1-p1	conserved Plasmodium protein, unknown function
OG0000613	PY17X_0311400.1-p1	T-complex protein 1 subunit theta, putative	N67_004407	chap_CCT_theta: T-complex protein 1, theta subunit	PYYM_0311700.1-p1	T-complex protein 1 subunit theta, putative
OG0000614	PY17X_0311500.1-p1	protein transport protein SEC31, putative	N67_004406	Sec23-binding domain of Sec16	PYYM_0311800.1-p1	protein transport protein SEC31, putative
OG0000615	PY17X_0311600.1-p1	ribosomal protein L13, mitochondrial, putative	N67_004405	Ribosomal protein L13	PYYM_0311900.1-p1	mitochondrial large ribosomal subunit, putative
OG0000616	PY17X_0311700.1-p1	conserved protein, unknown function	N67_004404		PYYM_0312000.1-p1	conserved Plasmodium protein, unknown function
OG0000617	PY17X_0311800.1-p1	conserved Plasmodium protein, unknown function	N67_004403		PYYM_0312100.1-p1	conserved Plasmodium protein, unknown function
OG0000618	PY17X_0311900.1-p1	serine/threonine protein kinase, putative	N67_004402	Protein kinase domain	PYYM_0312200.1-p1	serine/threonine protein kinase, putative
OG0000619	PY17X_0312000.1-p1	conserved Plasmodium protein, unknown function	N67_004401		PYYM_0312300.1-p1	conserved Plasmodium protein, unknown function
OG0000620	PY17X_0312100.1-p1	conserved Plasmodium protein, unknown function	N67_004400		PYYM_0312400.1-p1	conserved Plasmodium protein, unknown function
OG0000621	PY17X_0312200.1-p1	rhoptry neck protein 6, putative	N67_004399		PYYM_0312500.1-p1	rhoptry neck protein 6, putative
OG0000622	PY17X_0312300.1-p1	acyl-CoA synthetase, putative	N67_004398	AMP-binding enzyme	PYYM_0312600.1-p1	long-chain acyl-CoA synthase, putative
OG0000623	PY17X_0312400.1-p1	RING zinc finger protein, putative	N67_004397	Zinc finger, C3HC4 type (RING finger)	PYYM_0312700.1-p1	RING zinc finger protein, putative
OG0000624	PY17X_0312500.1-p1	conserved Plasmodium protein, unknown function	N67_004396		PYYM_0312800.1-p1	conserved Plasmodium protein, unknown function
OG0000625	PY17X_0312600.1-p1	conserved Plasmodium protein, unknown function	N67_004395		PYYM_0312900.1-p1	conserved Plasmodium protein, unknown function
OG0000626	PY17X_0312700.1-p1	conserved Plasmodium protein, unknown function	N67_004394		PYYM_0313000.1-p1	conserved Plasmodium protein, unknown function
OG0000627	PY17X_0312800.1-p1	conserved Plasmodium protein, unknown function	N67_004393		PYYM_0313100.1-p1	conserved Plasmodium protein, unknown function
OG0000628	PY17X_0312900.1-p1	DNA-directed RNA polymerase II subunit RPB2, putative	N67_004392	RNA polymerase Rpb2, domain 3	PYYM_0313200.1-p1	DNA-directed RNA polymerase II subunit RPB2, putative
OG0000629	PY17X_0313000.1-p1	origin recognition complex subunit 5, putative	N67_004391	Origin recognition complex (ORC) subunit 5 C-terminus	PYYM_0313300.1-p1	origin recognition complex subunit 5, putative
OG0000630	PY17X_0313200.1-p1	DEAD/DEAH box helicase, putative	N67_005176	SNF2 family N-terminal domain	PYYM_0313500.1-p1	DEAD/DEAH helicase, putative
OG0000631	PY17X_0313300.1-p1	conserved Plasmodium protein, unknown function	N67_005175		PYYM_0313600.1-p1	conserved Plasmodium protein, unknown function
OG0000632	PY17X_0313400.1-p1	conserved Plasmodium protein, unknown function	N67_005174	Alba	PYYM_0313700.1-p1	conserved Plasmodium protein, unknown function
OG0000633	PY17X_0313500.1-p1	conserved Plasmodium protein, unknown function	N67_005173		PYYM_0313800.1-p1	conserved Plasmodium protein, unknown function
OG0000634	PY17X_0313600.1-p1	vacuolar protein sorting-associated protein 45, putative	N67_005172	Sec1 family	PYYM_0313900.1-p1	vacuolar protein sorting-associated protein 45, putative
OG0000635	PY17X_0313700.1-p1	conserved Plasmodium protein, unknown function	N67_005171		PYYM_0314000.1-p1	conserved Plasmodium protein, unknown function
OG0000636	PY17X_0313800.1-p1	MtN3-like protein	N67_005170	Sugar efflux transporter for intercellular exchange	PYYM_0314100.1-p1	MtN3-like protein
OG0000637	PY17X_0313900.1-p1	autophagy-related protein 11, putative	N67_005169		PYYM_0314200.1-p1	autophagy-related protein 11, putative
OG0000638	PY17X_0314000.1-p1	TMEM121 domain-containing protein, putative	N67_005168	CECR6/TMEM121 family	PYYM_0314300.1-p1	conserved Plasmodium protein, unknown function
OG0000639	PY17X_0314400.1-p1	conserved Plasmodium protein, unknown function	N67_004734		PYYM_0314700.1-p1	conserved Plasmodium protein, unknown function
OG0000640	PY17X_0314500.1-p1	AP-2 complex subunit sigma, putative	N67_004733	Clathrin adaptor complex small chain	PYYM_0314800.1-p1	AP-2 complex subunit sigma, putative
OG0000641	PY17X_0314600.1-p1	conserved protein, unknown function	N67_004732		PYYM_0314900.1-p1	conserved Plasmodium protein, unknown function
OG0000642	PY17X_0314700.1-p1	calcium-dependent protein kinase 1, putative	N67_004731	EF-hand domain pair	PYYM_0315000.1-p1	calcium-dependent protein kinase 1, putative
OG0000643	PY17X_0314800.1-p1	conserved Plasmodium protein, unknown function	N67_004730		PYYM_0315100.1-p1	conserved Plasmodium protein, unknown function
OG0000644	PY17X_0314900.1-p1	E2F-associated phosphoprotein, putative	N67_004729	E2F-associated phosphoprotein	PYYM_0315200.1-p1	E2F-associated phosphoprotein, putative
OG0000645	PY17X_0315000.1-p1	40S ribosomal protein S26, putative	N67_004728	Ribosomal protein S26e	PYYM_0315300.1-p1	40S ribosomal protein S26, putative
OG0000646	PY17X_0315100.1-p1	conserved Plasmodium protein, unknown function	N67_004727		PYYM_0315400.1-p1	conserved Plasmodium protein, unknown function
OG0000647	PY17X_0315200.1-p1	replication factor C subunit 2, putative	N67_004726	ATPase family associated with various cellular activities (AAA)	PYYM_0315500.1-p1	replication factor C subunit 2, putative
OG0000648	PY17X_0315300.1-p1	conserved protein, unknown function	N67_004725		PYYM_0315600.1-p1	conserved Plasmodium membrane protein, unknown function
OG0000649	PY17X_0315400.1-p1	SUZ domain-containing protein, putative	N67_004724	SUZ domain	PYYM_0315700.1-p1	conserved Plasmodium protein, unknown function
OG0000650	PY17X_0315500.1-p1	rRNA methyltransferase, putative	N67_004723	RNA 2'-O ribose methyltransferase substrate binding	PYYM_0315800.1-p1	apicoplast RNA methyltransferase precursor, putative
OG0000651	PY17X_0315600.1-p1	ATP-dependent RNA helicase DDX47, putative	N67_004722	DEAD/DEAH box helicase	PYYM_0315900.1-p1	DEAD/DEAH helicase, putative
OG0000652	PY17X_0315700.1-p1	small nuclear ribonucleoprotein Sm D2, putative	N67_004721	LSM domain	PYYM_0316000.1-p1	small nuclear ribonucleoprotein Sm D2, putative
OG0000653	PY17X_0315800.1-p1	patatin-like phospholipase, putative	N67_004720		PYYM_0316100.1-p1	conserved Plasmodium protein, unknown function
OG0000654	PY17X_0315900.1-p1	pre-mRNA-processing protein 45, putative	N67_004718	SKIP/SNW domain	PYYM_0316200.1-p1	pre-mRNA-processing protein 45, putative
OG0000655	PY17X_0316400.1-p1	conserved Plasmodium protein, unknown function	N67_004717		PYYM_0316400.1-p1	conserved Plasmodium protein, unknown function
OG0000656	PY17X_0316500.1-p1	ribosome associated membrane protein RAMP4, putative	N67_004716	Ribosome associated membrane protein RAMP4	PYYM_0316500.1-p1	ribosome associated membrane protein RAMP4, putative
OG0000657	PY17X_0316600.1-p1	pseudouridine synthase, putative	N67_004715	S4 domain	PYYM_0316600.1-p1	pseudouridine synthase, putative
OG0000658	PY17X_0316700.1-p1	replication factor C subunit 1, putative	N67_004714	ATPase family associated with various cellular activities (AAA)	PYYM_0316700.1-p1	replication factor C subunit 1, putative
OG0000659	PY17X_0316800.1-p1	Plasmodium exported protein, unknown function	N67_004713		PYYM_0316750.1-p1	Plasmodium exported protein, unknown function
OG0000660	PY17X_0317000.1-p1	fam-b protein	N67_004712	Protein of unknown function (DUF2031)	PYYM_0316900.1-p1	fam-b protein
OG0000661	PY17X_0317100.1-p1	PIR protein, pseudogene	N67_004711		PYYM_0317000.1-p1	YIR protein, pseudogene
OG0000662	PY17X_0317200.1-p1	fam-a protein	N67_004710	PYST-A: Plasmodium yoelii subtelomeric family PYST-A	PYYM_0317100.1-p1	fam-a protein
OG0000663	PY17X_0317400.1-p1	fam-b protein	N67_004708	Protein of unknown function (DUF2031)	PYYM_0317300.1-p1	fam-b protein
OG0000664	PY17X_0317500.1-p1	erythrocyte membrane associated protein 2, putative	N67_004707		PYYM_0317400.1-p1	erythrocyte membrane associated protein 2, putative
OG0000665	PY17X_0317600.1-p1	fam-a protein	N67_004706	PYST-A: Plasmodium yoelii subtelomeric family PYST-A	PYYM_0317500.1-p1	fam-a protein
OG0000666	PY17X_0317700.1-p1	fam-b protein	N67_004704	Protein of unknown function (DUF2031)	PYYM_0317600.1-p1	fam-b protein
OG0000667	PY17X_0318300.1-p1, PY17X_1470801.1-p1	PIR protein			PYYM_0318200.1-p1	YIR protein
OG0000668	PY17X_0320801.1-p1, PY17X_0627400.1-p1	PIR protein	N67_004892	yir-bir-cir_Pla: yir/bir/cir-family of variant antigens
OG0000669	PY17X_0400015.1-p1, PY17X_1251200.1-p1	PIR protein			PYYM_0028100.1-p1	YIR protein
OG0000670	PY17X_0400023.1-p1	PIR protein	N67_003550	yir-bir-cir_Pla: yir/bir/cir-family of variant antigens	PYYM_0028300.1-p1	YIR protein
OG0000671	PY17X_0400025.1-p1	PIR protein	N67_001606	yir-bir-cir_Pla: yir/bir/cir-family of variant antigens	PYYM_0028400.1-p1	YIR protein
OG0000672	PY17X_0400059.1-p1, PY17X_0952301.1-p1	PIR protein			PYYM_0023600.1-p1	YIR protein
OG0000673	PY17X_0400093.1-p1, PY17X_1200191.1-p1	PIR protein			PYYM_1400500.1-p1	YIR protein
OG0000674	PY17X_0401000.1-p1	PIR protein			PYYM_0027800.1-p1, PYYM_0401200.1-p1	YIR protein
OG0000675	PY17X_0402200.1-p1	fam-b protein	N67_002125	PYST-B: Plasmodium yoelii subtelomeric family PYST-B	PYYM_0402400.1-p1	fam-b protein
OG0000676	PY17X_0402300.1-p1	PIR protein	N67_002124	Plasmodium variant antigen protein Cir/Yir/Bir	PYYM_0402500.1-p1	YIR protein
OG0000677	PY17X_0402900.1-p1	fam-a protein	N67_002119	Acidic phosphoprotein precursor PCEMA1	PYYM_0403100.1-p1	fam-a protein
OG0000678	PY17X_0403000.1-p1	fam-a protein	N67_002118	PYST-A: Plasmodium yoelii subtelomeric family PYST-A	PYYM_0403200.1-p1	fam-a protein
OG0000679	PY17X_0403100.1-p1	conserved protein, unknown function	N67_002116		PYYM_0403300.1-p1	conserved Plasmodium protein, unknown function
OG0000680	PY17X_0403200.1-p1	pre-mRNA-splicing factor PRP46, putative	N67_002115	WD domain, G-beta repeat	PYYM_0403400.1-p1	pre-mRNA-splicing factor PRP46, putative
OG0000681	PY17X_0403300.1-p1	serine/threonine protein kinase, putative	N67_002114	Protein kinase domain	PYYM_0403500.1-p1	serine/threonine protein kinase, putative
OG0000682	PY17X_0403400.1-p1	ABC transporter B family member 4, putative	N67_002113	ABC transporter transmembrane region	PYYM_0403600.1-p1	ABC transporter B family member 4, putative
OG0000683	PY17X_0403500.1-p1	CDGSH iron-sulfur domain-containing protein, putative	N67_002112	Iron-binding zinc finger CDGSH type	PYYM_0403700.1-p1	CDGSH iron-sulfur domain-containing protein, putative
OG0000684	PY17X_0403600.1-p1	RNA-binding protein, putative	N67_002111		PYYM_0403800.1-p1	conserved Plasmodium protein, unknown function
OG0000685	PY17X_0403700.1-p1	exportin-1, putative	N67_002110	Importin-beta N-terminal domain	PYYM_0403900.1-p1	exportin-1, putative
OG0000686	PY17X_0403800.1-p1	N-ethylmaleimide-sensitive fusion protein, putative	N67_002109	AAA+ lid domain	PYYM_0404000.1-p1	N-ethylmaleimide-sensitive fusion protein, putative
OG0000687	PY17X_0403900.1-p1	CLP1 P-loop domain-containing protein, putative	N67_002108	mRNA cleavage and polyadenylation factor CLP1 P-loop	PYYM_0404100.1-p1	conserved Plasmodium protein, unknown function
OG0000688	PY17X_0404000.1-p1	HAD superfamily protein, putative	N67_002107	lipin, N-terminal conserved region	PYYM_0404200.1-p1	HAD superfamily protein, putative
OG0000689	PY17X_0404100.1-p1	DNA-directed RNA polymerases I, II, and III subunit RPABC2, putative	N67_002106	RNA polymerase Rpb6	PYYM_0404300.1-p1	DNA-directed RNA polymerase subunit I, putative
OG0000690	PY17X_0404200.1-p1	palmitoyltransferase DHHC1, putative	N67_002105	Ankyrin repeats (3 copies)	PYYM_0404400.1-p1	palmitoyltransferase, putative
OG0000691	PY17X_0404300.1-p1	spindle pole body protein, putative	N67_002104	Gamma tubulin complex component C-terminal	PYYM_0404500.1-p1	spindle pole body protein, putative
OG0000692	PY17X_0404400.1-p1	plasmoredoxin	N67_002103	Thioredoxin-like	PYYM_0404600.1-p1	plasmoredoxin
OG0000693	PY17X_0404500.1-p1	lipoamide acyltransferase component of branched-chain alpha-keto acid dehydrogenase complex, putative	N67_002102	2-oxoacid dehydrogenases acyltransferase (catalytic domain)	PYYM_0404700.1-p1	lipoamide acyltransferase component of branched-chain alpha-keto acid dehydrogenase complex, putative
OG0000694	PY17X_0404600.1-p1	IBR domain protein, putative	N67_002101	IBR domain, a half RING-finger domain	PYYM_0404800.1-p1	IBR domain protein, putative
OG0000695	PY17X_0404700.1-p1	phosphatidylethanolamine-binding protein, putative	N67_002100	Phosphatidylethanolamine-binding protein	PYYM_0404900.1-p1	phosphatidylethanolamine-binding protein, putative
OG0000696	PY17X_0404800.1-p1	inner membrane complex protein 1a, putative	N67_002099	Inner membrane complex protein	PYYM_0405000.1-p1	inner membrane complex protein 1a
OG0000697	PY17X_0404900.1-p1	inner membrane complex protein 1e, putative	N67_002098	Inner membrane complex protein	PYYM_0405100.1-p1	inner membrane complex protein 1e, putative
OG0000698	PY17X_0405000.1-p1	EH domain-containing protein, putative	N67_002097	Domain of unknown function (DUF5600)	PYYM_0405200.1-p1	EH (Eps15 homology) protein, putative
OG0000699	PY17X_0405100.1-p1	conserved Plasmodium protein, unknown function	N67_002096		PYYM_0405300.1-p1	conserved Plasmodium protein, unknown function
OG0000700	PY17X_0405200.1-p1	60S ribosomal protein L44, putative	N67_002095	Ribosomal protein L44	PYYM_0405400.1-p1	60S ribosomal protein L44, putative
OG0000701	PY17X_0405300.1-p1	1-cys-glutaredoxin-like protein-1, putative	N67_002094	TIGR00365: monothiol glutaredoxin, Grx4 family	PYYM_0405500.1-p1	1-cys-glutaredoxin-like protein-1, putative
OG0000702	PY17X_0405400.1-p1	circumsporozoite (CS) protein	N67_002093	Thrombospondin type 1 domain	PYYM_0405600.1-p1	circumsporozoite (CS) protein
OG0000703	PY17X_0405500.1-p1	conserved Plasmodium membrane protein, unknown function	N67_002092		PYYM_0405700.1-p1	conserved Plasmodium membrane protein, unknown function
OG0000704	PY17X_0405600.1-p1	conserved protein, unknown function	N67_002091		PYYM_0405800.1-p1	conserved Plasmodium protein, unknown function
OG0000705	PY17X_0405700.1-p1	elongation factor (EF-TS), putative	N67_002090	tsf: translation elongation factor Ts	PYYM_0405900.1-p1	elongation factor (EF-TS), putative
OG0000706	PY17X_0405800.1-p1	conserved Plasmodium protein, unknown function	N67_002089		PYYM_0406000.1-p1	conserved Plasmodium protein, unknown function
OG0000707	PY17X_0405900.1-p1	conserved Plasmodium protein, unknown function	N67_002087		PYYM_0406100.1-p1	conserved Plasmodium protein, unknown function
OG0000708	PY17X_0406000.1-p1	conserved Plasmodium membrane protein, unknown function	N67_002086		PYYM_0406200.1-p1	conserved Plasmodium membrane protein, unknown function
OG0000709	PY17X_0406100.1-p1	conserved protein, unknown function	N67_002085		PYYM_0406300.1-p1	conserved Plasmodium protein, unknown function
OG0000710	PY17X_0406200.1-p1	conserved Plasmodium protein, unknown function	N67_002084	Dopey, N-terminal	PYYM_0406400.1-p1	conserved Plasmodium protein, unknown function
OG0000711	PY17X_0406300.1-p1	DNA-(apurinic or apyrimidinic site) lyase, putative	N67_002083	Endonuclease/Exonuclease/phosphatase family	PYYM_0406500.1-p1	AP endonuclease (DNA-[apurinic or apyrimidinic site] lyase), putative
OG0000712	PY17X_0406400.1-p1	ubiquitin-conjugating enzyme E2, putative	N67_002082	Ubiquitin-conjugating enzyme	PYYM_0406600.1-p1	ubiquitin-conjugating enzyme E2, putative
OG0000713	PY17X_0406500.1-p1	P-loop containing nucleoside triphosphate hydrolase, putative	N67_002081	Dpy-30 motif	PYYM_0406700.1-p1	P-loop containing nucleoside triphosphate hydrolase, putative
OG0000714	PY17X_0406600.1-p1	conserved protein, unknown function	N67_002080		PYYM_0406800.1-p1	conserved Plasmodium protein, unknown function
OG0000715	PY17X_0406700.1-p1	conserved Plasmodium protein, unknown function	N67_002079		PYYM_0406900.1-p1	conserved Plasmodium protein, unknown function
OG0000716	PY17X_0406800.1-p1	activator of Hsp90 ATPase, putative	N67_002078	Activator of Hsp90 ATPase, N-terminal	PYYM_0407000.1-p1	activator of Hsp90 ATPase, putative
OG0000717	PY17X_0406900.1-p1	glutaredoxin 1, putative	N67_002077	Glutaredoxin	PYYM_0407100.1-p1	glutaredoxin 1, putative
OG0000718	PY17X_0407000.1-p1	FAD-dependent glycerol-3-phosphate dehydrogenase, putative	N67_002076	FAD dependent oxidoreductase	PYYM_0407200.1-p1	FAD-dependent glycerol-3-phosphate dehydrogenase, putative
OG0000719	PY17X_0407100.1-p1	cytochrome c oxidase subunit ApiCOX35, putative	N67_002075		PYYM_0407300.1-p1	conserved Plasmodium protein, unknown function
OG0000720	PY17X_0407200.1-p1	ATP synthase-associated protein, putative	N67_002074		PYYM_0407400.1-p1	conserved Plasmodium protein, unknown function
OG0000721	PY17X_0407300.1-p1	ER membrane protein complex subunit 5, putative	N67_002073		PYYM_0407500.1-p1	membrane magnesium transporter, putative
OG0000722	PY17X_0407400.1-p1	T-complex protein 1 subunit beta, putative	N67_002072	chap_CCT_beta: T-complex protein 1, beta subunit	PYYM_0407600.1-p1	T-complex protein 1 subunit beta, putative
OG0000723	PY17X_0407500.1-p1	40S ribosomal protein S23, putative	N67_005177	Ribosomal protein S12/S23	PYYM_0407700.1-p1	40S ribosomal protein S23, putative
OG0000724	PY17X_0407700.1-p1	40S ribosomal protein S12, putative	N67_005178	Ribosomal protein L7Ae/L30e/S12e/Gadd45 family	PYYM_0407800.1-p1	40S ribosomal protein S12, putative
OG0000725	PY17X_0407800.1-p1	60S ribosomal protein L7, putative	N67_005179	uL30_euk: 60S ribosomal protein uL30	PYYM_0407900.1-p1	60S ribosomal protein L7, putative
OG0000726	PY17X_0407900.1-p1	microtubule-associated protein RP/EB family, putative	N67_005180	Calponin homology (CH) domain	PYYM_0408000.1-p1	EB1 homolog, putative
OG0000727	PY17X_0408000.1-p1	ATP-dependent Clp protease proteolytic subunit, putative	N67_005181	Clp protease	PYYM_0408100.1-p1	ATP-dependent Clp protease proteolytic subunit, putative
OG0000728	PY17X_0408100.1-p1	spindle and kinetochore-associated protein 2, putative	N67_005182	Spindle and kinetochore-associated protein 2	PYYM_0408200.1-p1	conserved Plasmodium protein, unknown function
OG0000729	PY17X_0408200.1-p1	conserved Plasmodium protein, unknown function	N67_005183		PYYM_0408300.1-p1	conserved Plasmodium protein, unknown function
OG0000730	PY17X_0408300.1-p1	conserved Plasmodium protein, unknown function	N67_005184		PYYM_0408400.1-p1	conserved Plasmodium protein, unknown function
OG0000731	PY17X_0408400.1-p1	conserved Plasmodium protein, unknown function	N67_005185		PYYM_0408500.1-p1	conserved Plasmodium protein, unknown function
OG0000732	PY17X_0408500.1-p1	conserved Plasmodium protein, unknown function	N67_005186		PYYM_0408600.1-p1	conserved Plasmodium protein, unknown function
OG0000733	PY17X_0408800.1-p1	T-complex protein 1 subunit eta, putative	N67_004531	TCP-1/cpn60 chaperonin family	PYYM_0408900.1-p1	T-complex protein 1 subunit eta, putative
OG0000734	PY17X_0408900.1-p1	conserved Plasmodium protein, unknown function	N67_004532		PYYM_0409000.1-p1	conserved rodent malaria protein, unknown function
OG0000735	PY17X_0409100.1-p1	activator of Hsp90 ATPase, putative	N67_004533	Activator of Hsp90 ATPase homolog 1-like protein	PYYM_0409200.1-p1	activator of Hsp90 ATPase, putative
OG0000736	PY17X_0409200.1-p1	pre-mRNA-processing factor 19, putative	N67_004534	WD domain, G-beta repeat	PYYM_0409300.1-p1	pre-mRNA-processing factor 19, putative
OG0000737	PY17X_0409300.1-p1	conserved protein, unknown function	N67_004535		PYYM_0409400.1-p1	conserved Plasmodium protein, unknown function
OG0000738	PY17X_0409400.1-p1	conserved protein, unknown function	N67_004536		PYYM_0409500.1-p1	conserved Plasmodium protein, unknown function
OG0000739	PY17X_0409500.1-p1	splicing factor 3B subunit 1, putative	N67_004537	Splicing factor 3B subunit 1	PYYM_0409600.1-p1	splicing factor 3B subunit 1, putative
OG0000740	PY17X_0409600.1-p1	dual specificity protein phosphatase, putative	N67_004538	Dual specificity phosphatase, catalytic domain	PYYM_0409700.1-p1	dual specificity protein phosphatase, putative
OG0000741	PY17X_0409700.1-p1	conserved Plasmodium protein, unknown function	N67_004539		PYYM_0409800.1-p1	conserved Plasmodium protein, unknown function
OG0000742	PY17X_0409800.1-p1	serine/threonine protein kinase, putative	N67_004540	Protein kinase domain	PYYM_0409900.1-p1	aurora-related kinase 2, putative
OG0000743	PY17X_0410100.1-p1	asparagine synthetase [glutamine-hydrolyzing], putative	N67_004541	Asparagine synthase	PYYM_0410200.1-p1	asparagine synthetase, putative
OG0000744	PY17X_0410200.1-p1	60S acidic ribosomal protein P2, putative	N67_004542	60s Acidic ribosomal protein	PYYM_0410300.1-p1	60S acidic ribosomal protein P2, putative
OG0000745	PY17X_0410300.1-p1	SECIS-binding protein 2, putative	N67_004543	Ribosomal protein L7Ae/L30e/S12e/Gadd45 family	PYYM_0410400.1-p1	SECIS-binding protein 2, putative
OG0000746	PY17X_0410400.1-p1	YTH domain-containing protein, putative	N67_004544	YT521-B-like domain	PYYM_0410500.1-p1	YTH domain-containing protein, putative
OG0000747	PY17X_0410500.1-p1	conserved Plasmodium protein, unknown function	N67_004545		PYYM_0410600.1-p1	conserved Plasmodium protein, unknown function
OG0000748	PY17X_0410600.1-p1	50S ribosomal protein L9, apicoplast, putative	N67_004546		PYYM_0410700.1-p1	50S ribosomal protein L9, apicoplast, putative
OG0000749	PY17X_0410700.1-p1	calcium-dependent protein kinase 3	N67_004547	Protein kinase domain	PYYM_0410800.1-p1	calcium-dependent protein kinase 3
OG0000750	PY17X_0410900.1-p1	phosphoglycerate mutase, putative	N67_004548		PYYM_0411000.1-p1	phosphoglycerate mutase, putative
OG0000751	PY17X_0411000.1-p1	parasite-infected erythrocyte surface protein	N67_004549		PYYM_0411100.1-p1	parasite-infected erythrocyte surface protein
OG0000752	PY17X_0411100.1-p1	eukaryotic translation initiation factor 3 subunit K, putative	N67_004550	CSN8/PSMD8/EIF3K family	PYYM_0411200.1-p1	SAC3/GNAP family-related protein, putative
OG0000753	PY17X_0411200.1-p1	trafficking protein particle complex subunit 4, putative	N67_004551	Sybindin-like family	PYYM_0411300.1-p1	trafficking protein particle complex subunit 4, putative
OG0000754	PY17X_0411400.1-p1	conserved Plasmodium protein, unknown function	N67_004552		PYYM_0411500.1-p1	conserved Plasmodium protein, unknown function
OG0000755	PY17X_0411500.1-p1	conserved Plasmodium protein, unknown function	N67_004553		PYYM_0411600.1-p1	conserved Plasmodium protein, unknown function
OG0000756	PY17X_0411600.1-p1	pre-mRNA splicing factor, putative	N67_004554	PWI domain	PYYM_0411700.1-p1	pre-mRNA splicing factor, putative
OG0000757	PY17X_0411700.1-p1	valine--tRNA ligase, putative	N67_004555	tRNA synthetases class I (I, L, M and V)	PYYM_0411800.1-p1	valine--tRNA ligase, putative
OG0000758	PY17X_0411800.1-p1	phosphatidylinositol 3- and 4-kinase, putative	N67_004556	Phosphatidylinositol 3- and 4-kinase	PYYM_0411900.1-p1	phosphatidylinositol 3- and 4-kinase, putative
OG0000759	PY17X_0411900.1-p1	kinase-related protein PKRP, putative	N67_004557	Protein kinase domain	PYYM_0412000.1-p1	protein kinase, putative
OG0000760	PY17X_0412000.1-p1	conserved protein, unknown function	N67_004558		PYYM_0412100.1-p1	conserved Plasmodium protein, unknown function
OG0000761	PY17X_0412100.1-p1	dolichyl-diphosphooligosaccharide--protein glycosyltransferase subunit OST1, putative	N67_004559	Ribophorin I	PYYM_0412200.1-p1	dolichyl-diphosphooligosaccharide--protein glycosyltransferase subunit 1, putative
OG0000762	PY17X_0412300.1-p1	ATP synthase F0 subunit d-like protein, putative	N67_004560		PYYM_0412400.1-p1	conserved protein, unknown function
OG0000763	PY17X_0412400.1-p1	heptatricopeptide repeat-containing protein, putative	N67_004561		PYYM_0412500.1-p1	conserved Plasmodium protein, unknown function
OG0000764	PY17X_0412800.1-p1	26S proteasome regulatory subunit RPN12, putative	N67_004122	CSN8/PSMD8/EIF3K family	PYYM_0412900.1-p1	26S proteasome regulatory subunit RPN12, putative
OG0000765	PY17X_0412900.1-p1	glycogen synthase kinase 3, putative	N67_004121	Protein kinase domain	PYYM_0413000.1-p1	glycogen synthase kinase 3
OG0000766	PY17X_0413300.1-p1	60S ribosomal protein L26, putative	N67_004120	rplX_A_E: ribosomal protein uL24	PYYM_0413400.1-p1	60S ribosomal protein L26, putative
OG0000767	PY17X_0413400.1-p1	conserved Plasmodium protein, unknown function	N67_004119		PYYM_0413500.1-p1	conserved Plasmodium protein, unknown function
OG0000768	PY17X_0413500.1-p1	conserved Plasmodium protein, unknown function	N67_004118		PYYM_0413600.1-p1	conserved Plasmodium protein, unknown function
OG0000769	PY17X_0413600.1-p1	ubiquitin-protein ligase, putative	N67_004117	Sel1 repeat	PYYM_0413700.1-p1	ubiquitin-protein ligase, putative
OG0000770	PY17X_0413800.1-p1	YGGT family protein, putative	N67_004116	YGGT family	PYYM_0413900.1-p1	conserved Plasmodium protein, unknown function
OG0000771	PY17X_0413900.1-p1	conserved Plasmodium protein, unknown function	N67_004115	ATPase family associated with various cellular activities (AAA)	PYYM_0414000.1-p1	conserved Plasmodium protein, unknown function
OG0000772	PY17X_0414000.1-p1	Ras-like G protein, putative	N67_004114	50S ribosome-binding GTPase	PYYM_0414100.1-p1	GTP-binding protein, putative
OG0000773	PY17X_0414100.1-p1	conserved Plasmodium protein, unknown function	N67_004113		PYYM_0414200.1-p1	conserved Plasmodium protein, unknown function
OG0000774	PY17X_0414300.1-p1	conserved Plasmodium protein, unknown function	N67_004112		PYYM_0414400.1-p1	conserved Plasmodium protein, unknown function
OG0000775	PY17X_0414400.1-p1	conserved Plasmodium protein, unknown function	N67_004111		PYYM_0414500.1-p1	conserved Plasmodium protein, unknown function
OG0000776	PY17X_0414500.1-p1	HSP20-like chaperone, putative	N67_004110		PYYM_0414600.1-p1	co-chaperone p23, putative
OG0000777	PY17X_0414600.1-p1	vesicle transport v-SNARE protein, putative	N67_004109	Snare region anchored in the vesicle membrane C-terminus	PYYM_0414700.1-p1	vesicle transport v-SNARE protein, putative
OG0000778	PY17X_0414700.1-p1	conserved Plasmodium protein, unknown function	N67_004108		PYYM_0414800.1-p1	conserved Plasmodium protein, unknown function
OG0000779	PY17X_0414800.1-p1	conserved Plasmodium protein, unknown function	N67_004107		PYYM_0414900.1-p1	conserved Plasmodium protein, unknown function
OG0000780	PY17X_0414900.1-p1	DER1-like protein, putative	N67_004106	Der1-like family	PYYM_0415000.1-p1	DER1-like protein, putative
OG0000781	PY17X_0415000.1-p1	serine/threonine protein phosphatase 6, putative	N67_004105	Calcineurin-like phosphoesterase	PYYM_0415100.1-p1	serine/threonine protein phosphatase 6, putative
OG0000782	PY17X_0415100.1-p1	conserved Plasmodium protein, unknown function	N67_004104		PYYM_0415200.1-p1	conserved Plasmodium protein, unknown function
OG0000783	PY17X_0415200.1-p1	conserved protein, unknown function	N67_004103		PYYM_0415300.1-p1	conserved Plasmodium protein, unknown function
OG0000784	PY17X_0415300.1-p1	RING finger protein RNF1, putative	N67_004102	Ring finger domain	PYYM_0415400.1-p1	zinc finger protein, putative
OG0000785	PY17X_0415400.1-p1	conserved Plasmodium protein, unknown function	N67_004101		PYYM_0415500.1-p1	conserved Plasmodium protein, unknown function
OG0000786	PY17X_0415500.1-p1	conserved Plasmodium protein, unknown function	N67_004100		PYYM_0415600.1-p1	conserved Plasmodium protein, unknown function
OG0000787	PY17X_0415600.1-p1	zinc finger protein, putative	N67_004099	SWIM zinc finger	PYYM_0415700.1-p1	zinc finger protein, putative
OG0000788	PY17X_0415700.1-p1	eukaryotic translation initiation factor 4E, putative	N67_004098	Eukaryotic initiation factor 4E	PYYM_0415800.1-p1	translation initiation factor 4E, putative
OG0000789	PY17X_0415900.1-p1	conserved Plasmodium protein, unknown function	N67_004096		PYYM_0416000.1-p1	conserved Plasmodium protein, unknown function
OG0000790	PY17X_0416000.1-p1	conserved Plasmodium protein, unknown function	N67_004095		PYYM_0416100.1-p1	conserved Plasmodium protein, unknown function
OG0000791	PY17X_0416100.1-p1	mitochondrial ribosomal protein L29/L47 precursor, putative	N67_004094	Mitochondrial 39-S ribosomal protein L47 (MRP-L47)	PYYM_0416200.1-p1	mitochondrial ribosomal protein L29/L47 precursor, putative
OG0000792	PY17X_0416200.1-p1	zinc finger protein, putative	N67_004093		PYYM_0416300.1-p1	conserved Plasmodium protein, unknown function
OG0000793	PY17X_0416300.1-p1	conserved Plasmodium protein, unknown function	N67_004092		PYYM_0416400.1-p1	conserved Plasmodium protein, unknown function
OG0000794	PY17X_0416500.1-p1	conserved Plasmodium protein, unknown function	N67_004090		PYYM_0416500.1-p1	conserved Plasmodium protein, unknown function
OG0000795	PY17X_0416600.1-p1	microneme associated antigen, putative	N67_004089		PYYM_0416600.1-p1	microneme associated antigen, putative
OG0000796	PY17X_0416700.1-p1	mitochondrial ribosomal protein L27 precursor, putative	N67_004088	Ribosomal L27 protein	PYYM_0416700.1-p1	mitochondrial ribosomal protein L27 precursor, putative
OG0000797	PY17X_0416800.1-p1	conserved Plasmodium protein, unknown function	N67_004087		PYYM_0416800.1-p1	conserved Plasmodium protein, unknown function
OG0000798	PY17X_0416900.1-p1	inorganic pyrophosphatase, putative	N67_004086	Inorganic pyrophosphatase	PYYM_0416900.1-p1	inorganic pyrophosphatase, putative
OG0000799	PY17X_0417000.1-p1	conserved protein, unknown function	N67_004085		PYYM_0417000.1-p1	conserved Plasmodium protein, unknown function
OG0000800	PY17X_0417100.1-p1	kinetochore protein NUF2, putative	N67_004084	Nuf2 family	PYYM_0417100.1-p1	kinetochore protein NUF2, putative
OG0000801	PY17X_0417200.1-p1	formate-nitrite transporter, putative	N67_004083	fnt: formate/nitrite transporter	PYYM_0417200.1-p1	formate-nitrite transporter, putative
OG0000802	PY17X_0417300.1-p1	protein YOP1, putative	N67_004082	TB2/DP1, HVA22 family	PYYM_0417300.1-p1	HVA22/TB2/DP1 family protein, putative
OG0000803	PY17X_0417400.1-p1	40S ribosomal protein S15A, putative	N67_004081	Ribosomal protein S8	PYYM_0417400.1-p1	40S ribosomal protein S15A, putative
OG0000804	PY17X_0417500.1-p1	zinc finger protein, putative	N67_004080		PYYM_0417500.1-p1	zinc finger protein, putative
OG0000805	PY17X_0417600.1-p1	arginase, putative	N67_004079	Arginase family	PYYM_0417600.1-p1	arginase
OG0000806	PY17X_0417700.1-p1	dynein intermediate light chain, putative	N67_004078	Dynein light intermediate chain (DLIC)	PYYM_0417700.1-p1	dynein light intermediate chain 2, putative
OG0000807	PY17X_0417900.1-p1	conserved Plasmodium protein, unknown function	N67_004077		PYYM_0417900.1-p1	conserved Plasmodium protein, unknown function
OG0000808	PY17X_0418000.1-p1	vacuolar protein sorting-associated protein 46, putative	N67_004076	Snf7	PYYM_0418000.1-p1	vacuolar protein sorting-associated protein 46, putative
OG0000809	PY17X_0418100.1-p1	exoribonuclease II, putative	N67_004075	Dis3-like cold-shock domain 2 (CSD2)	PYYM_0418100.1-p1	exoribonuclease II, putative
OG0000810	PY17X_0418200.1-p1	conserved Plasmodium protein, unknown function	N67_004074	Endonuclease/Exonuclease/phosphatase family	PYYM_0418200.1-p1	conserved Plasmodium protein, unknown function
OG0000811	PY17X_0418300.1-p1	coatomer subunit beta, putative	N67_004073	WD domain, G-beta repeat	PYYM_0418300.1-p1	beta subunit of coatomer complex, putative
OG0000812	PY17X_0418400.1-p1	conserved Plasmodium protein, unknown function	N67_004072		PYYM_0418400.1-p1	conserved Plasmodium protein, unknown function
OG0000813	PY17X_0418500.1-p1	autophagy-related protein 3, putative	N67_001993	Autophagocytosis associated protein C-terminal	PYYM_0418500.1-p1	autophagy-related protein 3, putative
OG0000814	PY17X_0418600.1-p1	WD repeat-containing protein 66, putative	N67_001994	WD domain, G-beta repeat	PYYM_0418600.1-p1	WD repeat-containing protein 66, putative
OG0000815	PY17X_0418700.1-p1	conserved protein, unknown function	N67_001995		PYYM_0418700.1-p1	conserved Plasmodium protein, unknown function
OG0000816	PY17X_0418800.1-p1	high molecular weight rhoptry protein 3, putative	N67_001996		PYYM_0418800.1-p1	high molecular weight rhoptry protein 3, putative
OG0000817	PY17X_0418900.1-p1	dynein heavy chain, putative	N67_001997	Dynein heavy chain, N-terminal region 1	PYYM_0418900.1-p1	dynein heavy chain, putative
OG0000818	PY17X_0419000.1-p1	mitochondrial carrier protein, putative	N67_001998	Mitochondrial carrier protein	PYYM_0419000.1-p1	mitochondrial carrier protein, putative
OG0000819	PY17X_0419100.1-p1	nucleoporin NUP221, putative	N67_001999	Nucleoporin FG repeat region	PYYM_0419100.1-p1	nucleoporin NUP100/NSP100, putative
OG0000820	PY17X_0419200.1-p1	conserved Plasmodium protein, unknown function	N67_002000		PYYM_0419200.1-p1	conserved Plasmodium protein, unknown function
OG0000821	PY17X_0419300.1-p1	copper-transporting ATPase, putative	N67_002001	ATPase_P-type: HAD ATPase, P-type, family IC	PYYM_0419300.1-p1	copper-transporting ATPase, putative
OG0000822	PY17X_0419400.1-p1	replication protein A1, small fragment	N67_002002	OB-fold nucleic acid binding domain	PYYM_0419400.1-p1	replication protein A1, small fragment
OG0000823	PY17X_0419500.1-p1	bacterial histone-like protein, putative	N67_002003	Bacterial DNA-binding protein	PYYM_0419500.1-p1	bacterial histone-like protein, putative
OG0000824	PY17X_0419600.1-p1	ubiquitin specific protease, putative	N67_002004	DUSP domain	PYYM_0419600.1-p1	ubiquitin specific protease, putative
OG0000825	PY17X_0419700.1-p1	prefoldin subunit 4, putative	N67_002005	Prefoldin subunit	PYYM_0419700.1-p1	prefoldin subunit, putative
OG0000826	PY17X_0419800.1-p1	signal peptidase complex subunit 3, putative	N67_002006	Signal peptidase subunit	PYYM_0419800.1-p1	signal peptidase complex subunit 3, putative
OG0000827	PY17X_0419900.1-p1	conserved protein, unknown function	N67_002007		PYYM_0419900.1-p1	conserved protein, unknown function
OG0000828	PY17X_0420000.1-p1	PH domain-containing protein, putative	N67_002008		PYYM_0420000.1-p1	conserved Plasmodium protein, unknown function
OG0000829	PY17X_0420100.1-p1	AP-4 complex subunit epsilon, putative	N67_002009	Adaptin N terminal region	PYYM_0420100.1-p1	AP-4 complex subunit epsilon, putative
OG0000830	PY17X_0420200.1-p1	GTPase-activating protein, putative	N67_002010	Rab-GTPase-TBC domain	PYYM_0420200.1-p1	GTPase-activating protein, putative
OG0000831	PY17X_0420300.1-p1	60S ribosomal protein L32, putative	N67_002011	Ribosomal protein L32	PYYM_0420300.1-p1	60S ribosomal protein L32, putative
OG0000832	PY17X_0420400.1-p1	LCCL domain-containing protein	N67_002012	LCCL domain	PYYM_0420400.1-p1	LCCL domain-containing protein
OG0000833	PY17X_0420600.1-p1	conserved protein, unknown function	N67_002014		PYYM_0420600.1-p1	conserved Plasmodium protein, unknown function
OG0000834	PY17X_0420700.1-p1	nucleoporin NUP138, putative	N67_002015		PYYM_0420700.1-p1	conserved Plasmodium protein, unknown function
OG0000835	PY17X_0420800.1-p1	ATP-dependent RNA helicase DDX60, putative	N67_002016	DEAD/DEAH box helicase	PYYM_0420800.1-p1	DEAD/DEAH box helicase, putative
OG0000836	PY17X_0421000.1-p1	ras-related protein RAB7, putative	N67_002017	Ras family	PYYM_0421000.1-p1	ras-related protein RAB7, putative
OG0000837	PY17X_0421100.1-p1	protein RER1, putative	N67_002018	Rer1 family	PYYM_0421100.1-p1	protein RER1, putative
OG0000838	PY17X_0421300.1-p1	Plasmodium exported protein, unknown function	N67_002020		PYYM_0421300.1-p1	Plasmodium exported protein, unknown function
OG0000839	PY17X_0421400.1-p1	fam-a protein	N67_002021	PYST-A: Plasmodium yoelii subtelomeric family PYST-A	PYYM_0421400.1-p1	fam-a protein
OG0000840	PY17X_0421500.1-p1	fam-a protein	N67_002022		PYYM_0421500.1-p1	fam-a protein
OG0000841	PY17X_0421600.1-p1	fam-b protein	N67_002023	PYST-B: Plasmodium yoelii subtelomeric family PYST-B	PYYM_0421600.1-p1	fam-b protein
OG0000842	PY17X_0500077.1-p1	PIR protein			PYYM_0047800.1-p1, PYYM_1400200.1-p1	YIR protein
OG0000843	PY17X_0500141.1-p1	PIR protein	N67_003476	Plasmodium variant antigen protein Cir/Yir/Bir	PYYM_0011600.1-p1	YIR protein
OG0000844	PY17X_0501100.1-p1	PIR protein	N67_002941	Plasmodium variant antigen protein Cir/Yir/Bir	PYYM_0501000.1-p1	YIR protein
OG0000845	PY17X_0501500.1-p1	fam-b protein	N67_002937	Protein of unknown function (DUF2031)	PYYM_1000200.1-p1	fam-b protein
OG0000846	PY17X_0502100.1-p1	early transcribed membrane protein	N67_002930	Malarial early transcribed membrane protein (ETRAMP)	PYYM_0501500.1-p1	early transcribed membrane protein
OG0000847	PY17X_0502200.1-p1	early transcribed membrane protein	N67_002929	Malarial early transcribed membrane protein (ETRAMP)	PYYM_0501600.1-p1	early transcribed membrane protein
OG0000848	PY17X_0502300.1-p1	DNA polymerase delta catalytic subunit, putative	N67_002928	DNA polymerase family B, exonuclease domain	PYYM_0501700.1-p1	DNA polymerase delta catalytic subunit, putative
OG0000849	PY17X_0502400.1-p1	rhoptry neck protein 12	N67_002927		PYYM_0501800.1-p1	rhoptry neck protein 12, putative
OG0000850	PY17X_0502500.1-p1	enoyl-CoA hydratase-related protein, putative	N67_002926	Enoyl-CoA hydratase/isomerase	PYYM_0501900.1-p1	enoyl-CoA hydratase-related protein, putative
OG0000851	PY17X_0502600.1-p1	golgi re-assembly stacking protein, putative	N67_002925	GRASP55/65 PDZ-like domain	PYYM_0502000.1-p1	golgi re-assembly stacking protein, putative
OG0000852	PY17X_0502700.1-p1	phosphomannomutase, putative	N67_002924	Eukaryotic phosphomannomutase	PYYM_0502100.1-p1	phosphomannomutase, putative
OG0000853	PY17X_0502800.1-p1	myosin essential light chain ELC, putative	N67_002923		PYYM_0502200.1-p1	conserved Plasmodium protein, unknown function
OG0000854	PY17X_0502900.1-p1	conserved Plasmodium protein, unknown function	N67_002922		PYYM_0502300.1-p1	conserved Plasmodium protein, unknown function
OG0000855	PY17X_0503000.1-p1	conserved Plasmodium protein, unknown function	N67_002921		PYYM_0502400.1-p1	conserved Plasmodium protein, unknown function
OG0000856	PY17X_0503100.1-p1	conserved Plasmodium protein, unknown function	N67_002920		PYYM_0502500.1-p1	conserved Plasmodium protein, unknown function
OG0000857	PY17X_0503200.1-p1	26S proteasome regulatory subunit p55, putative	N67_002919	PCI domain	PYYM_0502600.1-p1	26S proteasome regulatory subunit p55, putative
OG0000858	PY17X_0503400.1-p1	conserved Plasmodium protein, unknown function	N67_002918		PYYM_0502800.1-p1	conserved Plasmodium protein, unknown function
OG0000859	PY17X_0503500.1-p1	serine/threonine protein phosphatase 8, putative	N67_002917		PYYM_0502900.1-p1	serine/threonine protein phosphatase 8, putative
OG0000860	PY17X_0503600.1-p1	peptidase, putative	N67_002916	Collagen triple helix repeat (20 copies)	PYYM_0503000.1-p1	conserved Plasmodium protein, unknown function
OG0000861	PY17X_0503700.1-p1	conserved Plasmodium protein, unknown function	N67_002915		PYYM_0503100.1-p1	conserved Plasmodium protein, unknown function
OG0000862	PY17X_0503800.1-p1	pre-mRNA-splicing factor RDS3, putative	N67_002914	PHF5-like protein	PYYM_0503200.1-p1	PHF5-like protein, putative
OG0000863	PY17X_0504000.1-p1	conserved Plasmodium protein, unknown function	N67_002913		PYYM_0503400.1-p1	conserved Plasmodium protein, unknown function
OG0000864	PY17X_0504100.1-p1	conserved protein, unknown function	N67_002912	Uncharacterised ACR, YagE family COG1723	PYYM_0503500.1-p1	conserved Plasmodium protein, unknown function
OG0000865	PY17X_0504200.1-p1	conserved Plasmodium protein, unknown function	N67_002911		PYYM_0503600.1-p1	conserved Plasmodium protein, unknown function
OG0000866	PY17X_0504300.1-p1	eukaryotic translation initiation factor subunit eIF2A, putative	N67_002910	GYF domain	PYYM_0503700.1-p1	eukaryotic translation initiation factor subunit eIF2A, putative
OG0000867	PY17X_0504600.1-p1	zinc finger protein, putative	N67_002908	Zinc finger C-x8-C-x5-C-x3-H type (and similar)	PYYM_0503900.1-p1	zinc finger protein, putative
OG0000868	PY17X_0504700.1-p1	60S ribosomal protein L30e, putative	N67_002907	Ribosomal protein L7Ae/L30e/S12e/Gadd45 family	PYYM_0504000.1-p1	60S ribosomal protein L30e, putative
OG0000869	PY17X_0504800.1-p1	conserved Plasmodium protein, unknown function	N67_002906		PYYM_0504100.1-p1	conserved Plasmodium protein, unknown function
OG0000870	PY17X_0504900.1-p1	conserved Plasmodium protein, unknown function	N67_002905	Meiotic cell cortex C-terminal pleckstrin homology	PYYM_0504200.1-p1	conserved Plasmodium protein, unknown function
OG0000871	PY17X_0505000.1-p1	conserved Plasmodium protein, unknown function	N67_002904		PYYM_0504300.1-p1	conserved Plasmodium protein, unknown function
OG0000872	PY17X_0505100.1-p1	tRNA methyltransferase, putative	N67_002903	tRNA methyl transferase	PYYM_0504400.1-p1	tRNA methyltransferase, putative
OG0000873	PY17X_0505400.1-p1	flagellar outer arm dynein-associated protein, putative	N67_002419	Roadblock/LC7 domain	PYYM_0504700.1-p1	flagellar outer arm dynein-associated protein, putative
OG0000874	PY17X_0505500.1-p1	conserved Plasmodium protein, unknown function	N67_002418		PYYM_0504800.1-p1	conserved Plasmodium protein, unknown function
OG0000875	PY17X_0505600.1-p1	cytoplasmic dynein intermediate chain, putative	N67_002417		PYYM_0504900.1-p1	cytoplasmic dynein intermediate chain, putative
OG0000876	PY17X_0505700.1-p1	rRNA (cytosine-C(5))-methyltransferase, putative	N67_002416	16S rRNA methyltransferase RsmB/F	PYYM_0505000.1-p1	S-adenosyl-L-methionine-dependent methyltransferase, putative
OG0000877	PY17X_0505800.1-p1	ribosomal silencing factor RsfS, putative	N67_002415	Ribosomal silencing factor during starvation	PYYM_0505100.1-p1	conserved Plasmodium protein, unknown function
OG0000878	PY17X_0505900.1-p1	conserved Plasmodium protein, unknown function	N67_002414		PYYM_0505200.1-p1	conserved Plasmodium protein, unknown function
OG0000879	PY17X_0506000.1-p1	N-acetyltransferase, GNAT family, putative	N67_002413	Helicase	PYYM_0505300.1-p1	histone acetyltransferase, putative
OG0000880	PY17X_0506100.1-p1	dihydrolipoamide acyltransferase, putative	N67_002412	2-oxoacid dehydrogenases acyltransferase (catalytic domain)	PYYM_0505400.1-p1	dihydrolipoamide acyltransferase, putative
OG0000881	PY17X_0506200.1-p1	ADP-ribosylation factor, putative	N67_002411	small_GTP: small GTP-binding protein domain	PYYM_0505500.1-p1	ADP-ribosylation factor, putative
OG0000882	PY17X_0506300.1-p1	conserved protein, unknown function	N67_002410		PYYM_0505600.1-p1	conserved Plasmodium protein, unknown function
OG0000883	PY17X_0506400.1-p1	conserved Plasmodium protein, unknown function	N67_002409		PYYM_0505700.1-p1	conserved Plasmodium protein, unknown function
OG0000884	PY17X_0506500.1-p1	conserved Plasmodium protein, unknown function	N67_002408		PYYM_0505800.1-p1	conserved Plasmodium protein, unknown function
OG0000885	PY17X_0506600.1-p1	apicoplast integral membrane protein, putative	N67_002407		PYYM_0505900.1-p1	conserved Plasmodium protein, unknown function
OG0000886	PY17X_0506700.1-p1	endomembrane protein 70, putative	N67_002406	Endomembrane protein 70	PYYM_0506000.1-p1	endomembrane protein 70, putative
OG0000887	PY17X_0506800.1-p1	ATP-dependent RNA helicase ROK1, putative	N67_002405	Helicase conserved C-terminal domain	PYYM_0506100.1-p1	RNA helicase, putative
OG0000888	PY17X_0506900.1-p1	deoxyribose-phosphate aldolase, putative	N67_002404	DeoC/LacD family aldolase	PYYM_0506200.1-p1	deoxyribose-phosphate aldolase, putative
OG0000889	PY17X_0507000.1-p1	conserved Plasmodium protein, unknown function	N67_002403	Vacuolar-sorting-associated 13 protein C-terminal	PYYM_0506300.1-p1	conserved Plasmodium protein, unknown function
OG0000890	PY17X_0507100.1-p1	schizont egress antigen-1, putative	N67_002402		PYYM_0506400.1-p1	schizont egress antigen-1, putative
OG0000891	PY17X_0507300.1-p1	RNA-binding protein, putative	N67_002401	RNA recognition motif. (a.k.a. RRM, RBD, or RNP domain)	PYYM_0506600.1-p1	RNA-binding protein, putative
OG0000892	PY17X_0507400.1-p1	methyltransferase, putative	N67_002400	Methyltransferase domain	PYYM_0506700.1-p1	conserved Plasmodium protein, unknown function
OG0000893	PY17X_0507500.1-p1	conserved Plasmodium membrane protein, unknown function	N67_002399		PYYM_0506800.1-p1	conserved Plasmodium membrane protein, unknown function
OG0000894	PY17X_0507600.1-p1	ZIP domain-containing protein, putative	N67_002398	ZIP Zinc transporter	PYYM_0506900.1-p1	ZIP domain-containing protein, putative
OG0000895	PY17X_0507700.1-p1	serine/arginine-rich splicing factor 4, putative	N67_002397	RNA recognition motif. (a.k.a. RRM, RBD, or RNP domain)	PYYM_0507000.1-p1	serine/arginine-rich splicing factor 4, putative
OG0000896	PY17X_0507800.1-p1	citrate synthase, mitochondrial, putative	N67_002396	Citrate synthase, C-terminal domain	PYYM_0507100.1-p1	citrate synthase, mitochondrial precursor, putative
OG0000897	PY17X_0507900.1-p1	kelch protein K10, putative	N67_002395	Domain of unknown function (DUF4110)	PYYM_0507200.1-p1	conserved Plasmodium protein, unknown function
OG0000898	PY17X_0508000.1-p1	phospholipid scramblase, putative	N67_002394	Scramblase	PYYM_0507300.1-p1	phospholipid scramblase, putative
OG0000899	PY17X_0508100.1-p1	4-hydroxy-3-methylbut-2-en-1-yl diphosphate synthase (ferredoxin), putative	N67_002393	GcpE protein	PYYM_0507400.1-p1	4-hydroxy-3-methylbut-2-en-1-yl diphosphate synthase, putative
OG0000900	PY17X_0508200.1-p1	CDGSH iron-sulfur domain-containing protein, putative	N67_002392	Iron-binding zinc finger CDGSH type	PYYM_0507500.1-p1	CDGSH iron-sulfur domain-containing protein, putative
OG0000901	PY17X_0508300.1-p1	conserved Plasmodium protein, unknown function	N67_002391		PYYM_0507600.1-p1	conserved Plasmodium protein, unknown function
OG0000902	PY17X_0508400.1-p1	dynein heavy chain, putative	N67_002390	Dynein heavy chain, N-terminal region 1	PYYM_0507700.1-p1	dynein heavy chain, putative
OG0000903	PY17X_0508500.1-p1	orotidine 5'-phosphate decarboxylase, putative	N67_002389	pyrF_sub2: orotidine 5'-phosphate decarboxylase	PYYM_0507800.1-p1	orotidine 5'-phosphate decarboxylase, putative
OG0000904	PY17X_0508600.1-p1	conserved protein, unknown function	N67_002388		PYYM_0507900.1-p1	conserved Plasmodium protein, unknown function
OG0000905	PY17X_0508700.1-p1	HORMA domain protein, putative	N67_002387		PYYM_0508000.1-p1	HORMA domain protein, putative
OG0000906	PY17X_0508900.1-p1	conserved protein, unknown function	N67_002386	Domain of unknown function (DUF4200)	PYYM_0508200.1-p1	conserved Plasmodium protein, unknown function
OG0000907	PY17X_0509000.1-p1	conserved Plasmodium protein, unknown function	N67_002385		PYYM_0508300.1-p1	conserved Plasmodium protein, unknown function
OG0000908	PY17X_0509100.1-p1	conserved Plasmodium protein, unknown function	N67_002384		PYYM_0508400.1-p1	conserved Plasmodium protein, unknown function
OG0000909	PY17X_0509200.1-p1	chromodomain-helicase-DNA-binding protein 1, putative	N67_002383	Chromo (CHRromatin Organisation MOdifier) domain	PYYM_0508500.1-p1	SNF2 helicase, putative
OG0000910	PY17X_0509300.1-p1	conserved Plasmodium protein, unknown function	N67_002382	JAB1/Mov34/MPN/PAD-1 ubiquitin protease	PYYM_0508600.1-p1	conserved Plasmodium protein, unknown function
OG0000911	PY17X_0509400.1-p1	conserved Plasmodium protein, unknown function	N67_002381		PYYM_0508700.1-p1	conserved Plasmodium protein, unknown function
OG0000912	PY17X_0509500.1-p1	RNA-binding protein, putative	N67_002380	RNA recognition motif. (a.k.a. RRM, RBD, or RNP domain)	PYYM_0508800.1-p1	RNA-binding protein, putative
OG0000913	PY17X_0509600.1-p1	ATP synthase-associated protein, putative	N67_002379		PYYM_0508900.1-p1	conserved Plasmodium protein, unknown function
OG0000914	PY17X_0509700.1-p1	conserved Plasmodium protein, unknown function	N67_002378		PYYM_0509000.1-p1	conserved Plasmodium protein, unknown function
OG0000915	PY17X_0509800.1-p1	conserved Plasmodium protein, unknown function	N67_002377		PYYM_0509100.1-p1	conserved Plasmodium protein, unknown function
OG0000916	PY17X_0509900.1-p1	RAP protein, putative	N67_002376	RAP domain	PYYM_0509200.1-p1	RAP protein, putative
OG0000917	PY17X_0510000.1-p1	conserved protein, unknown function	N67_002375		PYYM_0509300.1-p1	conserved Plasmodium protein, unknown function
OG0000918	PY17X_0510100.1-p1	exported protein 3, putative	N67_002374	Methylmalonic aciduria and homocystinuria type C family	PYYM_0509400.1-p1	conserved Plasmodium protein, unknown function
OG0000919	PY17X_0510200.1-p1	conserved Plasmodium protein, unknown function	N67_002373		PYYM_0509500.1-p1	conserved Plasmodium protein, unknown function
OG0000920	PY17X_0510300.1-p1	EF-hand calcium-binding domain-containing protein, putative	N67_002372	Cytoskeletal-regulatory complex EF hand	PYYM_0509600.1-p1	formin 2, putative
OG0000921	PY17X_0510400.1-p1	glutamine--fructose-6-phosphate aminotransferase [isomerizing], putative	N67_002371	Glutamine amidotransferase domain	PYYM_0509700.1-p1	glutamine--fructose-6-phosphate aminotransferase [isomerizing], putative
OG0000922	PY17X_0510500.1-p1	ATP synthase mitochondrial F1 complex assembly factor 2, putative	N67_002370	ATP12 chaperone protein	PYYM_0509800.1-p1	conserved Plasmodium protein, unknown function
OG0000923	PY17X_0510600.1-p1	conserved protein, unknown function	N67_002369		PYYM_0509900.1-p1	conserved Plasmodium protein, unknown function
OG0000924	PY17X_0510800.1-p1	conserved Plasmodium protein, unknown function	N67_002368	Dynein heavy chain C-terminal domain	PYYM_0510100.1-p1	conserved Plasmodium protein, unknown function
OG0000925	PY17X_0510900.1-p1	cytochrome c oxidase copper chaperone, putative	N67_002367	Cytochrome C oxidase copper chaperone (COX17)	PYYM_0510200.1-p1	cytochrome c oxidase copper chaperone, putative
OG0000926	PY17X_0511000.1-p1	conserved protein, unknown function	N67_002366		PYYM_0510300.1-p1	conserved Plasmodium protein, unknown function
OG0000927	PY17X_0511200.1-p1	conserved protein, unknown function	N67_002365		PYYM_0510500.1-p1	conserved Plasmodium protein, unknown function
OG0000928	PY17X_0511300.1-p1	conserved Plasmodium protein, unknown function	N67_002364		PYYM_0510600.1-p1	conserved Plasmodium protein, unknown function
OG0000929	PY17X_0511400.1-p1	conserved Plasmodium protein, unknown function	N67_002363		PYYM_0510700.1-p1	conserved Plasmodium protein, unknown function
OG0000930	PY17X_0511500.1-p1	conserved protein, unknown function	N67_002362		PYYM_0510800.1-p1	conserved Plasmodium protein, unknown function
OG0000931	PY17X_0511600.1-p1	conserved Plasmodium protein, unknown function	N67_002361		PYYM_0510900.1-p1	conserved Plasmodium protein, unknown function
OG0000932	PY17X_0511700.1-p1	cell division cycle protein 20 homolog, putative	N67_002360	Anaphase-promoting complex subunit 4 WD40 domain	PYYM_0511000.1-p1	cell division cycle protein 20 homolog, putative
OG0000933	PY17X_0511900.1-p1	conserved Plasmodium protein, unknown function	N67_002359		PYYM_0511200.1-p1	conserved Plasmodium protein, unknown function
OG0000934	PY17X_0512000.1-p1	40S ribosomal protein S2, putative	N67_002358	uS2_euk_arch: ribosomal protein uS2	PYYM_0511300.1-p1	40S ribosomal protein S2, putative
OG0000935	PY17X_0512100.1-p1	biotin--protein ligase 1, putative	N67_002357	Biotin/lipoate A/B protein ligase family	PYYM_0511400.1-p1	biotin--acetyl-CoA-carboxylase, putative
OG0000936	PY17X_0512200.1-p1	conserved Plasmodium protein, unknown function	N67_002356		PYYM_0511500.1-p1	conserved Plasmodium protein, unknown function
OG0000937	PY17X_0512300.1-p1	U3 small nucleolar ribonucleoprotein protein MPP10, putative	N67_002355	Mpp10 protein	PYYM_0511600.1-p1	U3 small nucleolar ribonucleoprotein protein MPP10, putative
OG0000938	PY17X_0512400.1-p1	mitochondrial ribosomal protein S22 precursor, putative	N67_002354	Mitochondrial small ribosomal subunit Rsm22	PYYM_0511700.1-p1	mitochondrial ribosomal protein S22 precursor, putative
OG0000939	PY17X_0512500.1-p1	peroxiredoxin, putative	N67_002353	AhpC/TSA family	PYYM_0511800.1-p1	merozoite capping protein 1, putative
OG0000940	PY17X_0512600.1-p1	DNA-directed RNA polymerase II subunit RPB7, putative	N67_002352	SHS2 domain found in N terminus of Rpb7p/Rpc25p/MJ0397	PYYM_0511900.1-p1	DNA-directed RNA polymerase II, putative
OG0000941	PY17X_0512700.1-p1	conserved Plasmodium protein, unknown function	N67_002351		PYYM_0512000.1-p1	conserved Plasmodium protein, unknown function
OG0000942	PY17X_0512900.1-p1	centrin-3, putative	N67_002350	EF-hand domain pair	PYYM_0512200.1-p1	centrin-3, putative
OG0000943	PY17X_0513000.1-p1	60S ribosomal protein L3, putative	N67_002349	Ribosomal protein L3	PYYM_0512300.1-p1	60S ribosomal protein L3, putative
OG0000944	PY17X_0513100.1-p1	palmitoyltransferase DHHC10, putative	N67_002348	DHHC palmitoyltransferase	PYYM_0512400.1-p1	palmitoyltransferase, putative
OG0000945	PY17X_0513200.1-p1	methyltransferase, putative	N67_002347	Methyltransferase domain	PYYM_0512500.1-p1	conserved Plasmodium protein, unknown function
OG0000946	PY17X_0513300.1-p1	protoporphyrinogen oxidase, putative	N67_002346	Flavin containing amine oxidoreductase	PYYM_0512600.1-p1	protoporphyrinogen oxidase, putative
OG0000947	PY17X_0513400.1-p1	RING zinc finger protein, putative	N67_002345		PYYM_0512700.1-p1	zinc finger, C3HC4 type, putative
OG0000948	PY17X_0513500.1-p1	rRNA-processing protein EBP2, putative	N67_002344	Eukaryotic rRNA processing protein EBP2	PYYM_0512800.1-p1	rRNA-processing protein EBP2, putative
OG0000949	PY17X_0513600.1-p1	nucleolar preribosomal assembly protein, putative	N67_002343	Brix domain	PYYM_0512900.1-p1	nucleolar preribosomal assembly protein, putative
OG0000950	PY17X_0513900.1-p1	merozoite TRAP-like protein, putative	N67_000891		PYYM_0513200.1-p1	merozoite TRAP-like protein, putative
OG0000951	PY17X_0514000.1-p1	conserved protein, unknown function	N67_000892		PYYM_0513300.1-p1	conserved Plasmodium protein, unknown function
OG0000952	PY17X_0514100.1-p1	inner membrane complex protein 1m, putative	N67_000893		PYYM_0513400.1-p1	inner membrane complex protein 1m, putative
OG0000953	PY17X_0514200.1-p1	conserved Plasmodium protein, unknown function	N67_000894		PYYM_0513500.1-p1	conserved Plasmodium protein, unknown function
OG0000954	PY17X_0514300.1-p1	WD repeat-containing protein, putative	N67_000895		PYYM_0513600.1-p1	conserved Plasmodium protein, unknown function
OG0000955	PY17X_0514400.1-p1	conserved protein, unknown function	N67_000896		PYYM_0513700.1-p1	conserved Plasmodium protein, unknown function
OG0000956	PY17X_0514500.1-p1	LEM3/CDC50 family protein, putative	N67_000897	LEM3 (ligand-effect modulator 3) family / CDC50 family	PYYM_0513800.1-p1	conserved Plasmodium protein, unknown function
OG0000957	PY17X_0514600.1-p1	conserved Plasmodium protein, unknown function	N67_000898		PYYM_0513900.1-p1	conserved Plasmodium protein, unknown function
OG0000958	PY17X_0514700.1-p1	adenosine deaminase	N67_000899	Adenosine/AMP deaminase	PYYM_0514000.1-p1	adenosine deaminase, putative
OG0000959	PY17X_0514800.1-p1	conserved Plasmodium protein, unknown function	N67_000900		PYYM_0514100.1-p1	conserved Plasmodium protein, unknown function
OG0000960	PY17X_0514900.1-p1	heptatricopeptide repeat and RAP domain-containing protein, putative	N67_000901	RAP domain	PYYM_0514200.1-p1	RAP protein, putative
OG0000961	PY17X_0515000.1-p1	conserved Plasmodium protein, unknown function	N67_000902	Origin recognition complex (ORC) subunit 3 N-terminus	PYYM_0514300.1-p1	conserved Plasmodium protein, unknown function
OG0000962	PY17X_0515100.1-p1	transcription elongation factor SPT4, putative	N67_000903	Spt4/RpoE2 zinc finger	PYYM_0514400.1-p1	transcription elongation factor SPT4, putative
OG0000963	PY17X_0515200.1-p1	pre-mRNA-splicing factor ATP-dependent RNA helicase PRP22, putative	N67_000904	S1 RNA binding domain	PYYM_0514500.1-p1	RNA helicase, putative
OG0000964	PY17X_0515300.1-p1	claudin-like apicomplexan microneme protein, putative	N67_000905		PYYM_0514600.1-p1	conserved Plasmodium protein, unknown function
OG0000965	PY17X_0515351.1-p1	conserved Plasmodium protein, unknown function	N67_000906		PYYM_0514700.1-p1	conserved Plasmodium protein, unknown function
OG0000966	PY17X_0515400.1-p1	conserved protein, unknown function	N67_000907		PYYM_0514800.1-p1	conserved Plasmodium protein, unknown function
OG0000967	PY17X_0515500.1-p1	26S proteasome regulatory subunit RPN9, putative	N67_000908	PCI domain	PYYM_0514900.1-p1	26S proteasome regulatory subunit RPN9, putative
OG0000968	PY17X_0515600.1-p1	tRNA N6-adenosine threonylcarbamoyltransferase, putative	N67_000909	Glycoprotease family	PYYM_0515000.1-p1	tRNA N6-adenosine threonylcarbamoyltransferase, putative
OG0000969	PY17X_0515700.1-p1	RNA methyltransferase, putative	N67_000910	SpoU rRNA Methylase family	PYYM_0515100.1-p1	RNA methyltransferase, putative
OG0000970	PY17X_0515800.1-p1	calmodulin, putative	N67_000911		PYYM_0515200.1-p1	calmodulin, putative
OG0000971	PY17X_0515900.1-p1	ookinete surface protein P28	N67_000912	Pvs28 EGF domain	PYYM_0515300.1-p1	28 kDa ookinete surface protein
OG0000972	PY17X_0516100.1-p1	conserved Plasmodium protein, unknown function	N67_000913		PYYM_0515500.1-p1	conserved Plasmodium protein, unknown function
OG0000973	PY17X_0516200.1-p1	MORN repeat-containing protein 1, putative	N67_000914	MORN repeat	PYYM_0515600.1-p1	MORN repeat-containing protein 1, putative
OG0000974	PY17X_0516300.1-p1	conserved Plasmodium protein, unknown function	N67_000915	DNA repair protein endonuclease SAE2/CtIP C-terminus	PYYM_0515700.1-p1	conserved Plasmodium protein, unknown function
OG0000975	PY17X_0516400.1-p1	OTU-like cysteine protease, putative	N67_000916	OTU-like cysteine protease	PYYM_0515800.1-p1	OTU-like cysteine protease, putative
OG0000976	PY17X_0516500.1-p1	conserved Plasmodium protein, unknown function	N67_000917		PYYM_0515900.1-p1	conserved Plasmodium protein, unknown function
OG0000977	PY17X_0516600.1-p1	protein phosphatase inhibitor 3, putative	N67_000918	Protein phosphatase inhibitor	PYYM_0516000.1-p1	protein phosphatase inhibitor 3, putative
OG0000978	PY17X_0516700.1-p1	conserved protein, unknown function	N67_000919		PYYM_0516100.1-p1	conserved Plasmodium protein, unknown function
OG0000979	PY17X_0516800.1-p1	conserved Plasmodium protein, unknown function	N67_000920		PYYM_0516200.1-p1	conserved Plasmodium protein, unknown function
OG0000980	PY17X_0516900.1-p1	ribosome maturation factor RimM, putative	N67_000921	RimM N-terminal domain	PYYM_0516300.1-p1	ribosome maturation factor RimM, putative
OG0000981	PY17X_0517000.1-p1	mRNA-decapping enzyme subunit 1, putative	N67_000922	Dcp1-like decapping family	PYYM_0516400.1-p1	mRNA-decapping enzyme subunit 1, putative
OG0000982	PY17X_0517100.1-p1	conserved Plasmodium protein, unknown function	N67_000923		PYYM_0516500.1-p1	conserved Plasmodium protein, unknown function
OG0000983	PY17X_0517200.1-p1	conserved protein, unknown function	N67_000924		PYYM_0516600.1-p1	conserved Plasmodium protein, unknown function
OG0000984	PY17X_0517300.1-p1	phosphatidylinositol N-acetylglucosaminyltransferase subunit A, putative	N67_000925	PIGA (GPI anchor biosynthesis)	PYYM_0516700.1-p1	phosphatidylinositol N-acetylglucosaminyltransferase subunit A, putative
OG0000985	PY17X_0517500.1-p1	conserved protein, unknown function	N67_000926	Uncharacterised ACR, YagE family COG1723	PYYM_0516900.1-p1	conserved Plasmodium protein, unknown function
OG0000986	PY17X_0517600.1-p1	conserved Plasmodium protein, unknown function	N67_000927		PYYM_0517000.1-p1	conserved Plasmodium protein, unknown function
OG0000987	PY17X_0517700.1-p1	leucine-rich repeat protein	N67_000928	Leucine Rich repeats (2 copies)	PYYM_0517100.1-p1	leucine-rich repeat protein
OG0000988	PY17X_0517800.1-p1	RNA polymerase II-associated protein 1, putative	N67_000929	RPAP1-like, C-terminal	PYYM_0517200.1-p1	RNA polymerase II-associated protein 1, putative
OG0000989	PY17X_0517900.1-p1	heptatricopeptide repeat-containing protein HPR1, putative	N67_000930		PYYM_0517300.1-p1	conserved Plasmodium protein, unknown function
OG0000990	PY17X_0518000.1-p1	S-adenosylmethionine decarboxylase/ornithine decarboxylase	N67_000931	Pyridoxal-dependent decarboxylase, pyridoxal binding domain	PYYM_0517400.1-p1	S-adenosylmethionine decarboxylase, putative
OG0000991	PY17X_0518100.1-p1	early transcribed membrane protein	N67_000932	Malarial early transcribed membrane protein (ETRAMP)	PYYM_0517500.1-p1	early transcribed membrane protein
OG0000992	PY17X_0518200.1-p1	conserved protein, unknown function	N67_000933		PYYM_0517600.1-p1	conserved Plasmodium protein, unknown function
OG0000993	PY17X_0518300.1-p1	haloacid dehalogenase-like hydrolase, putative	N67_000934	haloacid dehalogenase-like hydrolase	PYYM_0517700.1-p1	haloacid dehalogenase-like hydrolase, putative
OG0000994	PY17X_0518400.1-p1	WD repeat-containing protein 70, putative	N67_000935	WD domain, G-beta repeat	PYYM_0517800.1-p1	WD repeat-containing protein 70, putative
OG0000995	PY17X_0518500.1-p1	pre-mRNA-splicing factor CEF1, putative	N67_000936	pre-mRNA splicing factor component	PYYM_0517900.1-p1	myb2 transcription factor, putative
OG0000996	PY17X_0518700.1-p1	plasmepsin VII, putative	N67_000937	Eukaryotic aspartyl protease	PYYM_0518100.1-p1	plasmepsin VII, putative
OG0000997	PY17X_0518800.1-p1	ubiquitin-conjugating enzyme E2, putative	N67_000938	Ubiquitin-conjugating enzyme	PYYM_0518200.1-p1	ubiquitin-conjugating enzyme, putative
OG0000998	PY17X_0518900.1-p1	Sec1 family protein, putative	N67_000939	Sec1 family	PYYM_0518300.1-p1	Sec1 family protein, putative
OG0000999	PY17X_0519000.1-p1	conserved protein, unknown function	N67_000940		PYYM_0518400.1-p1	conserved Plasmodium protein, unknown function
OG0001000	PY17X_0519100.1-p1	ribosomal protein L27, putative	N67_000941	Ribosomal L27 protein	PYYM_0518500.1-p1	apicoplast ribosomal protein L27 precursor, putative
OG0001001	PY17X_0519200.1-p1	thioredoxin-like associated protein 2, putative	N67_000942		PYYM_0518600.1-p1	thioredoxin-like associated protein 2, putative
OG0001002	PY17X_0519300.1-p1	flavoprotein subunit of succinate dehydrogenase, putative	N67_000943	sdhA_forward: succinate dehydrogenase, flavoprotein subunit	PYYM_0518700.1-p1	flavoprotein subunit of succinate dehydrogenase, putative
OG0001003	PY17X_0519400.1-p1	conserved Plasmodium protein, unknown function	N67_000944		PYYM_0518800.1-p1	conserved Plasmodium protein, unknown function
OG0001004	PY17X_0519500.1-p1	translation initiation factor IF-3, putative	N67_000945		PYYM_0518900.1-p1	translation initiation factor IF-3, putative
OG0001005	PY17X_0519600.1-p1	ADP-ribosylation factor, putative	N67_000946	ADP-ribosylation factor family	PYYM_0519000.1-p1	ADP-ribosylation factor, putative
OG0001006	PY17X_0519700.1-p1	conserved protein, unknown function	N67_000947		PYYM_0519100.1-p1	conserved Plasmodium protein, unknown function
OG0001007	PY17X_0519800.1-p1	methionine--tRNA ligase, putative	N67_000948	tRNA synthetases class I (M)	PYYM_0519200.1-p1	methionine--tRNA ligase, putative
OG0001008	PY17X_0519900.1-p1	U2 snRNA/tRNA pseudouridine synthase, putative	N67_000949	tRNA pseudouridine synthase D (TruD)	PYYM_0519300.1-p1	tRNA pseudouridine synthase D, putative
OG0001009	PY17X_0520000.1-p1	conserved Plasmodium membrane protein, unknown function	N67_000950		PYYM_0519400.1-p1	conserved Plasmodium membrane protein, unknown function
OG0001010	PY17X_0520100.1-p1	S-antigen, putative	N67_000951		PYYM_0519500.1-p1	S-antigen, putative
OG0001011	PY17X_0520200.1-p1	conserved Plasmodium protein, unknown function	N67_000952	Merozoite surface protein (SPAM)	PYYM_0519600.1-p1	CCAT-binding transcription factor-like protein, putative
OG0001012	PY17X_0520300.1-p1	conserved Plasmodium protein, unknown function	N67_000953		PYYM_0519700.1-p1	CCAT-binding transcription factor-like protein, putative
OG0001013	PY17X_0520400.1-p1	conserved Plasmodium protein, unknown function	N67_000954		PYYM_0519800.1-p1	conserved Plasmodium protein, unknown function
OG0001014	PY17X_0520500.1-p1	conserved Plasmodium protein, unknown function	N67_000955		PYYM_0519900.1-p1	conserved Plasmodium protein, unknown function
OG0001015	PY17X_0520600.1-p1	conserved Plasmodium protein, unknown function	N67_000956		PYYM_0520000.1-p1	conserved Plasmodium protein, unknown function
OG0001016	PY17X_0520700.1-p1	conserved protein, unknown function	N67_000957		PYYM_0520100.1-p1	conserved Plasmodium protein, unknown function
OG0001017	PY17X_0520900.1-p1	acetyl-CoA transporter, putative	N67_000958	Acetyl-coenzyme A transporter 1	PYYM_0520300.1-p1	acetyl-CoA transporter, putative
OG0001018	PY17X_0521000.1-p1	conserved Plasmodium protein, unknown function	N67_000959		PYYM_0520400.1-p1	conserved Plasmodium protein, unknown function
OG0001019	PY17X_0521100.1-p1	pyruvate kinase 2, putative	N67_000960	Pyruvate kinase, alpha/beta domain	PYYM_0520500.1-p1	pyruvate kinase 2, putative
OG0001020	PY17X_0521200.1-p1	conserved Plasmodium protein, unknown function	N67_000961		PYYM_0520600.1-p1	conserved Plasmodium protein, unknown function
OG0001021	PY17X_0521300.1-p1	ADP/ATP transporter on adenylate translocase, putative	N67_000962	Mitochondrial carrier protein	PYYM_0520700.1-p1	ADP/ATP transporter on adenylate translocase, putative
OG0001022	PY17X_0521400.1-p1	conserved Plasmodium protein, unknown function	N67_000963		PYYM_0520800.1-p1	conserved Plasmodium protein, unknown function
OG0001023	PY17X_0521500.1-p1	dynamin, putative	N67_000964	Dynamin GTPase effector domain	PYYM_0520900.1-p1	dynamin-like protein, putative
OG0001024	PY17X_0521600.1-p1	TFIIH basal transcription factor complex helicase XPB subunit, putative	N67_000965	rad25: DNA repair helicase rad25	PYYM_0521000.1-p1	DNA repair helicase RAD25, putative
OG0001025	PY17X_0521700.1-p1	enhancer of rudimentary homolog, putative	N67_000966	Enhancer of rudimentary	PYYM_0521100.1-p1	enhancer of rudimentary homolog, putative
OG0001026	PY17X_0521900.1-p1	conserved Plasmodium protein, unknown function	N67_000967		PYYM_0521300.1-p1	conserved Plasmodium protein, unknown function
OG0001027	PY17X_0522000.1-p1	antigen UB05, putative	N67_000968		PYYM_0521400.1-p1	antigen UB05, putative
OG0001028	PY17X_0522100.1-p1	GDP dissociation inhibitor, putative	N67_000970	GDP dissociation inhibitor	PYYM_0521500.1-p1	GDP dissociation inhibitor, putative
OG0001029	PY17X_0522300.1-p1	conserved Plasmodium protein, unknown function	N67_000971		PYYM_0521700.1-p1	conserved Plasmodium protein, unknown function
OG0001030	PY17X_0522700.1-p1	zinc finger protein, putative	N67_000973	CW-type Zinc Finger	PYYM_0521800.1-p1	zinc finger protein, putative
OG0001031	PY17X_0522800.1-p1	serine/threonine protein kinase RIO2, putative	N67_000974	RIO1 family	PYYM_0521900.1-p1	serine/threonine protein kinase RIO2, putative
OG0001032	PY17X_0522900.1-p1	conserved Plasmodium protein, unknown function	N67_000975	FAD binding domain	PYYM_0522000.1-p1	conserved Plasmodium protein, unknown function
OG0001033	PY17X_0523000.1-p1	holo-[acyl-carrier-protein] synthase, putative	N67_000976	Uncharacterized protein family UPF0054	PYYM_0522100.1-p1	holo-[acyl-carrier-protein] synthase, putative
OG0001034	PY17X_0523100.1-p1	AP2 domain transcription factor, putative	N67_000977	AP2 domain	PYYM_0522200.1-p1	transcription factor with AP2 domain(s), putative
OG0001035	PY17X_0523200.1-p1	ribosome-recycling factor, putative	N67_000979	Ribosome recycling factor	PYYM_0522300.1-p1	ribosome-recycling factor, putative
OG0001036	PY17X_0523300.1-p1	conserved Plasmodium protein, unknown function	N67_000978		PYYM_0522400.1-p1	conserved Plasmodium protein, unknown function
OG0001037	PY17X_0523400.1-p1	conserved Plasmodium protein, unknown function	N67_000980		PYYM_0522500.1-p1	conserved Plasmodium protein, unknown function
OG0001038	PY17X_0523500.1-p1	conserved Plasmodium protein, unknown function	N67_000981		PYYM_0522600.1-p1	conserved Plasmodium protein, unknown function
OG0001039	PY17X_0523600.1-p1	conserved Plasmodium protein, unknown function	N67_000982		PYYM_0522700.1-p1	conserved Plasmodium protein, unknown function
OG0001040	PY17X_0523700.1-p1	conserved Plasmodium protein, unknown function	N67_000983		PYYM_0522800.1-p1	conserved Plasmodium protein, unknown function
OG0001041	PY17X_0523800.1-p1	steroid dehydrogenase, putative	N67_000984	short chain dehydrogenase	PYYM_0522900.1-p1	steroid dehydrogenase, putative
OG0001042	PY17X_0523900.1-p1	transmembrane emp24 domain-containing protein, putative	N67_000985	emp24/gp25L/p24 family/GOLD	PYYM_0523000.1-p1	transmembrane emp24 domain-containing protein, putative
OG0001043	PY17X_0524000.1-p1	erythrocyte membrane-associated antigen, putative	N67_000986	Nucleotidyltransferase domain	PYYM_0523100.1-p1	erythrocyte membrane-associated antigen, putative
OG0001044	PY17X_0524200.1-p1	40S ribosomal protein S19, putative	N67_000988	Ribosomal protein S19e	PYYM_0523300.1-p1	40S ribosomal protein S19, putative
OG0001045	PY17X_0524300.1-p1	pre-mRNA-splicing helicase BRR2, putative	N67_000989	Helicase conserved C-terminal domain	PYYM_0523400.1-p1	pre-mRNA-splicing helicase BRR2, putative
OG0001046	PY17X_0524400.1-p1	conserved Plasmodium protein, unknown function	N67_000990		PYYM_0523500.1-p1	conserved Plasmodium protein, unknown function
OG0001047	PY17X_0524500.1-p1	eukaryotic initiation factor 4A-III, putative	N67_000991	DEAD/DEAH box helicase	PYYM_0523600.1-p1	eukaryotic initiation factor, putative
OG0001048	PY17X_0524600.1-p1	serpentine receptor, putative	N67_000992	Rhodopsin-like GPCR transmembrane domain	PYYM_0523700.1-p1	serpentine receptor, putative
OG0001049	PY17X_0524700.1-p1	methyltransferase, putative	N67_000993		PYYM_0523800.1-p1	conserved Plasmodium protein, unknown function
OG0001050	PY17X_0524800.1-p1	conserved Plasmodium protein, unknown function	N67_000994		PYYM_0523900.1-p1	conserved Plasmodium protein, unknown function
OG0001051	PY17X_0524900.1-p1	AP-4 complex subunit sigma, putative	N67_000995	Clathrin adaptor complex small chain	PYYM_0524000.1-p1	AP-4 complex subunit sigma, putative
OG0001052	PY17X_0525000.1-p1	BSD-domain protein, putative	N67_000996	BSD domain	PYYM_0524100.1-p1	BSD-domain protein, putative
OG0001053	PY17X_0525100.1-p1	conserved Plasmodium protein, unknown function	N67_000997		PYYM_0524200.1-p1	conserved Plasmodium protein, unknown function
OG0001054	PY17X_0525200.1-p1	apical asparagine-rich protein AARP, putative	N67_000998		PYYM_0524300.1-p1	asparagine rich protein, putative
OG0001055	PY17X_0525300.1-p1	glideosome associated protein with multiple membrane spans 2, putative	N67_000999	Protein of unknown function (DUF3273)	PYYM_0524400.1-p1	glideosome associated protein with multiple membrane spans 2, putative
OG0001056	PY17X_0525400.1-p1	conserved Plasmodium protein, unknown function	N67_001000		PYYM_0524500.1-p1	conserved Plasmodium protein, unknown function
OG0001057	PY17X_0525500.1-p1	conserved Plasmodium protein, unknown function	N67_001001		PYYM_0524600.1-p1	conserved Plasmodium protein, unknown function
OG0001058	PY17X_0525600.1-p1	early transcribed membrane protein	N67_001002	ETRAMP: early transcribed membrane protein (ETRAMP) family	PYYM_0524700.1-p1	early transcribed membrane protein
OG0001059	PY17X_0525700.1-p1	tryptophan-rich protein	N67_001003	Tryptophan-Threonine-rich plasmodium antigen C terminal	PYYM_0524800.1-p1	tryptophan/threonine-rich antigen, putative
OG0001060	PY17X_0525800.1-p1	tryptophan-rich protein	N67_001004	Tryptophan-Threonine-rich plasmodium antigen C terminal	PYYM_0524900.1-p1	conserved Plasmodium protein, unknown function
OG0001061	PY17X_0525900.1-p1	conserved rodent malaria protein, unknown function	N67_001005		PYYM_0525000.1-p1	conserved rodent malaria protein, unknown function
OG0001062	PY17X_0526000.1-p1	PIR protein	N67_001006		PYYM_0525100.1-p1	YIR protein
OG0001063	PY17X_0526100.1-p1	Plasmodium exported protein, unknown function	N67_001007		PYYM_0525200.1-p1	Plasmodium exported protein, unknown function
OG0001064	PY17X_0526200.1-p1	early transcribed membrane protein	N67_001008	ETRAMP: early transcribed membrane protein (ETRAMP) family	PYYM_0525300.1-p1	early transcribed membrane protein
OG0001065	PY17X_0526300.1-p1	Plasmodium exported protein, unknown function	N67_001009		PYYM_0525400.1-p1	Plasmodium exported protein, unknown function
OG0001066	PY17X_0526700.1-p1	fam-a protein	N67_001013	Acidic phosphoprotein precursor PCEMA1	PYYM_0525800.1-p1	fam-a protein
OG0001067	PY17X_0527400.1-p1, PY17X_1470101.1-p1	PIR protein			PYYM_0526500.1-p1	YIR protein
OG0001068	PY17X_0528401.1-p1	PIR protein			PYYM_0018800.1-p1, PYYM_0200800.1-p1	YIR protein
OG0001069	PY17X_0600051.1-p1	fam-a protein	N67_002971	PYST-A: Plasmodium yoelii subtelomeric family PYST-A	PYYM_1469300.1-p1	fam-a protein
OG0001070	PY17X_0600161.1-p1, PY17X_1000035.1-p1	PIR protein			PYYM_0021800.1-p1	YIR protein
OG0001071	PY17X_0601500.1-p1	PIR protein	N67_002572	Plasmodium variant antigen protein Cir/Yir/Bir	PYYM_0600500.1-p1	YIR protein
OG0001072	PY17X_0601700.1-p1	fam-a protein	N67_001888	PYST-A: Plasmodium yoelii subtelomeric family PYST-A	PYYM_0600700.1-p1	fam-a protein
OG0001073	PY17X_0602400.1-p1	PIR protein	N67_001882	Plasmodium variant antigen protein Cir/Yir/Bir	PYYM_0601400.1-p1	YIR protein
OG0001074	PY17X_0602500.1-p1	PIR protein	N67_001881	Plasmodium variant antigen protein Cir/Yir/Bir	PYYM_0601500.1-p1	YIR protein
OG0001075	PY17X_0602600.1-p1	PIR protein	N67_001880	yir-bir-cir_Pla: yir/bir/cir-family of variant antigens	PYYM_0601600.1-p1	YIR protein
OG0001076	PY17X_0603000.1-p1	fam-a protein	N67_001878	Acidic phosphoprotein precursor PCEMA1	PYYM_0602000.1-p1	fam-a protein
OG0001077	PY17X_0603100.1-p1	GPN-loop GTPase, putative	N67_001877	Conserved hypothetical ATP binding protein	PYYM_0602100.1-p1	XPA binding protein 1, putative
OG0001078	PY17X_0603200.1-p1	NIMA related kinase 3, putative	N67_001876	Protein kinase domain	PYYM_0602200.1-p1	NIMA related kinase 3, putative
OG0001079	PY17X_0603400.1-p1	cytochrome c oxidase assembly protein COX19, putative	N67_001875		PYYM_0602400.1-p1	cytochrome c oxidase assembly protein COX19, putative
OG0001080	PY17X_0603500.1-p1	conserved protein, unknown function	N67_001874		PYYM_0602500.1-p1	conserved Plasmodium protein, unknown function
OG0001081	PY17X_0603600.1-p1	ATP-dependent DNA/RNA helicase PSH2, putative	N67_001873	Helicase conserved C-terminal domain	PYYM_0602600.1-p1	ATP dependent RNA helicase, putative
OG0001082	PY17X_0603700.1-p1	mitochondrial phosphate carrier protein, putative	N67_001872	Mitochondrial carrier protein	PYYM_0602700.1-p1	mitochondrial phosphate carrier protein, putative
OG0001083	PY17X_0603800.1-p1	dynein heavy chain, putative	N67_001871		PYYM_0602800.1-p1	dynein heavy chain, putative
OG0001084	PY17X_0603900.1-p1	peptidyl-prolyl cis-trans isomerase, putative	N67_001869	Cyclophilin type peptidyl-prolyl cis-trans isomerase/CLD	PYYM_0603000.1-p1	peptidyl-prolyl cis-trans isomerase, putative
OG0001085	PY17X_0604000.1-p1	trimethylguanosine synthase, putative	N67_001868	RNA cap guanine-N2 methyltransferase	PYYM_0603100.1-p1	trimethylguanosine synthase, putative
OG0001086	PY17X_0604100.1-p1	conserved protein, unknown function	N67_001867	NFACT protein C-terminal domain	PYYM_0603200.1-p1	conserved protein, unknown function
OG0001087	PY17X_0604300.1-p1	DNA/RNA-binding protein, putative	N67_001866	Alba	PYYM_0603400.1-p1	conserved Plasmodium protein, unknown function
OG0001088	PY17X_0604400.1-p1	high mobility group protein B1, putative	N67_001865	HMG (high mobility group) box	PYYM_0603500.1-p1	high mobility group protein B1, putative
OG0001089	PY17X_0604500.1-p1	origin recognition complex subunit 1, putative	N67_001864	ATPase family associated with various cellular activities (AAA)	PYYM_0603600.1-p1	origin recognition complex subunit 1, putative
OG0001090	PY17X_0604600.1-p1	conserved Plasmodium protein, unknown function	N67_001863		PYYM_0603700.1-p1	conserved Plasmodium protein, unknown function
OG0001091	PY17X_0604700.1-p1	signal recognition particle subunit SRP14, putative	N67_001862	Signal recognition particle 14kD protein	PYYM_0603800.1-p1	signal recognition particle subunit SRP14, putative
OG0001092	PY17X_0604800.1-p1	TBCC domain-containing protein, putative	N67_001861	Tubulin binding cofactor C	PYYM_0603900.1-p1	conserved Plasmodium protein, unknown function
OG0001093	PY17X_0604900.1-p1	major facilitator superfamily domain-containing protein, putative	N67_001860		PYYM_0604000.1-p1	transporter, putative
OG0001094	PY17X_0605000.1-p1	threonylcarbamoyl-AMP synthase, putative	N67_001859	Telomere recombination	PYYM_0604100.1-p1	threonylcarbamoyl-AMP synthase, putative
OG0001095	PY17X_0605100.1-p1	cytochrome c1 heme lyase, putative	N67_001858	Cytochrome c/c1 heme lyase	PYYM_0604200.1-p1	cytochrome c1 heme lyase, putative
OG0001096	PY17X_0605200.1-p1	nucleosome assembly protein, putative	N67_001857	Nucleosome assembly protein (NAP)	PYYM_0604300.1-p1	nucleosome assembly protein, putative
OG0001097	PY17X_0605300.1-p1	ubiquitin-conjugating enzyme E2, putative	N67_001856	Ubiquitin-conjugating enzyme	PYYM_0604400.1-p1	ubiquitin-conjugating enzyme E2, putative
OG0001098	PY17X_0605400.1-p1	conserved Plasmodium protein, unknown function	N67_001855		PYYM_0604500.1-p1	conserved Plasmodium protein, unknown function
OG0001099	PY17X_0605500.1-p1	conserved Plasmodium protein, unknown function	N67_001854		PYYM_0604600.1-p1	conserved Plasmodium protein, unknown function
OG0001100	PY17X_0605600.1-p1	conserved Plasmodium protein, unknown function	N67_001853		PYYM_0604700.1-p1	conserved Plasmodium protein, unknown function
OG0001101	PY17X_0605700.1-p1	eukaryotic translation initiation factor 5A, putative	N67_001852	eIF_5A: translation elongation factor IF5A	PYYM_0604800.1-p1	eukaryotic translation initiation factor 5A, putative
OG0001102	PY17X_0605800.1-p1	sexual stage-specific protein G37, putative	N67_001851		PYYM_0604900.1-p1	conserved Plasmodium protein, unknown function
OG0001103	PY17X_0605900.1-p1	conserved protein, unknown function	N67_001850		PYYM_0605000.1-p1	conserved Plasmodium protein, unknown function
OG0001104	PY17X_0606000.1-p1	cytidine deaminase, putative	N67_001849	Cytidine and deoxycytidylate deaminase zinc-binding region	PYYM_0605100.1-p1	cytidine deaminase, putative
OG0001105	PY17X_0606100.1-p1	conserved protein, unknown function	N67_001848		PYYM_0605200.1-p1	conserved Plasmodium protein, unknown function
OG0001106	PY17X_0606200.1-p1	conserved Plasmodium protein, unknown function	N67_001847		PYYM_0605300.1-p1	conserved Plasmodium protein, unknown function
OG0001107	PY17X_0606300.1-p1	conserved protein, unknown function	N67_001845		PYYM_0605400.1-p1	conserved Plasmodium protein, unknown function
OG0001108	PY17X_0606400.1-p1	O-phosphoseryl-tRNA(Sec) selenium transferase, putative	N67_001844	O-phosphoseryl-tRNA(Sec) selenium transferase, SepSecS	PYYM_0605500.1-p1	O-phosphoseryl-tRNA(Sec) selenium transferase, putative
OG0001109	PY17X_0606500.1-p1	HAD domain ookinete protein, putative	N67_001843		PYYM_0605600.1-p1	HAD domain ookinete protein, putative
OG0001110	PY17X_0606600.1-p1	conserved Plasmodium protein, unknown function	N67_001842		PYYM_0605700.1-p1	conserved Plasmodium protein, unknown function
OG0001111	PY17X_0606651.1-p1	kelch domain-containing protein, putative	N67_001841	Galactose oxidase, central domain	PYYM_0605800.1-p1	conserved Plasmodium protein, unknown function
OG0001112	PY17X_0606700.1-p1	zinc finger protein, putative	N67_001840	FHA domain	PYYM_0605900.1-p1	zinc finger protein, putative
OG0001113	PY17X_0606800.1-p1	tetratricopeptide repeat protein, putative	N67_001839	SHNi-TPR	PYYM_0606000.1-p1	conserved Plasmodium protein, unknown function
OG0001114	PY17X_0606900.1-p1	targeted glyoxalase II, putative	N67_001838	Hydroxyacylglutathione hydrolase C-terminus	PYYM_0606100.1-p1	targeted glyoxalase II, putative
OG0001115	PY17X_0607000.1-p1	high mobility group protein B3, putative	N67_001837	Myb DNA-binding like	PYYM_0606200.1-p1	high mobility group protein B3, putative
OG0001116	PY17X_0607100.1-p1	conserved protein, unknown function	N67_001836	Protein of unknown function (DUF726)	PYYM_0606300.1-p1	conserved protein, unknown function
OG0001117	PY17X_0607200.1-p1	shewanella-like protein phosphatase 2, putative	N67_001835	Calcineurin-like phosphoesterase	PYYM_0606400.1-p1	shewanella-like protein phosphatase 2, putative
OG0001118	PY17X_0607300.1-p1	eukaryotic translation initiation factor 3 subunit C, putative	N67_001834	PCI domain	PYYM_0606500.1-p1	eukaryotic translation initiation factor 3 subunit 8, putative
OG0001119	PY17X_0607400.1-p1	conserved Plasmodium protein, unknown function	N67_001833		PYYM_0606600.1-p1	conserved Plasmodium protein, unknown function
OG0001120	PY17X_0607500.1-p1	rhodanese like protein, putative	N67_001832	Rhodanese-like domain	PYYM_0606700.1-p1	rhodanese like protein, putative
OG0001121	PY17X_0607600.1-p1	Tat binding protein 1(TBP-1)-interacting protein, putative	N67_001831	TBPIP/Hop2 winged helix domain	PYYM_0606800.1-p1	Tat binding protein 1(TBP-1)-interacting protein, putative
OG0001122	PY17X_0607700.1-p1	DNA-directed RNA polymerase III subunit RPC2, putative	N67_001830	RNA polymerase Rpb2, domain 2	PYYM_0606900.1-p1	DNA-directed RNA polymerase III subunit, putative
OG0001123	PY17X_0607800.1-p1	eukaryotic translation initiation factor 5, putative	N67_001829	eIF4-gamma/eIF5/eIF2-epsilon	PYYM_0607000.1-p1	eukaryotic translation initiation factor 5, putative
OG0001124	PY17X_0607900.1-p1	conserved Plasmodium protein, unknown function	N67_001828		PYYM_0607100.1-p1	conserved Plasmodium protein, unknown function
OG0001125	PY17X_0608000.1-p1	conserved Plasmodium protein, unknown function	N67_001827		PYYM_0607200.1-p1	conserved Plasmodium protein, unknown function
OG0001126	PY17X_0608100.1-p1	conserved Plasmodium protein, unknown function	N67_001826		PYYM_0607300.1-p1	conserved Plasmodium protein, unknown function
OG0001127	PY17X_0608200.1-p1	small subunit rRNA processing factor, putative	N67_001825	NUC153 domain	PYYM_0607400.1-p1	small subunit rRNA processing factor, putative
OG0001128	PY17X_0608300.1-p1	LIMP protein, putative	N67_001824		PYYM_0607500.1-p1	conserved Plasmodium protein, unknown function
OG0001129	PY17X_0608400.1-p1	conserved Plasmodium protein, unknown function	N67_001823		PYYM_0607600.1-p1	conserved Plasmodium protein, unknown function
OG0001130	PY17X_0608500.1-p1	RNA-binding protein, putative	N67_001822	RNA recognition motif. (a.k.a. RRM, RBD, or RNP domain)	PYYM_0607700.1-p1	RNA-binding protein, putative
OG0001131	PY17X_0608600.1-p1	tRNA delta(2)-isopentenylpyrophosphate transferase, putative	N67_001821	miaA: tRNA dimethylallyltransferase	PYYM_0607800.1-p1	tRNA delta(2)-isopentenylpyrophosphate transferase, putative
OG0001132	PY17X_0608800.1-p1	conserved Plasmodium protein, unknown function	N67_001820		PYYM_0608000.1-p1	conserved Plasmodium protein, unknown function
OG0001133	PY17X_0608900.1-p1	conserved Plasmodium protein, unknown function	N67_001819		PYYM_0608100.1-p1	conserved Plasmodium protein, unknown function
OG0001134	PY17X_0609200.1-p1	cysteine repeat modular protein 3	N67_005234	Putative ephrin-receptor like	PYYM_0608400.1-p1	cysteine repeat modular protein 3
OG0001135	PY17X_0609300.1-p1	acyl carrier protein, mitochondrial, putative	N67_005235	Acyl-carrier	PYYM_0608500.1-p1	mitochondrial ACP precursor, putative
OG0001136	PY17X_0609400.1-p1	amino acid transporter, putative	N67_005236		PYYM_0608600.1-p1	amino acid transporter, putative
OG0001137	PY17X_0609500.1-p1	conserved Plasmodium protein, unknown function	N67_005237		PYYM_0608700.1-p1	conserved Plasmodium protein, unknown function
OG0001138	PY17X_0609600.1-p1	mitochondrial import inner membrane translocase subunit TIM10, putative	N67_005238	Tim10/DDP family zinc finger	PYYM_0608800.1-p1	mitochondrial import inner membrane translocase subunit TIM10, putative
OG0001139	PY17X_0609700.1-p1	conserved protein, unknown function	N67_005239	Domain of unknown function (DUF4460)	PYYM_0608900.1-p1	conserved protein, unknown function
OG0001140	PY17X_0609800.1-p1	zinc finger protein, putative	N67_005240	Zinc finger, C3HC4 type (RING finger)	PYYM_0609000.1-p1	zinc finger protein, putative
OG0001141	PY17X_0609900.1-p1	protein phosphatase PPM11, putative	N67_004272		PYYM_0609100.1-p1	protein phosphatase, putative
OG0001142	PY17X_0610000.1-p1	mago-binding protein, putative	N67_004273	Mago binding	PYYM_0609200.1-p1	conserved Plasmodium protein, unknown function
OG0001143	PY17X_0610100.1-p1	U6 snRNA-associated Sm-like protein LSm7, putative	N67_004274	LSM domain	PYYM_0609300.1-p1	U6 snRNA-associated Sm-like protein LSm7, putative
OG0001144	PY17X_0610200.1-p1	telomere repeat-binding zinc finger protein, putative	N67_004275	Zinc finger, C2H2 type	PYYM_0609400.1-p1	zinc finger transcription factor, putative
OG0001145	PY17X_0610300.1-p1	cytosolic iron-sulfur protein assembly protein 1, putative	N67_004276	WD domain, G-beta repeat	PYYM_0609500.1-p1	cytosolic iron-sulfur protein assembly protein 1, putative
OG0001146	PY17X_0610400.1-p1	cGMP-specific 3',5'-cyclic phosphodiesterase alpha, putative	N67_004277	3'5'-cyclic nucleotide phosphodiesterase	PYYM_0609600.1-p1	3',5'-cyclic nucleotide phosphodiesterase, putative
OG0001147	PY17X_0610500.1-p1	porphobilinogen deaminase, putative	N67_004278	hemC: hydroxymethylbilane synthase	PYYM_0609700.1-p1	porphobilinogen deaminase, putative
OG0001148	PY17X_0610600.1-p1	conserved protein, unknown function	N67_004279		PYYM_0609800.1-p1	conserved Plasmodium protein, unknown function
OG0001149	PY17X_0610700.1-p1	ATP synthase mitochondrial F1 complex assembly factor 1, putative	N67_004280	ATP11 protein	PYYM_0609900.1-p1	ATP synthase mitochondrial F1 complex assembly factor 1, putative
OG0001150	PY17X_0610800.1-p1	ABC transporter B family member 7, putative	N67_004281	ABC transporter transmembrane region	PYYM_0610000.1-p1	ABC transporter B family member 7, putative
OG0001151	PY17X_0610900.1-p1	50S ribosomal protein L1, apicoplast, putative	N67_004282	Ribosomal protein L1p/L10e family	PYYM_0610100.1-p1	50S ribosomal protein L1, apicoplast, putative
OG0001152	PY17X_0611000.1-p1	SNARE protein, putative	N67_004283		PYYM_0610200.1-p1	SNARE protein, putative
OG0001153	PY17X_0611100.1-p1	zinc finger protein, putative	N67_004284		PYYM_0610300.1-p1	zinc finger protein, putative
OG0001154	PY17X_0611200.1-p1	conserved Plasmodium protein, unknown function	N67_004285		PYYM_0610400.1-p1	conserved Plasmodium protein, unknown function
OG0001155	PY17X_0611300.1-p1	conserved Plasmodium protein, unknown function	N67_004286		PYYM_0610500.1-p1	conserved Plasmodium protein, unknown function
OG0001156	PY17X_0611400.1-p1	general transcription factor 3C polypeptide 5, putative	N67_004287	Tau95 Triple barrel domain	PYYM_0610600.1-p1	general transcription factor 3C polypeptide 5, putative
OG0001157	PY17X_0611500.1-p1	conserved Plasmodium protein, unknown function	N67_004288		PYYM_0610700.1-p1	conserved Plasmodium protein, unknown function
OG0001158	PY17X_0611600.1-p1	conserved Plasmodium protein, unknown function	N67_004289		PYYM_0610800.1-p1	conserved Plasmodium protein, unknown function
OG0001159	PY17X_0611700.1-p1	conserved Plasmodium protein, unknown function	N67_004290		PYYM_0610900.1-p1	conserved Plasmodium protein, unknown function
OG0001160	PY17X_0611900.1-p1	GPI mannosyltransferase 1, putative	N67_004291	Mannosyltransferase (PIG-M)	PYYM_0611000.1-p1	GPI mannosyltransferase I, putative
OG0001161	PY17X_0612000.1-p1	kinesin-7, putative	N67_004292	Kinesin motor domain	PYYM_0611100.1-p1	kinesin-7, putative
OG0001162	PY17X_0612100.1-p1	HSP20-like chaperone, putative	N67_004293	Hsp20/alpha crystallin family	PYYM_0611200.1-p1	heat shock protein 20, putative
OG0001163	PY17X_0612200.1-p1	conserved Plasmodium protein, unknown function	N67_004294	MCM P-loop domain	PYYM_0611300.1-p1	conserved Plasmodium protein, unknown function
OG0001164	PY17X_0612400.1-p1	heat shock protein DNAJ homologue Pfj4, putative	N67_004295	DnaJ domain	PYYM_0611500.1-p1	heat shock protein DNAJ homologue Pfj4, putative
OG0001165	PY17X_0612500.1-p1	mitochondrial ribosomal protein S18 precursor, putative	N67_004296	Ribosomal protein S18	PYYM_0611600.1-p1	mitochondrial ribosomal protein S18 precursor, putative
OG0001166	PY17X_0612700.1-p1	DNA replication licensing factor MCM5, putative	N67_004297	MCM P-loop domain	PYYM_0611800.1-p1	DNA replication licensing factor MCM5, putative
OG0001167	PY17X_0612900.1-p1	non-SERCA-type Ca2+ -transporting P-ATPase, putative	N67_004298	ATPase_P-type: HAD ATPase, P-type, family IC	PYYM_0612000.1-p1	ATPase, putative
OG0001168	PY17X_0613000.1-p1	glutathione peroxidase-like thioredoxin peroxidase, putative	N67_004299	Glutathione peroxidase	PYYM_0612100.1-p1	glutathione peroxidase-like thioredoxin peroxidase, putative
OG0001169	PY17X_0613100.1-p1	peripheral plastid protein 1, putative	N67_004300		PYYM_0612200.1-p1	peripheral plastid protein 1, putative
OG0001170	PY17X_0613200.1-p1	conserved Plasmodium protein, unknown function	N67_004301		PYYM_0612300.1-p1	conserved Plasmodium protein, unknown function
OG0001171	PY17X_0613300.1-p1	eukaryotic translation initiation factor eIF2A, putative	N67_004302	Eukaryotic translation initiation factor eIF2A	PYYM_0612400.1-p1	eukaryotic initiation factor 2a, putative
OG0001172	PY17X_0613400.1-p1	HSP40, subfamily A, putative	N67_004303	DnaJ domain	PYYM_0612500.1-p1	HSP40, subfamily A, putative
OG0001173	PY17X_0613500.1-p1	trafficking protein particle complex subunit 5, putative	N67_004304	Transport protein particle (TRAPP) component	PYYM_0612600.1-p1	trafficking protein particle complex subunit 5, putative
OG0001174	PY17X_0613600.1-p1	succinyl-CoA ligase, putative	N67_004305	ATP-grasp domain	PYYM_0612700.1-p1	succinyl-CoA ligase, putative
OG0001175	PY17X_0613700.1-p1	conserved protein, unknown function	N67_004306		PYYM_0612800.1-p1	conserved Plasmodium protein, unknown function
OG0001176	PY17X_0613800.1-p1	conserved Plasmodium protein, unknown function	N67_004307	YrhK-like protein	PYYM_0612900.1-p1	conserved Plasmodium protein, unknown function
OG0001177	PY17X_0613900.1-p1	pantothenate kinase 2	N67_004308	Fumble	PYYM_0613000.1-p1	pantothenate kinase, putative
OG0001178	PY17X_0614000.1-p1	conserved Plasmodium protein, unknown function	N67_004309		PYYM_0613100.1-p1	conserved Plasmodium protein, unknown function
OG0001179	PY17X_0614100.1-p1	ribonucleoside-diphosphate reductase large subunit, putative	N67_004310	Ribonucleotide reductase, all-alpha domain	PYYM_0613200.1-p1	ribonucleoside-diphosphate reductase, large subunit, putative
OG0001180	PY17X_0614200.1-p1	conserved protein, unknown function	N67_004311		PYYM_0613300.1-p1	conserved Plasmodium protein, unknown function
OG0001181	PY17X_0614300.1-p1	N-acetyltransferase, GNAT family, putative	N67_004312	Acetyltransferase (GNAT) family	PYYM_0613400.1-p1	N-acetyltransferase, putative
OG0001182	PY17X_0614400.1-p1	histidine triad protein, putative	N67_004313	HIT domain	PYYM_0613500.1-p1	histidine triad protein, putative
OG0001183	PY17X_0614500.1-p1	ATP-dependent Clp protease proteolytic subunit, putative	N67_004314	Clp protease	PYYM_0613600.1-p1	ATP-dependent Clp protease proteolytic subunit, putative
OG0001184	PY17X_0614600.1-p1	conserved protein, unknown function	N67_004315		PYYM_0613700.1-p1	conserved Plasmodium protein, unknown function
OG0001185	PY17X_0614700.1-p1	conserved Plasmodium protein, unknown function	N67_004316		PYYM_0613800.1-p1	conserved Plasmodium protein, unknown function
OG0001186	PY17X_0614800.1-p1	conserved Plasmodium protein, unknown function	N67_005009		PYYM_0613900.1-p1	conserved Plasmodium protein, unknown function
OG0001187	PY17X_0614900.1-p1	conserved Plasmodium protein, unknown function	N67_005008		PYYM_0614000.1-p1	conserved Plasmodium protein, unknown function
OG0001188	PY17X_0615000.1-p1	mediator of RNA polymerase II transcription subunit 8, putative	N67_005007		PYYM_0614100.1-p1	conserved Plasmodium protein, unknown function
OG0001189	PY17X_0615100.1-p1	PP-loop family protein, putative	N67_005006	PP-loop family	PYYM_0614200.1-p1	conserved Plasmodium protein, unknown function
OG0001190	PY17X_0615200.1-p1	conserved Plasmodium protein, unknown function	N67_005005		PYYM_0614300.1-p1	conserved Plasmodium protein, unknown function
OG0001191	PY17X_0615300.1-p1	DEAD box ATP-dependent RNA helicase, putative	N67_005004	DEAD/DEAH box helicase	PYYM_0614400.1-p1	DEAD box ATP-dependent RNA helicase, putative
OG0001192	PY17X_0615600.1-p1	conserved Plasmodium protein, unknown function	N67_005003		PYYM_0614700.1-p1	conserved Plasmodium protein, unknown function
OG0001193	PY17X_0615700.1-p1	conserved Plasmodium protein, unknown function	N67_005002		PYYM_0614800.1-p1	conserved Plasmodium protein, unknown function
OG0001194	PY17X_0615800.1-p1	conserved Plasmodium protein, unknown function	N67_005001		PYYM_0614900.1-p1	conserved Plasmodium protein, unknown function
OG0001195	PY17X_0615900.1-p1	DNA polymerase alpha catalytic subunit A, putative	N67_005000	DNA polymerase alpha subunit p180 N terminal	PYYM_0615000.1-p1	DNA polymerase alpha, putative
OG0001196	PY17X_0616000.1-p1	LITAF-like zinc finger protein, putative	N67_004999	LITAF-like zinc ribbon domain	PYYM_0615100.1-p1	conserved Plasmodium protein, unknown function
OG0001197	PY17X_0616100.1-p1	30S ribosomal protein S12, mitochondrial, putative	N67_004998	Ribosomal protein S12/S23	PYYM_0615200.1-p1	mitochondrial ribosomal protein S12 precursor, putative
OG0001198	PY17X_0616200.1-p1	conserved Plasmodium protein, unknown function	N67_004997		PYYM_0615300.1-p1	conserved Plasmodium protein, unknown function
OG0001199	PY17X_0616300.1-p1	phosphopantothenate--cysteine ligase	N67_004996		PYYM_0615400.1-p1	phosphopantothenoylcysteine synthetase, putative
OG0001200	PY17X_0616400.1-p1	RNA-binding protein, putative	N67_004994	RNA recognition motif. (a.k.a. RRM, RBD, or RNP domain)	PYYM_0615500.1-p1	RNA-binding protein, putative
OG0001201	PY17X_0616500.1-p1	protein SDA1, putative	N67_004993	SDA1	PYYM_0615600.1-p1	protein SDA1, putative
OG0001202	PY17X_0616600.1-p1	PDCD2 domain-containing protein, putative	N67_004992	Programmed cell death protein 2, C-terminal putative domain	PYYM_0615700.1-p1	conserved Plasmodium protein, unknown function
OG0001203	PY17X_0616700.1-p1	conserved protein, unknown function	N67_004991		PYYM_0615800.1-p1	conserved Plasmodium protein, unknown function
OG0001204	PY17X_0616800.1-p1	transcription initiation factor IIA subunit 1, putative	N67_004990		PYYM_0615900.1-p1	transcription initiation factor IIA subunit 1, putative
OG0001205	PY17X_0616900.1-p1	conserved Plasmodium protein, unknown function	N67_004989		PYYM_0616000.1-p1	conserved Plasmodium protein, unknown function
OG0001206	PY17X_0617500.1-p1	conserved Plasmodium protein, unknown function	N67_003833	Macro domain	PYYM_0616600.1-p1	conserved Plasmodium protein, unknown function
OG0001207	PY17X_0617600.1-p1	conserved Plasmodium protein, unknown function	N67_003832		PYYM_0616700.1-p1	conserved Plasmodium protein, unknown function
OG0001208	PY17X_0617700.1-p1	transcription initiation factor IIE subunit alpha, putative	N67_003831	TFIIE alpha subunit	PYYM_0616800.1-p1	transcription initiation factor IIE, alpha subunit, putative
OG0001209	PY17X_0617800.1-p1	queuine tRNA-ribosyltransferase, putative	N67_003830	Queuine tRNA-ribosyltransferase	PYYM_0616900.1-p1	queuine tRNA-ribosyltransferase, putative
OG0001210	PY17X_0617900.1-p1	calcium-dependent protein kinase 4, putative	N67_003829	EF-hand domain pair	PYYM_0617000.1-p1	calcium-dependent protein kinase 4, putative
OG0001211	PY17X_0618000.1-p1	conserved Plasmodium protein, unknown function	N67_003828		PYYM_0617100.1-p1	conserved Plasmodium protein, unknown function
OG0001212	PY17X_0618100.1-p1	serine--tRNA ligase, putative	N67_003827	Seryl-tRNA synthetase N-terminal domain	PYYM_0617200.1-p1	serine--tRNA ligase, putative
OG0001213	PY17X_0618300.1-p1	thioredoxin-like protein	N67_003826	Thioredoxin	PYYM_0617400.1-p1	conserved Plasmodium protein, unknown function
OG0001214	PY17X_0618400.1-p1	dynein heavy chain, putative	N67_003825	Hydrolytic ATP binding site of dynein motor region	PYYM_0617500.1-p1	dynein heavy chain, putative
OG0001215	PY17X_0618500.1-p1	exported serine/threonine protein kinase	N67_003824		PYYM_0617600.1-p1	exported serine/threonine protein kinase
OG0001216	PY17X_0618600.1-p1	cysteine repeat modular protein 2, putative	N67_003823	Putative ephrin-receptor like	PYYM_0617700.1-p1	cysteine repeat modular protein 2, putative
OG0001217	PY17X_0618700.1-p1	mitochondrial ribosomal protein S8 precursor, putative	N67_003822	Ribosomal protein S8	PYYM_0617800.1-p1	mitochondrial ribosomal protein S8 precursor, putative
OG0001218	PY17X_0618800.1-p1	prefoldin subunit 3, putative	N67_003821	Prefoldin subunit	PYYM_0617900.1-p1	prefoldin subunit 3, putative
OG0001219	PY17X_0618900.1-p1	conserved Plasmodium protein, unknown function	N67_003820		PYYM_0618000.1-p1	conserved Plasmodium protein, unknown function
OG0001220	PY17X_0619000.1-p1	conserved Plasmodium protein, unknown function	N67_003819		PYYM_0618100.1-p1	conserved Plasmodium protein, unknown function
OG0001221	PY17X_0619100.1-p1	conserved protein, unknown function	N67_003818		PYYM_0618200.1-p1	conserved Plasmodium protein, unknown function
OG0001222	PY17X_0619200.1-p1	conserved protein, unknown function	N67_003817		PYYM_0618300.1-p1	conserved Plasmodium protein, unknown function
OG0001223	PY17X_0619300.1-p1	ATP synthase F0 subunit a-like protein, putative	N67_003816		PYYM_0618400.1-p1	conserved Plasmodium protein, unknown function
OG0001224	PY17X_0619400.1-p1	NIMA related kinase 4	N67_003815	Protein kinase domain	PYYM_0618500.1-p1	NIMA related kinase 4
OG0001225	PY17X_0619500.1-p1	actin-related protein, putative	N67_003814	Actin	PYYM_0618600.1-p1	actin-related protein, putative
OG0001226	PY17X_0619600.1-p1	conserved Plasmodium protein, unknown function	N67_003813		PYYM_0618700.1-p1	conserved Plasmodium protein, unknown function
OG0001227	PY17X_0619700.1-p1	LEM3/CDC50 family protein	N67_003812	LEM3 (ligand-effect modulator 3) family / CDC50 family	PYYM_0618800.1-p1	conserved membrane protein, unknown function
OG0001228	PY17X_0619800.1-p1	60S ribosomal protein L11a, putative	N67_003811	ribosomal L5P family C-terminus	PYYM_0618900.1-p1	60S ribosomal protein L11a, putative
OG0001229	PY17X_0619900.1-p1	40S ribosomal protein S10, putative	N67_003810	Plectin/S10 domain	PYYM_0619000.1-p1	40S ribosomal protein S10, putative
OG0001230	PY17X_0620000.1-p1	conserved protein, unknown function	N67_003809		PYYM_0619100.1-p1	conserved Plasmodium protein, unknown function
OG0001231	PY17X_0620100.1-p1	conserved Plasmodium protein, unknown function	N67_003808		PYYM_0619200.1-p1	conserved Plasmodium protein, unknown function
OG0001232	PY17X_0620200.1-p1	exosome complex component CSL4, putative	N67_003807	Exosome complex exonuclease RRP4 N-terminal region	PYYM_0619300.1-p1	exosome complex component CSL4, putative
OG0001233	PY17X_0620300.1-p1	pre-rRNA-processing protein ESF2, putative	N67_003806		PYYM_0619400.1-p1	small subunit rRNA processing protein, putative
OG0001234	PY17X_0620400.1-p1	conserved protein, unknown function	N67_003805		PYYM_0619500.1-p1	conserved Plasmodium protein, unknown function
OG0001235	PY17X_0620500.1-p1	conserved Plasmodium protein, unknown function	N67_003804		PYYM_0619600.1-p1	conserved Plasmodium protein, unknown function
OG0001236	PY17X_0620600.1-p1	apoptosis-inducing factor, putative	N67_003803	Rieske [2Fe-2S] domain	PYYM_0619700.1-p1	ferrodoxin reductase-like protein, putative
OG0001237	PY17X_0620700.1-p1	conserved Plasmodium protein, unknown function	N67_003802		PYYM_0619800.1-p1	conserved Plasmodium protein, unknown function
OG0001238	PY17X_0620800.1-p1	conserved protein, unknown function	N67_003801		PYYM_0619900.1-p1	conserved Plasmodium protein, unknown function
OG0001239	PY17X_0620900.1-p1	phosphoinositide-binding protein, putative	N67_003800	PX domain	PYYM_0620000.1-p1	phosphoinositide-binding protein, putative
OG0001240	PY17X_0621100.1-p1	tetratricopeptide repeat protein, putative	N67_003799		PYYM_0620200.1-p1	conserved Plasmodium protein, unknown function
OG0001241	PY17X_0621200.1-p1	conserved Plasmodium protein, unknown function	N67_003798		PYYM_0620300.1-p1	conserved Plasmodium protein, unknown function
OG0001242	PY17X_0621300.1-p1	conserved protein, unknown function	N67_003797		PYYM_0620400.1-p1	conserved Plasmodium protein, unknown function
OG0001243	PY17X_0621400.1-p1	conserved Plasmodium protein, unknown function	N67_003796		PYYM_0620500.1-p1	conserved Plasmodium protein, unknown function
OG0001244	PY17X_0621500.1-p1	ATP-dependent RNA helicase DBP7, putative	N67_003795	DEAD/DEAH box helicase	PYYM_0620600.1-p1	DEAD/DEAH box ATP-dependent RNA helicase, putative
OG0001245	PY17X_0621600.1-p1	rhoptry protein, putative	N67_003794		PYYM_0620700.1-p1	conserved Plasmodium protein, unknown function
OG0001246	PY17X_0621700.1-p1	conserved Plasmodium protein, unknown function	N67_003793		PYYM_0620800.1-p1	conserved Plasmodium protein, unknown function
OG0001247	PY17X_0621800.1-p1	40S ribosomal protein S5, putative	N67_003792	Ribosomal protein S7p/S5e	PYYM_0620900.1-p1	40S ribosomal protein S5, putative
OG0001248	PY17X_0621900.1-p1	secreted ookinete protein, putative	N67_003791		PYYM_0621000.1-p1	secreted ookinete protein, putative
OG0001249	PY17X_0622000.1-p1	conserved Plasmodium protein, unknown function	N67_003790		PYYM_0621100.1-p1	conserved Plasmodium protein, unknown function
OG0001250	PY17X_0622100.1-p1	V-type ATPase V0 subunit e, putative	N67_003789	ATP synthase subunit H	PYYM_0621200.1-p1	conserved Plasmodium protein, unknown function
OG0001251	PY17X_0622200.1-p1	conserved Plasmodium protein, unknown function	N67_003788		PYYM_0621300.1-p1	conserved Plasmodium protein, unknown function
OG0001252	PY17X_0622300.1-p1	protein pelota homolog, putative	N67_003787	eRF1 domain 2	PYYM_0621400.1-p1	PelOta protein homologue, putative
OG0001253	PY17X_0622400.1-p1	rhoptry-associated leucine zipper-like protein 1, putative	N67_003786		PYYM_0621500.1-p1	rhoptry-associated leucine zipper-like protein 1, putative
OG0001254	PY17X_0622500.1-p1	zinc finger protein, putative	N67_003785	Zn-finger in ubiquitin-hydrolases and other protein	PYYM_0621600.1-p1	zinc finger protein, putative
OG0001255	PY17X_0622600.1-p1	Obg-like ATPase 1, putative	N67_003784	50S ribosome-binding GTPase	PYYM_0621700.1-p1	GTP-binding protein, putative
OG0001256	PY17X_0622700.1-p1	pre-mRNA-splicing factor CWC15, putative	N67_003783	Cwf15/Cwc15 cell cycle control protein	PYYM_0621800.1-p1	cell cycle control protein cwf15, putative
OG0001257	PY17X_0622800.1-p1	U3 small nucleolar RNA-associated protein 7, putative	N67_003782	BING4CT (NUC141) domain	PYYM_0621900.1-p1	U3 small nucleolar RNA-associated protein 7, putative
OG0001258	PY17X_0622900.1-p1	conserved protein, unknown function	N67_003781		PYYM_0622000.1-p1	conserved Plasmodium protein, unknown function
OG0001259	PY17X_0623000.1-p1	conserved protein, unknown function	N67_003780		PYYM_0622100.1-p1	conserved Plasmodium protein, unknown function
OG0001260	PY17X_0623400.1-p1	conserved Plasmodium protein, unknown function	N67_005296	Concanavalin A-like lectin/glucanases superfamily	PYYM_0622500.1-p1	conserved Plasmodium protein, unknown function
OG0001261	PY17X_0623500.1-p1	conserved protein, unknown function	N67_005295		PYYM_0622600.1-p1	conserved Plasmodium protein, unknown function
OG0001262	PY17X_0623600.1-p1	conserved Plasmodium protein, unknown function	N67_005294		PYYM_0622700.1-p1	conserved Plasmodium protein, unknown function
OG0001263	PY17X_0623700.1-p1	dynactin subunit 5, putative	N67_005293	Hexapeptide repeat of succinyl-transferase	PYYM_0622800.1-p1	dynactin subunit 5, putative
OG0001264	PY17X_0623800.1-p1	proteasome assembly chaperone 4, putative	N67_005292	Proteasome assembly chaperone 4	PYYM_0622900.1-p1	conserved Plasmodium protein, unknown function
OG0001265	PY17X_0624000.1-p1	conserved Plasmodium protein, unknown function	N67_005291		PYYM_0623100.1-p1	conserved Plasmodium protein, unknown function
OG0001266	PY17X_0624100.1-p1	RNA-binding protein, putative	N67_005290		PYYM_0623200.1-p1	conserved Plasmodium protein, unknown function
OG0001267	PY17X_0624300.1-p1	conserved Plasmodium protein, unknown function	N67_004530		PYYM_0623400.1-p1	conserved Plasmodium protein, unknown function
OG0001268	PY17X_0624400.1-p1	type 2A phosphatase-associated protein 42, putative	N67_004529	TAP42-like family	PYYM_0623500.1-p1	type 2A phosphatase-associated protein 42, putative
OG0001269	PY17X_0624500.1-p1	ubiquinone biosynthesis O-methyltransferase, putative	N67_004528	Methyltransferase domain	PYYM_0623600.1-p1	3-demethylubiquinone-9 3-methyltransferase, putative
OG0001270	PY17X_0624600.1-p1	mitochondrial import inner membrane translocase subunit TIM14, putative	N67_004527	DnaJ domain	PYYM_0623700.1-p1	mitochondrial import inner membrane translocase subunit TIM14, putative
OG0001271	PY17X_0624700.1-p1	conserved Plasmodium protein, unknown function	N67_004526		PYYM_0623800.1-p1	conserved Plasmodium protein, unknown function
OG0001272	PY17X_0624800.1-p1	protein kinase, putative	N67_004525		PYYM_0623900.1-p1	protein kinase, putative
OG0001273	PY17X_0624900.1-p1	conserved Plasmodium protein, unknown function	N67_004523		PYYM_0624000.1-p1	conserved Plasmodium protein, unknown function
OG0001274	PY17X_0625000.1-p1	kelch domain-containing protein, putative	N67_004522	Kelch motif	PYYM_0624100.1-p1	conserved Plasmodium protein, unknown function
OG0001275	PY17X_0625100.1-p1	kinesin-19, putative	N67_004521	Kinesin motor domain	PYYM_0624200.1-p1	kinesin-19, putative
OG0001276	PY17X_0625200.1-p1	exonuclease I, putative	N67_004520	XPG I-region	PYYM_0624300.1-p1	exonuclease I, putative
OG0001277	PY17X_0625300.1-p1	conserved Plasmodium protein, unknown function	N67_004519		PYYM_0624400.1-p1	conserved Plasmodium protein, unknown function
OG0001278	PY17X_0625400.1-p1	mago nashi protein homologue, putative	N67_004518	Mago nashi protein	PYYM_0624500.1-p1	mago nashi protein homologue, putative
OG0001279	PY17X_0625500.1-p1	conserved protein, unknown function	N67_004517		PYYM_0624600.1-p1	conserved Plasmodium protein, unknown function
OG0001280	PY17X_0625600.1-p1	conserved Plasmodium protein, unknown function	N67_004516		PYYM_0624700.1-p1	conserved Plasmodium protein, unknown function
OG0001281	PY17X_0625900.1-p1	Plasmodium exported protein, unknown function	N67_004515	Protein of unknown function (Wx5_PLAF3D7)	PYYM_0624950.1-p1	Plasmodium exported protein, unknown function
OG0001282	PY17X_0626000.1-p1	tryptophan-rich protein	N67_004514	Tryptophan-Threonine-rich plasmodium antigen C terminal	PYYM_0625000.1-p1	Plasmodium exported protein, unknown function
OG0001283	PY17X_0626100.1-p1	conserved rodent malaria protein, unknown function	N67_004513		PYYM_0625100.1-p1	conserved rodent malaria protein, unknown function
OG0001284	PY17X_0626300.1-p1	tryptophan-rich protein	N67_004511	Tryptophan-Threonine-rich plasmodium antigen C terminal	PYYM_0625300.1-p1	tryptophan-rich antigen, putative
OG0001285	PY17X_0626400.1-p1	fam-a protein	N67_004510	PYST-A: Plasmodium yoelii subtelomeric family PYST-A	PYYM_0625400.1-p1	fam-a protein
OG0001286	PY17X_0626600.1-p1	fam-a protein	N67_004508	PYST-A: Plasmodium yoelii subtelomeric family PYST-A	PYYM_0625600.1-p1	fam-a protein
OG0001287	PY17X_0626700.1-p1	PIR protein, pseudogene	N67_004507	yir-bir-cir_Pla: yir/bir/cir-family of variant antigens	PYYM_0625700.1-p1	YIR protein, pseudogene
OG0001288	PY17X_0626800.1-p1	PIR protein	N67_004503	yir-bir-cir_Pla: yir/bir/cir-family of variant antigens	PYYM_0625800.1-p1	YIR protein
OG0001289	PY17X_0700007.1-p1, PY17X_1400005.1-p1	PIR protein			PYYM_0033000.1-p1	YIR protein
OG0001290	PY17X_0700027.1-p1, PY17X_1472701.1-p1	PIR protein			PYYM_0031600.1-p1	YIR protein
OG0001291	PY17X_0700035.1-p1	PIR protein	N67_002576	yir-bir-cir_Pla: yir/bir/cir-family of variant antigens	PYYM_0047600.1-p1	YIR protein
OG0001292	PY17X_0700500.1-p1	fam-b protein	N67_004043	Protein of unknown function (DUF2031)	PYYM_0700200.1-p1	fam-b protein
OG0001293	PY17X_0700600.1-p1	fam-a protein	N67_004044	Acidic phosphoprotein precursor PCEMA1	PYYM_0700300.1-p1	fam-a protein
OG0001294	PY17X_0700800.1-p1	fam-a protein, pseudogene	N67_004048		PYYM_0700500.1-p1	fam-a protein, pseudogene
OG0001295	PY17X_0700900.1-p1	fam-a protein	N67_004049	PYST-A: Plasmodium yoelii subtelomeric family PYST-A	PYYM_0700600.1-p1	fam-a protein
OG0001296	PY17X_0701000.1-p1	Plasmodium exported protein, unknown function	N67_004050		PYYM_0700700.1-p1	Plasmodium exported protein, unknown function
OG0001297	PY17X_0701100.1-p1	Plasmodium exported protein, unknown function	N67_004051		PYYM_0700800.1-p1	Plasmodium exported protein, unknown function
OG0001298	PY17X_0701171.1-p1	Plasmodium exported protein (PHIST), unknown function	N67_004052	Plasmodium RESA N-terminal	PYYM_0701000.1-p1	Plasmodium exported protein (PHIST), unknown function
OG0001299	PY17X_0701200.1-p1	reticulocyte binding protein, putative	N67_004053	Rh5 coiled-coil domain	PYYM_0701100.1-p1	reticulocyte binding protein, putative
OG0001300	PY17X_0701300.1-p1	sporozoite and liver stage tryptophan-rich protein, putative	N67_004054	Tryptophan-Threonine-rich plasmodium antigen C terminal	PYYM_0701200.1-p1	sporozoite and liver stage tryptophan-rich protein, putative
OG0001301	PY17X_0701400.1-p1	CRA domain-containing protein, putative	N67_004055	Circumsporozoite-related antigen (CRA)	PYYM_0701300.1-p1	conserved Plasmodium protein, unknown function
OG0001302	PY17X_0701500.1-p1	conserved Plasmodium protein, unknown function	N67_004056		PYYM_0701400.1-p1	conserved Plasmodium protein, unknown function
OG0001303	PY17X_0701600.1-p1	prolyl 4-hydroxylase subunit alpha, putative	N67_004057		PYYM_0701500.1-p1	prolyl 4-hydroxylase subunit alpha, putative
OG0001304	PY17X_0701700.1-p1	U6 snRNA-associated Sm-like protein LSm8, putative	N67_004058	LSM domain	PYYM_0701600.1-p1	U6 snRNA-associated Sm-like protein LSm8, putative
OG0001305	PY17X_0701800.1-p1	prohibitin 1, putative	N67_004059	SPFH domain / Band 7 family	PYYM_0701700.1-p1	prohibitin, putative
OG0001306	PY17X_0701900.1-p1	coiled-coil domain-containing protein 124, putative	N67_004060	Coiled-coil domain-containing protein 124 /Oxs1	PYYM_0701800.1-p1	conserved protein, unknown function
OG0001307	PY17X_0702000.1-p1	conserved Plasmodium protein, unknown function	N67_004061		PYYM_0701900.1-p1	conserved Plasmodium protein, unknown function
OG0001308	PY17X_0702100.1-p1	conserved protein, unknown function	N67_004062		PYYM_0702000.1-p1	conserved Plasmodium protein, unknown function
OG0001309	PY17X_0702200.1-p1	GPI-anchored micronemal antigen, putative	N67_004063		PYYM_0702100.1-p1	GPI-anchored micronemal antigen, putative
OG0001310	PY17X_0702300.1-p1	conserved protein, unknown function	N67_004064		PYYM_0702200.1-p1	conserved Plasmodium protein, unknown function
OG0001311	PY17X_0702400.1-p1	folate transporter 1, putative	N67_004065	BT1 family	PYYM_0702300.1-p1	folate transporter 1, putative
OG0001312	PY17X_0702500.1-p1	translation initiation factor eIF-2B subunit alpha, putative	N67_004066	Initiation factor 2 subunit family	PYYM_0702400.1-p1	translation initiation factor EIF-2b alpha subunit, putative
OG0001313	PY17X_0702600.1-p1	mitochondrial inner membrane protein OXA1, putative	N67_004067	60Kd inner membrane protein	PYYM_0702500.1-p1	mitochondrial inner membrane protein OXA1, putative
OG0001314	PY17X_0702700.1-p1	conserved protein, unknown function	N67_004068		PYYM_0702600.1-p1	conserved Plasmodium protein, unknown function
OG0001315	PY17X_0702800.1-p1	leucine--tRNA ligase, putative	N67_004069	tRNA synthetases class I (I, L, M and V)	PYYM_0702700.1-p1	leucine--tRNA ligase, putative
OG0001316	PY17X_0702900.1-p1	conserved Plasmodium protein, unknown function	N67_004070		PYYM_0702800.1-p1	conserved Plasmodium protein, unknown function
OG0001317	PY17X_0703000.1-p1	rhomboid protease ROM3, putative	N67_004071	Rhomboid family	PYYM_0702900.1-p1	rhomboid protease ROM3, putative
OG0001318	PY17X_0703400.1-p1	conserved Plasmodium protein, unknown function	N67_002595		PYYM_0703300.1-p1	conserved Plasmodium protein, unknown function
OG0001319	PY17X_0703500.1-p1	ribosomal protein L21, apicoplast, putative	N67_002597	Ribosomal prokaryotic L21 protein	PYYM_0703400.1-p1	apicoplast ribosomal protein L21 precursor, putative
OG0001320	PY17X_0703600.1-p1	conserved Plasmodium protein, unknown function	N67_002598		PYYM_0703500.1-p1	conserved Plasmodium protein, unknown function
OG0001321	PY17X_0703700.1-p1	conserved Plasmodium protein, unknown function	N67_002599		PYYM_0703600.1-p1	conserved Plasmodium protein, unknown function
OG0001322	PY17X_0703800.1-p1	conserved Plasmodium protein, unknown function	N67_002600		PYYM_0703700.1-p1	conserved Plasmodium protein, unknown function
OG0001323	PY17X_0703900.1-p1	translation initiation factor IF-2, putative	N67_002601	Translation-initiation factor 2	PYYM_0703800.1-p1	translation initiation factor IF-2, putative
OG0001324	PY17X_0704000.1-p1	ATP-dependent RNA helicase DBP10, putative	N67_002602	Helicase conserved C-terminal domain	PYYM_0703900.1-p1	ATP-dependent RNA helicase DBP10, putative
OG0001325	PY17X_0704100.1-p1	conserved Plasmodium protein, unknown function	N67_002603		PYYM_0704000.1-p1	conserved Plasmodium protein, unknown function
OG0001326	PY17X_0704200.1-p1	receptor for activated c kinase, putative	N67_002604	WD domain, G-beta repeat	PYYM_0704100.1-p1	receptor for activated c kinase, putative
OG0001327	PY17X_0704300.1-p1	SNARE protein, putative	N67_002605	Synaptobrevin	PYYM_0704200.1-p1	SNARE protein, putative
OG0001328	PY17X_0704400.1-p1	ubiquitin conjugation factor E4 B, putative	N67_002606	U-box domain	PYYM_0704300.1-p1	ubiquitin conjugation factor E4 B, putative
OG0001329	PY17X_0704500.1-p1	dehydrodolichyl diphosphate synthetase, putative	N67_002607	uppS: di-trans,poly-cis-decaprenylcistransferase	PYYM_0704400.1-p1	dehydrodolichyl diphosphate synthetase, putative
OG0001330	PY17X_0704600.1-p1	SPRY domain, putative	N67_002608	SPRY domain	PYYM_0704500.1-p1	SPRY domain, putative
OG0001331	PY17X_0704700.1-p1	alpha/beta hydrolase, putative	N67_002609	Serine aminopeptidase, S33	PYYM_0704600.1-p1	alpha/beta hydrolase, putative
OG0001332	PY17X_0704800.1-p1	HECT-like E3 ubiquitin ligase	N67_002610	Domain of Unknown Function (DUF908)	PYYM_0704700.1-p1	E3 ubiquitin-protein ligase, putative
OG0001333	PY17X_0704900.1-p1	conserved Plasmodium protein, unknown function	N67_002611		PYYM_0704800.1-p1	conserved Plasmodium protein, unknown function
OG0001334	PY17X_0705000.1-p1	conserved Plasmodium protein, unknown function	N67_002612		PYYM_0704900.1-p1	conserved Plasmodium protein, unknown function
OG0001335	PY17X_0705100.1-p1	conserved protein, unknown function	N67_002613		PYYM_0705000.1-p1	conserved Plasmodium protein, unknown function
OG0001336	PY17X_0705200.1-p1	crystalloid-specific PH domain-containing protein	N67_002614		PYYM_0705100.1-p1	conserved Plasmodium protein, unknown function
OG0001337	PY17X_0705300.1-p1	cytochrome c oxidase assembly factor 5, putative	N67_002615	Cytochrome c oxidase assembly protein PET191	PYYM_0705200.1-p1	cytochrome c oxidase assembly protein, putative
OG0001338	PY17X_0705400.1-p1	protein KRI1, putative	N67_002616	KRI1-like family C-terminal	PYYM_0705300.1-p1	protein KRI1, putative
OG0001339	PY17X_0705500.1-p1	ATP synthase-associated protein, putative	N67_002617		PYYM_0705400.1-p1	conserved Plasmodium protein, unknown function
OG0001340	PY17X_0705600.1-p1	SAYSvFN domain-containing protein, putative	N67_002619	Uncharacterized conserved domain (SAYSvFN)	PYYM_0705500.1-p1	conserved protein, unknown function
OG0001341	PY17X_0705700.1-p1	translation initiation factor IF-3, putative	N67_002618	Translation initiation factor IF-3, C-terminal domain	PYYM_0705600.1-p1	translation initiation factor IF-3, putative
OG0001342	PY17X_0705900.1-p1	conserved Plasmodium protein, unknown function	N67_002620		PYYM_0705800.1-p1	conserved Plasmodium protein, unknown function
OG0001343	PY17X_0706000.1-p1	conserved Plasmodium protein, unknown function	N67_002621		PYYM_0705900.1-p1	conserved Plasmodium protein, unknown function
OG0001344	PY17X_0706100.1-p1	conserved Plasmodium protein, unknown function	N67_002622		PYYM_0706000.1-p1	conserved Plasmodium protein, unknown function
OG0001345	PY17X_0706200.1-p1	lipase maturation factor, putative	N67_002623	Lipase maturation factor	PYYM_0706100.1-p1	lipase maturation factor, putative
OG0001346	PY17X_0706300.1-p1	Fe-S cluster assembly protein DRE2, putative	N67_002624	Cytokine-induced anti-apoptosis inhibitor 1, Fe-S biogenesis	PYYM_0706200.1-p1	Fe-S cluster assembly protein DRE2, putative
OG0001347	PY17X_0706400.1-p1	conserved protein, unknown function	N67_002625		PYYM_0706300.1-p1	conserved Plasmodium protein, unknown function
OG0001348	PY17X_0706500.1-p1	nucleoside transporter 2, putative	N67_002626		PYYM_0706400.1-p1	nucleoside transporter, putative
OG0001349	PY17X_0706600.1-p1	GTP-binding protein Obg2, putative	N67_002627	GTP1/OBG	PYYM_0706500.1-p1	GTP-binding protein, putative
OG0001350	PY17X_0706700.1-p1	conserved Plasmodium protein, unknown function	N67_002628		PYYM_0706600.1-p1	conserved Plasmodium protein, unknown function
OG0001351	PY17X_0706800.1-p1	exonuclease, putative	N67_002629	3'-5' exonuclease	PYYM_0706700.1-p1	exonuclease, putative
OG0001352	PY17X_0706900.1-p1	conserved Plasmodium protein, unknown function	N67_002630		PYYM_0706800.1-p1	conserved Plasmodium protein, unknown function
OG0001353	PY17X_0707000.1-p1	dicarboxylate/tricarboxylate carrier, putative	N67_002631	Mitochondrial carrier protein	PYYM_0706900.1-p1	dicarboxylate/tricarboxylate carrier, putative
OG0001354	PY17X_0707100.1-p1	DnaJ protein, putative	N67_002632	DnaJ domain	PYYM_0707000.1-p1	DnaJ protein, putative
OG0001355	PY17X_0707200.1-p1	mitochondrial import receptor subunit TOM7, putative	N67_002633		PYYM_0707100.1-p1	conserved Plasmodium protein, unknown function
OG0001356	PY17X_0707300.1-p1	lipoate-protein ligase B, putative	N67_002634		PYYM_0707200.1-p1	lipoate-protein ligase B, putative
OG0001357	PY17X_0707400.1-p1	inner membrane complex protein 1i, putative	N67_002635	Inner membrane complex protein	PYYM_0707300.1-p1	inner membrane complex protein 1i, putative
OG0001358	PY17X_0707600.1-p1	histone acetyltransferase GCN5, putative	N67_002636	Acetyltransferase (GNAT) family	PYYM_0707500.1-p1	histone acetyltransferase GCN5, putative
OG0001359	PY17X_0707700.1-p1	RNA-binding protein, putative	N67_002637	RNA recognition motif. (a.k.a. RRM, RBD, or RNP domain)	PYYM_0707600.1-p1	RNA-binding protein, putative
OG0001360	PY17X_0707800.1-p1	RWD domain-containing protein, putative	N67_002638	RWD domain	PYYM_0707700.1-p1	RWD domain-containing protein, putative
OG0001361	PY17X_0708000.1-p1	conserved Plasmodium protein, unknown function	N67_002639		PYYM_0707900.1-p1	conserved Plasmodium protein, unknown function
OG0001362	PY17X_0708100.1-p1	U5 small nuclear ribonucleoprotein 40 kDa protein, putative	N67_002640	WD domain, G-beta repeat	PYYM_0708000.1-p1	conserved Plasmodium protein, unknown function
OG0001363	PY17X_0708200.1-p1	thrombospondin-related protein 1, putative	N67_002641		PYYM_0708100.1-p1	conserved Plasmodium protein, unknown function
OG0001364	PY17X_0708300.1-p1	protein transport protein SEC23, putative	N67_002642	Sec23/Sec24 zinc finger	PYYM_0708200.1-p1	protein transport protein SEC23, putative
OG0001365	PY17X_0708400.1-p1	dynein light chain 1, putative	N67_002643	Leucine-rich repeat	PYYM_0708300.1-p1	dynein light chain 1, putative
OG0001366	PY17X_0708500.1-p1	conserved Plasmodium protein, unknown function	N67_002644		PYYM_0708400.1-p1	conserved Plasmodium protein, unknown function, fragment
OG0001367	PY17X_0708600.1-p1	small nuclear ribonucleoprotein G, putative	N67_002645	LSM domain	PYYM_0708500.1-p1	small nuclear ribonucleoprotein G, putative
OG0001368	PY17X_0708700.1-p1	phosphorylated CTD interacting factor 1 WW domain-containing protein, putative	N67_002646	Phosphorylated CTD interacting factor 1 WW domain	PYYM_0708600.1-p1	conserved Plasmodium protein, unknown function
OG0001369	PY17X_0708800.1-p1	quinone oxidoreductase, putative	N67_002647	Zinc-binding dehydrogenase	PYYM_0708700.1-p1	quinone oxidoreductase, putative
OG0001370	PY17X_0708900.1-p1	mediator of RNA polymerase II transcription subunit 7, putative	N67_002648	MED7 protein	PYYM_0708800.1-p1	mediator of RNA polymerase II transcription subunit 7, putative
OG0001371	PY17X_0709000.1-p1	ribosomal protein L4, mitochondrial, putative	N67_002649	Ribosomal protein L4/L1 family	PYYM_0708900.1-p1	mitochondrial ribosomal protein L4 precursor, putative
OG0001372	PY17X_0709100.1-p1	conserved protein, unknown function	N67_002650		PYYM_0709000.1-p1	conserved Plasmodium protein, unknown function
OG0001373	PY17X_0709200.1-p1	protein transport protein SEC61 subunit beta, putative	N67_002651	Sec61beta family	PYYM_0709100.1-p1	protein transport protein SEC61 subunit beta, putative
OG0001374	PY17X_0709300.1-p1	60S ribosomal protein L22, putative	N67_002652	Ribosomal L22e protein family	PYYM_0709200.1-p1	60S ribosomal protein L22, putative
OG0001375	PY17X_0709400.1-p1	polyribonucleotide 5'-hydroxyl-kinase Clp1, putative	N67_002653	mRNA cleavage and polyadenylation factor CLP1 P-loop	PYYM_0709300.1-p1	clp1-related protein, putative
OG0001376	PY17X_0709500.1-p1	ribosomal RNA small subunit methyltransferase NEP1, putative	N67_002654	EMG1/NEP1 methyltransferase	PYYM_0709400.1-p1	ribosomal RNA small subunit methyltransferase NEP1, putative
OG0001377	PY17X_0709600.1-p1	conserved Plasmodium protein, unknown function	N67_002655		PYYM_0709500.1-p1	conserved Plasmodium protein, unknown function
OG0001378	PY17X_0709700.1-p1	ATP-dependent RNA helicase DHX36, putative	N67_002656	Helicase associated domain (HA2)	PYYM_0709600.1-p1	ATP-dependent RNA helicase prh1, putative
OG0001379	PY17X_0709800.1-p1	conserved protein, unknown function	N67_002657		PYYM_0709700.1-p1	conserved Plasmodium protein, unknown function
OG0001380	PY17X_0709900.1-p1	protein kinase 1	N67_002658	Protein kinase domain	PYYM_0709800.1-p1	protein kinase 1
OG0001381	PY17X_0710000.1-p1	conserved Plasmodium protein, unknown function	N67_002659	Dynamin family	PYYM_0709900.1-p1	conserved Plasmodium protein, unknown function
OG0001382	PY17X_0710100.1-p1	conserved Plasmodium protein, unknown function	N67_002660		PYYM_0710000.1-p1	conserved Plasmodium protein, unknown function
OG0001383	PY17X_0710300.1-p1	2-oxoglutarate dehydrogenase E1 component, putative	N67_002661	Transketolase, pyrimidine binding domain	PYYM_0710200.1-p1	2-oxoglutarate dehydrogenase E1 component, putative
OG0001384	PY17X_0710400.1-p1	conserved protein, unknown function	N67_002662		PYYM_0710300.1-p1	conserved Plasmodium protein, unknown function
OG0001385	PY17X_0710500.1-p1	protein transport protein YIF1, putative	N67_002663	YIF1	PYYM_0710400.1-p1	conserved Plasmodium protein, unknown function
OG0001386	PY17X_0710600.1-p1	conserved Plasmodium protein, unknown function	N67_002664		PYYM_0710500.1-p1	conserved Plasmodium protein, unknown function
OG0001387	PY17X_0710700.1-p1	conserved Plasmodium protein, unknown function	N67_002665		PYYM_0710600.1-p1	conserved Plasmodium protein, unknown function
OG0001388	PY17X_0710800.1-p1	phosphatidylglycerophosphate synthase, putative	N67_002666	PLD-like domain	PYYM_0710700.1-p1	phosphatidylglycerophosphate synthase, putative
OG0001389	PY17X_0710900.1-p1	RNA-binding protein, putative	N67_002667		PYYM_0710800.1-p1	conserved Plasmodium protein, unknown function
OG0001390	PY17X_0711000.1-p1	Snf2-related CBP activator, putative	N67_002668	SNF2 family N-terminal domain	PYYM_0710900.1-p1	helicase SRCAP, putative
OG0001391	PY17X_0711100.1-p1	U6 snRNA-associated Sm-like protein LSm3, putative	N67_002669	LSM domain	PYYM_0711000.1-p1	U6 snRNA-associated Sm-like protein LSm3, putative
OG0001392	PY17X_0711200.1-p1	conserved Plasmodium protein, unknown function	N67_002670	Anaphase-promoting complex, cyclosome, subunit 3	PYYM_0711100.1-p1	conserved Plasmodium protein, unknown function
OG0001393	PY17X_0711300.1-p1	conserved Plasmodium protein, unknown function	N67_002671		PYYM_0711200.1-p1	conserved Plasmodium protein, unknown function
OG0001394	PY17X_0711400.1-p1	conserved protein, unknown function	N67_002672	Ubiquitin family	PYYM_0711300.1-p1	conserved Plasmodium protein, unknown function
OG0001395	PY17X_0711500.1-p1	conserved protein, unknown function	N67_002673	Uncharacterised ACR, YagE family COG1723	PYYM_0711400.1-p1	conserved protein, unknown function
OG0001396	PY17X_0711600.1-p1	perforin-like protein 4	N67_002675	MAC/Perforin domain	PYYM_0711500.1-p1	perforin-like protein 4
OG0001397	PY17X_0711700.1-p1	conserved Plasmodium protein, unknown function	N67_002676		PYYM_0711600.1-p1	conserved Plasmodium protein, unknown function
OG0001398	PY17X_0711800.1-p1	perforin-like protein 5	N67_002677	MAC/Perforin domain	PYYM_0711700.1-p1	perforin-like protein 5
OG0001399	PY17X_0711900.1-p1	BRIX domain, putative	N67_002678	Brix domain	PYYM_0711800.1-p1	BRIX domain, putative
OG0001400	PY17X_0712000.1-p1	conserved Plasmodium protein, unknown function	N67_002679	Metallo-beta-lactamase superfamily domain	PYYM_0711900.1-p1	conserved Plasmodium protein, unknown function
OG0001401	PY17X_0712200.1-p1	U3 small nucleolar ribonucleoprotein protein IMP4, putative	N67_005066	Brix domain	PYYM_0712100.1-p1	U3 small nucleolar ribonucleoprotein, putative
OG0001402	PY17X_0712300.1-p1	DNA helicase, putative	N67_005065	SNF2 family N-terminal domain	PYYM_0712200.1-p1	DNA helicase, putative
OG0001403	PY17X_0712400.1-p1	BEM46-like protein	N67_005064	Serine aminopeptidase, S33	PYYM_0712300.1-p1	conserved Plasmodium protein, unknown function
OG0001404	PY17X_0712500.1-p1	zinc finger protein, putative	N67_005063	AN1-like Zinc finger	PYYM_0712400.1-p1	zinc finger protein, putative
OG0001405	PY17X_0712600.1-p1	rRNA-processing protein FCF1, putative	N67_005062	Fcf1	PYYM_0712500.1-p1	rRNA-processing protein FCF1, putative
OG0001406	PY17X_0712700.1-p1	dynactin subunit 6, putative	N67_005061		PYYM_0712600.1-p1	dynactin subunit 6, putative
OG0001407	PY17X_0712800.1-p1	14-3-3 protein, putative	N67_005060	14-3-3 protein	PYYM_0712700.1-p1	14-3-3 protein, putative
OG0001408	PY17X_0712900.1-p1	zinc finger protein, putative	N67_005059		PYYM_0712800.1-p1	zinc finger protein, putative
OG0001409	PY17X_0713000.1-p1	U4/U6.U5 small nuclear ribonucleoprotein, putative	N67_005058	U4/U6.U5 small nuclear ribonucleoproteins	PYYM_0712900.1-p1	conserved protein, unknown function
OG0001410	PY17X_0713100.1-p1	high mobility group protein B2	N67_005057	HMG (high mobility group) box	PYYM_0713000.1-p1	high mobility group protein B2
OG0001411	PY17X_0713300.1-p1	rhoptry neck protein 5	N67_005056		PYYM_0713200.1-p1	rhoptry neck protein 5
OG0001412	PY17X_0713400.1-p1	conserved protein, unknown function	N67_005055		PYYM_0713300.1-p1	conserved Plasmodium protein, unknown function
OG0001413	PY17X_0713500.1-p1	histidine triad nucleotide-binding protein 1, putative	N67_005054	HIT domain	PYYM_0713400.1-p1	protein kinase c inhibitor-like protein, putative
OG0001414	PY17X_0713600.1-p1	phosphatase, putative	N67_005053		PYYM_0713500.1-p1	phosphatase, putative
OG0001415	PY17X_0713700.1-p1	conserved Plasmodium protein, unknown function	N67_005052		PYYM_0713600.1-p1	asparagine-rich antigen, putative
OG0001416	PY17X_0714500.1-p1	small heat shock protein HSP20, putative	N67_002342	Hsp20/alpha crystallin family	PYYM_0714400.1-p1	small heat shock protein HSP20, putative
OG0001417	PY17X_0714600.1-p1	EF-hand calcium-binding domain-containing protein, putative	N67_002341	EF hand	PYYM_0714500.1-p1	conserved Plasmodium protein, unknown function
OG0001418	PY17X_0714700.1-p1	conserved Plasmodium protein, unknown function	N67_002340		PYYM_0714600.1-p1	conserved Plasmodium protein, unknown function
OG0001419	PY17X_0714800.1-p1	vacuolar protein sorting-associated protein 2, putative	N67_002339	Snf7	PYYM_0714700.1-p1	vacuolar protein sorting-associated protein 2, putative
OG0001420	PY17X_0714900.1-p1	phosphopantothenoylcysteine decarboxylase	N67_002338	Flavoprotein	PYYM_0714800.1-p1	phosphopantothenoylcysteine decarboxylase, putative
OG0001421	PY17X_0715000.1-p1	ribosome assembly protein RRB1, putative	N67_002337	Histone-binding protein RBBP4 or subunit C of CAF1 complex	PYYM_0714900.1-p1	ribosome assembly protein RRB1, putative
OG0001422	PY17X_0715100.1-p1	dihydrolipoyl dehydrogenase, apicoplast, putative	N67_002336	Pyridine nucleotide-disulphide oxidoreductase	PYYM_0715000.1-p1	dihydrolipoyl dehydrogenase, apicoplast, putative
OG0001423	PY17X_0715200.1-p1	vacuolar protein sorting-associated protein 9, putative	N67_002335	Vacuolar sorting protein 9 (VPS9) domain	PYYM_0715100.1-p1	vacuolar protein sorting-associated protein 9, putative
OG0001424	PY17X_0715300.1-p1	ubiquitin, putative	N67_002334		PYYM_0715200.1-p1	ubiquitin, putative
OG0001425	PY17X_0715400.1-p1	eukaryotic translation initiation factor 3 subunit G, putative	N67_002333	Eukaryotic translation initiation factor 3 subunit G	PYYM_0715300.1-p1	eukaryotic translation initiation factor, putative
OG0001426	PY17X_0715500.1-p1	conserved Plasmodium protein, unknown function	N67_002332		PYYM_0715400.1-p1	conserved Plasmodium protein, unknown function
OG0001427	PY17X_0715600.1-p1	ATP synthase-associated protein, putative	N67_002331		PYYM_0715500.1-p1	conserved Plasmodium protein, unknown function
OG0001428	PY17X_0715700.1-p1	phosphoglucomutase-2	N67_002330	Histidine phosphatase superfamily (branch 1)	PYYM_0715600.1-p1	phosphoglucomutase-2
OG0001429	PY17X_0715800.1-p1	26S protease regulatory subunit 6B, putative	N67_002329	ATPase family associated with various cellular activities (AAA)	PYYM_0715700.1-p1	26S proteasome AAA-ATPase subunit RPT3, putative
OG0001430	PY17X_0715900.1-p1	lysine decarboxylase-like protein, putative	N67_002328	Possible lysine decarboxylase	PYYM_0715800.1-p1	lysine decarboxylase-like protein, putative
OG0001431	PY17X_0716000.1-p1	50S ribosomal protein L10, putative	N67_002327	Ribosomal protein L10	PYYM_0715900.1-p1	50S ribosomal protein L10, putative
OG0001432	PY17X_0716200.1-p1	structural maintenance of chromosomes protein 3, putative	N67_002326	SMC proteins Flexible Hinge Domain	PYYM_0716100.1-p1	chromosome associated protein, putative
OG0001433	PY17X_0716300.1-p1	conserved Plasmodium protein, unknown function	N67_002325		PYYM_0716200.1-p1	conserved Plasmodium protein, unknown function
OG0001434	PY17X_0716400.1-p1	calmodulin-like protein, putative	N67_002324		PYYM_0716300.1-p1	calmodulin-like protein, putative
OG0001435	PY17X_0716600.1-p1	conserved Plasmodium protein, unknown function	N67_002323		PYYM_0716500.1-p1	conserved Plasmodium protein, unknown function
OG0001436	PY17X_0716700.1-p1	RNA-binding protein, putative	N67_002322	RNA recognition motif. (a.k.a. RRM, RBD, or RNP domain)	PYYM_0716600.1-p1	RNA-binding protein, putative
OG0001437	PY17X_0716800.1-p1	acylated pleckstrin-homology domain-containing protein, putative	N67_002321	PH domain	PYYM_0716700.1-p1	conserved Plasmodium protein, unknown function
OG0001438	PY17X_0716900.1-p1	GTP-binding protein, putative	N67_002320	50S ribosome-binding GTPase	PYYM_0716800.1-p1	GTP-binding protein, putative
OG0001439	PY17X_0717000.1-p1	conserved Plasmodium protein, unknown function	N67_002319		PYYM_0716900.1-p1	conserved Plasmodium protein, unknown function
OG0001440	PY17X_0717100.1-p1	armadillo-domain containing rhoptry protein, putative	N67_002318	Armadillo/beta-catenin-like repeat	PYYM_0717000.1-p1	armadillo-domain containing rhoptry protein, putative
OG0001441	PY17X_0717200.1-p1	arsenical pump-driving ATPase, putative	N67_002317	Anion-transporting ATPase	PYYM_0717100.1-p1	ATPase, putative
OG0001442	PY17X_0717300.1-p1	conserved protein, unknown function	N67_002316	Domain of unknown function (DUF2431)	PYYM_0717200.1-p1	conserved Plasmodium protein, unknown function
OG0001443	PY17X_0717400.1-p1	conserved Plasmodium protein, unknown function	N67_002315		PYYM_0717300.1-p1	conserved Plasmodium protein, unknown function
OG0001444	PY17X_0717500.1-p1	cdc2-related protein kinase 3	N67_002314	Protein kinase domain	PYYM_0717400.1-p1	cdc2-related protein kinase 3
OG0001445	PY17X_0717600.1-p1	coatomer subunit zeta, putative	N67_002313	Clathrin adaptor complex small chain	PYYM_0717500.1-p1	coatomer subunit zeta, putative
OG0001446	PY17X_0717700.1-p1	nuclear cap-binding protein subunit 2, putative	N67_002312	RNA recognition motif. (a.k.a. RRM, RBD, or RNP domain)	PYYM_0717600.1-p1	nuclear cap-binding protein, putative
OG0001447	PY17X_0717800.1-p1	GTP:AMP phosphotransferase, putative	N67_002311	Adenylate kinase	PYYM_0717700.1-p1	GTP:AMP phosphotransferase, putative
OG0001448	PY17X_0717900.1-p1	conserved Plasmodium protein, unknown function	N67_002310		PYYM_0717800.1-p1	conserved Plasmodium protein, unknown function
OG0001449	PY17X_0718000.1-p1	60S ribosomal protein L15, putative	N67_002309	Ribosomal L15	PYYM_0717900.1-p1	60S ribosomal protein L15, putative
OG0001450	PY17X_0718100.1-p1	RNA-binding protein, putative	N67_002308	RNA recognition motif. (a.k.a. RRM, RBD, or RNP domain)	PYYM_0718000.1-p1	RNA-binding protein, putative
OG0001451	PY17X_0718200.1-p1	conserved Plasmodium protein, unknown function	N67_002307		PYYM_0718100.1-p1	conserved Plasmodium protein, unknown function
OG0001452	PY17X_0718300.1-p1	glutamyl-tRNA(Gln) amidotransferase subunit A, putative	N67_002306	Amidase	PYYM_0718200.1-p1	glutamyl-tRNA(Gln) amidotransferase subunit A, putative
OG0001453	PY17X_0718400.1-p1	conserved protein, unknown function	N67_002305	Protein of unknown function (DUF1168)	PYYM_0718300.1-p1	conserved protein, unknown function
OG0001454	PY17X_0718500.1-p1	DNA helicase MCM9, putative	N67_002304	MCM OB domain	PYYM_0718400.1-p1	DNA helicase MCM9, putative
OG0001455	PY17X_0718600.1-p1	histone acetyltransferase, putative	N67_002303	Histone acetyl transferase HAT1 N-terminus	PYYM_0718500.1-p1	histone acetyltransferase, putative
OG0001456	PY17X_0718700.1-p1	repressor of RNA polymerase III transcription MAF1, putative	N67_002302	Maf1 regulator	PYYM_0718600.1-p1	repressor of RNA polymerase III transcription MAF1, putative
OG0001457	PY17X_0718800.1-p1	prohibitin-like protein PHBL, putative	N67_002301		PYYM_0718700.1-p1	prohibitin-like protein, putative
OG0001458	PY17X_0718900.1-p1	small GTP-binding protein sar1, putative	N67_002300	small_GTP: small GTP-binding protein domain	PYYM_0718900.1-p1	small GTP-binding protein sar1, putative
OG0001459	PY17X_0719000.1-p1	conserved Plasmodium protein, unknown function	N67_002299		PYYM_0719000.1-p1	conserved Plasmodium protein, unknown function
OG0001460	PY17X_0719100.1-p1	conserved Plasmodium protein, unknown function	N67_002298		PYYM_0719100.1-p1	conserved Plasmodium protein, unknown function
OG0001461	PY17X_0719200.1-p1	mRNA-binding protein PUF2	N67_002297	Pumilio-family RNA binding repeat	PYYM_0719200.1-p1	mRNA-binding protein PUF2
OG0001462	PY17X_0719300.1-p1	bifunctional dihydrofolate reductase-thymidylate synthase, putative	N67_002296	thym_sym: thymidylate synthase	PYYM_0719300.1-p1	bifunctional dihydrofolate reductase-thymidylate synthase, putative
OG0001463	PY17X_0719400.1-p1	LETM1-like protein, putative	N67_002295	LETM1-like protein	PYYM_0719400.1-p1	LETM1-like protein, putative
OG0001464	PY17X_0719500.1-p1	conserved Plasmodium protein, unknown function	N67_002294		PYYM_0719500.1-p1	conserved Plasmodium protein, unknown function
OG0001465	PY17X_0719600.1-p1	memo-like protein	N67_002293	AmmeMemoSam_B: AmmeMemoRadiSam system protein B	PYYM_0719600.1-p1	memo-like protein
OG0001466	PY17X_0719700.1-p1	conserved Plasmodium protein, unknown function	N67_002292		PYYM_0719700.1-p1	conserved Plasmodium protein, unknown function
OG0001467	PY17X_0719800.1-p1	conserved Plasmodium protein, unknown function	N67_002291		PYYM_0719800.1-p1	conserved Plasmodium protein, unknown function
OG0001468	PY17X_0719900.1-p1	cdc2-related protein kinase 1	N67_002290	Protein kinase domain	PYYM_0719900.1-p1	cdc2-related protein kinase 1
OG0001469	PY17X_0720100.1-p1	conserved Plasmodium protein, unknown function	N67_002288		PYYM_0720100.1-p1	conserved Plasmodium protein, unknown function
OG0001470	PY17X_0720200.1-p1	protein SOC1, putative	N67_002287		PYYM_0720200.1-p1	conserved Plasmodium protein, unknown function
OG0001471	PY17X_0720300.1-p1	eukaryotic translation initiation factor 3 subunit M, putative	N67_002286	PCI domain	PYYM_0720300.1-p1	proteasome regulatory component, putative
OG0001472	PY17X_0720400.1-p1	conserved Plasmodium protein, unknown function	N67_002285		PYYM_0720400.1-p1	conserved Plasmodium protein, unknown function
OG0001473	PY17X_0720500.1-p1	conserved Plasmodium protein, unknown function	N67_002284		PYYM_0720500.1-p1	conserved Plasmodium protein, unknown function
OG0001474	PY17X_0720600.1-p1	trafficking protein particle complex subunit 3, putative	N67_002283	Transport protein particle (TRAPP) component	PYYM_0720600.1-p1	trafficking protein particle complex subunit 3, putative
OG0001475	PY17X_0720700.1-p1	regulator of chromosome condensation, putative	N67_002282	Regulator of chromosome condensation (RCC1) repeat	PYYM_0720700.1-p1	regulator of chromosome condensation, putative
OG0001476	PY17X_0720900.1-p1	MOLO1 domain-containing protein, putative	N67_002281	Modulator of levamisole receptor-1	PYYM_0720900.1-p1	conserved Plasmodium protein, unknown function
OG0001477	PY17X_0721000.1-p1	conserved protein, unknown function	N67_002280		PYYM_0721000.1-p1	conserved Plasmodium protein, unknown function
OG0001478	PY17X_0721200.1-p1	conserved Plasmodium protein, unknown function	N67_002279		PYYM_0721200.1-p1	conserved Plasmodium protein, unknown function
OG0001479	PY17X_0721400.1-p1	conserved Plasmodium protein, unknown function	N67_002278	Rad51	PYYM_0721400.1-p1	conserved Plasmodium protein, unknown function
OG0001480	PY17X_0721500.1-p1	conserved Plasmodium protein, unknown function	N67_002277		PYYM_0721500.1-p1	conserved Plasmodium protein, unknown function
OG0001481	PY17X_0721600.1-p1	conserved Plasmodium protein, unknown function	N67_002276		PYYM_0721600.1-p1	conserved Plasmodium protein, unknown function
OG0001482	PY17X_0721700.1-p1	ran-specific GTPase-activating protein 1, putative	N67_002275	RanBP1 domain	PYYM_0721700.1-p1	ran binding protein 1, putative
OG0001483	PY17X_0721800.1-p1	apical merozoite protein, putative	N67_002274		PYYM_0721800.1-p1	apical merozoite protein, putative
OG0001484	PY17X_0721900.1-p1	60S ribosomal protein L7ae/L30e, putative	N67_002273	Ribosomal protein L7Ae/L30e/S12e/Gadd45 family	PYYM_0721900.1-p1	60S ribosomal protein L7ae/L30e, putative
OG0001485	PY17X_0722000.1-p1	phosphatidylinositol 4-kinase, putative	N67_002271		PYYM_0722000.1-p1	phosphatidylinositol 4-kinase, putative
OG0001486	PY17X_0722100.1-p1	fam-a protein	N67_002270	Acidic phosphoprotein precursor PCEMA1	PYYM_0722100.1-p1	fam-a protein
OG0001487	PY17X_0722900.1-p1	fam-b protein	N67_002265	Protein of unknown function (DUF2031)	PYYM_0722900.1-p1	fam-b protein
OG0001488	PY17X_0724000.1-p1	fam-a protein	N67_004501	Acidic phosphoprotein precursor PCEMA1	PYYM_0724000.1-p1	fam-a protein
OG0001489	PY17X_0800071.1-p1, PY17X_1047101.1-p1	PIR protein			PYYM_0009800.1-p1	YIR protein
OG0001490	PY17X_0801700.1-p1	fam-a protein	N67_001384	PYST-A: Plasmodium yoelii subtelomeric family PYST-A	PYYM_0801600.1-p1	fam-a protein
OG0001491	PY17X_0801900.1-p1	PIR protein	N67_001382	yir-bir-cir_Pla: yir/bir/cir-family of variant antigens	PYYM_0801800.1-p1	YIR protein
OG0001492	PY17X_0802100.1-p1	fam-b protein	N67_001380	PYST-B: Plasmodium yoelii subtelomeric family PYST-B	PYYM_0802000.1-p1	fam-b protein
OG0001493	PY17X_0802200.1-p1	PIR protein	N67_001379	Plasmodium variant antigen protein Cir/Yir/Bir	PYYM_0802100.1-p1	YIR protein
OG0001494	PY17X_0802300.1-p1	fam-a protein	N67_001378	Acidic phosphoprotein precursor PCEMA1	PYYM_0802200.1-p1	fam-a protein
OG0001495	PY17X_0802400.1-p1	fam-a protein	N67_001377		PYYM_0802300.1-p1	fam-a protein
OG0001496	PY17X_0802600.1-p1	early transcribed membrane protein	N67_001375	ETRAMP: early transcribed membrane protein (ETRAMP) family	PYYM_0802500.1-p1	early transcribed membrane protein
OG0001497	PY17X_0802900.1-p1	conserved Plasmodium protein, unknown function	N67_001373		PYYM_0802800.1-p1	conserved Plasmodium protein, unknown function
OG0001498	PY17X_0803000.1-p1	chitinase	N67_001372	Glycosyl hydrolases family 18	PYYM_0802900.1-p1	chitinase
OG0001499	PY17X_0803300.1-p1	centrin, putative	N67_001371	Secreted protein acidic and rich in cysteine Ca binding region	PYYM_0803200.1-p1	centrin, putative
OG0001500	PY17X_0803400.1-p1	conserved Plasmodium protein, unknown function	N67_001370		PYYM_0803300.1-p1	conserved Plasmodium protein, unknown function
OG0001501	PY17X_0803500.1-p1	cytosolic iron-sulfur assembly component 2, putative	N67_001368	Iron-sulfur cluster assembly protein	PYYM_0803400.1-p1	conserved Plasmodium protein, unknown function
OG0001502	PY17X_0803600.1-p1	conserved Plasmodium protein, unknown function	N67_001367		PYYM_0803500.1-p1	conserved Plasmodium protein, unknown function
OG0001503	PY17X_0803700.1-p1	conserved Plasmodium protein, unknown function	N67_001366		PYYM_0803600.1-p1	conserved Plasmodium protein, unknown function
OG0001504	PY17X_0803800.1-p1	conserved Plasmodium protein, unknown function	N67_001365		PYYM_0803700.1-p1	conserved Plasmodium protein, unknown function
OG0001505	PY17X_0803900.1-p1	erythrocyte membrane-associated antigen, putative	N67_001364	AAA domain	PYYM_0803800.1-p1	erythrocyte membrane-associated antigen, putative
OG0001506	PY17X_0804000.1-p1	conserved protein, unknown function	N67_001363		PYYM_0803900.1-p1	conserved Plasmodium protein, unknown function
OG0001507	PY17X_0804100.1-p1	conserved protein, unknown function	N67_001362		PYYM_0804000.1-p1	conserved Plasmodium protein, unknown function
OG0001508	PY17X_0804200.1-p1	conserved Plasmodium protein, unknown function	N67_001361		PYYM_0804100.1-p1	conserved Plasmodium protein, unknown function
OG0001509	PY17X_0804300.1-p1	conserved Plasmodium protein, unknown function	N67_001360		PYYM_0804200.1-p1	conserved Plasmodium protein, unknown function
OG0001510	PY17X_0804400.1-p1	conserved Plasmodium protein, unknown function	N67_001359		PYYM_0804300.1-p1	conserved Plasmodium protein, unknown function
OG0001511	PY17X_0804500.1-p1	conserved Plasmodium protein, unknown function	N67_001358		PYYM_0804400.1-p1	conserved Plasmodium protein, unknown function
OG0001512	PY17X_0804600.1-p1	methyltransferase, putative	N67_001357	16S rRNA methyltransferase RsmB/F	PYYM_0804500.1-p1	methyltransferase, putative
OG0001513	PY17X_0804700.1-p1	conserved Plasmodium protein, unknown function	N67_001356		PYYM_0804600.1-p1	conserved Plasmodium protein, unknown function
OG0001514	PY17X_0804800.1-p1	phosphoinositide-binding protein, putative	N67_001355	PX domain	PYYM_0804700.1-p1	phosphoinositide-binding protein, putative
OG0001515	PY17X_0804900.1-p1	serine/threonine protein kinase, putative	N67_001354	Protein kinase domain	PYYM_0804800.1-p1	serine/threonine protein kinase, putative
OG0001516	PY17X_0805000.1-p1	E3 ubiquitin-protein ligase, putative	N67_001353	HECT-domain (ubiquitin-transferase)	PYYM_0804900.1-p1	E3 ubiquitin-protein ligase, putative
OG0001517	PY17X_0805100.1-p1	phosphopantetheine adenylyltransferase	N67_001352		PYYM_0805000.1-p1	phosphopantetheine adenylyltransferase, putative
OG0001518	PY17X_0805200.1-p1	protein phosphatase PPM12, putative	N67_001351		PYYM_0805100.1-p1	conserved Plasmodium protein, unknown function
OG0001519	PY17X_0805300.1-p1	peptide chain release factor 2, putative	N67_001350	RF-1 domain	PYYM_0805200.1-p1	peptide chain release factor, putative
OG0001520	PY17X_0805400.1-p1	mRNA cap guanine-N7 methyltransferase, putative	N67_001349	mRNA capping enzyme	PYYM_0805300.1-p1	methyltransferase, putative
OG0001521	PY17X_0805500.1-p1	conserved Plasmodium protein, unknown function	N67_001348		PYYM_0805400.1-p1	conserved Plasmodium protein, unknown function
OG0001522	PY17X_0805600.1-p1	conserved Plasmodium protein, unknown function	N67_001347		PYYM_0805500.1-p1	conserved Plasmodium protein, unknown function
OG0001523	PY17X_0805700.1-p1	origin recognition complex subunit 2, putative	N67_001346	Origin recognition complex subunit 2	PYYM_0805600.1-p1	origin recognition complex subunit 2, putative
OG0001524	PY17X_0805800.1-p1	DNA replication licensing factor MCM7, putative	N67_001345	MCM P-loop domain	PYYM_0805700.1-p1	DNA replication licensing factor MCM7, putative
OG0001525	PY17X_0805900.1-p1	inositol-phosphate phosphatase, putative	N67_001344	SacI homology domain	PYYM_0805800.1-p1	inositol-phosphate phosphatase, putative
OG0001526	PY17X_0806000.1-p1	RNA helicase, putative	N67_001343	Helicase conserved C-terminal domain	PYYM_0805900.1-p1	RNA helicase, putative
OG0001527	PY17X_0806200.1-p1	ATP synthase subunit C, putative	N67_001342	ATP synthase subunit C	PYYM_0806100.1-p1	ATP synthase subunit C, putative
OG0001528	PY17X_0806300.1-p1	importin-7, putative	N67_001341	Importin-beta N-terminal domain	PYYM_0806200.1-p1	importin-7, putative
OG0001529	PY17X_0806400.1-p1	conserved Plasmodium protein, unknown function	N67_001340		PYYM_0806300.1-p1	conserved Plasmodium protein, unknown function
OG0001530	PY17X_0806600.1-p1	conserved Plasmodium protein, unknown function	N67_001339		PYYM_0806500.1-p1	conserved Plasmodium protein, unknown function
OG0001531	PY17X_0806700.1-p1	60S ribosomal protein L37, putative	N67_001338	Ribosomal protein L37e	PYYM_0806600.1-p1	60S ribosomal protein L37, putative
OG0001532	PY17X_0806800.1-p1	conserved Plasmodium protein, unknown function	N67_001337		PYYM_0806700.1-p1	conserved Plasmodium protein, unknown function
OG0001533	PY17X_0806900.1-p1	conserved Plasmodium protein, unknown function	N67_001336		PYYM_0806800.1-p1	conserved Plasmodium protein, unknown function
OG0001534	PY17X_0807000.1-p1	DNA mismatch repair protein MSH2, putative	N67_001335	MutS domain III	PYYM_0806900.1-p1	DNA mismatch repair protein MSH2, putative
OG0001535	PY17X_0807500.1-p1	conserved Plasmodium protein, unknown function	N67_001334		PYYM_0807400.1-p1	conserved Plasmodium protein, unknown function
OG0001536	PY17X_0807600.1-p1	rhoptry-associated membrane antigen, putative	N67_001332		PYYM_0807500.1-p1	rhoptry-associated membrane antigen, putative
OG0001537	PY17X_0807700.1-p1	AAA family ATPase, putative	N67_001331	Domain of unknown function (DUF3523)	PYYM_0807600.1-p1	AAA family ATPase, putative
OG0001538	PY17X_0807800.1-p1	conserved Plasmodium protein, unknown function	N67_001330		PYYM_0807700.1-p1	conserved Plasmodium protein, unknown function
OG0001539	PY17X_0807900.1-p1	mediator of RNA polymerase II transcription subunit 10, putative	N67_001329		PYYM_0807800.1-p1	conserved Plasmodium protein, unknown function
OG0001540	PY17X_0808100.1-p1	RAP protein, putative	N67_001328	RAP domain	PYYM_0808000.1-p1	RAP protein, putative
OG0001541	PY17X_0808200.1-p1	ribosomal protein S8e, putative	N67_001327	Ribosomal protein S8e	PYYM_0808100.1-p1	ribosomal protein S8e, putative
OG0001542	PY17X_0808300.1-p1	cytoskeleton associated protein, putative	N67_001326	CAP-Gly domain	PYYM_0808200.1-p1	cytoskeleton associated protein, putative
OG0001543	PY17X_0808500.1-p1	DNA-directed RNA polymerases I, II, and III subunit RPABC5, putative	N67_001325	RNA polymerases N / 8 kDa subunit	PYYM_0808400.1-p1	DNA-directed RNA polymerase II, putative
OG0001544	PY17X_0808600.1-p1	conserved Plasmodium protein, unknown function	N67_001324		PYYM_0808500.1-p1	conserved Plasmodium protein, unknown function
OG0001545	PY17X_0808700.1-p1	EKC/KEOPS complex subunit BUD32, putative	N67_001323	arch_bud32: Kae1-associated kinase Bud32	PYYM_0808600.1-p1	EKC/KEOPS complex subunit BUD32, putative
OG0001546	PY17X_0808800.1-p1	heat shock protein 90, putative	N67_001322	Histidine kinase-, DNA gyrase B-, and HSP90-like ATPase	PYYM_0808700.1-p1	heat shock protein 90, putative
OG0001547	PY17X_0809000.1-p1	RNA-binding protein, putative	N67_001321	RNA recognition motif. (a.k.a. RRM, RBD, or RNP domain)	PYYM_0808800.1-p1	RNA-binding protein, putative
OG0001548	PY17X_0809100.1-p1	kinesin-8, putative	N67_001320	Kinesin motor domain	PYYM_0808900.1-p1	kinesin-8, putative
OG0001549	PY17X_0809200.1-p1	ubiquitin-conjugating enzyme E2, putative	N67_001319	Ubiquitin-conjugating enzyme	PYYM_0809000.1-p1	ubiquitin-conjugating enzyme, putative
OG0001550	PY17X_0809300.1-p1	CCR4 domain-containing protein 4, putative	N67_001318	Endonuclease/Exonuclease/phosphatase family	PYYM_0809100.1-p1	conserved Plasmodium protein, unknown function
OG0001551	PY17X_0809400.1-p1	E3 ubiquitin-protein ligase RBX1, putative	N67_001317	RING-H2 zinc finger domain	PYYM_0809200.1-p1	E3 ubiquitin-protein ligase RBX1, putative
OG0001552	PY17X_0809500.1-p1	P-type ATPase, putative	N67_001316	Cation transport ATPase (P-type)	PYYM_0809300.1-p1	P-type ATPase, putative
OG0001553	PY17X_0809600.1-p1	conserved protein, unknown function	N67_001315	Protein of unknown function (DUF1682)	PYYM_0809400.1-p1	conserved protein, unknown function
OG0001554	PY17X_0809700.1-p1	triosephosphate isomerase, putative	N67_001314	Triosephosphate isomerase	PYYM_0809500.1-p1	triosephosphate isomerase, putative
OG0001555	PY17X_0809800.1-p1	cleavage and polyadenylation specificity factor, putative	N67_001313	Zn-dependent metallo-hydrolase RNA specificity domain	PYYM_0809600.1-p1	cleavage and polyadenylation specificity factor, putative
OG0001556	PY17X_0809900.1-p1	conserved Plasmodium protein, unknown function	N67_001312		PYYM_0809700.1-p1	conserved Plasmodium protein, unknown function
OG0001557	PY17X_0810100.1-p1	conserved Plasmodium protein, unknown function	N67_004953		PYYM_0809900.1-p1	conserved Plasmodium protein, unknown function
OG0001558	PY17X_0810200.1-p1	DNA-directed RNA polymerase II subunit RPB1, putative	N67_004954	RNA polymerase Rpb1, domain 6	PYYM_0810000.1-p1	DNA-directed RNA polymerase II subunit RPB1, putative
OG0001559	PY17X_0810300.1-p1	stomatin-like protein, putative	N67_004955	C-terminal region of band_7	PYYM_0810100.1-p1	stomatin-like protein
OG0001560	PY17X_0810500.1-p1	conserved protein, unknown function	N67_004956		PYYM_0810300.1-p1	conserved Plasmodium protein, unknown function
OG0001561	PY17X_0810600.1-p1	26S proteasome non-ATPase regulatory subunit 9, putative	N67_004957	Nas2 N_terminal domain	PYYM_0810400.1-p1	proteasome regulatory protein, putative
OG0001562	PY17X_0810700.1-p1	conserved Plasmodium protein, unknown function	N67_004958	CPSF A subunit region	PYYM_0810500.1-p1	conserved Plasmodium protein, unknown function
OG0001563	PY17X_0810800.1-p1	40S ribosomal protein S11, putative	N67_004959	Ribosomal_S17 N-terminal	PYYM_0810600.1-p1	40S ribosomal protein S11, putative
OG0001564	PY17X_0810900.1-p1	kinesin-5, putative	N67_004960	Kinesin motor domain	PYYM_0810700.1-p1	kinesin-5, putative
OG0001565	PY17X_0811000.1-p1	DNA replication complex GINS protein, putative	N67_004961	GINS complex protein	PYYM_0810800.1-p1	conserved Plasmodium protein, unknown function
OG0001566	PY17X_0811100.1-p1	conserved Plasmodium protein, unknown function	N67_004962		PYYM_0810900.1-p1	conserved Plasmodium protein, unknown function
OG0001567	PY17X_0811200.1-p1	cdc2-related protein kinase 4, putative	N67_004964	Protein kinase domain	PYYM_0811000.1-p1	cdc2-related protein kinase 4
OG0001568	PY17X_0811300.1-p1	6-cysteine protein	N67_004965		PYYM_0811100.1-p1	6-cysteine protein
OG0001569	PY17X_0811400.1-p1	proteasome subunit alpha type-3, putative	N67_004966	Proteasome subunit A N-terminal signature	PYYM_0811200.1-p1	proteasome subunit alpha type-3, putative
OG0001570	PY17X_0811500.1-p1	E3 ubiquitin-protein ligase, putative	N67_004967	Zinc finger, C3HC4 type (RING finger)	PYYM_0811300.1-p1	E3 ubiquitin-protein ligase, putative
OG0001571	PY17X_0812200.1-p1	ATP-dependent protease ATPase subunit ClpY, putative	N67_005010	C-terminal, D2-small domain, of ClpB protein	PYYM_0811900.1-p1	ATP-dependent heat shock protein, putative
OG0001572	PY17X_0812300.1-p1	translation initiation factor SUI1, putative	N67_005011	Pre-PUA-like domain	PYYM_0812000.1-p1	translation initiation factor SUI1, putative
OG0001573	PY17X_0812400.1-p1	proteasome activator 28 subunit beta, putative	N67_005012	Proteasome activator pa28 beta subunit	PYYM_0812100.1-p1	subunit of proteaseome activator complex, putative
OG0001574	PY17X_0812600.1-p1	peptide deformylase, putative	N67_005014	Polypeptide deformylase	PYYM_0812300.1-p1	peptide deformylase, putative
OG0001575	PY17X_0812700.1-p1	plasma membrane protein 1, putative	N67_005015	S1/P1 Nuclease	PYYM_0812400.1-p1	P1 nuclease, putative
OG0001576	PY17X_0812800.1-p1	apicoplast integral membrane protein, putative	N67_005016		PYYM_0812500.1-p1	conserved Plasmodium protein, unknown function
OG0001577	PY17X_0812900.1-p1	conserved Plasmodium protein, unknown function	N67_005017		PYYM_0812600.1-p1	conserved Plasmodium protein, unknown function
OG0001578	PY17X_0813000.1-p1	conserved protein, unknown function	N67_005018	Protein of unknown function (DUF1084)	PYYM_0812700.1-p1	conserved Plasmodium protein, unknown function
OG0001579	PY17X_0813100.1-p1	ribosomal RNA methyltransferase, putative	N67_005019	FtsJ-like methyltransferase	PYYM_0812800.1-p1	ribosomal RNA methyltransferase, putative
OG0001580	PY17X_0813200.1-p1	tRNA pseudouridine synthase, putative	N67_005020	hisT_truA: tRNA pseudouridine(38-40) synthase	PYYM_0812900.1-p1	tRNA pseudouridine synthase, putative
OG0001581	PY17X_0813300.1-p1	mitochondrial carrier protein, putative	N67_005021	Mitochondrial carrier protein	PYYM_0813000.1-p1	transporter, putative
OG0001582	PY17X_0813400.1-p1	conserved Plasmodium protein, unknown function	N67_005022		PYYM_0813100.1-p1	conserved Plasmodium protein, unknown function
OG0001583	PY17X_0813500.1-p1	conserved Plasmodium protein, unknown function	N67_005023		PYYM_0813200.1-p1	conserved Plasmodium protein, unknown function
OG0001584	PY17X_0813600.1-p1	conserved Plasmodium protein, unknown function	N67_005024		PYYM_0813300.1-p1	conserved Plasmodium protein, unknown function
OG0001585	PY17X_0813700.1-p1	GDP-fucose protein O-fucosyltransferase 2, putative	N67_005025	GDP-fucose protein O-fucosyltransferase	PYYM_0813400.1-p1	GDP-fucose protein O-fucosyltransferase 2, putative
OG0001586	PY17X_0813900.1-p1	exoribonuclease, putative	N67_005026	Xrn1 helical domain	PYYM_0813600.1-p1	exoribonuclease, putative
OG0001587	PY17X_0814000.1-p1	subpellicular microtubule protein 1, putative	N67_005027		PYYM_0813700.1-p1	subpellicular microtubule protein 1, putative
OG0001588	PY17X_0814100.1-p1	conserved protein, unknown function	N67_005028		PYYM_0813800.1-p1	conserved Plasmodium protein, unknown function
OG0001589	PY17X_0814200.1-p1	FHA domain protein, putative	N67_005029	RING-variant domain	PYYM_0813900.1-p1	FHA domain protein, putative
OG0001590	PY17X_0814300.1-p1	small nuclear ribonucleoprotein Sm D3, putative	N67_005030	LSM domain	PYYM_0814000.1-p1	small nuclear ribonucleoprotein Sm D3, putative
OG0001591	PY17X_0814700.1-p1	conserved Plasmodium protein, unknown function	N67_004271		PYYM_0814400.1-p1	conserved Plasmodium protein, unknown function
OG0001592	PY17X_0814800.1-p1	conserved protein, unknown function	N67_004270		PYYM_0814500.1-p1	conserved Plasmodium protein, unknown function
OG0001593	PY17X_0814900.1-p1	selenide water dikinase, putative	N67_004269	AIR synthase related protein, C-terminal domain	PYYM_0814600.1-p1	selenophosphate synthetase, putative
OG0001594	PY17X_0815000.1-p1	SNARE protein, putative	N67_004268	Synaptobrevin	PYYM_0814700.1-p1	SNARE protein, putative
OG0001595	PY17X_0815100.1-p1	actin-like protein, putative	N67_004267	Actin	PYYM_0814800.1-p1	actin-like protein, putative
OG0001596	PY17X_0815200.1-p1	cytosolic Fe-S cluster assembly factor NBP35, putative	N67_004266	NUBPL iron-transfer P-loop NTPase	PYYM_0814900.1-p1	cytosolic Fe-S cluster assembly factor NBP35, putative
OG0001597	PY17X_0815300.1-p1	DNA primase large subunit, putative	N67_004265	Eukaryotic and archaeal DNA primase, large subunit	PYYM_0815000.1-p1	DNA primase large subunit, putative
OG0001598	PY17X_0815400.1-p1	phosphatidylinositol N-acetylglucosaminyltransferase, putative	N67_004264	Phosphatidylinositol N-acetylglucosaminyltransferase	PYYM_0815100.1-p1	phosphatidylinositol N-acetylglucosaminyltransferase, putative
OG0001599	PY17X_0815500.1-p1	conserved protein, unknown function	N67_004263		PYYM_0815200.1-p1	conserved Plasmodium protein, unknown function
OG0001600	PY17X_0815600.1-p1	conserved Plasmodium protein, unknown function	N67_004262		PYYM_0815300.1-p1	conserved Plasmodium protein, unknown function
OG0001601	PY17X_0815700.1-p1	cysteine repeat modular protein 1, putative	N67_004261	Putative ephrin-receptor like	PYYM_0815400.1-p1	cysteine repeat modular protein 1, putative
OG0001602	PY17X_0815800.1-p1	conserved Plasmodium protein, unknown function	N67_004260	Mak10 subunit, NatC N(alpha)-terminal acetyltransferase	PYYM_0815500.1-p1	conserved Plasmodium protein, unknown function
OG0001603	PY17X_0815900.1-p1	conserved Plasmodium protein, unknown function	N67_004259		PYYM_0815600.1-p1	conserved Plasmodium protein, unknown function
OG0001604	PY17X_0816000.1-p1	conserved Plasmodium protein, unknown function	N67_004258		PYYM_0815700.1-p1	conserved Plasmodium protein, unknown function
OG0001605	PY17X_0816100.1-p1	GTP-binding protein, putative	N67_004257	GTP-binding protein LepA C-terminus	PYYM_0815800.1-p1	GTP-binding protein, putative
OG0001606	PY17X_0816200.1-p1	conserved Plasmodium protein, unknown function	N67_004256		PYYM_0815900.1-p1	conserved Plasmodium protein, unknown function
OG0001607	PY17X_0816300.1-p1	inhibitor of cysteine proteases	N67_004255	Falstatin, cysteine peptidase inhibitor	PYYM_0816000.1-p1	inhibitor of cysteine proteases
OG0001608	PY17X_0816400.1-p1	conserved Plasmodium protein, unknown function	N67_004254		PYYM_0816100.1-p1	conserved Plasmodium protein, unknown function
OG0001609	PY17X_0816500.1-p1	zinc finger protein, putative	N67_004253	HIT zinc finger	PYYM_0816200.1-p1	conserved Plasmodium protein, unknown function
OG0001610	PY17X_0816600.1-p1	conserved protein, unknown function	N67_004252		PYYM_0816300.1-p1	conserved Plasmodium protein, unknown function
OG0001611	PY17X_0816700.1-p1	alkaline phosphatase, putative	N67_004251	PhoD-like phosphatase	PYYM_0816400.1-p1	alkaline phosphatase, putative
OG0001612	PY17X_0816800.1-p1	SAP domain-containing protein, putative	N67_004250	SAP domain	PYYM_0816500.1-p1	conserved Plasmodium protein, unknown function
OG0001613	PY17X_0816900.1-p1	conserved Plasmodium protein, unknown function	N67_004249		PYYM_0816600.1-p1	conserved Plasmodium protein, unknown function
OG0001614	PY17X_0817100.1-p1	tRNA (adenine(58)-N(1))-methyltransferase non-catalytic subunit TRM6, putative	N67_004248	Gcd10p family	PYYM_0816800.1-p1	tRNA (adenine(58)-N(1))-methyltransferase non-catalytic subunit TRM6, putative
OG0001615	PY17X_0817200.1-p1	26S proteasome regulatory subunit RPN8, putative	N67_004247	JAB1/Mov34/MPN/PAD-1 ubiquitin protease	PYYM_0816900.1-p1	26S proteasome regulatory subunit RPN8, putative
OG0001616	PY17X_0817300.1-p1	conserved protein, unknown function	N67_004246	Protein of unknown function (DUF2423)	PYYM_0817000.1-p1	conserved Plasmodium protein, unknown function
OG0001617	PY17X_0817400.1-p1	heptatricopeptide repeat-containing protein, putative	N67_004245		PYYM_0817100.1-p1	conserved Plasmodium protein, unknown function
OG0001618	PY17X_0817500.1-p1	elongation factor 1-beta, putative	N67_004244	EF-1 guanine nucleotide exchange domain	PYYM_0817200.1-p1	elongation factor 1-beta, putative
OG0001619	PY17X_0817600.1-p1	conserved protein, unknown function	N67_004243		PYYM_0817300.1-p1	conserved Plasmodium protein, unknown function
OG0001620	PY17X_0817700.1-p1	conserved Plasmodium protein, unknown function	N67_004242	Elongation factor P (EF-P) OB domain	PYYM_0817400.1-p1	conserved Plasmodium protein, unknown function
OG0001621	PY17X_0817800.1-p1	protease, putative	N67_004241	CPBP intramembrane metalloprotease	PYYM_0817500.1-p1	protease, putative
OG0001622	PY17X_0817900.1-p1	conserved Plasmodium protein, unknown function	N67_004240		PYYM_0817600.1-p1	conserved Plasmodium protein, unknown function
OG0001623	PY17X_0818000.1-p1	conserved Plasmodium protein, unknown function	N67_004239		PYYM_0817700.1-p1	conserved Plasmodium protein, unknown function
OG0001624	PY17X_0818100.1-p1	conserved Plasmodium protein, unknown function	N67_004238		PYYM_0817800.1-p1	conserved Plasmodium protein, unknown function
OG0001625	PY17X_0818200.1-p1	arginine--tRNA ligase, putative	N67_004237	tRNA synthetases class I (R)	PYYM_0817900.1-p1	arginine--tRNA ligase, putative
OG0001626	PY17X_0818300.1-p1	pseudouridylate synthase, putative	N67_004236	RNA pseudouridylate synthase	PYYM_0818000.1-p1	pseudouridylate synthase, putative
OG0001627	PY17X_0818400.1-p1	conserved Plasmodium protein, unknown function	N67_004235		PYYM_0818100.1-p1	conserved Plasmodium protein, unknown function
OG0001628	PY17X_0818500.1-p1	phospholipid or glycerol acyltransferase, putative	N67_004234	Acyltransferase	PYYM_0818200.1-p1	phospholipid or glycerol acyltransferase, putative
OG0001629	PY17X_0818600.1-p1	met-10+ like protein, putative	N67_004233	Met-10+ like-protein	PYYM_0818300.1-p1	met-10+ like protein, putative
OG0001630	PY17X_0818700.1-p1	conserved protein, unknown function	N67_004232		PYYM_0818400.1-p1	conserved Plasmodium protein, unknown function
OG0001631	PY17X_0818800.1-p1	conserved Plasmodium protein, unknown function	N67_004231		PYYM_0818500.1-p1	conserved Plasmodium protein, unknown function
OG0001632	PY17X_0818900.1-p1	transcription elongation factor 1, putative	N67_004230	Transcription elongation factor Elf1 like	PYYM_0818600.1-p1	zinc binding protein, putative
OG0001633	PY17X_0819000.1-p1	major facilitator superfamily-related transporter, putative	N67_004229	Major Facilitator Superfamily	PYYM_0818700.1-p1	transporter, putative
OG0001634	PY17X_0819100.1-p1	GINS complex subunit Psf3, putative	N67_004228		PYYM_0818800.1-p1	GINS complex subunit Psf3, putative
OG0001635	PY17X_0819200.1-p1	BSD-domain protein, putative	N67_004227		PYYM_0818900.1-p1	BSD-domain protein, putative
OG0001636	PY17X_0819300.1-p1	type II NADH:ubiquinone oxidoreductase, putative	N67_004226	Pyridine nucleotide-disulphide oxidoreductase	PYYM_0819000.1-p1	type II NADH:ubiquinone oxidoreductase
OG0001637	PY17X_0819400.1-p1	SUMO-conjugating enzyme UBC9, putative	N67_004225	Ubiquitin-conjugating enzyme	PYYM_0819100.1-p1	SUMO-conjugating enzyme UBC9, putative
OG0001638	PY17X_0819500.1-p1	ribonuclease H2 subunit C, putative	N67_004224	Ribonuclease H2 non-catalytic subunit (Ylr154p-like)	PYYM_0819200.1-p1	ribonuclease H2 subunit C, putative
OG0001639	PY17X_0819600.1-p1	heptatricopeptide repeat-containing protein, putative	N67_004223		PYYM_0819300.1-p1	conserved Plasmodium protein, unknown function
OG0001640	PY17X_0819700.1-p1	ATP-dependent 6-phosphofructokinase, putative	N67_004222	Phosphofructokinase	PYYM_0819400.1-p1	6-phosphofructokinase, putative
OG0001641	PY17X_0820300.1-p1	major facilitator superfamily domain-containing protein, putative	N67_003665	Major Facilitator Superfamily	PYYM_0820000.1-p1	sugar transporter, putative
OG0001642	PY17X_0820400.1-p1	thioredoxin 3, putative	N67_003664	Thioredoxin	PYYM_0820100.1-p1	thioredoxin 3, putative
OG0001643	PY17X_0820500.1-p1	conserved Plasmodium protein, unknown function	N67_003663		PYYM_0820200.1-p1	conserved Plasmodium protein, unknown function
OG0001644	PY17X_0820600.1-p1	conserved Plasmodium protein, unknown function	N67_003662		PYYM_0820300.1-p1	conserved Plasmodium protein, unknown function
OG0001645	PY17X_0820700.1-p1	conserved Plasmodium protein, unknown function	N67_003661		PYYM_0820400.1-p1	conserved Plasmodium protein, unknown function
OG0001646	PY17X_0820800.1-p1	ubiquitin fusion degradation protein 1, putative	N67_003660	Ubiquitin fusion degradation protein UFD1	PYYM_0820500.1-p1	ubiquitin fusion degradation protein 1, putative
OG0001647	PY17X_0820900.1-p1	methyltransferase, putative	N67_003659	Methyltransferase domain	PYYM_0820600.1-p1	methyltransferase, putative
OG0001648	PY17X_0821000.1-p1	RNA-binding protein musashi, putative	N67_003658	RNA recognition motif. (a.k.a. RRM, RBD, or RNP domain)	PYYM_0820700.1-p1	RNA-binding protein musashi, putative
OG0001649	PY17X_0821200.1-p1	zinc finger protein, putative	N67_003657		PYYM_0820900.1-p1	conserved Plasmodium protein, unknown function
OG0001650	PY17X_0821300.1-p1	merozoite organizing protein, putative	N67_003656		PYYM_0821000.1-p1	conserved Plasmodium protein, unknown function
OG0001651	PY17X_0821400.1-p1	N-glycosylase/DNA lyase, putative	N67_003655	HhH-GPD superfamily base excision DNA repair protein	PYYM_0821100.1-p1	N-glycosylase/DNA lyase, putative
OG0001652	PY17X_0821500.1-p1	conserved protein, unknown function	N67_003654		PYYM_0821200.1-p1	conserved Plasmodium membrane protein, unknown function
OG0001653	PY17X_0821600.1-p1	conserved protein, unknown function	N67_003653		PYYM_0821300.1-p1	conserved Plasmodium protein, unknown function
OG0001654	PY17X_0821700.1-p1	conserved Plasmodium protein, unknown function	N67_003652		PYYM_0821400.1-p1	conserved Plasmodium protein, unknown function
OG0001655	PY17X_0821800.1-p1	conserved protein, unknown function	N67_003651		PYYM_0821500.1-p1	conserved Plasmodium protein, unknown function
OG0001656	PY17X_0821900.1-p1	pre-mRNA-splicing factor ATP-dependent RNA helicase PRP43, putative	N67_003650	DEAD/DEAH box helicase	PYYM_0821600.1-p1	pre-mRNA-splicing factor ATP-dependent RNA helicase PRP43, putative
OG0001657	PY17X_0822000.1-p1	GPN-loop GTPase, putative	N67_003649	Conserved hypothetical ATP binding protein	PYYM_0821700.1-p1	XPA binding protein 1, putative
OG0001658	PY17X_0822100.1-p1	conserved Plasmodium protein, unknown function	N67_003648		PYYM_0821800.1-p1	conserved Plasmodium protein, unknown function
OG0001659	PY17X_0822300.1-p1	glideosome-associated protein 50, putative	N67_003646	Calcineurin-like phosphoesterase	PYYM_0822000.1-p1	secreted acid phosphatase, putative
OG0001660	PY17X_0822400.1-p1	cytochrome b5, putative	N67_003645	Cytochrome b5-like Heme/Steroid binding domain	PYYM_0822100.1-p1	cytochrome b5, putative
OG0001661	PY17X_0822500.1-p1	50S ribosomal protein L3, apicoplast, putative	N67_003644	Ribosomal protein L3	PYYM_0822200.1-p1	50S ribosomal protein L3, apicoplast, putative
OG0001662	PY17X_0822600.1-p1	eukaryotic translation initiation factor 3 subunit F, putative	N67_003643	JAB1/Mov34/MPN/PAD-1 ubiquitin protease	PYYM_0822300.1-p1	eukaryotic translation initiation factor 3 subunit 5, putative
OG0001663	PY17X_0822700.1-p1	conserved Plasmodium protein, unknown function	N67_003642		PYYM_0822400.1-p1	conserved Plasmodium protein, unknown function
OG0001664	PY17X_0822800.1-p1	ATP-dependent DNA helicase Q1, putative	N67_003641	RecQ zinc-binding	PYYM_0822500.1-p1	ATP-dependent DNA helicase Q1, putative
OG0001665	PY17X_0822900.1-p1	conserved Plasmodium protein, unknown function	N67_003640		PYYM_0822600.1-p1	conserved Plasmodium protein, unknown function
OG0001666	PY17X_0823000.1-p1	dihydrouridine synthase, putative	N67_003639	Dihydrouridine synthase (Dus)	PYYM_0822700.1-p1	dihydrouridine synthase, putative
OG0001667	PY17X_0823100.1-p1	gamma-glutamylcysteine synthetase	N67_003638	Glutamate-cysteine ligase	PYYM_0822800.1-p1	gamma-glutamylcysteine synthetase
OG0001668	PY17X_0823200.1-p1	nucleosome assembly protein, putative	N67_003637	Nucleosome assembly protein (NAP)	PYYM_0822900.1-p1	nucleosome assembly protein
OG0001669	PY17X_0823300.1-p1	DnaJ protein, putative	N67_003636	DnaJ domain	PYYM_0823000.1-p1	DNAJ-like molecular chaperone protein, putative
OG0001670	PY17X_0823400.1-p1	PPPDE peptidase, putative	N67_003635	PPPDE putative peptidase domain	PYYM_0823100.1-p1	PPPDE peptidase, putative
OG0001671	PY17X_0823500.1-p1	thioredoxin-like protein 1, putative	N67_003634	Thioredoxin-like	PYYM_0823200.1-p1	thioredoxin-like protein 1, putative
OG0001672	PY17X_0823600.1-p1	protein disulfide isomerase, putative	N67_003633	Thioredoxin	PYYM_0823300.1-p1	protein disulfide isomerase, putative
OG0001673	PY17X_0823700.1-p1	major facilitator superfamily domain-containing protein, putative	N67_003632	Sugar (and other) transporter	PYYM_0823400.1-p1	sugar transporter, putative
OG0001674	PY17X_0823800.1-p1	dolichyl-diphosphooligosaccharide--protein glycosyltransferase subunit WBP1, putative	N67_003631	Oligosaccharyltransferase 48 kDa subunit beta	PYYM_0823500.1-p1	dolichyl-diphosphooligosaccharide--protein glycosyltransferase, putative
OG0001675	PY17X_0823900.1-p1	pyridoxal phosphate homeostasis protein, putative	N67_003630	TIGR00044: pyridoxal phosphate enzyme, YggS family	PYYM_0823600.1-p1	pyridoxal 5'-phosphate dependent enzyme class III, putative
OG0001676	PY17X_0824000.1-p1	TLD domain-containing protein	N67_003629	TLD	PYYM_0823700.1-p1	TLD domain-containing protein
OG0001677	PY17X_0824100.1-p1	regulator of chromosome condensation-PP1-interacting protein, putative	N67_003628	Regulator of chromosome condensation (RCC1) repeat	PYYM_0823800.1-p1	regulator of chromosome condensation, putative
OG0001678	PY17X_0824200.1-p1	long chain fatty acid elongation enzyme, putative	N67_003627	GNS1/SUR4 family	PYYM_0823900.1-p1	long chain fatty acid elongation enzyme, putative
OG0001679	PY17X_0824300.1-p1	chaperone, putative	N67_003626	HSCB C-terminal oligomerisation domain	PYYM_0824000.1-p1	chaperone protein, putative
OG0001680	PY17X_0824400.1-p1	CS domain protein, putative	N67_003625	CS domain	PYYM_0824100.1-p1	CS domain protein, putative
OG0001681	PY17X_0824500.1-p1	conserved Plasmodium protein, unknown function	N67_003624		PYYM_0824200.1-p1	conserved Plasmodium protein, unknown function
OG0001682	PY17X_0824600.1-p1	conserved Plasmodium protein, unknown function	N67_003623		PYYM_0824300.1-p1	conserved Plasmodium protein, unknown function
OG0001683	PY17X_0824700.1-p1	ADP-ribosylation factor, putative	N67_003622	ADP-ribosylation factor family	PYYM_0824400.1-p1	ADP-ribosylation factor-like protein
OG0001684	PY17X_0824900.1-p1	CRAL/TRIO domain-containing protein, putative	N67_003621	CRAL/TRIO domain	PYYM_0824600.1-p1	conserved Plasmodium protein, unknown function
OG0001685	PY17X_0825000.1-p1	inosine-5'-monophosphate dehydrogenase, putative	N67_003620	IMP dehydrogenase / GMP reductase domain	PYYM_0824700.1-p1	inosine-5'-monophosphate dehydrogenase, putative
OG0001686	PY17X_0825100.1-p1	U4/U6 snRNA-associated-splicing factor, putative	N67_003619	RNA recognition motif. (a.k.a. RRM, RBD, or RNP domain)	PYYM_0824800.1-p1	U4/U6 snRNA-associated-splicing factor, putative
OG0001687	PY17X_0825200.1-p1	ubiquitin-conjugating enzyme E2, putative	N67_003618	Ubiquitin-conjugating enzyme	PYYM_0824900.1-p1	ubiquitin-conjugating enzyme, putative
OG0001688	PY17X_0825300.1-p1	conserved Plasmodium protein, unknown function	N67_003617		PYYM_0825000.1-p1	conserved Plasmodium protein, unknown function
OG0001689	PY17X_0825400.1-p1	conserved Plasmodium protein, unknown function	N67_003616		PYYM_0825100.1-p1	conserved Plasmodium protein, unknown function
OG0001690	PY17X_0825500.1-p1	conserved protein, unknown function	N67_003615		PYYM_0825200.1-p1	conserved Plasmodium protein, unknown function
OG0001691	PY17X_0825600.1-p1	NifU-like scaffold protein, putative	N67_003614	NifU-like domain	PYYM_0825300.1-p1	NifU-like scaffold protein, putative
OG0001692	PY17X_0825700.1-p1	conserved Plasmodium protein, unknown function	N67_003613		PYYM_0825400.1-p1	conserved Plasmodium protein, unknown function
OG0001693	PY17X_0825800.1-p1	tetratricopeptide repeat protein, putative	N67_003612		PYYM_0825500.1-p1	conserved Plasmodium protein, unknown function
OG0001694	PY17X_0825900.1-p1	conserved protein, unknown function	N67_003611		PYYM_0825600.1-p1	conserved Plasmodium protein, unknown function
OG0001695	PY17X_0826000.1-p1	ribosome production factor 1, putative	N67_003610	Brix domain	PYYM_0825700.1-p1	conserved Plasmodium protein, unknown function
OG0001696	PY17X_0826100.1-p1	conserved Plasmodium protein, unknown function	N67_003609		PYYM_0825800.1-p1	conserved Plasmodium protein, unknown function
OG0001697	PY17X_0826200.1-p1	dynein intermediate chain, putative	N67_003608	WD domain, G-beta repeat	PYYM_0825900.1-p1	conserved Plasmodium protein, unknown function
OG0001698	PY17X_0826300.1-p1	ubiquitin-like protein, putative	N67_003607	Ubiquitin family	PYYM_0826000.1-p1	ubiquitin-like protein, putative
OG0001699	PY17X_0826700.1-p1	phosphoglycerate kinase, putative	N67_001818	Phosphoglycerate kinase	PYYM_0826400.1-p1	phosphoglycerate kinase, putative
OG0001700	PY17X_0826800.1-p1	glutamine synthetase, putative	N67_001817	Glutamine synthetase, catalytic domain	PYYM_0826500.1-p1	glutamine synthetase, putative
OG0001701	PY17X_0826900.1-p1	pre-mRNA-splicing factor 18, putative	N67_001816	Prp18 domain	PYYM_0826600.1-p1	pre-mRNA splicing factor, putative
OG0001702	PY17X_0827000.1-p1	conserved Plasmodium protein, unknown function	N67_001815		PYYM_0826700.1-p1	conserved Plasmodium protein, unknown function
OG0001703	PY17X_0827100.1-p1	3-oxoacyl-[acyl-carrier-protein] reductase	N67_001814	Enoyl-(Acyl carrier protein) reductase	PYYM_0826800.1-p1	3-oxoacyl-[acyl-carrier-protein] reductase
OG0001704	PY17X_0827200.1-p1	DNA-directed RNA polymerase II subunit RPB3, putative	N67_001813	RNA polymerase Rpb3/Rpb11 dimerisation domain	PYYM_0826900.1-p1	DNA-directed RNA polymerase II subunit RPB3, putative
OG0001705	PY17X_0827300.1-p1	OTU domain-containing protein, putative	N67_001812	OTU-like cysteine protease	PYYM_0827000.1-p1	OTU-like cysteine protease, putative
OG0001706	PY17X_0827400.1-p1	nitric oxide synthase, putative	N67_001811	Flavodoxin	PYYM_0827100.1-p1	flavodoxin-like protein
OG0001707	PY17X_0827500.1-p1	perforin-like protein 3	N67_001810	MAC/Perforin domain	PYYM_0827200.1-p1	perforin-like protein 3
OG0001708	PY17X_0827600.1-p1	conserved Plasmodium protein, unknown function	N67_001809		PYYM_0827300.1-p1	conserved Plasmodium protein, unknown function
OG0001709	PY17X_0827700.1-p1	cyclin-dependent kinases regulatory subunit, putative	N67_001808	Cyclin-dependent kinase regulatory subunit	PYYM_0827400.1-p1	cyclin-dependent kinases regulatory subunit, putative
OG0001710	PY17X_0827800.1-p1	lipoate-protein ligase 2, putative	N67_001807		PYYM_0827500.1-p1	lipoate-protein ligase 2, putative
OG0001711	PY17X_0827900.1-p1	conserved protein, unknown function	N67_001806		PYYM_0827600.1-p1	conserved protein, unknown function
OG0001712	PY17X_0828000.1-p1	thioredoxin reductase, putative	N67_001805	Pyridine nucleotide-disulphide oxidoreductase	PYYM_0827700.1-p1	thioredoxin reductase, putative
OG0001713	PY17X_0828100.1-p1	polyadenylate-binding protein 2	N67_001804	RNA recognition motif. (a.k.a. RRM, RBD, or RNP domain)	PYYM_0827800.1-p1	RNA-binding protein, putative
OG0001714	PY17X_0828200.1-p1	patatin-like phospholipase, putative	N67_001803	Domain of unknown function (DUF3336)	PYYM_0827900.1-p1	patatin-like phospholipase, putative
OG0001715	PY17X_0828300.1-p1	conserved Plasmodium protein, unknown function	N67_001802		PYYM_0828000.1-p1	conserved Plasmodium protein, unknown function
OG0001716	PY17X_0828400.1-p1	heptatricopeptide repeat-containing protein, putative	N67_001801		PYYM_0828100.1-p1	conserved Plasmodium protein, unknown function
OG0001717	PY17X_0828500.1-p1	thiamine pyrophosphokinase, putative	N67_001800	thi_PPkinase: thiamine pyrophosphokinase	PYYM_0828200.1-p1	thiamine pyrophosphokinase, putative
OG0001718	PY17X_0828600.1-p1	conserved Plasmodium protein, unknown function	N67_001799		PYYM_0828300.1-p1	conserved Plasmodium protein, unknown function
OG0001719	PY17X_0828700.1-p1	conserved Plasmodium protein, unknown function	N67_001798		PYYM_0828400.1-p1	conserved Plasmodium protein, unknown function
OG0001720	PY17X_0828800.1-p1	conserved Plasmodium protein, unknown function	N67_001797		PYYM_0828500.1-p1	conserved Plasmodium protein, unknown function
OG0001721	PY17X_0828900.1-p1	splicing factor 3A subunit 3, putative	N67_001796	Splicing factor SF3a60 binding domain	PYYM_0828600.1-p1	splicing factor 3A subunit 3, putative
OG0001722	PY17X_0829000.1-p1	telomeric repeat binding factor 1, putative	N67_001795	Myb-like DNA-binding domain	PYYM_0828700.1-p1	telomeric repeat binding factor 1, putative
OG0001723	PY17X_0829100.1-p1	conserved Plasmodium protein, unknown function	N67_001794		PYYM_0828800.1-p1	conserved Plasmodium protein, unknown function
OG0001724	PY17X_0829200.1-p1	conserved Plasmodium protein, unknown function	N67_001793		PYYM_0828900.1-p1	conserved Plasmodium protein, unknown function
OG0001725	PY17X_0829300.1-p1	ribosomal RNA-processing protein 8, putative	N67_001792	Hypothetical methyltransferase	PYYM_0829000.1-p1	methyltransferase, putative
OG0001726	PY17X_0829400.1-p1	proline--tRNA ligase, putative	N67_001791	tRNA synthetase class II core domain (G, H, P, S and T)	PYYM_0829100.1-p1	proline--tRNA ligase, putative
OG0001727	PY17X_0829500.1-p1	protein phosphatase-beta, putative	N67_001790	Calcineurin-like phosphoesterase	PYYM_0829200.1-p1	protein phosphatase-beta, putative
OG0001728	PY17X_0829600.1-p1	thioredoxin-like protein 2, putative	N67_001789	Thioredoxin	PYYM_0829300.1-p1	thioredoxin-like protein 2, putative
OG0001729	PY17X_0829700.1-p1	zinc binding protein (Yippee), putative	N67_001788	Yippee zinc-binding/DNA-binding /Mis18, centromere assembly	PYYM_0829400.1-p1	zinc binding protein (Yippee), putative
OG0001730	PY17X_0829800.1-p1	histone deacetylase 1, putative	N67_001787	Histone deacetylase domain	PYYM_0829500.1-p1	histone deacetylase 1, putative
OG0001731	PY17X_0829900.1-p1	armadillo repeat protein, putative	N67_001786		PYYM_0829600.1-p1	conserved Plasmodium protein, unknown function
OG0001732	PY17X_0830000.1-p1	parasitophorous vacuolar protein 5, putative	N67_001785		PYYM_0829700.1-p1	conserved Plasmodium protein, unknown function
OG0001733	PY17X_0830100.1-p1	protein kinase, putative	N67_001783	Protein tyrosine kinase	PYYM_0829800.1-p1	protein kinase, putative
OG0001734	PY17X_0830200.1-p1	protein kinase, putative	N67_001782	Protein kinase domain	PYYM_0829900.1-p1	protein kinase, putative
OG0001735	PY17X_0830400.1-p1	protein kinase, putative	N67_001781	Ethylene-responsive protein kinase Le-CTR1	PYYM_0830100.1-p1	protein kinase, putative
OG0001736	PY17X_0830500.1-p1	monocarboxylate transporter, putative	N67_001780	Major Facilitator Superfamily	PYYM_0830200.1-p1	monocarboxylate transporter, putative
OG0001737	PY17X_0830600.1-p1	tetratricopeptide repeat protein, putative	N67_001779		PYYM_0830300.1-p1	conserved Plasmodium protein, unknown function
OG0001738	PY17X_0830700.1-p1	conserved Plasmodium protein, unknown function	N67_001778		PYYM_0830400.1-p1	conserved Plasmodium protein, unknown function
OG0001739	PY17X_0830900.1-p1	conserved Plasmodium protein, unknown function	N67_001777	Centriole duplication and mitotic chromosome congression	PYYM_0830600.1-p1	conserved Plasmodium protein, unknown function
OG0001740	PY17X_0831000.1-p1	replication termination factor, putative	N67_001776	Rtf2 RING-finger	PYYM_0830700.1-p1	replication termination factor, putative
OG0001741	PY17X_0831100.1-p1	HSP90 co-chaperone p23, putative	N67_001775	CS domain	PYYM_0830800.1-p1	CS domain protein, putative
OG0001742	PY17X_0831200.1-p1	conserved protein, unknown function	N67_001774		PYYM_0830900.1-p1	conserved Plasmodium protein, unknown function
OG0001743	PY17X_0831300.1-p1	zinc finger protein, putative	N67_001773	Zinc finger C-x8-C-x5-C-x3-H type (and similar)	PYYM_0831000.1-p1	zinc finger protein, putative
OG0001744	PY17X_0831400.1-p1	fumarate hydratase, putative	N67_001772	Fumarase C-terminus	PYYM_0831100.1-p1	fumarate hydratase, putative
OG0001745	PY17X_0831500.1-p1	conserved Plasmodium protein, unknown function	N67_001771		PYYM_0831200.1-p1	conserved Plasmodium protein, unknown function
OG0001746	PY17X_0831600.1-p1	dynein light chain, putative	N67_001770	Tctex-1 family	PYYM_0831300.1-p1	dynein light chain, putative
OG0001747	PY17X_0831700.1-p1	RNA-binding protein, putative	N67_001769	Histone RNA hairpin-binding protein RNA-binding domain	PYYM_0831400.1-p1	conserved Plasmodium protein, unknown function
OG0001748	PY17X_0831800.1-p1	serine/threonine protein phosphatase 4, putative	N67_001768	Calcineurin-like phosphoesterase	PYYM_0831500.1-p1	serine/threonine protein phosphatase 4, putative
OG0001749	PY17X_0831900.1-p1	cytochrome c oxidase subunit 5B, putative	N67_001767	Cytochrome c oxidase subunit Vb	PYYM_0831600.1-p1	cytochrome c oxidase subunit 5B, putative
OG0001750	PY17X_0832000.1-p1	phosphatidylserine decarboxylase, putative	N67_001766	Phosphatidylserine decarboxylase	PYYM_0831700.1-p1	phosphatidylserine decarboxylase, putative
OG0001751	PY17X_0832100.1-p1	cytochrome c oxidase subunit 6B, putative	N67_001765	Cytochrome oxidase c subunit VIb	PYYM_0831800.1-p1	cytochrome c oxidase subunit 6B, putative
OG0001752	PY17X_0832200.1-p1	conserved Plasmodium protein, unknown function	N67_001764		PYYM_0831900.1-p1	conserved Plasmodium protein, unknown function
OG0001753	PY17X_0832300.1-p1	conserved Plasmodium protein, unknown function	N67_001763	SAC3/GANP family	PYYM_0832000.1-p1	conserved Plasmodium protein, unknown function
OG0001754	PY17X_0832400.1-p1	conserved Plasmodium protein, unknown function	N67_001762		PYYM_0832100.1-p1	conserved Plasmodium protein, unknown function
OG0001755	PY17X_0832500.1-p1	conserved protein, unknown function	N67_001761		PYYM_0832200.1-p1	conserved Plasmodium protein, unknown function
OG0001756	PY17X_0832600.1-p1	conserved Plasmodium protein, unknown function	N67_001760	Surfeit locus protein 6	PYYM_0832300.1-p1	conserved Plasmodium protein, unknown function
OG0001757	PY17X_0832700.1-p1	conserved Plasmodium protein, unknown function	N67_001759		PYYM_0832400.1-p1	conserved Plasmodium protein, unknown function
OG0001758	PY17X_0832800.1-p1	conserved Plasmodium protein, unknown function	N67_001758		PYYM_0832500.1-p1	conserved Plasmodium protein, unknown function
OG0001759	PY17X_0832900.1-p1	serine/threonine protein kinase, putative	N67_001757	Protein kinase domain	PYYM_0832600.1-p1	serine/threonine protein kinase, putative
OG0001760	PY17X_0833000.1-p1	guanylate kinase, putative	N67_001756	guanyl_kin: guanylate kinase	PYYM_0832700.1-p1	guanylate kinase, putative
OG0001761	PY17X_0833100.1-p1	transcription initiation factor TFIID subunit 7, putative	N67_001755	TAFII55 protein conserved region	PYYM_0832800.1-p1	transcription initiation factor TFIID subunit 7, putative
OG0001762	PY17X_0833200.1-p1	conserved protein, unknown function	N67_001754		PYYM_0832900.1-p1	conserved Plasmodium protein, unknown function
OG0001763	PY17X_0833300.1-p1	RNA-binding protein, putative	N67_001753	RNA recognition motif. (a.k.a. RRM, RBD, or RNP domain)	PYYM_0833000.1-p1	RNA-binding protein, putative
OG0001764	PY17X_0833400.1-p1	conserved Plasmodium protein, unknown function	N67_001752		PYYM_0833100.1-p1	conserved Plasmodium protein, unknown function
OG0001765	PY17X_0833500.1-p1	high molecular weight rhoptry protein 2	N67_001750		PYYM_0833200.1-p1	high molecular weight rhoptry protein 2, putative
OG0001766	PY17X_0833600.1-p1	conserved protein, unknown function	N67_001751	CH-like domain in sperm protein	PYYM_0833300.1-p1	conserved protein, unknown function
OG0001767	PY17X_0833700.1-p1	G2 protein, putative	N67_001749		PYYM_0833400.1-p1	G2 protein, putative
OG0001768	PY17X_0833800.1-p1	conserved Plasmodium protein, unknown function	N67_001748		PYYM_0833500.1-p1	conserved Plasmodium protein, unknown function
OG0001769	PY17X_0833900.1-p1	conserved Plasmodium protein, unknown function	N67_001747		PYYM_0833600.1-p1	conserved Plasmodium protein, unknown function
OG0001770	PY17X_0834000.1-p1	conserved Plasmodium protein, unknown function	N67_001746		PYYM_0833700.1-p1	conserved Plasmodium protein, unknown function, fragment
OG0001771	PY17X_0834100.1-p1	procollagen lysine 5-dioxygenase, pseudogene	N67_001745		PYYM_0833800.1-p1	procollagen lysine 5-dioxygenase, putative, pseudogene
OG0001772	PY17X_0834200.1-p1	heptatricopeptide repeat-containing protein, putative	N67_001744		PYYM_0833900.1-p1	conserved Plasmodium protein, unknown function
OG0001773	PY17X_0834300.1-p1	leucine-rich repeat protein	N67_001743	Leucine-rich repeat	PYYM_0834000.1-p1	leucine-rich repeat protein
OG0001774	PY17X_0834400.1-p1	merozoite surface protein 1	N67_001742	EGF domain	PYYM_0834100.1-p1	merozoite surface protein 1
OG0001775	PY17X_0834500.1-p1	zinc finger protein, putative	N67_001741	CHY zinc finger	PYYM_0834200.1-p1	conserved Plasmodium protein, unknown function
OG0001776	PY17X_0834600.1-p1	diacylglycerol kinase, putative	N67_001740	Diacylglycerol kinase catalytic domain	PYYM_0834300.1-p1	diacylglycerol kinase, putative
OG0001777	PY17X_0834700.1-p1	peptidyl-prolyl cis-trans isomerase, putative	N67_001739	Cyclophilin type peptidyl-prolyl cis-trans isomerase/CLD	PYYM_0834400.1-p1	peptidyl-prolyl cis-trans isomerase, putative
OG0001778	PY17X_0834800.1-p1	conserved Plasmodium protein, unknown function	N67_001738		PYYM_0834500.1-p1	conserved Plasmodium protein, unknown function
OG0001779	PY17X_0834900.1-p1	conserved Plasmodium protein, unknown function	N67_001737	Regulator of chromosome condensation (RCC1) repeat	PYYM_0834600.1-p1	conserved Plasmodium protein, unknown function
OG0001780	PY17X_0835000.1-p1	conserved Plasmodium protein, unknown function	N67_001736		PYYM_0834700.1-p1	conserved Plasmodium protein, unknown function
OG0001781	PY17X_0835100.1-p1	NifU-like protein, putative	N67_001735	NifU-like domain	PYYM_0834800.1-p1	NifU-like protein, putative
OG0001782	PY17X_0835200.1-p1	elongation factor Tu, putative	N67_001734	Elongation factor Tu GTP binding domain	PYYM_0834900.1-p1	elongation factor Tu, putative
OG0001783	PY17X_0835300.1-p1	nucleolar protein Nop52, putative	N67_001733	Nucleolar protein,Nop52	PYYM_0835000.1-p1	nucleolar protein Nop52, putative
OG0001784	PY17X_0835400.1-p1	selenoprotein, putative	N67_001732		PYYM_0835100.1-p1	selenoprotein, putative
OG0001785	PY17X_0835500.1-p1	conserved Plasmodium protein, unknown function	N67_001731		PYYM_0835200.1-p1	conserved Plasmodium protein, unknown function
OG0001786	PY17X_0835600.1-p1	PUB domain-containing protein, putative	N67_001730	PUB domain	PYYM_0835300.1-p1	conserved Plasmodium protein, unknown function
OG0001787	PY17X_0835700.1-p1	conserved Plasmodium protein, unknown function	N67_001729		PYYM_0835400.1-p1	conserved Plasmodium protein, unknown function
OG0001788	PY17X_0835800.1-p1	conserved protein, unknown function	N67_001728	Domain of unknown function (DUF4464)	PYYM_0835500.1-p1	conserved protein, unknown function
OG0001789	PY17X_0835900.1-p1	PIH1 domain-containing protein, putative	N67_001727	PIH1 N-terminal domain	PYYM_0835600.1-p1	conserved Plasmodium protein, unknown function
OG0001790	PY17X_0836000.1-p1	proteasome subunit beta type-6, putative	N67_001726	Proteasome subunit	PYYM_0835700.1-p1	proteasome subunit beta type-6, putative
OG0001791	PY17X_0836100.1-p1	adenylate kinase-like protein 2, putative	N67_001725		PYYM_0835800.1-p1	adenylate kinase-like protein 2, putative
OG0001792	PY17X_0836200.1-p1	conserved Plasmodium protein, unknown function	N67_001724		PYYM_0835900.1-p1	conserved Plasmodium protein, unknown function
OG0001793	PY17X_0836300.1-p1	protein MAM3, putative	N67_001723	Cyclin M transmembrane N-terminal domain	PYYM_0836000.1-p1	protein MAM3, putative
OG0001794	PY17X_0836400.1-p1	profilin, putative	N67_001722	Profilin	PYYM_0836100.1-p1	profilin, putative
OG0001795	PY17X_0836500.1-p1	M18 aspartyl aminopeptidase, putative	N67_001721	Aminopeptidase I zinc metalloprotease (M18)	PYYM_0836200.1-p1	M18 aspartyl aminopeptidase, putative
OG0001796	PY17X_0836600.1-p1	peptide chain release factor 1, putative	N67_001720	RF-1 domain	PYYM_0836300.1-p1	peptide release factor, putative
OG0001797	PY17X_0836800.1-p1	apicoplast ribosomal protein S6, putative	N67_001719	Ribosomal protein S6	PYYM_0836500.1-p1	apicoplast ribosomal protein S6, putative
OG0001798	PY17X_0837000.1-p1	importin alpha re-exporter, putative	N67_001718	CAS/CSE protein, C-terminus	PYYM_0836700.1-p1	conserved Plasmodium protein, unknown function
OG0001799	PY17X_0837100.1-p1	conserved Plasmodium protein, unknown function, pseudogene	N67_001717		PYYM_0836800.1-p1	conserved Plasmodium protein, unknown function
OG0001800	PY17X_0837200.1-p1	CSTF domain-containing protein, putative	N67_004881	Partial cleavage stimulation factor domain	PYYM_0836900.1-p1	mRNA processing protein, putative
OG0001801	PY17X_0837300.1-p1	conserved Plasmodium protein, unknown function	N67_004880		PYYM_0837000.1-p1	conserved Plasmodium protein, unknown function
OG0001802	PY17X_0837400.1-p1	calcyclin-binding protein, putative	N67_004879	CS domain	PYYM_0837100.1-p1	calcyclin binding protein, putative
OG0001803	PY17X_0837500.1-p1	conserved Plasmodium protein, unknown function	N67_004878		PYYM_0837200.1-p1	conserved Plasmodium protein, unknown function
OG0001804	PY17X_0837600.1-p1	conserved Plasmodium protein, unknown function	N67_004877		PYYM_0837300.1-p1	conserved Plasmodium protein, unknown function
OG0001805	PY17X_0837700.1-p1	gamma-tubulin complex component, putative	N67_004876	Gamma tubulin complex component N-terminal	PYYM_0837400.1-p1	gamma-tubulin complex component, putative
OG0001806	PY17X_0837800.1-p1	mitochondrial-processing peptidase subunit beta, putative	N67_004875	Peptidase M16 inactive domain	PYYM_0837500.1-p1	mitochondrial-processing peptidase subunit beta, putative
OG0001807	PY17X_0837900.1-p1	conserved Plasmodium protein, unknown function	N67_004874		PYYM_0837600.1-p1	conserved Plasmodium protein, unknown function
OG0001808	PY17X_0838000.1-p1	tubulin delta chain, putative	N67_004873	Tubulin/FtsZ family, GTPase domain	PYYM_0837700.1-p1	delta tubulin, putative
OG0001809	PY17X_0838100.1-p1	conserved Plasmodium protein, unknown function	N67_004872	Fip1 motif	PYYM_0837800.1-p1	conserved Plasmodium protein, unknown function
OG0001810	PY17X_0838200.1-p1	histidine--tRNA ligase, putative	N67_004871	Histidyl-tRNA synthetase	PYYM_0837900.1-p1	histidine--tRNA ligase, putative
OG0001811	PY17X_0838300.1-p1	TFIIH basal transcription factor complex helicase XPD subunit, putative	N67_004870	Type III restriction enzyme, res subunit	PYYM_0838000.1-p1	TFIIH basal transcription factor complex helicase XPD subunit, putative
OG0001812	PY17X_0838400.1-p1	conserved protein, unknown function	N67_004869		PYYM_0838100.1-p1	conserved Plasmodium protein, unknown function
OG0001813	PY17X_0838500.1-p1	ATP synthase-associated protein, putative	N67_004868		PYYM_0838200.1-p1	conserved Plasmodium protein, unknown function
OG0001814	PY17X_0838600.1-p1	AP2 domain transcription factor, putative	N67_004867	AP2 domain	PYYM_0838300.1-p1	transcription factor with AP2 domain(s), putative
OG0001815	PY17X_0838700.1-p1	V-type proton ATPase subunit E, putative	N67_004866	ATP synthase (E/31 kDa) subunit	PYYM_0838400.1-p1	vacuolar ATP synthase subunit e, putative
OG0001816	PY17X_0838800.1-p1	conserved Plasmodium protein, unknown function	N67_004865		PYYM_0838500.1-p1	conserved Plasmodium protein, unknown function
OG0001817	PY17X_0838900.1-p1	UBX domain-containing protein, putative	N67_004864	UBX domain	PYYM_0838600.1-p1	conserved Plasmodium protein, unknown function
OG0001818	PY17X_0839000.1-p1	cAMP-dependent protein kinase catalytic subunit	N67_004863	Protein kinase domain	PYYM_0838700.1-p1	cAMP-dependent protein kinase catalytic subunit
OG0001819	PY17X_0839100.1-p1	conserved Plasmodium protein, unknown function	N67_004862		PYYM_0838800.1-p1	conserved Plasmodium protein, unknown function
OG0001820	PY17X_0839200.1-p1	U2 small nuclear ribonucleoprotein B'', putative	N67_004861	RNA recognition motif. (a.k.a. RRM, RBD, or RNP domain)	PYYM_0838900.1-p1	U2 small nuclear ribonucleoprotein B'', putative
OG0001821	PY17X_0839400.1-p1	vacuolar protein sorting-associated protein 33, putative	N67_004860	Sec1 family	PYYM_0839100.1-p1	vacuolar protein sorting-associated protein 33, putative
OG0001822	PY17X_0839500.1-p1	phosphatidylinositol N-acetylglucosaminyltransferase subunit P, putative	N67_004859	PIG-P	PYYM_0839200.1-p1	phosphatidylinositol N-acetylglucosaminyltransferase subunit P, putative
OG0001823	PY17X_0839600.1-p1	conserved Plasmodium protein, unknown function	N67_004858		PYYM_0839300.1-p1	conserved Plasmodium protein, unknown function
OG0001824	PY17X_0839800.1-p1	Plasmodium exported protein, unknown function	N67_004856		PYYM_0839500.1-p1	Plasmodium exported protein, unknown function
OG0001825	PY17X_0839900.1-p1	conserved rodent malaria protein, unknown function	N67_004855	Protein of unknown function (DUF3271)	PYYM_0839600.1-p1	conserved rodent malaria protein, unknown function
OG0001826	PY17X_0840100.1-p1	fam-b protein	N67_004853	Protein of unknown function (DUF2031)	PYYM_0839800.1-p1	fam-b protein
OG0001827	PY17X_0840200.1-p1	fam-a protein	N67_004852	PYST-A: Plasmodium yoelii subtelomeric family PYST-A	PYYM_0839900.1-p1	fam-a protein
OG0001828	PY17X_0840300.1-p1	erythrocyte membrane associated protein 1, putative	N67_004851	PYST-A: Plasmodium yoelii subtelomeric family PYST-A	PYYM_0840000.1-p1	erythrocyte membrane associated protein 1, putative
OG0001829	PY17X_0841800.1-p1	PIR protein	N67_002262	Plasmodium variant antigen protein Cir/Yir/Bir	PYYM_0841500.1-p1	YIR protein
OG0001830	PY17X_0845301.1-p1	PIR protein	N67_002150	yir-bir-cir_Pla: yir/bir/cir-family of variant antigens	PYYM_0008000.1-p1	YIR protein
OG0001831	PY17X_0900015-T1-p1, PY17X_1300049.1-p1	unspecified product|PIR protein, pseudogene			PYYM_0020500.1-p1	YIR protein, pseudogene
OG0001832	PY17X_0901100.1-p1	PIR protein	N67_001893	yir-bir-cir_Pla: yir/bir/cir-family of variant antigens	PYYM_0900600.1-p1	YIR protein
OG0001833	PY17X_0902000.1-p1	fam-b protein	N67_004895	Protein of unknown function (DUF2031)	PYYM_0901500.1-p1	fam-b protein
OG0001834	PY17X_0902200.1-p1	PIR protein	N67_004898	Plasmodium variant antigen protein Cir/Yir/Bir	PYYM_0901700.1-p1	YIR protein
OG0001835	PY17X_0902400.1-p1	fam-a protein	N67_004900	PYST-A: Plasmodium yoelii subtelomeric family PYST-A	PYYM_0901900.1-p1	fam-a protein
OG0001836	PY17X_0902500.1-p1	serine/threonine protein kinase, putative	N67_004901	Protein kinase domain	PYYM_0902000.1-p1	serine/threonine protein kinase, putative
OG0001837	PY17X_0902600.1-p1	peroxisome assembly protein 22, putative	N67_004902		PYYM_0902100.1-p1	conserved Plasmodium protein, unknown function
OG0001838	PY17X_0902900.1-p1	conserved Plasmodium protein, unknown function	N67_004904		PYYM_0902400.1-p1	conserved Plasmodium protein, unknown function
OG0001839	PY17X_0903000.1-p1	protein farnesyltransferase subunit beta, putative	N67_004905	Prenyltransferase and squalene oxidase repeat	PYYM_0902500.1-p1	farnesyltransferase beta subunit, putative
OG0001840	PY17X_0903300.1-p1	tubulin--tyrosine ligase, putative	N67_000430	Tubulin-tyrosine ligase family	PYYM_0902800.1-p1	tubulin--tyrosine ligase, putative
OG0001841	PY17X_0903400.1-p1	dynein light chain, putative	N67_000429	Tctex-1 family	PYYM_0902900.1-p1	dynein light chain, putative
OG0001842	PY17X_0903500.1-p1	sporozoite and liver stage asparagine-rich protein	N67_000428		PYYM_0903000.1-p1	sporozoite and liver stage asparagine-rich protein
OG0001843	PY17X_0903600.1-p1	protein YIPF6, putative	N67_000427	Yip1 domain	PYYM_0903100.1-p1	conserved Plasmodium protein, unknown function
OG0001844	PY17X_0903700.1-p1	conserved Plasmodium protein, unknown function	N67_000426		PYYM_0903200.1-p1	conserved Plasmodium protein, unknown function, fragment
OG0001845	PY17X_0903800.1-p1	kinesin-like protein, putative	N67_000425	Kinesin motor domain	PYYM_0903300.1-p1	kinesin-like protein, putative
OG0001846	PY17X_0903900.1-p1	oocyst rupture protein 1, putative	N67_000424	Histone-like transcription factor (CBF/NF-Y) and archaeal histone	PYYM_0903400.1-p1	CCAAT-box DNA binding protein subunit B, putative
OG0001847	PY17X_0904000.1-p1	leucine-rich repeat protein	N67_000423	Leucine Rich repeats (2 copies)	PYYM_0903500.1-p1	leucine-rich repeat protein
OG0001848	PY17X_0904100.1-p1	conserved Plasmodium protein, unknown function	N67_000422		PYYM_0903600.1-p1	conserved Plasmodium protein, unknown function
OG0001849	PY17X_0904200.1-p1	conserved Plasmodium protein, unknown function	N67_000421		PYYM_0903700.1-p1	conserved Plasmodium protein, unknown function
OG0001850	PY17X_0904300.1-p1	conserved protein, unknown function	N67_000420		PYYM_0903800.1-p1	conserved Plasmodium protein, unknown function
OG0001851	PY17X_0904400.1-p1	ribosome assembly protein 4, putative	N67_000419	NLE (NUC135) domain	PYYM_0903900.1-p1	ribosome assembly protein 4, putative
OG0001852	PY17X_0904500.1-p1	conserved Plasmodium protein, unknown function	N67_000418		PYYM_0904000.1-p1	conserved Plasmodium protein, unknown function
OG0001853	PY17X_0904600.1-p1	conserved Plasmodium protein, unknown function	N67_000417		PYYM_0904100.1-p1	conserved Plasmodium protein, unknown function
OG0001854	PY17X_0904700.1-p1	bicoid-interacting protein BIN3, putative	N67_000416	Bicoid-interacting protein 3 (Bin3)	PYYM_0904200.1-p1	bicoid-interacting protein BIN3, putative
OG0001855	PY17X_0904800.1-p1	TMEM65 domain-containing protein, putative	N67_000415	Transmembrane protein 65	PYYM_0904300.1-p1	conserved protein, unknown function
OG0001856	PY17X_0904900.1-p1	ABC transporter B family member 3, putative	N67_000414	ABC transporter transmembrane region	PYYM_0904400.1-p1	ABC transporter B family member 3, putative
OG0001857	PY17X_0905000.1-p1	dynamin-like protein, putative	N67_000413	Dynamin GTPase effector domain	PYYM_0904500.1-p1	dynamin-like protein, putative
OG0001858	PY17X_0905100.1-p1	cysteine-rich PDZ-binding protein, putative	N67_000412	Microtubule-associated protein CRIPT	PYYM_0904600.1-p1	cysteine-rich PDZ-binding protein, putative
OG0001859	PY17X_0905200.1-p1	serine/threonine protein kinase, putative	N67_000411	Protein kinase domain	PYYM_0904700.1-p1	serine/threonine protein kinase, putative
OG0001860	PY17X_0905300.1-p1	coatomer subunit gamma, putative	N67_000410	Coatomer subunit gamma-1 C-terminal appendage platform	PYYM_0904800.1-p1	coatomer subunit gamma, putative
OG0001861	PY17X_0905400.1-p1	conserved Plasmodium protein, unknown function	N67_000409		PYYM_0904900.1-p1	conserved Plasmodium protein, unknown function
OG0001862	PY17X_0905500.1-p1	ras-related protein Rab-6, putative	N67_000408	Ras family	PYYM_0905000.1-p1	ras-related protein Rab-6, putative
OG0001863	PY17X_0905600.1-p1	conserved Plasmodium protein, unknown function	N67_000407		PYYM_0905100.1-p1	conserved Plasmodium protein, unknown function
OG0001864	PY17X_0905700.1-p1	apicoplast import protein Tic20, putative	N67_000406	Chloroplast import apparatus Tic20-like	PYYM_0905200.1-p1	apicoplast import protein Tic20, putative
OG0001865	PY17X_0905800.1-p1	transcription initiation factor IIF subunit beta, putative	N67_000405		PYYM_0905300.1-p1	conserved Plasmodium protein, unknown function
OG0001866	PY17X_0905900.1-p1	SUMO-activating enzyme subunit 1, putative	N67_000404	ThiF family	PYYM_0905400.1-p1	ubiquitin activating enzyme (E1) subunit Aos1, putative
OG0001867	PY17X_0906000.1-p1	conserved Plasmodium protein, unknown function	N67_000403		PYYM_0905500.1-p1	conserved Plasmodium protein, unknown function
OG0001868	PY17X_0906200.1-p1	conserved Plasmodium protein, unknown function	N67_000401		PYYM_0905700.1-p1	conserved Plasmodium protein, unknown function
OG0001869	PY17X_0906300.1-p1	mitochondrial large subunit ribosomal protein, putative	N67_000400	Mitochondrial large subunit ribosomal protein (Img2)	PYYM_0905800.1-p1	mitochondrial large subunit ribosomal protein, putative
OG0001870	PY17X_0906400.1-p1	40S ribosomal protein S21, putative	N67_000399	Ribosomal protein S21e	PYYM_0905900.1-p1	40S ribosomal protein S21, putative
OG0001871	PY17X_0906500.1-p1	ATP-dependent (S)-NAD(P)H-hydrate dehydratase, putative	N67_000398	Carbohydrate kinase	PYYM_0906000.1-p1	carbohydrate kinase, putative
OG0001872	PY17X_0906600.1-p1	oocyst capsule protein Cap93, putative	N67_000397	Beta-lactamase superfamily domain	PYYM_0906100.1-p1	conserved Plasmodium protein, unknown function
OG0001873	PY17X_0906700.1-p1	conserved Plasmodium protein, unknown function	N67_000396		PYYM_0906200.1-p1	conserved Plasmodium protein, unknown function
OG0001874	PY17X_0906800.1-p1	conserved Plasmodium protein, unknown function	N67_000395		PYYM_0906300.1-p1	conserved Plasmodium protein, unknown function
OG0001875	PY17X_0906900.1-p1	conserved Plasmodium protein, unknown function	N67_000394		PYYM_0906400.1-p1	conserved Plasmodium protein, unknown function
OG0001876	PY17X_0907000.1-p1	translation initiation factor eIF-1A, putative	N67_000393	eIF-1A: translation initiation factor eIF-1A	PYYM_0906500.1-p1	translation initiation factor eIF-1A, putative
OG0001877	PY17X_0907100.1-p1	DNA-directed RNA polymerases I and III subunit RPAC1, putative	N67_000392	RNA polymerase Rpb3/RpoA insert domain	PYYM_0906600.1-p1	DNA-directed RNA polymerase I, putative
OG0001878	PY17X_0907200.1-p1	DnaJ protein, putative	N67_000391		PYYM_0906700.1-p1	DnaJ protein, putative
OG0001879	PY17X_0907300.1-p1	AP2 domain transcription factor AP2-O	N67_000390	AP2 domain	PYYM_0906800.1-p1	transcription factor with AP2 domain(s), putative
OG0001880	PY17X_0907400.1-p1	alpha/beta hydrolase, putative	N67_000389	alpha/beta hydrolase fold	PYYM_0906900.1-p1	alpha/beta hydrolase, putative
OG0001881	PY17X_0907500.1-p1	conserved Plasmodium protein, unknown function	N67_000388		PYYM_0907000.1-p1	conserved Plasmodium protein, unknown function
OG0001882	PY17X_0907600.1-p1	ATP synthase-associated protein, putative	N67_000387		PYYM_0907100.1-p1	conserved Plasmodium protein, unknown function
OG0001883	PY17X_0907700.1-p1	methyltransferase, putative	N67_000386	Lysine methyltransferase	PYYM_0907200.1-p1	methyltransferase, putative
OG0001884	PY17X_0907800.1-p1	60S ribosomal protein L35ae, putative	N67_000385	Ribosomal protein L35Ae	PYYM_0907300.1-p1	60S ribosomal protein L35ae, putative
OG0001885	PY17X_0907900.1-p1	60S ribosomal protein L28, putative	N67_000384	Ribosomal L28e protein family	PYYM_0907400.1-p1	60S ribosomal protein L28, putative
OG0001886	PY17X_0908000.1-p1	coproporphyrinogen-III oxidase, putative	N67_000383	Coproporphyrinogen III oxidase	PYYM_0907500.1-p1	coproporphyrinogen-III oxidase, putative
OG0001887	PY17X_0908100.1-p1	conserved Plasmodium protein, unknown function	N67_000382		PYYM_0907600.1-p1	conserved Plasmodium protein, unknown function
OG0001888	PY17X_0908200.1-p1	conserved Plasmodium protein, unknown function	N67_000381		PYYM_0907700.1-p1	conserved Plasmodium protein, unknown function
OG0001889	PY17X_0908300.1-p1	conserved Plasmodium protein, unknown function	N67_000380	DnaJ domain	PYYM_0907800.1-p1	conserved Plasmodium protein, unknown function
OG0001890	PY17X_0908400.1-p1	heptatricopeptide repeat-containing protein, putative	N67_000379		PYYM_0907900.1-p1	conserved Plasmodium protein, unknown function
OG0001891	PY17X_0908500.1-p1	inner membrane complex protein 1b, putative	N67_000378	Inner membrane complex protein	PYYM_0908000.1-p1	inner membrane complex protein 1b
OG0001892	PY17X_0908600.1-p1	EELM2 domain-containing protein, putative	N67_000377	Extended EGL-27 and MTA1 homology domain	PYYM_0908100.1-p1	phd finger protein, putative
OG0001893	PY17X_0908700.1-p1	OTU domain-containing protein, putative	N67_000376	OTU-like cysteine protease	PYYM_0908200.1-p1	conserved Plasmodium protein, unknown function
OG0001894	PY17X_0908800.1-p1	dolichol-phosphate mannosyltransferase, putative	N67_000375	Glycosyl transferase family 2	PYYM_0908300.1-p1	dolichol-phosphate mannosyltransferase, putative
OG0001895	PY17X_0908900.1-p1	conserved Plasmodium protein, unknown function	N67_000374		PYYM_0908400.1-p1	conserved Plasmodium protein, unknown function
OG0001896	PY17X_0909100.1-p1	conserved protein, unknown function	N67_000373		PYYM_0908600.1-p1	conserved Plasmodium protein, unknown function
OG0001897	PY17X_0909200.1-p1	ATP synthase-associated protein, putative	N67_000372		PYYM_0908700.1-p1	conserved Plasmodium protein, unknown function
OG0001898	PY17X_0909300.1-p1	conserved Plasmodium protein, unknown function	N67_000371		PYYM_0908800.1-p1	conserved Plasmodium protein, unknown function
OG0001899	PY17X_0909400.1-p1	conserved Plasmodium protein, unknown function	N67_000370		PYYM_0908900.1-p1	conserved Plasmodium protein, unknown function
OG0001900	PY17X_0909500.1-p1	conserved Plasmodium protein, unknown function	N67_000369		PYYM_0909000.1-p1	conserved Plasmodium protein, unknown function
OG0001901	PY17X_0909600.1-p1	conserved Plasmodium protein, unknown function	N67_000368		PYYM_0909100.1-p1	conserved Plasmodium protein, unknown function
OG0001902	PY17X_0909700.1-p1	conserved Plasmodium protein, unknown function	N67_000367	Chromo (CHRromatin Organisation MOdifier) domain	PYYM_0909200.1-p1	conserved Plasmodium protein, unknown function
OG0001903	PY17X_0909800.1-p1	conserved Plasmodium protein, unknown function	N67_000366		PYYM_0909300.1-p1	conserved Plasmodium protein, unknown function
OG0001904	PY17X_0909900.1-p1	myosin K, putative	N67_000365	IQ calmodulin-binding motif	PYYM_0909400.1-p1	myosin heavy chain subunit, putative
OG0001905	PY17X_0910000.1-p1	conserved Plasmodium protein, unknown function	N67_000364		PYYM_0909500.1-p1	conserved Plasmodium protein, unknown function
OG0001906	PY17X_0910100.1-p1	P-loop containing nucleoside triphosphate hydrolase, putative	N67_000363		PYYM_0909600.1-p1	conserved Plasmodium protein, unknown function
OG0001907	PY17X_0910200.1-p1	conserved Plasmodium protein, unknown function	N67_000362		PYYM_0909700.1-p1	conserved Plasmodium protein, unknown function
OG0001908	PY17X_0910300.1-p1	V-type proton ATPase subunit F, putative	N67_000361	ATP synthase (F/14-kDa) subunit	PYYM_0909800.1-p1	vacuolar ATP synthase subunit f, putative
OG0001909	PY17X_0910400.1-p1	carbonic anhydrase, putative	N67_000360	Eukaryotic-type carbonic anhydrase	PYYM_0909900.1-p1	carbonic anhydrase, putative
OG0001910	PY17X_0910500.1-p1	ER membrane protein complex subunit 8, putative	N67_000359	Uncharacterised protein family (UPF0172)	PYYM_0910000.1-p1	conserved protein, unknown function
OG0001911	PY17X_0910600.1-p1	conserved Plasmodium protein, unknown function	N67_000358		PYYM_0910100.1-p1	conserved Plasmodium protein, unknown function
OG0001912	PY17X_0910700.1-p1	adrenodoxin reductase, putative	N67_000357		PYYM_0910200.1-p1	adrenodoxin reductase, putative
OG0001913	PY17X_0910800.1-p1	conserved Plasmodium protein, unknown function	N67_000356		PYYM_0910300.1-p1	conserved Plasmodium protein, unknown function
OG0001914	PY17X_0910900.1-p1	AAA family ATPase, putative	N67_000355	ATPase family associated with various cellular activities (AAA)	PYYM_0910400.1-p1	AAA family ATPase, putative
OG0001915	PY17X_0911000.1-p1	AP2 domain transcription factor, putative	N67_000354	AP2-coincident C-terminal	PYYM_0910500.1-p1	transcription factor with AP2 domain(s), putative
OG0001916	PY17X_0911100.1-p1	VPS9 domain-containing protein, putative	N67_000353	Vacuolar sorting protein 9 (VPS9) domain	PYYM_0910600.1-p1	conserved Plasmodium protein, unknown function
OG0001917	PY17X_0911200.1-p1	RNA-binding protein, putative	N67_000352	RNA recognition motif. (a.k.a. RRM, RBD, or RNP domain)	PYYM_0910700.1-p1	RNA-binding protein, putative
OG0001918	PY17X_0911300.1-p1	WD repeat-containing protein, putative	N67_000351		PYYM_0910800.1-p1	conserved Plasmodium protein, unknown function
OG0001919	PY17X_0911400.1-p1	conserved Plasmodium protein, unknown function	N67_000350		PYYM_0910900.1-p1	conserved Plasmodium protein, unknown function
OG0001920	PY17X_0911500.1-p1	beta-catenin-like protein 1, putative	N67_000349	Catenin-beta-like, Arm-motif containing nuclear	PYYM_0911000.1-p1	beta-catenin-like protein 1, putative
OG0001921	PY17X_0911600.1-p1	protein phosphatase PPM2, putative	N67_000348	Protein phosphatase 2C	PYYM_0911100.1-p1	protein phosphatase PPM2, putative
OG0001922	PY17X_0911700.1-p1	guanylyl cyclase, putative	N67_000346	Phospholipid-translocating P-type ATPase C-terminal	PYYM_0911200.1-p1	guanylyl cyclase, putative
OG0001923	PY17X_0911900.1-p1	conserved protein, unknown function	N67_000344		PYYM_0911400.1-p1	conserved Plasmodium protein, unknown function
OG0001924	PY17X_0912100.1-p1	conserved Plasmodium protein, unknown function	N67_000343		PYYM_0911600.1-p1	conserved Plasmodium protein, unknown function
OG0001925	PY17X_0912200.1-p1	conserved Plasmodium protein, unknown function	N67_000342		PYYM_0911700.1-p1	conserved Plasmodium protein, unknown function
OG0001926	PY17X_0912300.1-p1	sporozoite surface protein essential for liver stage development, putative	N67_000341		PYYM_0911800.1-p1	conserved Plasmodium protein, unknown function
OG0001927	PY17X_0912400.1-p1	calcium-binding protein, putative	N67_000340	EF-hand domain pair	PYYM_0911900.1-p1	calcium-binding protein, putative
OG0001928	PY17X_0912500.1-p1	conserved Plasmodium protein, unknown function	N67_000339		PYYM_0912000.1-p1	conserved Plasmodium protein, unknown function
OG0001929	PY17X_0912600.1-p1	apicoplast ribosomal protein S14p/S29e precursor, putative	N67_000338	Ribosomal protein S14p/S29e	PYYM_0912100.1-p1	apicoplast ribosomal protein S14p/S29e precursor, putative
OG0001930	PY17X_0912800.1-p1	CLPTM1 domain-containing protein, putative	N67_000337	Cleft lip and palate transmembrane protein 1 (CLPTM1)	PYYM_0912300.1-p1	conserved Plasmodium protein, unknown function
OG0001931	PY17X_0912900.1-p1	apical exonemal protein, putative	N67_000336		PYYM_0912400.1-p1	conserved Plasmodium membrane protein, unknown function
OG0001932	PY17X_0913000.1-p1	mitochondrial ribosomal protein S9 precursor, putative	N67_000335	Ribosomal protein S9/S16	PYYM_0912500.1-p1	mitochondrial ribosomal protein S9 precursor, putative
OG0001933	PY17X_0913200.1-p1	subtilisin-like protease 2, putative	N67_000334	Prodomain subtilisin 2	PYYM_0912700.1-p1	subtilisin-like protease 2
OG0001934	PY17X_0913300.1-p1	DnaJ protein, putative	N67_000333	DnaJ domain	PYYM_0912800.1-p1	DnaJ protein, putative
OG0001935	PY17X_0913400.1-p1	conserved Plasmodium protein, unknown function	N67_000332		PYYM_0912900.1-p1	conserved Plasmodium protein, unknown function
OG0001936	PY17X_0913500.1-p1	conserved Plasmodium protein, unknown function	N67_000331		PYYM_0913000.1-p1	conserved Plasmodium protein, unknown function
OG0001937	PY17X_0913600.1-p1	casein kinase 1, putative	N67_000330	Protein kinase domain	PYYM_0913100.1-p1	casein kinase 1
OG0001938	PY17X_0913700.1-p1	signal recognition particle subunit SRP72, putative	N67_000329		PYYM_0913200.1-p1	signal recognition particle subunit SRP72, putative
OG0001939	PY17X_0913800.1-p1	tudor staphylococcal nuclease, putative	N67_000328	Staphylococcal nuclease homologue	PYYM_0913300.1-p1	tudor staphylococcal nuclease, putative
OG0001940	PY17X_0913900.1-p1	conserved Plasmodium protein, unknown function	N67_000327		PYYM_0913400.1-p1	conserved Plasmodium protein, unknown function
OG0001941	PY17X_0914000.1-p1	conserved Plasmodium protein, unknown function	N67_000326		PYYM_0913500.1-p1	conserved Plasmodium protein, unknown function
OG0001942	PY17X_0914100.1-p1	conserved Plasmodium protein, unknown function	N67_000325		PYYM_0913600.1-p1	conserved Plasmodium protein, unknown function
OG0001943	PY17X_0914200.1-p1	3-oxo-5-alpha-steroid 4-dehydrogenase, putative	N67_000324	3-oxo-5-alpha-steroid 4-dehydrogenase	PYYM_0913700.1-p1	3-oxo-5-alpha-steroid 4-dehydrogenase, putative
OG0001944	PY17X_0914300.1-p1	conserved Plasmodium protein, unknown function	N67_000323		PYYM_0913800.1-p1	conserved Plasmodium protein, unknown function
OG0001945	PY17X_0914400.1-p1	conserved Plasmodium protein, unknown function	N67_000322		PYYM_0913900.1-p1	conserved Plasmodium protein, unknown function
OG0001946	PY17X_0914500.1-p1	condensin-2 complex subunit D3, putative	N67_000321		PYYM_0914000.1-p1	conserved Plasmodium protein, unknown function
OG0001947	PY17X_0914600.1-p1	conserved protein, unknown function	N67_000320		PYYM_0914100.1-p1	conserved Plasmodium protein, unknown function
OG0001948	PY17X_0914700.1-p1	conserved Plasmodium membrane protein, unknown function	N67_000319		PYYM_0914200.1-p1	conserved Plasmodium membrane protein, unknown function
OG0001949	PY17X_0914800.1-p1	regulator of chromosome condensation, putative	N67_000318	Regulator of chromosome condensation (RCC1) repeat	PYYM_0914300.1-p1	regulator of chromosome condensation, putative
OG0001950	PY17X_0914900.1-p1	protein phosphatase PPM8, putative	N67_000317	Protein phosphatase 2C	PYYM_0914400.1-p1	protein phosphatase PPM8, putative
OG0001951	PY17X_0915000.1-p1	PQ-loop repeat-containing protein	N67_000316	PQ loop repeat	PYYM_0914500.1-p1	conserved Plasmodium protein, unknown function
OG0001952	PY17X_0915200.1-p1	coatomer subunit delta, putative	N67_000315		PYYM_0914700.1-p1	coatomer delta subunit, putative
OG0001953	PY17X_0915300.1-p1	DNA-directed RNA polymerase I subunit RPA2, putative	N67_000314	RNA polymerase Rpb2, domain 7	PYYM_0914800.1-p1	DNA-directed RNA polymerase I subunit RPA2, putative
OG0001954	PY17X_0915400.1-p1	alpha/beta hydrolase, putative	N67_000313	PGAP1-like protein	PYYM_0914900.1-p1	conserved Plasmodium protein, unknown function
OG0001955	PY17X_0915500.1-p1	conserved protein, unknown function	N67_000312		PYYM_0915000.1-p1	conserved Plasmodium protein, unknown function
OG0001956	PY17X_0915600.1-p1	conserved Plasmodium protein, unknown function	N67_000311		PYYM_0915100.1-p1	conserved Plasmodium protein, unknown function
OG0001957	PY17X_0915700.1-p1	conserved Plasmodium protein, unknown function	N67_000310		PYYM_0915200.1-p1	conserved Plasmodium protein, unknown function
OG0001958	PY17X_0915800.1-p1	protein disulfide isomerase related protein, putative	N67_000309	Thioredoxin	PYYM_0915300.1-p1	protein disulfide isomerase related protein, putative
OG0001959	PY17X_0916000.1-p1	conserved Plasmodium protein, unknown function	N67_000307		PYYM_0915500.1-p1	conserved Plasmodium protein, unknown function
OG0001960	PY17X_0916100.1-p1	RNA (uracil-5-)methyltransferase, putative	N67_000306	tRNA (Uracil-5-)-methyltransferase	PYYM_0915600.1-p1	RNA (uracil-5-)methyltransferase, putative
OG0001961	PY17X_0916200.1-p1	FHA domain-containing protein, putative	N67_000305	FHA domain	PYYM_0915700.1-p1	conserved Plasmodium protein, unknown function
OG0001962	PY17X_0916300.1-p1	conserved Plasmodium protein, unknown function	N67_000304		PYYM_0915800.1-p1	conserved Plasmodium protein, unknown function
OG0001963	PY17X_0916400.1-p1	conserved Plasmodium protein, unknown function	N67_000303		PYYM_0915900.1-p1	conserved Plasmodium protein, unknown function
OG0001964	PY17X_0916500.1-p1	apical membrane antigen 1	N67_000302	Apical membrane antigen 1	PYYM_0916000.1-p1	apical membrane antigen 1
OG0001965	PY17X_0916600.1-p1	LEM3/CDC50 family protein, putative	N67_000301	LEM3 (ligand-effect modulator 3) family / CDC50 family	PYYM_0916100.1-p1	LEM3/CDC50 family protein, putative
OG0001966	PY17X_0916700.1-p1	conserved Plasmodium protein, unknown function	N67_000300		PYYM_0916200.1-p1	conserved Plasmodium protein, unknown function
OG0001967	PY17X_0916800.1-p1	conserved Plasmodium protein, unknown function	N67_000299		PYYM_0916300.1-p1	conserved Plasmodium protein, unknown function
OG0001968	PY17X_0917000.1-p1	glycine cleavage system H protein, putative	N67_000298	Glycine cleavage H-protein	PYYM_0916500.1-p1	glycine cleavage system H protein, putative
OG0001969	PY17X_0917100.1-p1	aquaglyceroporin, putative	N67_000297	Major intrinsic protein	PYYM_0916600.1-p1	aquaglyceroporin, putative
OG0001970	PY17X_0917200.1-p1	50S ribosomal protein L2, putative	N67_000296	Ribosomal Proteins L2, RNA binding domain	PYYM_0916700.1-p1	mitochondrial ribosomal protein L2 precursor, putative
OG0001971	PY17X_0917300.1-p1	pre-mRNA-splicing factor 38A, putative	N67_000295		PYYM_0916800.1-p1	pre-mRNA-splicing factor 38A, putative
OG0001972	PY17X_0917400.1-p1	amino acid transporter, putative	N67_000294	Sodium:neurotransmitter symporter family	PYYM_0916900.1-p1	amino acid transporter, putative
OG0001973	PY17X_0917500.1-p1	conserved Plasmodium protein, unknown function	N67_000293		PYYM_0917000.1-p1	conserved Plasmodium protein, unknown function
OG0001974	PY17X_0917600.1-p1	nucleic acid binding protein, putative	N67_000292	OB-fold nucleic acid binding domain	PYYM_0917100.1-p1	nucleic acid binding protein, putative
OG0001975	PY17X_0917700.1-p1	T-complex protein 1 subunit alpha, putative	N67_000291	chap_CCT_alpha: T-complex protein 1, alpha subunit	PYYM_0917200.1-p1	T-complex protein 1 subunit alpha, putative
OG0001976	PY17X_0917800.1-p1	RNA-binding protein, putative	N67_000290	RNA recognition motif. (a.k.a. RRM, RBD, or RNP domain)	PYYM_0917300.1-p1	conserved Plasmodium protein, unknown function
OG0001977	PY17X_0917900.1-p1	ubiquitin-like protein, putative	N67_000289	UBA/TS-N domain	PYYM_0917400.1-p1	ubiquitin-like protein, putative
OG0001978	PY17X_0918000.1-p1	conserved Plasmodium protein, unknown function	N67_000288		PYYM_0917500.1-p1	conserved Plasmodium protein, unknown function
OG0001979	PY17X_0918200.1-p1	conserved Plasmodium protein, unknown function	N67_000287		PYYM_0917700.1-p1	conserved Plasmodium protein, unknown function
OG0001980	PY17X_0918300.1-p1	conserved Plasmodium protein, unknown function	N67_000286		PYYM_0917800.1-p1	conserved Plasmodium protein, unknown function
OG0001981	PY17X_0918400.1-p1	conserved Plasmodium protein, unknown function	N67_000285		PYYM_0917900.1-p1	conserved Plasmodium protein, unknown function
OG0001982	PY17X_0918500.1-p1	conserved Plasmodium protein, unknown function	N67_000284		PYYM_0918000.1-p1	conserved Plasmodium protein, unknown function
OG0001983	PY17X_0918600.1-p1	conserved Plasmodium protein, unknown function	N67_000283		PYYM_0918100.1-p1	conserved Plasmodium protein, unknown function, fragment
OG0001984	PY17X_0918800.1-p1	RNA-binding protein s1, putative	N67_000282	RNA recognition motif. (a.k.a. RRM, RBD, or RNP domain)	PYYM_0918300.1-p1	RNA-binding protein s1, putative
OG0001985	PY17X_0918900.1-p1	conserved Plasmodium protein, unknown function	N67_000281		PYYM_0918400.1-p1	conserved Plasmodium protein, unknown function
OG0001986	PY17X_0919000.1-p1	armadillo repeat protein PF16, putative	N67_000280	non-SMC mitotic condensation complex subunit 1	PYYM_0918500.1-p1	armadillo repeat protein PF16
OG0001987	PY17X_0919100.1-p1	structural maintenance of chromosomes protein 1, putative	N67_000279	RecF/RecN/SMC N terminal domain	PYYM_0918600.1-p1	structural maintenance of chromosome protein, putative, fragment
OG0001988	PY17X_0919200.1-p1	methyltransferase, putative	N67_000278	Methyltransferase TRM13	PYYM_0918700.1-p1	conserved Plasmodium protein, unknown function
OG0001989	PY17X_0919300.1-p1	conserved oligomeric Golgi complex subunit 2, putative	N67_000277	Domain of unknown function (DUF3510)	PYYM_0918800.1-p1	conserved Plasmodium protein, unknown function
OG0001990	PY17X_0919400.1-p1	26S protease regulatory subunit 6A, putative	N67_000276	ATPase family associated with various cellular activities (AAA)	PYYM_0918900.1-p1	26S protease regulatory subunit 6a, putative
OG0001991	PY17X_0919700.1-p1	60S acidic ribosomal protein P0, putative	N67_000275	60s Acidic ribosomal protein	PYYM_0919100.1-p1	60S acidic ribosomal protein P0, putative
OG0001992	PY17X_0919900.1-p1	phosphoacetylglucosamine mutase, putative	N67_000274	Phosphoglucomutase/phosphomannomutase, C-terminal domain	PYYM_0919300.1-p1	phosphoacetylglucosamine mutase, putative
OG0001993	PY17X_0920000.1-p1	major facilitator superfamily-related transporter, putative	N67_000273	Major Facilitator Superfamily	PYYM_0919400.1-p1	transporter, putative
OG0001994	PY17X_0920100.1-p1	conserved Plasmodium protein, unknown function	N67_000272	Survival motor neuron (SMN) interacting protein 1 (SIP1)	PYYM_0919500.1-p1	conserved Plasmodium protein, unknown function
OG0001995	PY17X_0920200.1-p1	conserved Plasmodium protein, unknown function	N67_000271		PYYM_0919600.1-p1	conserved Plasmodium protein, unknown function
OG0001996	PY17X_0920300.1-p1	phosphatidylinositol-4-phosphate 5-kinase, putative	N67_000270	MORN repeat	PYYM_0919700.1-p1	phosphatidylinositol-4-phosphate 5-kinase, putative
OG0001997	PY17X_0920400.1-p1	A/G-specific adenine glycosylase, putative	N67_000269	HhH-GPD superfamily base excision DNA repair protein	PYYM_0919800.1-p1	A/G-specific adenine glycosylase, putative
OG0001998	PY17X_0920500.1-p1	rRNA (cytosine-C(5))-methyltransferase, putative	N67_000268	16S rRNA methyltransferase RsmB/F	PYYM_0919900.1-p1	RNA methyltransferase, putative
[truncated: 3,231 more rows]
