# Supplementary material for: Genome sequence, transcriptome, and annotation of rodent malaria parasite Plasmodium yoelii nigeriensis N67
Source: BMC Genomics. 2021 Apr 26;22:303. doi: 10.1186/s12864-021-07555-9 (PMC8072299; doi:10.1186/s12864-021-07555-9)
Supplement: Supplementary file 10 — Additional file 10: Table S9. Sequences and functional annotation of genes in Plasmodium y. negirenesis N67 specific orthogroups. [file 12864_2021_7555_MOESM10_ESM.xlsx]

## Sheet: blastp_top_hits_195
Clusters	Query	Query coverage	Query end	Query start	Sequence	Sequence Length	Organism	Top_hit	% Identical Sites	% Pairwise Identity	Accession	Bit-Score	Database	Description	E Value	Grade	Hit end	Hit start	Max Sequence Length	Mean Coverage	Min Sequence Length	Molecule Type
Tre1-C1	N67_001423	97.06%	264	1	MNKFYIKIVFFLLTIPLCVNNKTIVIELSLKKDTKPKSTNRYPTNDNTEEIYEKNKHLLCNDPKETKNACNVMKEALIQLEYHTTNIVDYGLYKIYYTDYVRFDNVKYQYNTNVEKKQYIVDNPDMYNKIINKYWDPDSDHFLYIGSVKRKIARVYTPNLVIIQQRSRKWPWSREKYFYALAAKFEISENKTIIVMTSANINDHNPSNEKYENEIVKSANLFKTDINSEDDIRKGYLKKTFVNIAGYIIEKKDKYLDVTHVESI	264	Plasmodium yoelii	XP_034493396	94.3%	94.3%	XP_034493396	508.449	nr	fam-a protein [Plasmodium yoelii]	1.02e-180	95.7%	264	1	264	2	264	AA
	N67_002828	97.06%	264	1	MNKFYIKIVFFLLTIPLCVNNKTIVIELSLKKDTKPKSTNRYPTNDNTEEIYEKNKHLLCNDPKETKNACNVMKEALIQLEYHTTNIVDYGLYKIYYTDYVRFDNVKYQYNTNVEKKQYIVDNPDMYNKIINKYWDPDSDHFLYIGSVKRKIARVYTPNLVIIQQRSRKWPWSREKYFYALAAKFEISENKTIIVMTSANINDHNPSNEKYENEIVKSANLFKTDINSEDDIRKGYLKKTFVNIAGYIIEKKDKYLDVTHVESI	264	Plasmodium yoelii	XP_034493396	93.9%	93.9%	XP_034493396	506.908	nr	fam-a protein [Plasmodium yoelii]	2.94e-180	95.5%	264	1	264	2	264	AA
	N67_005315	97.06%	264	1	MNKFYIKIVFFLLTIPLCVNNKTIVIELSLKKDTKPKSTNRYPTNDNTEEIYEKNKHLLCNDPKETKNACNVMKEALIQLEYHTTNIVDYGLYKIYYTDYVRFDNVKYQYNTNVEKKQYIVDNPDMYNKIINKYWDPDSDHFLYIGSVKRKIARVYTPNLVIIQQRSRKWPWSREKYFYALAAKFEISENKTIIVMTSANINDHNPSNEKYENEIVKSANLFKTDINSEDDIRKGYLKKTFVNIAGYIIEKKDKYLDVTHVESI	264	Plasmodium yoelii	XP_034493396	93.2%	93.2%	XP_034493396	499.975	nr	fam-a protein [Plasmodium yoelii]	2.22e-177	95.1%	264	1	264	2	264	AA
	N67_000242	93.54%	260	15	LSLKKDTKPKSTNRYPTNDNTEEIYEKNKHLLCNDPKETKNACNVMKEALIQLEYHTTNIVDYGLYKIYYTDYVRFDNVKYQYNTNVEKKQYIVDNPDMYNKIINKYWDPDSDHFLYIGSVKRKIARVYTPNLVIIQQRSRKWPWSREKYFYALAAKFEISENKTIIVMTSANINDHNPSNEKYENEIVKSANLFKTDINSEDDIRKGYLKKTFVNIAGYIIEKKDKYLDVTHVESIDRYAPSFLK	246	Plasmodium yoelii	XP_034493396	92.7%	92.7%	XP_034493396	459.914	nr	fam-a protein [Plasmodium yoelii]	1.07e-161	93.1%	273	28	246	2	246	AA
	N67_003774	91.51%	251	15	LSLKKDTKPKSTNRYPTNDNTEEIYEKNKHLLCNDPKETKNACNVMKEALIQLEYHTTNIVDYGLYKIYYTDYVRFDNVKYQYNTNVEKKQYIVDNPDMYNKIINKYWDPDSDHFLYIGSVKRKIARVYTPNLVIIQQRSRKWPWSREKYFYALAAKFEISENKTIIVMTSANINDHNPSNEKYENEIVKSANLFKTDINSEDDIRKGYLKKTFVNIAGYIIEKKDKYLDVTHVESI	237	Plasmodium yoelii	XP_034493396	92.8%	92.8%	XP_034493396	447.203	nr	fam-a protein [Plasmodium yoelii]	7.96e-157	92.2%	264	28	237	2	237	AA
	N67_000260	91.51%	251	15	LSLKKDTKPKSTNRYPTNDNTEEIYEKNKHLLCNDPKETKNACNVMKEALIQLEYHTTNIVDYGLYKIYYTDYVRFDNVKYQYNTNVEKKQYIVDNPDMYNKIINKYWDPDSDHFLYIGSVKRKIARVYTPNLVIIQQRSRKWPWSREKYFYALAAKFEISENKTIIVMTSANINDHNPSNEKYENEIVKSANLFKTDINSEDDIRKGYLKKTFVNIAGYIIEKKDKYLDVTHVESI	237	Plasmodium yoelii	XP_034493396	92.4%	92.4%	XP_034493396	444.121	nr	fam-a protein [Plasmodium yoelii]	1.37e-155	92.0%	264	28	237	2	237	AA
	N67_002593	91.51%	251	15	LSLKKDTKPKSTNRYPTNDNTEEIYEKNKHLLCNDPKETKNACNVMKEALIQLEYHTTNIVDYGLYKIYYTDYVRFDNVKYQYNTNVEKKQYIVDNPDMYNKIINKYWDPDSDHFLYIGSVKRKIARVYTPNLVIIQQRSRKWPWSREKYFYALAAKFEISENKTIIVMTSANINDHNPSNEKYENEIVKSANLFKTDINSEDDIRKGYLKKTFVNIAGYIIEKKDKYLDVTHVESI	237	Plasmodium yoelii	XP_034493396	92.4%	92.4%	XP_034493396	444.121	nr	fam-a protein [Plasmodium yoelii]	1.37e-155	92.0%	264	28	237	2	237	AA
	N67_005311	91.51%	251	15	LSLKKDTKPKSTNRYPTNDNTEEIYEKNKHLLCNDPKETKNACNVMKEALIQLEYHTTNIVDYGLYKIYYTDYVRFDNVKYQYNTNVEKKQYIVDNPDMYNKIINKYWDPDSDHFLYIGSVKRKIARVYTPNLVIIQQRSRKWPWSREKYFYALAAKFEISENKTIIVMTSANINDHNPSNEKYENEIVKSANLFKTDINSEDDIRKGYLKKTFVNIAGYIIEKKDKYLDVTHVESI	237	Plasmodium yoelii	XP_034493396	92.4%	92.4%	XP_034493396	444.121	nr	fam-a protein [Plasmodium yoelii]	1.37e-155	92.0%	264	28	237	2	237	AA
	N67_004883	90.34%	215	1	MNIFFVQIVLFLLIISLCVNKNTLATELIPKKDKKHKSNKFTKHKPKKNKKCYPTYDNTKEIYQKNKHLLYIDTEETIKACKFMNDALKQLEHHATSKGYTICGGIPSENKVFYKKKHRGHTKILKAEYLIYDPNQYNELLNKIWNPDSDLYLNNSAVKKKIVRVYSPNLVMIQQRCKKHPWSLRKYFYALAAKFKISENKAIVVMASANIIDHN	215	Plasmodium yoelii	XP_034493359	95.8%	95.8%	XP_034493359	382.874	nr	fam-a protein [Plasmodium yoelii]	5.31e-132	93.1%	215	1	215	2	215	AA
	N67_005289	93.15%	136	1	MNKFYIKIVFFLLTIPLCVNNKTIVIELSLKKDTKPKSTNRYPTNDNTEEIYEKNKHLLCNDPKETKNACNVMKEALIQLEYHTTNIVDYGLYKIYYTDYVRFDNVKYQYNTNVEKKQYIVDNPDMYNKIINKYWDPDSDHFLYIGSVK	149	Plasmodium yoelii	XP_034493396	80.5%	80.5%	XP_034493396	235.343	nr	fam-a protein [Plasmodium yoelii]	4.63e-75	86.8%	149	1	149	2	136	AA
Tree1-C2	N67_002934	95.60%	152	1	MNKFYILSVLFLLRISLYVNNKTLATEPAPKKNTKSILKKFRKPKPKKYYPTSEEIYEKNKHLLYINPQEIINAEKLMNDAVTHLEHHATSKDGYKLCDKFYVHRMYFYKKKHKKHTDVEKIQYTIDDSNKYNKIINKLWDPDSDDFLYRGVVK	154	Plasmodium yoelii	XP_022811621	85.1%	85.1%	XP_022811621	238.424	nr	fam-a protein [Plasmodium yoelii]	4.25e-76	90.3%	154	1	154	2	152	AA
	N67_004039	96.24%	179	1	VNNKTLAAEADPGEDPTPGSTHNYLTPEEVYEKNKHLLCTNPEEIINADQFMKAAVKHLVHHAKSNDDYISCKTNPNHHIDLYKKKHKGHTLIEKVKYTIDYPDKYNEIINMYWDPDYPRLINSGSVKITRVYNPNLVMIQHRYKKKLGRRQKYFYALATKVEISEDKTIIAISSANINDHNPSDKKYKNTIVKEANLFKTEIDSEDDIREGKLKKVFVNINGYLFKKRSKCVDITYIESID	242	Plasmodium yoelii	XP_022811884	49.6%	49.6%	XP_022811884	196.438	nr	fam-a protein [Plasmodium yoelii]	3.71e-59	73.1%	260	19	242	2	179	AA
	N67_002698	94.12%	112	1	MNKFYIQIVLFLLNTSLYMNNKTLAIEPAPGEDAAPELTYHYLTPEEIYEKNKHLLCTNSEEIIQAGEVMNEAVEHLKYHATSMDGYELCDKNPDSSMLFYNKKHQGYINIEKINFKVDDPDNYNEIINMLWDPDYPIFFNMGFVK	146	Plasmodium yoelii	CDU15996	62.3%	62.3%	CDU15996	167.933	nr	fam-a protein, partial [Plasmodium yoelii]	5.59e-51	78.2%	146	1	146	2	112	AA
Tree1-C3	N67_003070	100.00%	232	1	MRVSILKYVFFSIIICFFEYDKNELCLERSIINFRNNRVLAYADNQFDLNDFYQSTLSLANQFNEYNDYDYNDDKEISFLRNTINSHIKKHKENNALPDLNNVDKRTRKLINELRAELEEVKKELDNKRNNEIVIRQKKKKITKKDKKNYASEDENSEESENEENSLETKNDQDKKTTRKILKRGMLLIGISIMALMSGTLLIPFIVLITLISADSAIKIKKLTKFKLSKLFK	234	Plasmodium yoelii	XP_724300	80.8%	80.8%	XP_724300	350.517	nr	fam-b protein [Plasmodium yoelii]	8.33e-120	90.4%	233	1	233	2	232	AA
	N67_001613	84.48%	196	1	MRVSILKFVLFSIFICFFEYVKNELYLVNERNIYHERNITNFRNNRILADADNQFDLNEFYQSTLSLANQFNDDNDDDEEIKYLQNIIDSHVKKHKENNTLPDLNSLDKKTKKLIDELQKEIEETKKELDNIRNNKLAIEPIQNNPVSEEEEEEEDFKQLKNERNIVGNEHYEVDPKIEDESKTKRELTKLTKKLM	196	Plasmodium yoelii	XP_034493492	89.3%	89.3%	XP_034493492	311.612	nr	fam-b protein [Plasmodium yoelii]	3.21e-104	86.9%	196	1	196	2	196	AA
	N67_005227	77.88%	169	1	MRVSILKFVFFSIIICFFEYVKNELYYINERNIYHERNITNFRNNRILGDTDNRFDLNYYYESTLSLANQLNEYNDDDEEIKYLRNIIDSHVKKHKENNTLPDLNSLDKRTKKLIDELHKEIEETKKELDNIKNNKLAIELIQNNPVSEEDFKQLKNERNIVGTEHYGVDSNIENES	177	Plasmodium yoelii	XP_022811017	85.3%	85.3%	XP_022811017	292.352	nr	fam-b protein [Plasmodium yoelii]	6.39e-97	81.6%	177	1	177	2	169	AA
	N67_005350	77.88%	169	1	MRVSILKFVFFSIIICFFEYVKNELYYINERNIYHERNITNFRNNRILGDTDNRFDLNYYYESTLSLANQLNEYNDDDEEIKYLRNIIDSHVKKHKENNTLPDLNSLDKRTKKLIDELHKEIEETKKELDNIKNNKLAIELIQNNPVSEEDFKQLKNERNIVGTEHYGVDSNIENES	177	Plasmodium yoelii	XP_022811017	84.2%	84.2%	XP_022811017	288.115	nr	fam-b protein [Plasmodium yoelii]	3.39e-95	81.0%	177	1	177	2	169	AA
	N67_003053	77.88%	169	1	MRVSILKFVFFSIIICFFEYVKNELYYINERNIYHERNITNFRNNRILGDTDNRFDLNYYYESTLSLANQLNEYNDDDEEIKYLRNIIDSHVKKHKENNTLPDLNSLDKRTKKLIDELHKEIEETKKELDNIKNNKLAIELIQNNPVSEEDFKQLKNERNIVGTEHYGVDSNIENES	177	Plasmodium yoelii	XP_022811017	84.2%	84.2%	XP_022811017	286.574	nr	fam-b protein [Plasmodium yoelii]	1.25e-94	81.0%	177	1	177	2	169	AA
	N67_005286	84.33%	183	1	MRVSILKFVLFSIFICFFEYVKNELYLVNERNIYHERNITNFRNNRILADADNQFDLNEFYQSTLSLANQFNDDNDDDEEIKYLQNIIDSHVKKHKENNTLPDLNSLDKKTKKLIDELQKEIEETKKELDNIRNNKLAIEPIQNNPVSEEEEEEEDFKQLKNERNIVGNEHYEVDPKIEDESKTKRELTKLTKKLM	196	Plasmodium yoelii	XP_034493492	80.6%	80.6%	XP_034493492	281.567	nr	fam-b protein [Plasmodium yoelii]	1.38e-92	82.5%	196	1	196	2	183	AA
	N67_005277	76.67%	162	2	KYFISFQELYYINERNIYHERNITNFRNNRILGDTDNRFDLNYYYESTLSLANQLNEYNDDDEEIKYLRNIIDSHVKKHKENNTLPDLNSLDKRTKKLIDELHKEIEETKKELDNIKNNKLAIELIQNNPVSEEDFKQLKNERNIVGTEHYGVDSNIENES	161	Plasmodium yoelii	XP_034493475	82.6%	82.6%	XP_034493475	258.07	nr	fam-b protein [Plasmodium yoelii]	2.77e-83	79.6%	194	34	161	2	161	AA
	N67_002969	75.38%	147	1	MRVSILKFVFFSIIICFFEYVKNELYYINERNIYHERNITNFRNNRILGDTDNRFDLNYYYESTLSLANQLNEYNDDDEEIKYLRNIIDSHVKKHKENNTLPDLNSLDKRTKKLIDELHKEIEETKKELDNIKNNKLAIELIQNNPVSEEDFKQLKNERNIVGTEHYGVDSNIENES	177	Plasmodium yoelii	XP_022811017	74.6%	74.6%	XP_022811017	243.432	nr	fam-b protein [Plasmodium yoelii]	6.46e-78	75.0%	177	1	177	2	147	AA
	N67_004885	90.84%	128	10	RNITNFRNNRILADADNQFDLNEFYQSTLSLANQFNDDNDDDEEIKYLQNIIDSHVKKHKENNTLPDLNSLDKKTKKLIDELQKEIEETKKELDNIRNNKLAIEPIQNNPVSEEEEEEEDFKQLKNERNIVGNEHYEVDPK	141	Plasmodium yoelii	XP_034493492	77.3%	77.3%	XP_034493492	172.17	nr	fam-b protein [Plasmodium yoelii]	5.06e-51	84.1%	177	37	141	2	119	AA
Tree2-C2	N67_001596	99.82%	1104	1	MEDDLAYELFHETDKLLNGSTDLHKKITKFPEYVRYCPNNKPCSNRIEGIGALTGYLFMALNTDESKYYEYFIMWLAHNLFKIAQKRKNSNINQITLSSAYEQYLKKHMGNFDDVNILNDLMNSQDSNLRSMSEMYTLLNYIYNTIAYYKKNKENHKNLSQNSIKCLNQYRTLYKAFSGNDAHLSQLQKLKKIYDDFRAAAIKKDVKKKYNIENRLPELTEIKKKKKKLRSPKNFKTLDSIDPNDQFEDEEEPEIPKKSSTHEEQKDRKIDGKNNEQYINPQNPVDQTSIQRKELSVSESTSKISENRQENSRKSQEVSIESTQKILLMKTKEETIHQIQPKLEPEPQNKENKALNEAQSKIKQQQPPSHQHPQPSSHQHPQPPPHQHSQPPPHQHSQP…	1178	Plasmodium yoelii	XP_022811605	78.0%	78.0%	XP_022811605	1499.95	nr	PIR protein [Plasmodium yoelii]	0	88.9%	1119	1	1119	2	1104	AA
	N67_004034	100.00%	908	1	MEDDLACELFLEADKLLNGSIYLQKAINKSQEYREYCPNNKQCSTRAESIGALSVYLFTNFYNKESGYYEHFIMWLAHTLFKIAKKRNNENAHNITLSSAYDKYLDKSMGHLRQWDILNDVRGAKDPNLRYMSELYTLLNHICNTIAYYKKNHERPVKLRQHSVKCFNQYRNLYEVFSGNDSYLSLLEKLKKIYDDFRTAAIKNDIGKKNNIESRLLELTEIKKKESHSTNNFKILDSNGPEDQLEDEKDPEIPKEKSTQEEQTYHKAEGKNIVEPTKLQNTVDQRSIQREEPSVSGGTLKTSGNESENSGKSQGVSIEESTKENLIPKDQTLQQELHPIQPKLQLESHNKENETLQKALSEIKPQPPPTTVPSQQPQPPHHHQSPQQPQIHQAIQESL…	927	Plasmodium yoelii	XP_034493333	76.6%	76.6%	XP_034493333	1288.09	nr	PIR protein [Plasmodium yoelii]	0	88.3%	879	1	908	2	879	AA
	N67_001601	100.00%	766	1	MDDETVCELFLEADKILSGSTGIQTKINNSPEYREYCPNNKPCSNRAESIGALSMYLFTNFYNQESGYYEHFMMWLAHNLFKIAKNRKNADVNKITLSSAYEKYLETSMGNFRQWDILNDVRGVKDTNLRYMNELYTLLKHICNIISYYNNNNEKHKKIYTYSVKCLNQYRKIYKAFSKHDSQLHLLDKLKKIYDDFRTLAIENDTDKKNKIEKRLLELTKMNEKDSHSTDNLNIFDFDDPNDQLEDEDISEIPEENNTQEEQKDHKTEEKNIVEPTKLQNTVDQRSIQREEQSVSEGASKISGNEPENNGKFQGISIETTKEILSPKTKDQALSQELPQLEPKLQPQPPPSPESQPQPQPQPQPQPQPQPHSESPPLPQPRPESPTQTESSTHPEPPT…	792	Plasmodium yoelii	XP_034493489	84.1%	84.1%	XP_034493489	1225.69	nr	PIR protein [Plasmodium yoelii]	0	92.0%	774	1	774	2	766	AA
	N67_002064	100.00%	771	1	MDDETVCELFLEADKILSGSTGIQTKINNSPEYREYCPNNKPCSNRAESIGALSMYLFTNFYNQESGYYEHFMMWLAHNLFKIAKNRKNADVNKITLSSAYEKYLETSMGNFRQWDILNDVRGVKDTNLRYMNELYTLLKHICNIISYYNNNNEKHKKIYTYSVKCLNQYRKIYKAFSKHDSQLHLLDKLKKIYDDFRTLAIENDTDKKNKIEKRLLELTKMNEKDSHSTDNLNIFDFDDPNDQLEDEDISEIPEENNTQEEQKDHKTEEKNIVEPTKLQNTVDQRSIQREEQSVSEGASKISGNEPENNGKFQGISIETTKEILSPKTKDQALSQELPQLEPKLQPQPPPSPESQPQPQPQPQPQPQPQPHSESPPLPQPRPESPTQTESSTHPEPPT…	791	Plasmodium yoelii	XP_034493489	84.2%	84.2%	XP_034493489	1208.36	nr	PIR protein [Plasmodium yoelii]	0	92.1%	774	1	774	2	771	AA
	N67_000248	99.73%	735	1	MDDETVCELFLEADKILSGSTGIQTKINNSPEYREYCPNNKPCSNRAESIGALSMYLFTNFYNQESGYYEHFMMWLAHNLFKIAKNRKNADVNKITLSSAYEKYLETSMGNFRQWDILNDVRGVKDTNLRYMNELYTLLKHICNIISYYNNNNEKHKKIYTYSVKCLNQYRKIYKAFSKHDSQLHLLDKLKKIYDDFRTLAIENDTDKKNKIEKRLLELTKMNEKDSHSTDNLNIFDFDDPNDQLEDEDISEIPEENNTQEEQKDHKTEEKNIVEPTKLQNTVDQRSIQREEQSVSEGASKISGNEPENNGKFQGISIETTKEILSPKTKDQALSQELPQLEPKLQPQPPPSPESQPQPQPQPQPQPQPQPHSESPPLPQPRPESPTQTESSTHPEPPT…	747	Plasmodium yoelii	XP_034493489	82.6%	82.6%	XP_034493489	1139.41	nr	PIR protein [Plasmodium yoelii]	0	91.2%	738	1	738	2	735	AA
	N67_002690	99.73%	736	1	MDDETVCELFLEADKILSGSTGIQTKINNSPEYREYCPNNKPCSNRAESIGALSMYLFTNFYNQESGYYEHFMMWLAHNLFKIAKNRKNADVNKITLSSAYEKYLETSMGNFRQWDILNDVRGVKDTNLRYMNELYTLLKHICNIISYYNNNNEKHKKIYTYSVKCLNQYRKIYKAFSKHDSQLHLLDKLKKIYDDFRTLAIENDTDKKNKIEKRLLELTKMNEKDSHSTDNLNIFDFDDPNDQLEDEDISEIPEENNTQEEQKDHKTEEKNIVEPTKLQNTVDQRSIQREEQSVSEGASKISGNEPENNGKFQGISIETTKEILSPKTKDQALSQELPQLEPKLQPQPPPSPESQPQPQPQPQPQPQPQPHSESPPLPQPRPESPTQTESSTHPEPPT…	766	Plasmodium yoelii	XP_034493489	68.0%	68.0%	XP_034493489	904.82	nr	PIR protein [Plasmodium yoelii]	0	83.9%	738	1	738	2	736	AA
	N67_004703	57.81%	507	1	MDDETACDLFYEADKLLNGSTDIHKEINSFPEYLRYCPNNRPCSNRVEGIGALSGYLFTALNNDDKVYSEYFMMWLAHNLFKIAQKIKNSNANEITLSSAYEQYLKNNMGNFENLNILNNLMTLQNVNLRHMSELYTLLNHICNTIAYYKKNNEKHKNLSRNSIKCLNQYRALYNVFSGNDTYLSQLQKLKKIYDDFRASAIEKDADKKYNIEKRLLELTKMNARNNEQNINLQNTANKTSTQRKEPKNSRRFQGKPIKITKESLSPKSKDQGLPAELPKALPQIQHPPQPQALSQDQIKRKQQSEQEKLEEKRLEEEKLKQEKLKQEKLAQEKLAQERLAQEKLAQEKLKQEQLEREKLAQEKLKQEKLKQEQLAQEKLKQEKLKQEKLKQEQLERER…	522	Plasmodium yoelii	XP_022811495	81.2%	81.2%	XP_022811495	814.298	nr	PIR protein [Plasmodium yoelii]	0	69.5%	520	1	520	2	507	AA
	N67_003272	99.73%	726	1	MDDETVCELFLEADKILSGSTGIQTKINNSPEYREYCPNNKPCSNRAESIGALSMYLFTNFYNQESGYYEHFMMWLAHNLFKIAKNRKNADVNKITLSSAYEKYLETSMGNFRQWDILNDVRGVKDTNLRYMNELYTLLKHICNIISYYNNNNEKHKKIYTYSVKCLNQYRKIYKAFSKHDSQLHLLDKLKKIYDDFRTLAIENDTDKKNKIEKRLLELTKMNEKDSHSTDNLNIFDFDDPNDQLEDEDISEIPEENNTQEEQKDHKTEEKNIVEPTKLQNTVDQRSIQREEQSVSEGASKISGNEPENNGKFQGISIETTKEILSPKTKDQALSQELPQLEPKLQPPSPEPEPQPQPQPQPQPHSESPPLPQPRPESPTQTESSTHPEPPTHPEPQPQ…	737	Plasmodium yoelii	XP_034493455	62.7%	62.7%	XP_034493455	790.03	nr	PIR protein [Plasmodium yoelii]	0	81.2%	721	1	726	2	721	AA
	N67_004047	99.42%	691	1	MDDETVCELFLEADKILSGSTGIQTKINNSPEYREYCPNNKPCSNRAESIGALSMYLFTNFYNQESGYYEHFMMWLAHNLFKIAKNRKNADVNKITLSSAYEKYLETSMGNFRQWDILNDVRGVKDTNLRYMNELYTLLKHICNIISYYNNNNEKHKKIYTYSVKCLNQYRKIYKAFSKHDSQLHLLDKLKKIYDDFRTLAIENDTDKKNKIEKRLLELTKMNEKDSHSTDNLNIFDFDDPNDQLEDEDISEIPEENNTQEEQKDHKTEEKNIVEPTKLQNTVDQRSIQREEQSVSEGASKISGNEPENNGKFQGISIETTKEILSPKTKDQALSQELPQLEPKLQPPSPEPEPQPQPQPQPHSESPPLPQPRPESPTQTESSTHPEPPTHPEPQPQTE…	746	Plasmodium yoelii	XP_022811406	46.1%	46.1%	XP_022811406	515.383	nr	PIR protein [Plasmodium yoelii]	5.67e-170	74.7%	743	1	743	2	691	AA
Tree3-C1	N67_001025	100.00%	308	1	MGANLCDGLKMADNGLVFDRDSQNYKFTGIHTNLHCPGNNCDNDDNKKISSAFIAFLVFFKDFGDMKNLESDKLAEYAILWLSHKLNQKAQNGTTTLNDFYTKHIETNSKYDQKTIGDSYNKINIDIKQKIKSMNIDIKDISNFYEVFKLLCKMDSEVDKTKTQCNKCLINAGEFYEKYEKLKNGLDINKGSSYFQLWLSLSKDYDKFKEKYNARGCNNIKFLETCPRSSVTNSPVTECSVTKSQVTNSPVTNSPVTECSVTKNTLITIGIIFIAASILLGVSYKYSLFGFRKRSQKPHLREKLKK	308	Plasmodium yoelii	XP_022811209	82.1%	82.1%	XP_022811209	504.597	nr	PIR protein [Plasmodium yoelii]	2.25e-178	91.1%	306	1	308	2	306	AA
	N67_002956	100.00%	303	1	MSIKLCDVINLMDHGIFFDQISQNYTLKGSFTNQHCPNQNCDNDDKKISSAFIAFLNYFNGTGIDKNLDSDKIAEYAILWLGHKLNQKTQNGTTKLNDFYTKQIKTNSKYEENIFKSNRIKKNDIENKIESMNIDIKDIFNFYEVFKLLCKMGDELDKNKGQCNICLKSAGEFYKKYENVKNGLDIDKGSSYLQLLFSLSKDYDKFKEKYKTVCGDTESLETCLRSSVTKSPVKECSVKEIPVTECPVKECPVTKSILIPIAIIFVVASFFFGISYKYSLFGFRKRSQKQNLREKLKK	303	Plasmodium yoelii	XP_022810887	80.9%	80.9%	XP_022810887	494.582	nr	PIR protein [Plasmodium yoelii]	1.27e-174	90.4%	298	1	303	2	298	AA
	N67_002158	91.48%	290	1	MGANLCDGLKMADNGLVFDRDSQNYKFTGIHTNLHCPGNNCDNDDNKKISSAFIAFLVFFKDFGDMKNLESDKLAEYAILWLSHKLNQKAQNGTTTLNDFYTKHIETNSKYDQKTIGDSYNKINIDIKQKIKSMNIDIKDISNFYEVFKLLCKMDSEVDKTKTQCNKCLINAGEFYEKYEKLKNGLDINKGSSYFQLWLSLSKDYDKFKEKYNARGCNNIKFLETCPRSSVTNSPVTECSVTKSQVTNSPVTNSPVTECSVTKNTLITIGIIFIAASILLGVSYK	290	Plasmodium yoelii	XP_022811209	84.1%	84.1%	XP_022811209	494.582	nr	PIR protein [Plasmodium yoelii]	3.53e-174	87.8%	285	1	290	2	285	AA
	N67_002569	96.28%	285	1	MPVNLCDGLRTADKGLIFDKNSQNYTLEGSYTNKYCPDNNCGNDNNKKISSAFIGLLGFYKEVVDMQNIESDKIAEYAVLWLGHKLNQKTENGTTILNDFYNKNIKTNNHYKQETLGDSNNKIKIDVIDKKIESMNMNIKDISNFYEVFKLLCMMDGEVDKKNLQCNTCLINAGEFYEKYEKLKNALDINKGSSYFQLWLSLSKDYDKFKDKYNTRGCNNIKFLETCPRSSVTKSQVTECPVTKSQVTNSPVTECPVTECPVTKNILIPIAIVFVAASFFFGISYK	286	Plasmodium yoelii	XP_022813086	77.3%	77.3%	XP_022813086	444.506	nr	PIR protein [Plasmodium yoelii]	9.47e-155	86.8%	286	1	286	2	285	AA
	N67_003489	95.62%	284	1	MSIKLCDVIDLMDRGLVLDQNSKNYTFIGSLTEMHCPDNNCGNDDNKKISSAFIAFLNYFNNTGIDENLDSDKIAEYAILWLGHKLNQKTQNETITLNEFYNNHIEKNSKYEENIFKNNKIKKDDICKKIKSMNIDIKDIFNFYEVFKLLCKMGNELNKKGFQCNKCLENSGEFYEKYEKLINALDINKGSSYFQLWLSLSKDYEKFKEQYSVKCNGTKFHEACPRSSVTTNQVTNSPVKECSVTNSPVKECSVTECPVTKSTLITIVIIFVASSILLGVSYK	284	Plasmodium yoelii	XP_034493433	81.3%	81.3%	XP_034493433	438.343	nr	PIR protein [Plasmodium yoelii]	2.28e-152	88.5%	283	1	284	2	283	AA
	N67_002944	100.00%	318	1	MPVNLCDGLTTADNGLVFDRNSKNYTFSGSYTNKYCPDNNCDNDNNKKISSAFIGLLGFYKEVVDMKNMESDKIAEYAILWLCHILNQKTENGTTTLNDFYTEHIKKNSHYNQETIGDSNNKIKIDVIDAKIKSMNMNIKDISNFYEIFKLLCMMDGEVDKKNLQCNTCLKNAKEFYEKYEKLKNGLDINKGSSYFQLLYSLSNDYDKFKEKYKKVCSNTESFEACSRSSVTKSPVTECPVTNSPVTNSPMTNCPVTECPVTKNTLITIAIIFVASSILLGVSYKYSLFGFRKRSQKQHLRENLKK	322	Plasmodium yoelii	XP_022811159	73.3%	73.3%	XP_022811159	434.876	nr	PIR protein [Plasmodium yoelii]	1.4e-150	86.6%	306	1	318	2	306	AA
	N67_002153	96.18%	277	1	MSIKLCDVINLMDHGIFFDQISQNYTLKGSFTNQHCPNQNCDNDDKKISSAFIAFLNYFNGTGIDKNLDSDKIAEYAILWLGHKLNQKTQNGTTKLNDFYTKQIKTNSKYEENIFKSNRIKKNDIENKIESMNIDIKDIFNFYEVFKLLCKMGDELDKNKGQCNICLKSAGEFYKKYENVKNGLDIDKGSSYLQLLFSLSKDYDKFKEKYKTVCGDTESLETCLRSSVTKSPVKECSVKEIPVTECPVKECPVTKSILIPIAIIFVVASFFFGISYK	278	Plasmodium yoelii	XP_022810887	77.0%	77.0%	XP_022810887	424.476	nr	PIR protein [Plasmodium yoelii]	3.61e-147	86.6%	277	1	277	2	277	AA
	N67_000236	90.07%	245	1	MNKDLCGMFFAVRGWFPDELNNGDYQFNDGNQYKFDSNKATYTDIDKINGFCLWLFKAIFGNSVSFNNYANSNINIVGYILAWLSYKLHQKSHDEIKNLNDFYNKHIKDSTHYKTSINDTEYTTFIDLINKNTDLLNINFEDMSKFYEAFILLCDMYNGFDDANPKCEKYLEHDNEFLKKYEELKKYSSTSESNSYTQMLSILSNDYDNLKSKCNNFSSLLTYSLISIAFIFVAIPIFFVISYK	245	Plasmodium yoelii	XP_022810901	85.7%	85.7%	XP_022810901	416.001	nr	PIR protein [Plasmodium yoelii]	1.64e-144	87.9%	244	1	245	2	244	AA
	N67_003274	93.87%	291	1	MPTNLCDGIKLIDHGIAFDQKSQNYTLEGSVTNQHCPNQNCDNDDKKISSAFIALLKFYKEYVDMKNLESDKIAESAILWLGHKLNQKKENGTTTLNDFYTEHIKTNSEYEENISNHNKIKKDDIENKIKSMNIDIKDIFNFYEVFKLLCRMDGELDKKETQCNTCLKNAGEFYEKYEKLKNTLDINKGSSYFQLWLSLSKDYDKFKEKYSGKCNDINFPEACPRSSVTNSPVTECSVTKIQVTNSPVTECSVTECSLTKSTLIPIAIIFVVASILLGVSYKYSLFEFRK	293	Plasmodium yoelii	XP_034493609	64.8%	64.8%	XP_034493609	359.377	nr	PIR protein [Plasmodium yoelii]	4.69e-121	79.4%	290	1	291	2	290	AA
	N67_003055	79.38%	127	1	MDINDNIISELYVAFKSLYELYSTFSENTSNCAKCSNKANQFVEKYGKLYKDYNNIDSSPYRNILSTLSTDYNNLKNECKGVQDSNFPTLPEINTLQNTTKGPEKASATNSIHKSAQTSEQTVQTFDKNVQN	132	Plasmodium yoelii	XP_022810856	86.4%	86.4%	XP_022810856	225.328	nr	PIR protein [Plasmodium yoelii]	1.85e-70	82.9%	272	141	132	2	127	AA
	N67_003481	100.00%	151	1	MSSKVCGVISVIDNNIVFDHNSQKYTFNGKLINNYCPNNCNNDDEKVSSAFIALVTLLNGIDDKENIGNDKLAEYAILWLSYILNQKTQNGTTKLNDFYTNHIKNNSQYDQYITTDSGNKINKDVIEKKQDLMNMEIKDIYNFYDVFKSL	151	Plasmodium yoelii	XP_022813432	78.1%	78.1%	XP_022813432	213.386	nr	PIR protein [Plasmodium yoelii]	1.65e-66	89.1%	150	1	151	2	150	AA
	N67_002542	97.83%	138	4	IKNYCPNGDSGEKECKTELDKINAACLWLLEQTIVNRINDLSKDQPNVFIIYIMIWLSHMLKLKNVNGINNLKDFYTNYIENNTHYTNCKKGDNDCSSSLKDKFGYNNFKEFIKENECFMSISITEMSKYYNAFK	135	Plasmodium yoelii	XP_022812071	75.6%	75.6%	XP_022812071	209.92	nr	PIR protein [Plasmodium yoelii]	7.16e-65	86.7%	168	34	135	2	135	AA
	N67_003056	94.12%	112	1	MNKKVCQWFNSLWIYIPDELGNDGNYQFLYNHQNLKKYCTNNNCATEFDKINAGCLYLFNALFVDYNAFKDNSNNNIDVVYYIIIWLSYMLSLKKDNGINKLNDFYTEHIET	112	Plasmodium yoelii	XP_022810878	89.3%	89.3%	XP_022810878	208.379	nr	PIR protein [Plasmodium yoelii]	1.26e-64	91.7%	112	1	112	2	112	AA
	N67_000250	98.48%	130	1	MSYKVCDIISAIDNYVDDPKNSGGYNSISYFKYYCPDNKCDTDEKKIISAFIALIPLFNGMDDVENLESDKLAEYAILWLSYKLNQKTENGTTKLYDFYTKHIEKNSYYDKHITTDNGSNKINKAVIDKK	131	Plasmodium yoelii	XP_022811152	67.2%	67.2%	XP_022811152	169.088	nr	PIR protein [Plasmodium yoelii]	2.21e-49	82.8%	130	1	130	2	130	AA
	N67_005314	98.11%	104	1	MSYKVCDIIGAIDNFVNDPKIPGGYNSIGYSKDYCPDNNCDTDVKKVISTFIALVTLFNGIDNHEKLENDKLAEYAILWLSYKLNQKTQNGTTKLYDFYTENIIKNSKYNEHIATNSGSNKINDDVIK	128	Plasmodium yoelii	XP_022813093	69.5%	69.5%	XP_022813093	166.392	nr	PIR protein [Plasmodium yoelii]	7.74e-49	83.8%	128	1	128	2	104	AA
	N67_002829	91.14%	72	1	MSYRVCDIISAIDNYVDDPKNSKGYNSISHFDYYCPDSNCDTDEKRVCSGFLALLKLFEGIDNNEKIESDKL	72	Plasmodium yoelii	XP_022810998	98.6%	98.6%	XP_022810998	148.673	nr	PIR protein [Plasmodium yoelii]	2.49e-42	94.9%	72	1	72	2	72	AA
	N67_000224	100.00%	80	1	MNKEVCKRFKNVWDAFPDTLDNNKNYQFNDFVPLNNDCNHNKFSNNYCNNNNNNNFPISYCNDNKIRNDLDKISAGCLYLLD	82	Plasmodium yoelii	XP_022812775	81.7%	81.7%	XP_022812775	123.635	nr	PIR protein [Plasmodium yoelii]	5.46e-32	90.9%	82	1	82	2	80	AA
	N67_002029	100.00%	137	1	MDHFMCIKFGTLRTFYPDELGKLTKYEFDNNGSISNYCPNVGSKNKCETDLDKIKAGFIWLFEQNIVSRISDLSTEQIDIFIIYIMIWFNYMLRLKSYNNTNNLNDFYTKYTEDNTHYNYCKKHNDDCTITLKSKL	137	Plasmodium yoelii	CAC86556	73.7%	73.7%	CAC86556	187.578	nr	putative yir1 protein [Plasmodium yoelii]	4.47e-56	86.9%	136	1	137	2	136	AA
	N67_002571	93.82%	262	5	LCTLFFVVRSGFPDKLKNGDYQFIDDSRYKTYFTKETYTDIDKINGWCLFLFNGIFMDSHLYEYYANSNINFVGYILAWLSYKLNQKTNNGITNLMNFYTAHMQNINEYQKPIEGVTDYTTYIDLINKNTDLLNINFEDMSKFYEAFILLCEMYDGLDDVNPKCEKYLECDNEFLKKYEELKKYSSTSGSNSCIQMLSILSNYYDNLKSKCNNSSSLLTYSLISIAFIFVAIPIFWGISYKYSLFGFRKRAQKQYLRE	258	Plasmodium yoelii	EAA20132	91.5%	91.5%	EAA20132	479.174	nr	putative yir3 protein [Plasmodium yoelii yoelii]	8.1e-169	92.6%	295	38	258	2	258	AA
	N67_001886	30.02%	516	1	MDDETACDLFYEADKLLNGSTDIHKEINSFPEYLRYCPNNRPCSNRVEGIGALSGYLFTALNNDDKVYSEYFMMWLAHNLFKIAQKIKNSNANEITLSSAYEQYLKKNMGNFENLNILNNLMTLQNVNLRHMSELYTLLNHICNTIAYYKKNNEKHKNLSRNSIKCLNQYRALYNVFSGNDTYLSQLQKLKKIYDDFRASAIEKDADKKYNIEKRLLELTKMNARNNEQNINLQNTANKTSTQRKEPKNSRRYQGKSIKLTKESLSSKSKGQALPEDLPKALAQIQHPPQHQNQALPKDQHQALPKDQHQALPKDQHQALPKDQHQALPKDQSQIKQKQQLEPEKKSESQNKGNETLHHALSKIQKQQQVEGEQKIEGQNVGEQNVEGKQNVGEQKVEG…	586	Plasmodium yoelii	CDU16871	75.8%	75.8%	CDU16871	848.195	nr	YIR protein [Plasmodium yoelii]	0	52.9%	574	1	574	2	516	AA
	N67_002936	97.10%	134	1	MLTSRVCEQFDTLRENLSDESDGSGNYFSTSGMLTTYCPDKKCDNDTNRINGGCLWLLDRFYDGKSVFSYYADGKIDIVVYIMMWLGYKLNQKLKNEFPNINEFYNKDMKDFHDYKKNRDGVEGYSSYNDLINK	134	Plasmodium yoelii	CDS44084	68.7%	68.7%	CDS44084	185.652	nr	YIR protein, partial [Plasmodium yoelii]	2.79e-56	82.9%	134	1	134	2	134	AA
Tree3-C2	N67_002439	93.99%	297	1	MNKKVCEKFENVWENFPDTLTNNKYHEFKDNNFLNSYCNNNNCEGNLDKINAVFLYLVNGLFGPSGVFKDNVKNNINAVEYIIIWLSHMLNLKDKEGNILTSFYNVYIKNQEKYKNTINGVDGCSNYNDLIYKKNELMNITNEKLSKFYDAFKLLCEMYTQFDEKTSNCTKCSENAKKFAKKYKELNGDSSITNDSSCNKLLCTLSNDYDNFKKNCKDSSSFPTIDKPNITSKCPEQTSEQNLRSSAVISEDVASSSSIGSKFFTVLSIFGAIAFFLGISYKYSLFGFRKRSQKQHLREN	305	Plasmodium yoelii	XP_022811515	81.3%	81.3%	XP_022811515	483.026	nr	PIR protein [Plasmodium yoelii]	8.93e-170	87.6%	300	1	300	2	297	AA
	N67_001418	95.55%	281	3	QVCESFMSVWENFPDTLTNDKKYQFKDQTFLTSYCVDNECKADLEKMNAVFFHLVSKFFGSSGLFNNNVKDNINAVEYIIIWLSHMLNLKDNEGNILTNFYKVYINNQEKYKNPIYGVDDCSNYNELIYKKNKLMNITNEKLSKFYAPFKLLCEMYTEFDENTSNCKKCSEKANEFAKKYNELNGDSSITKDSSCNKLLCTLSNDYDNFKKKCKNCSSFPAINKPNITPKCPEKTSEQSLRNSAVISEDAPSSSSITSKLFTVLSIFGAIAFFLGISYK	279	Plasmodium yoelii	XP_034493344	81.0%	81.0%	XP_034493344	458.759	nr	PIR protein [Plasmodium yoelii]	2.2e-160	88.3%	282	4	279	2	279	AA
	N67_000238	98.28%	285	1	MNKQVCESFMSVWENFPDTLTNDKKYQFKDQTFLTSYCVDNECKADLEKMNAVFFHLVSKFFGSSGLFNNNVKDNINAVEYIIIWLSHMLNLKDNEGNILTNFYKVYINNQEKYKNPIYGVDDCSNYNELIYKKNKLMNITNEKLSKFYAPFKLLCEMYTEFDENTSNCKKCSEKANEFAKKYNELNGDSSITKDSSCNKLLCTLSNDYDNFKKKCKNCSSFPAINKPNITPKCPEKTSEQSLRNSAVISEDAPSSSSITSKLFTVLSIFGAIAFFLGISYK	285	Plasmodium yoelii	XP_034493344	79.3%	79.3%	XP_034493344	447.588	nr	PIR protein [Plasmodium yoelii]	4.57e-156	88.8%	282	1	285	2	282	AA
	N67_002143	94.08%	302	1	MNRQMCEKFQEVRNSLPDQLNSSGYYQFKDEEFLNNYCNSNQCQSDYDRISAGCLYLLDQLYKDSGVLPSPKDSNPYIVDYILIWLSYMLNLTNSKGDNIKSFYSAYINSCDKYKTEISELKDHDNYKDLIDKRKEFLYMDSNIVSKFYEAFKLLCNLYNELDYEKKNCKNYLEDNNEFFKKSEELKKDTSITGNDSYNQLLSTLSTDYNDFKKECKEILSPPPKETKDNPGQTLVGISGQGIDDLGQNVHSSEQYFAQDSGQDAHNSDVALSSSSIVSKLIPVLLIFGAIPIFLGISYKYSLFG	306	Plasmodium yoelii	XP_034493327	69.0%	69.0%	XP_034493327	389.808	nr	PIR protein [Plasmodium yoelii]	1.69e-132	81.5%	305	1	305	2	302	AA
	N67_001411	84.23%	299	1	MDKKVCEKFQDIEGWFLGENQFNHPEYLQKYCISNCDINLDKINAGCLYLLDQFYKHDGMFPSPSNGNPYIVDNIFIWLSYMLNLKKTNNHDNMQYFYSNYIEKRNTYKEHISGLTGYNNYKELIDERKDFLDMDKNIVSKFYEALKSLCKLYNELGDGNKNCKNYLEDNEFDKKYEELKKNTSITGNHSYNQLLTTLLKDYDGFKKECKLALSPPSDETKQNLGQTPVGISGEDGDNLGQLLAQESELNPESSSEVTSSSSSITSKLIPVLLILGAIPIFLGIAYKYSLFG	299	Plasmodium yoelii	XP_022813227	69.9%	69.9%	XP_022813227	358.992	nr	PIR protein [Plasmodium yoelii]	3.9e-120	77.1%	292	1	299	2	292	AA
	N67_001389	97.89%	278	1	MNKQMCEKFQEVRSSLPDQLNSSGYYQFKDEDFLNNYCDSNQCHSDYDKISAGCLYLLDQLYKDSGVLPSPKDSNPYIVDYILIWLSYMLNLGKSENKIMDDFYNPYINSCDKYKTEISELKEHVNYKGLIDKRKEFLYMDSNIVPKFYEAFKSLCNLYNELDYETKNCKNYLEGDNEFDKKYKELKDSDITNSSPYKEILSTLLKDYNDFKKECKEILSSPPEKTKENIGQILGQDYELTFEQDSEQNIDNSDVALSSSSIVSKLIPVLLIFGAIPIFLGISYKYSLFGFRKRFQKQQIREKL	318	Plasmodium yoelii	XP_022811210	55.3%	55.3%	XP_022811210	297.36	nr	PIR protein [Plasmodium yoelii]	6.56e-97	76.6%	304	1	304	2	278	AA
	N67_004160	94.08%	270	1	LYCKKFQDVRKWFPDQLDDKKMYQFKDDTHFKKYCTGGSCDSDFEKINAGCLYFFDTFFEDVSAFEYVAKNNIYIVEYILIWLSYMLNLTKTQENDSIEIFYNTYIEGGNKYTKNLDYISSHNSYKDLIYISYYILNMDMSIISKLYDAFNTLCDIYNELDTNSSNCEEYSKKAIQFVETYKKIIIDCIITGDNPYSLVLINLLIDYDKLKKECKNFPSTPDIETIISEHFSEVTSSSSIASKLIPILSILVAIPIFLGIAYKVNNKELK	270	Plasmodium yoelii	EAA21487	63.7%	63.7%	EAA21487	326.25	nr	putative yir3 protein [Plasmodium yoelii yoelii]	3e-108	78.9%	285	16	270	2	270	AA
	N67_003273	87.08%	203	22	LDTIRSKNEPYIWYSPFGRESKKYKCNRIFDELNPLCMHLFIEAYKIPGNIMNFKNNNKEYVGYILMLVGCMLSLKNNDGTNNLKYFYSTFINSDEKYNKAIKDATDYKDIINKKKDLINMDMRIISNIYVICIVKLNKDPNITEDSPCYQLSSFPTIEKTQTSEVISSSSSIANKLFIVLSTFGAIGIFLGISYKVSETRL	202	Plasmodium yoelii	EAA15793	77.2%	77.2%	EAA15793	281.952	nr	putative yir3 protein [Plasmodium yoelii yoelii]	7.11e-93	82.2%	237	36	202	2	182	AA
	N67_002809	98.83%	340	3	KQMCERFKNVREWISDESKDKENYKINDDKFLNDYCDNKQCQNDFDLISAGCLYLLDQLYKNSGVLPSPSKSNPYIVDYILIWLSYMLNLTNSEEKDNITVFYNNYINSCSKYNTEISELNEHDHDNYKDLIDKRKEFLDKNSNIVSKFYEAFKLLCNLYNELDYEKNNCKNYLDDNSDFFKKYQELKQDTRITGNNSYNKLLSTLSTDYDDFKKECKDILSFLSKETEQKSRQTLLNSFGDDSEYNIGEYVDDSGQDVHNSDVASSSSSIVSKLIPVLLIFGAIAFFLGISYKVNNKELNNITFKYYFNYIYVSVNKKIIRFLTFYISIRYLDFGNDLQN	341	Plasmodium yoelii	EAA15490	82.7%	82.7%	EAA15490	527.709	nr	putative yir4 protein [Plasmodium yoelii yoelii]	0	90.8%	356	16	341	2	338	AA
	N67_003277	88.62%	296	1	MNKQVCESFLSVWEGFPDTLTKANEYHEFKDGNFLNSYCFKDKCDHDHPLDKINAGCLFLFNKFFGSSGVFKDNAKNYINAVEYIIIWLSHMLNLKDKKGNILKNFYEIYIKNQDKYKNTIDGVDGCNYDDLIYKKNDLMNITNEKLSKFYAPFKSLCNMYNAFNETKPNCDKCLNYADEFVKKYNELNGDSSITNDSSRNKLLCTLSNDYDDFKKKHSDVKCSNLSFQAIEKPKNCVENSKQNPEQPLQRLEQISQDVSSSSSIGNKLFTVLSIFGAIAFFLGISYKVNNKELKNIAF	300	Plasmodium yoelii	EAA18423	83.7%	83.7%	EAA18423	482.256	nr	putative yir4 protein [Plasmodium yoelii yoelii]	3.92e-169	86.1%	299	1	299	2	296	AA
	N67_005339	100.00%	337	1	MNKKVCEKFMNVWEFFPDTLTNDRKYQFKDKTFLNSYCGSYSCDTDLQKMNAVFFYLVNEFFGPSGVFKNNEKSNINAVEYIIIWLSHMLNLKDSTGNILTNFYKIYIKNQEKYKNTINGVEGCNNYDDLIYKKNELMNITNEKLSKFYAPFKSLCNMYNEFNENKKDCTNCLNDANEFSKKYKELSEDYSITNDSSCNKILCTLSNDYDNFKKKCKDSLSFPTIDKPNITPKCPEQTSEQNSEQIHVNISTKNSEQTHVNISTKNYEQNLSSAVISEDAPLSSSITNKLISVLSIFGAIAFLLGISYKYSLFGFRKRDKKQYLREKIKKVKKKMNH	342	Plasmodium berghei	SCL87994	74.0%	74.0%	SCL87994	473.011	nr	BIR protein [Plasmodium berghei]	8.03e-165	87.0%	337	1	337	2	337	AA
	N67_005375	100.00%	336	1	MNKKVCEKFMNVWEFFPDTLTNDRKYQFKDKTFLNSYCGSYSCDTDLQKMNAVFFYLVNEFFGPSGVFKNNEKSNINAVEYIIIWLSHMLNLKDSTGNILTNFYKIYIKNQEKYKNTINGVEGCNNYDDLIYKKNELMNITNEKLSKFYAPFKSLCNMYNEFNENKKDCTNCLNDANEFSKKYKELSEDYSITNDSSCNKILCTLSNDYDNFKKKCKDSLSFPTIDKPNITPKCPEQTSEQNSEQIHVNISTKNSEQTHVNISTKNYEQNLSSAVISEDAPLSSSITNKLISVLSIFGAIAFLLGISYKYSLFGFRKRDKKQYLREKIKKVKKKMNH	342	Plasmodium berghei	SCL87994	73.4%	73.4%	SCL87994	463.381	nr	BIR protein [Plasmodium berghei]	4.8e-161	86.7%	337	1	337	2	336	AA
Tree3-C3	N67_005281	92.03%	254	1	MDADICKKFQDLRNSLSDNLNASGSYEFTNEDDFKDYCTGNKCNDDTGKISAGCLYLLDAFFKDNSVFNSVAKSNINIVEYIIIWLSYMLIFTPIYENTSIEPFYKKYINNDNKYNQEINDVTAYTSYKDLIYKKENLMSISIIDMYIFYDAFILLCDMYIKLEKNSNCDNYLEKAKNFVEIYDVLNEDYYSGKGSPYNQLLSTLSNDYCNLKNKCNQFPTLPTYSRRFVIKRTLIPIAFMLVALSIFLGIEYK	254	Plasmodium yoelii	XP_022810695	85.4%	85.4%	XP_022810695	437.187	nr	PIR protein [Plasmodium yoelii]	1.27e-152	88.7%	254	1	254	2	254	AA
	N67_005335	92.03%	254	1	MDADICKKFQDLRNSLSDNLNASGSYEFTNEDDFKDYCTGNKCNDDTGKISAGCLYLLDAFFKDNSVFNSVAKSNINIVEYIIIWLSYMLIFTPIYENTSIEPFYKKYINNDNKYNQEINDVTAYTSYKDLIYKKENLMSISIIDMYIFYDAFILLCDMYIKLEKNSNCDNYLEKAKNFVEIYDVLNEDYYSGKGSPYNQLLSTLSNDYCNLKNKCNQFPTLPTYSRRFVIKRTLIPIAFMLVALSIFLGIEYK	254	Plasmodium yoelii	XP_022810695	85.4%	85.4%	XP_022810695	437.187	nr	PIR protein [Plasmodium yoelii]	1.27e-152	88.7%	254	1	254	2	254	AA
	N67_003480	95.29%	283	1	MNKEVCKKFQDVWTNLEYDSSSEIYKFKDNKDFKEYCTNENCDNDLDNISAGCLYLFNEIFGNPTSFSFIAKGNTNIVEYILIWLSYMLNYKRMNENDSIEPFYEIFINKYTEYNKYNKDNKYNEKIVGVTDYENYKDLIDKKQNLMSISTKDMSKFYDVFILLCDMYIEFETNSDCNKFSGQAKEFAKKYDELNEDYNNGKGSPYNQLLSTLSNDYNNLKNKCNDFPSLPTYSRRLVIKRTLIPIAFIFVAVSIFLGIAYKYSLFGFRKRFQKQCLRER	286	Plasmodium yoelii	XP_034493594	78.7%	78.7%	XP_034493594	436.417	nr	PIR protein [Plasmodium yoelii]	7.72e-152	87.0%	280	1	283	2	280	AA
	N67_002786	92.11%	257	1	MDADICKKFQDLRNSLSDNLNASGSYEFTNEDDFKDYCTGNKCNDDTGKISAGCLYLLDAFFKDNSVFNSVAKSNINIVEYIIIWLSYMLIFTPIYENTSIEPFYKKYINNDNKYNQEINDVTAYTSYKDLIYKKENLMSISIIDMYIFYDAFILLCDMYIKLEKNSNCDNYLEKAKNFVEIYDVLNEDYYSGKGSPYNQLLSTLSNDYCNLKNKCNQFPTLPTYSRRFVIKRTLIPIAFMLVALSIFLGIEYK	257	Plasmodium yoelii	XP_022810695	84.4%	84.4%	XP_022810695	427.943	nr	PIR protein [Plasmodium yoelii]	6.82e-149	88.3%	254	1	257	2	254	AA
	N67_005283	92.03%	254	1	MNVEVCKKFQDLRNSLTDYLNGNGRYEFIIEKNFDEYCTDNKCDDNLGKINAGCLYLFDAFFKNSANFVSVAKSNINIVEYIIIWLSYMLIFTPIYENTSIEPFYKKYINNDDTDNKYNQEINDVIAYTSYKDLIYKKENLMSISIIDMYIFYDAFILLCDMYIKLEKNSNCDNYLEKAKNFVEIYDVLNEDYYSGKGSPYNQLLSTLSNDYCNLKNKCNQFPTLPTYSRRFVIKRTLIPIAFMLVALSIFLGIEYK	257	Plasmodium yoelii	XP_034493548	83.7%	83.7%	XP_034493548	412.92	nr	PIR protein [Plasmodium yoelii]	6.23e-143	87.8%	257	1	257	2	254	AA
	N67_003762	92.23%	261	1	MNKQVCEKFKNLTANLEYDSNNESYKFKDNTDFKVYCTDENCDNDFDNISAGCLYLFNEFFKNSSVFESVAKSNINIVDYIIIWLSYMLNFNRMGEHDSIEPFYKIYINNDDTDNKYNEKINDVTAYESYKDLIDKKQNLMSIYIKDMPKFYDAFILLCEMYSELETNSNCDNYLEKAKRFVEKYDELNEDYNNGKGSPYNQLLSTLSNDYYNLKSICNDFPSLPTYSRKLIIKRTLIPISFIFVVVSIFLGIAYK	261	Plasmodium yoelii	XP_022811146	77.8%	77.8%	XP_022811146	400.979	nr	PIR protein [Plasmodium yoelii]	3.94e-138	85.0%	256	1	261	2	256	AA
	N67_003347	92.14%	258	1	MNKQVCEKFKNLTANLEYDSNNESYKFKDNTDFKVYCTDENCDNDFDNISAGCLYLFNEFFKNSSVFESVAKSNINIVDYIIIWLSYMLNFNRMGEHDSIEPFYKIYINNDDTDNKYNEKINDVTAYESYKDLIDKKQNLMSIYIKDMPKFYDAFILLCEMYSELETNSNCDNYLEKAKRFVEKYDELNEDYNNGKGSPYNQLLSTLSNDYYNLKSICNDFPSLPTYSRKLIIKRTLIPISFIFVVVSIFLGIAYK	261	Plasmodium yoelii	XP_022811146	78.5%	78.5%	XP_022811146	400.593	nr	PIR protein [Plasmodium yoelii]	4.41e-138	85.3%	256	1	258	2	256	AA
	N67_004028	70.64%	339	85	CEMFKNVTMDLEYDPNTKNYKFKDEVSQKYCTDVNCDDDINKINAVCLFLFNELFGSSDSFNSVAKGNTNIVDYILIWLKYMLNFKRINENDSIESFYEMYINKDNKYNKRIEGVSGYQNYKDLIDKKQNLMSIDIKDMSKFYHAFVLLCEICIEVNEKHTNCNIFSKLANEFAKKYDELNEDYNIGKDSPYNQLLSTLSNDYNNLKNVCNDFPSLPTYSRRLVIKKTLVPIAFIFVAVSIFLGIAYK	256	Plasmodium yoelii	XP_022810784	79.3%	79.3%	XP_022810784	392.889	nr	PIR protein [Plasmodium yoelii]	1.04e-133	75.0%	253	6	255	2	248	AA
	N67_005378	92.06%	255	1	MNKEVCKKFQDLRNSLTDYLNGNGRYEFINENNFDEYCTDNKCDDNLGKINAGCLYLFDAFFKNSANFVSVAKSNINIVEYIIIWLSYMLFFTTIDENDSINIFYKTHINNDDTDNKYNQEIDDVAAYTSYKDLIDKKENLMSISIIDMSYFYDAFILLCDMYIAFNNQSPNCDNYLNNAKKFVEMYDALNEDYYNGEGSPYNQLLSTLSDDYCNLKNKCNQFPTLPTYSRRFVIKRTLIPIAFMIVALSIFLGIEYK	258	Plasmodium yoelii	XP_022811121	78.3%	78.3%	XP_022811121	392.504	nr	PIR protein [Plasmodium yoelii]	6.69e-135	85.2%	258	1	258	2	255	AA
	N67_003485	77.61%	313	54	KEVCKKFQDVWTNLEYDSSSEIYKFKDNKDFKEYCTNENCDNDLDNISAGCLYLFNEIFGNPTSFSFIAKGNTNIVEYILIWLSYMLNYKRMNENDSIEPFYEIFINKYTEYNKYNKDNKYNEKIVGVTDYENYKDLIDKKQNLMSISTKDMSKFYDVFILLCDMYIEFETNSDCNKFSGQAKEFAKKYDELNEDYNNGKGSPYNQLLSTLSNDYNNLKNKCNDFPSLPTYSRRLVIKRTLIPIAFIFVAVSIFLGIAYK	260	Plasmodium yoelii	XP_034493594	70.0%	70.0%	XP_034493594	361.688	nr	PIR protein [Plasmodium yoelii]	1.28e-121	73.8%	262	3	260	2	260	AA
	N67_005370	85.06%	74	1	MFKNVTMDLEYDPNTKNYKFKDEVSQKYCTDVNCDDDINKINAVCLFLFNELFGSSDSFNSVAKGNTNIVDYILIWLKYMLNFKRINENDSIESFYEMYINKDNKYNKR	112	Plasmodium yoelii	XP_022810784	56.3%	56.3%	XP_022810784	104.76	nr	PIR protein [Plasmodium yoelii]	3.75e-25	70.7%	116	8	109	2	74	AA
	N67_003566	95.27%	275	14	CSKFLLVRNLLPDEFENNGDYQINDKNFFSEYYDNNNGRNDELEKINGGCLYLFKNMFGDSYSFKEYTNNNIKVVEYIIIWLSYMLSLKSNGKINNLKDFYNQYIKNAEKYTNHISGVESHYRSYKDLIDKNNYLLNMDMSIISKFYESFILLCEMNTKLYANVSNCEEYLGKAQKFVKKYDELNEKYYDFNDKYSIIKGNSYNQLLSTLSNDYNNLKNRCKYYKYINYPSLPTYSRRSIIRNALIPFILVVTAILFVIWISGKIPKTTFKKKNKKNNKENELLICNSKSSDYSMNSNNG	301	Plasmodium yoelii	EAA21699	70.4%	70.4%	EAA21699	352.829	nr	putative yir3 protein [Plasmodium yoelii yoelii]	7.09e-119	82.9%	306	7	300	2	262	AA
	N67_002446	88.05%	140	1	MDKKVCKKFQDVRGFLDELDNIKKYCNNNCNSDLRKINVVCLHFVDDFFGRSSSFKNHNNINIVDYIMIWLSYMLNLIENNSISNLQYFYDTYIKNDRYNNNINCVSDSNEFVAKYNDLNKYPNITNESPYNKILSTLSTDYDNFE	148	Plasmodium yoelii	EAA20067	79.1%	79.1%	EAA20067	210.69	nr	putative yir4 protein [Plasmodium yoelii yoelii]	3.15e-66	83.6%	146	1	146	2	140	AA
	N67_005231	86.14%	261	1	MNNQVCKKFQDLWDSFPDYLNGDGSYEFTNKKDFNEYCTGDKCDNDTGKINAGCLYLLDGFFKNSDNFGSVAKSNINIVEYIMIWLSYMLYFARNYENDSIKHFYEMYINTDEKYNQEINKVTAYESYKDLIDKKENLMSISIIDMSYFYDAFTLLCNMYIGLETNLSCDNYLEKAKKFAKAYDALNEDYYSGKGSPYNQLLSTLSNDYCNLKNKCNQFPTLPTYSRRFVIKRTLIPIAFMIVALSIFLGIEYKYSSLGFR	261	Plasmodium yoelii	CDU18692	84.7%	84.7%	CDU18692	442.195	nr	YIR protein [Plasmodium yoelii]	4.26e-154	85.4%	261	1	261	2	261	AA
	N67_005230	99.64%	278	1	MNNQVCKKFQDLWDSFPDYLNGDGSYEFTNKKDFNEYCTGDKCDNDTGKINAGCLYLLDGFFKNSDNFGSVAKSNINIVEYIMIWLSYMLYFARNYENDSIKHFYEMYINTDEKYNQEINKVTAYESYKDLIDKKENLMSISIIDMSYFYDAFTLLCNMYIGLETNLSCDNYLEKAKKFAKAYDALNEDYYSGKGSPYNQLLSTLSNDYCNLKNKCNQFPTLPTYSRRFVIKRTLIPIAFMIVALSIFLGIEYKYSSLGFRKRSQKQCLREKIKN	278	Plasmodium yoelii	CDU18692	76.6%	76.6%	CDU18692	417.542	nr	YIR protein [Plasmodium yoelii]	8.24e-145	88.1%	275	1	278	2	275	AA
	N67_001033	93.88%	276	1	MNKEVCKKFKDLRNSLPDNLNASGSYEFTNDKDFNEYCTGNKCDNDTGKINAGCLYLLDAFFKDNSVFNSVAKSNINIVEYIMIWLSYMLIFVIIDENDSIELFYKTHINNDNKYNQEIGGVTDYNSYKDLIDKKENLMSISIIDMSNFYYVFTLLCTMYDEFDEESPNCDNYLKNAKKFAEAYDALNEDYNYGKGSPYNQLLSTLSNDYCNLKNKCNQFPTLPTYSRRFVIKRTLIPIAFMIVALSIFLGIEYKYSSLGFRKRSQKQCLREKIK	276	Plasmodium yoelii	CDU17119	77.5%	77.5%	CDU17119	414.846	nr	YIR protein [Plasmodium yoelii]	2.06e-143	85.7%	275	1	276	2	275	AA
Unclassified	N67_000225	92.77%	218	1	MLNLKISEEENIITCFYSEYIFNCGKYKTQINELTDYDSYKELIDKKLDVLNMDSNNVSKFYKVFKSLCEMYNELDDDKTKCKKYLEDDNEFDQKYKELKNDSDIADKSPYKEILSTLSTDYENFKKECNDTSSSTSEETLKNPEQRSVEGYKQLFGGDFGGDFEEIFGQGSEPSSEVIPSSLSITNKLIPVLLIFGAIPIFFGISYK	224	Plasmodium yoelii	XP_022811135	65.2%	65.2%	XP_022811135	251.136	nr	PIR protein [Plasmodium yoelii]	3.47e-79	79.0%	316	109	218	2	208	AA
	N67_002051	96.40%	107	1	LSKFYDASKLICSMYGNLETNTNSNILSDNATSFVNEYAELKDDSNIEDTLHGQILSDLSTDYDNIKDKCKNTQSLPEITSNMYAQTSRVTSSSSIGNRLFTVLSIFGAIAFFLGISYKYSLFGFRKRAQKQYLRE	136	Plasmodium yoelii	XP_022811879	55.9%	55.9%	XP_022811879	132.494	nr	PIR protein [Plasmodium yoelii]	1.89e-35	76.1%	281	146	136	2	107	AA
	N67_004854	49.50%	50	1	MNASTVPIVELTTIKWNKKFLSESDKILDFNTQKCVELNTETTKKQQELE	50	Plasmodium vinckei	CAD2096456	42.0%	42.0%	CAD2096456	38.1206	nr	PIR protein CIR protein [Plasmodium vinckei lentum]	2.51	24.8%	279	230	50	2	50	AA
	N67_004025	59.21%	114	25	ARNNINIVDYILIWLGYMLNLNKINENVTTEFFYETYIYNGQKYNERIKDVTGYQTYNDLIYIKEDLMSIDIKDMSKFYDAFILLCDICTGVNEEKQNCNNFSEKANEFAKKYDELNEDYYNGEGSPYNQLLSTLSNDYCNLKNK	145	Plasmodium yoelii	CDU18688	45.5%	45.5%	CDU18688	102.834	nr	YIR protein, partial [Plasmodium yoelii]	6.01e-24	54.6%	214	70	145	2	90	AA
	N67_005310	89.71%	124	3	GHVPKCEECMNAANKFVATYEEVIKDPNISKNGLYNKVLSILSTLSTDYDNLKNNIDDSSSLPSIKTKIYMLKYGFLSFSLLSTNYFYILLLIFGTIVFFIGIYYKYSLSGFRNRFKKQYLR	122	Plasmodium yoelii	EAA16721	92.6%	92.6%	EAA16721	228.409	nr	putative yir4 protein [Plasmodium yoelii yoelii]	1.59e-72	91.2%	279	158	122	2	122	AA
	N67_003492	97.86%	137	1	MLWVSYMLNLKETEFNNGLKYFYTTNINTGKYKNSIANFTEHKSYKDLIDQRNYFMGMDRNIISDFYEAFKLLCEMYTIDERNLHSTKCSENANKFVSKYKEMNKNSNITSNSSCKQLLSTLLDDYNKFKNYCNSK	137	Plasmodium yoelii	EAA19119	80.3%	80.3%	EAA19119	209.534	nr	putative yir4 protein [Plasmodium yoelii yoelii]	5.12e-65	89.1%	208	73	137	2	136	AA
	N67_002137	100.00%	312	1	MSIKLCDVINLMDRGLVFDRNSKNYTFIGSHTNIYCPDDNCDNDDKKISSAFIAFLDFFNGTGIDENLDSDKIAEYAILWLGHKLNQKTQNGTNKLNEFYTNHVVTNSHYNKEINDDSKVKKDVIYKKIESMNIGIKDISNFYEVFKLLCKMGDELNKNKGQCNKCLENAGEFYKKYEKLKNALDINKGTSYFQLWLSLSKDYDKFKERYKTIVCNDIKFFETCSRSSVTESPVTNCPVTNCPVKECPVKECPVKECPVTESPVTKNTLITIAIIFVAASILLGVSYKYSLFGFRKRSQKQHLREKLKK	314	Plasmodium yoelii	XP_723939	72.6%	72.6%	XP_723939	416.772	nr	uncharacterized protein PY17X_0318700 [Plasmodium yoelii]	1.86e-143	86.3%	309	1	312	2	309	AA
	N67_003340	85.59%	285	1	MNEKVCESFLSVWDAFPDTLNKGEYEFKKNNFLTSYCGDNECKADLEKMNAVFFYLINKFFGPSGLFNNNVKNNINAVEYILIWLSHMLNLKENNGNILTIFYNVYIKNQDKYKNTIDGVDGCRNYDDLIYTKKELMNITNEKLSKFYAPFKSLCKMYSRFNDRTSDCTKCLSDANEFVETYNKLNGDSSITNDSSYNKLLCTLSNDYDNFKKKYSDVKCPNSSFPAIEKPKKCVQSFEQSSHLILEQISEDAPSSSSITNKLFIVLSIFGAIAFFLGISYK	285	Plasmodium yoelii	XP_725676	88.4%	88.4%	XP_725676	488.034	nr	uncharacterized protein PY17X_1000067 [Plasmodium yoelii]	2.54e-171	87.0%	282	1	285	2	282	AA
	N67_001413	99.65%	287	1	MNEKVCESFLSVWDAFPDTLNKGEYEFKKNNFLTSYCGDNECKADLEKMNAVFFYLINKFFGPSGLFNNNVKNNINAVEYILIWLSHMLNLKENNGNILTIFYNVYIKNQDKYKNTIDGVDGCRNYDDLIYTKKELMNITNEKLSKFYAPFKSLCKMYSRFNDRTSDCTKCLSDANEFVETYNKLNGDSSITNDSSYNKLLCTLSNDYDNFKKKYSDVKCPNSSFPAIEKPKKCVQSFEQSSHLILEQISEDAPSSSSITNKLFIVLSIFGAIAFFLGISYK	287	Plasmodium yoelii	XP_725676	81.2%	81.2%	XP_725676	444.121	nr	uncharacterized protein PY17X_1000067 [Plasmodium yoelii]	9.79e-155	90.4%	282	1	287	2	282	AA
	N67_002788	90.68%	282	1	MNKEVCQKFENVWDDFPDTLSKGKYEFKDNNFLDGYCNNNKCEGDLDKLNAVFFYLINQFFGPSGLFKNNAKNNINVVEYIIIWLSHMLNLKDNTGNILTNFYKIYIKNQEKYKNTINGVDGCSNYDELIYKKNELMKITNEKLSRFYAPFKLLCNMYNEFNDSTSDSTKYLNHAKEFAKKYKELNDDSSITNDSSYNKLLCTLSNDYDNFKKKCKDISSFPAIDKPNITPKCPEQTHVTGSEQLSGEFSEVTLSESSLVSKLFIVLSIFGAIVFFLGISYK	282	Plasmodium yoelii	XP_725127	86.9%	86.9%	XP_725127	501.13	nr	uncharacterized protein PY17X_1046301 [Plasmodium yoelii]	7.35e-177	88.8%	282	1	282	2	282	AA
	N67_005365	92.11%	257	1	MNVEVCKKFQELRDAFPDHLSANRNYEFTNKEYFEEYCTNDKCNDDTGKINAGCLYLLDAFFKDNYVFNSIAKSNINIVEYIMIWLSYMLIFITIDEHSSIYPFCDHYINDDDTDNKYKQEIYGVTDYNSYKDLIYKKQNLMSISIIDMSNFYYAFILLCDMYIGLEKNPNCDNYLEKAKNFAEIYDLLNEDYYNGKGSPYNQLLSTLSDDYCNLKNKCNQFPTLPTYSRRFVIKRTLIPIAFMLVALSIFLGIEYK	257	Plasmodium yoelii	XP_726967	84.0%	84.0%	XP_726967	427.943	nr	uncharacterized protein PY17X_1300167 [Plasmodium yoelii]	7.27e-149	88.1%	257	1	257	2	257	AA
	N67_003365	92.03%	254	1	MNVEVCKKFQELRDAFPDHLSANRNYEFTNKEYFEEYCTNDKCNDDTGKINAGCLYLLDAFFKDNYVFNSIAKSNINIVEYIMIWLSYMLIFITIDEHSSIYPFCDHYINDDDTDNKYKQEIYGVTDYNSYKDLIYKKQNLMSISIIDMSNFYYAFILLCDMYIGLEKNPNCDNYLEKAKNFAEIYDLLNEDYYNGKGSPYNQLLSTLSDDYCNLKNKCNQFPTLPTYSRRFVIKRTLIPIAFMLVALSIFLGIEYK	257	Plasmodium yoelii	XP_726967	77.4%	77.4%	XP_726967	386.726	nr	uncharacterized protein PY17X_1300167 [Plasmodium yoelii]	1.26e-132	84.7%	257	1	257	2	254	AA
	N67_001616	97.69%	169	1	MNVEVCKKFQELRDAFPDHLSANRNYEFTNKEYFEEYCTNDKCNDDTGKINAGCLYLLDAFFKDNYVFNSIAKSNINIVEYIMIWLSYMLIFITIDEHSSIYPFCDHYINDDDTDNKYKQEIYGVTDYNSYKDLIYKKQNLMSISIIDMSNFYYAFILLCDMYIGLEKN	169	Plasmodium yoelii	XP_726967	81.7%	81.7%	XP_726967	269.24	nr	uncharacterized protein PY17X_1300167 [Plasmodium yoelii]	4.58e-88	89.7%	169	1	169	2	169	AA
With functions	N67_000743	92.94%	85	7	RNCLNYADYFCNLLDVGGVPDWVMSLQKNLIWVKSNINVASSKLKELNKASGLPNVLNYVKKKCIKKNENPKKCKVVLK	79	Plasmodium yoelii	XP_022812576	98.7%	98.7%	XP_022812576	158.303	nr	PPPDE peptidase, putative [Plasmodium yoelii]	8.74e-47	95.8%	218	140	79	2	79	AA
	N67_005075	99.36%	621	1	MDNSEAKSIKQIHDYMKECLSKPFNDNNSIELCENDIPSIYSSLKKYIIRLTNINNFIRCENYVLKKKNEKLIKNIKEPNIPYMGKKNMHDIYINKINKLNNENDFIKYKFQKMIRKNISLERNNIELNRNLLNKDNYTQLENNKKRVKHNTEENKSIGAYKGYSSKHLYEHTKCDNSIIFNNENYLDNINPFSLEKEIEKIIECTNILQDILNLLNYNLKYEDPIMFAETLKNMNIEKEKLLEHNSYLKNKILEIETFILNDPFLGEKFNNLYDMVNIDFDKSIKNNIKLYEKQNMRILFKELCSMENKNDDIKDELIYQKKQLGMYKMHISDIKNIIKKKTNNFYTLNYHQNIVFNALNKFNNTTFAFNNLDYFNSCENDEKFIYNSSIIKDKFNCT…	621	Plasmodium yoelii	XP_022813352	98.4%	98.4%	XP_022813352	1193.72	nr	rap guanine nucleotide exchange factor, putative [Plasmodium yoelii]	0	98.9%	621	1	621	2	621	AA
	N67_003071	100.00%	2759	1	MKKYIYIISLAAFFISFDIIYATKIEENKNKNAQKLNNYNPYHNLKESDFDNSNFSNEKQYDNENNSINNEKYIQPHSINNNSLLNKKDINNAKLTLYNKTNNIDDFRNFNHEHEKTNNNLTEIKKSFLQINIVSQVSHEVFNMIEVLYGVNDNDNVLWPFYKPIYSSKYIVKIFDKFNIHQTSSKKIKMKKDHDQVFNKIAITNGSCITERDELIKQMGNMHNPLYNFYNNPPMDDYNLYKSSKNKFVNCLKNNFESIKDELNNIISSEQKLYKMECTSNKKFHTITQKYSEFCKNTMNIGVTYKKKSEIPNDNDTIPFIDFLIEKLELKDYLKGIAIKLKFIKEQFKDIKNKYEKHIKIYEKEDASVKKCTEPTFIDNNCDNHFNNFKTRAESYGIL…	2759	Plasmodium yoelii	XP_022812759	95.2%	95.2%	XP_022812759	4999.88	nr	reticulocyte binding protein, putative [Plasmodium yoelii]	0	97.6%	2756	1	2759	2	2756	AA
	N67_002938	100.00%	2752	1	MKKYIYIINLAAFFISGNIICATKIEENNNKHAPNSNNYIPYHNLEESDFNDSNFSNEKQYNNENNSINNEKYIQPHSIINNSLLNKKDINNTKLTLYNEYNKTNNLDDFRKFNHEHEKTNNSLIEINKSFLQMSIVSQVSHEVFDMIEVLYDVNDNDNVLWPFYKPIYSSKYIIKLFEKFSIPSTSIKKNKMKKDHDQVFNKIAITNRLCITERNELINQMGNIHNPLYNFYNNPPMDDYNLYKSSKTKFVNCLKNNFENIKNEINNVISSEETLYKTECKNSNNLKSSTQKDSGFCKNVISIGITYKKKSDIPNDNDIIPFIDFLIEKLKPKDDLKSLIIKLNFIKEQFKDMKNKHDKYTKICQKEEASVKKCNEPDLNNNNCGNYFNDFKKKADSY…	2752	Plasmodium yoelii	XP_022811618	95.2%	95.2%	XP_022811618	4905.12	nr	reticulocyte binding protein, putative [Plasmodium yoelii]	0	97.6%	2752	1	2752	2	2752	AA
	N67_001879	100.00%	2752	1	MKKYIYIINLAAFFISGNIICATKIEENNNKHAPKLNNYNPYHNLKENDFDNSNFSNGKQYDNKNNSINNEKNIQPYLINNNSFQNKKNINNAKLTLYNEYNKTNNLDHFRNFSHEHEKTNNRLIEINKSFLQITVISQINRIVLDVVDTIYGVNDNDENVLWFFYNPLYSSEYILKILDKLKISQSNDISKLKKAHDDIYNNIARIKELCEPKKSELIKELDKIHNPFYNFYNNPPMDDYNSYTTSKTNFISCLTNELEKIKNKPNDIISSEEGVYKKNCKNNRKLKDLDKKDSEFCKNVTYLGPSCNRSWDVPKDNEVIPFINFLITELEKNNSLKNLVTKLEFIKKQNEDIQNKHNKHIEICKKEEVSVNKCTKTIIDNTNCDQHFNEIKKIGESY…	2759	Plasmodium yoelii	XP_034493428	87.7%	87.7%	XP_034493428	4533.78	nr	reticulocyte binding protein, putative [Plasmodium yoelii]	0	93.9%	2759	1	2759	2	2752	AA
	N67_002932	100.00%	2664	1	MKKLIYITTTYIVLFTSLGVIYGKKIETGKKNHDGQLNNFYLYNNLKGINFNNSNSSNEEQYNNKNDVINDKFIQPNSITYLENQKDTANDKVILYNDYTNKNDLDTLKFFNNDNEKTNRKATIVKSAFIQNSNPTRFDSSMYNTIDILYNVSGPNENLKYFYVKLYFYQELRTFLNNIYSNAKKPVNIPRSTPLQIDNDINLIIKECELQKTNLINEMSKLHNPLYEFYKESTKDDYNPYSNYRKSYVDCMLPRFKKLEPKIDAAISSMQSEYDHLCYYEYWNVDALYKEYATTTKQYMDSQLDVISNHLVIHGMGISSHGNRLSKILESEGEQGSIISKLKFLSNEIECTLNKYSNYKNECTSNYTFMVNYVQHDTYRQYYYYYLREIKKIAQQRAN…	2748	Plasmodium yoelii	XP_022811623	85.7%	85.7%	XP_022811623	4335.41	nr	reticulocyte binding protein, putative [Plasmodium yoelii]	0	92.8%	2748	1	2748	2	2664	AA
	N67_001594	54.20%	2605	1194	FSDISEKSLKLIKEDSEKSNINDIKKTLQGYLLDAQKRNSDINRYLSEITNLYNILKSNNIKNMIDDIKNYAKQIEEYNQNVKSELDKSETLIKTLKGKLQLEKCKSKIESTTNDKDAVECIKDITESKNYILNDESNINDYFKKAEEYNENLLLNFKNIEAAYEKAQYMMTNKSDSDTNNNVYNSEELKGYIDKSKGYKDEVNKNTKTIENNKKELEKYKNEAINLLNKFSEFMLKNKIIQTKKDLEIIINEIKKMHKESILQADKSEQKINTIKNEQIQIKDDTTSNDKSNKAIIGIQASLDKFETKFLKINDIRTKSNNFLKETENIEKQISNLSINSQEIKLKDNEDILNTLQKFFESLKDQKKNIEDQKTELDNFDSEIENIESDVSQNKKNYE…	1451	Plasmodium yoelii	XP_022813474	90.6%	90.6%	XP_022813474	2462.18	nr	reticulocyte binding protein, putative [Plasmodium yoelii]	0	72.4%	2732	1287	1446	2	1412	AA
	N67_005115	100.00%	1174	1	IPVYETKTVEEHTPVDETKIVEEVIPAYEHKKTEKHNPLEETKTAEEHTRIEETKTTEEVIPVEETKIVEEVIPIGETKTAEENIPVYETKKVEEDKPVEEHKPLDETKTEEESIPVYETKVIEENIPVHETKTVEEYTPAEETKIVEEVIPVYETKVIEENIPTDETKTTEENIPVYEIKPVDEHTPLVESKTAEEHKPVYESKPVEEHTRIEETKPVEEHTPIEETKIIEEVIPVEETKTAEEHTPIEESKPVEEHTPAEETKIVEEVIPVYETKVIEENIPTDETKTTEENIPVYEIKPVDEHTPLVESKTAEEHTPIEETKTTEEVIPVEETKTAEEHTPIEESKPVEEHTPAEETKIVEEVIPVYETKVIEENIPIEETKTVEEHTPIEETKII…	1277	Plasmodium chabaudi	XP_016654451	59.2%	59.2%	XP_016654451	1197.19	nr	TRAP-like protein [Plasmodium chabaudi chabaudi]	0	79.6%	2678	1429	1250	2	1174	AA
	N67_003968	97.44%	457	1	MSLENQNKKDDGQNEEPENNQNSKRKNEGFLFRGLKRFKQKLQGTEENENKSQSENENKSQSENENKSQSESENKLQSQNESEAKIPDSEKSASDDEIEQDLIITNKFKTNKRSKKIIDENDDEEMLSDKNESKDINSENTKSEANKNDNHINEHQNQQKKNKMNKSNKRKIEDDEEEDDDDDDDDEDEEDDDDEEDEEDEEEEEEEEEEDDDGEDEMKGFIVDSDEEDEDEEEEGKKKRRKKKKKKKYDYFENKSLDEEDLELIAENTGIKVPRNEKDTKHRRLKKIKDVESNDDYDDNDSSSNYNERNDKTFYNDPFYKKNKNNINENKIDQLKHKSYFIDDSENNLKKHKNDLFNYDDNMFDNEENQESDNIGEEIIDGYQNNSEHIGKPDSYIHE…	498	Plasmodium yoelii	EAA15932	78.7%	78.7%	EAA15932	520.776	nr	KED, putative, partial [Plasmodium yoelii yoelii]	2.62e-179	88.1%	460	1	460	2	457	AA
	N67_000347	98.58%	973	1	MQTKKGNEKVNNRYKVKRSSKLFSSNSNMKNPDNIENKLSNNFATAEAAWIEKKQKLYKDTNNQPLWDFRKIQINPTDIDELFSFPPNKITSTKYGSYTFVFRILYEQLIRLPNLWFLIISLLEYIPSFQILSDHLYYYKHSSIYLLLSFIIISIIKNLYEDSRRSNIDYQINNRLCHIIDGSTSNLKVVKWMELTVGSIIRLVENEQVPADIILLSCNHSDGSVYVETSLVNGETNLKKKYCVNETRNESSVYSVCNIRGRITCEKPNMNMESFNGSLKLDAHPRATSLSINNVVFKGSYIKNTDYVFGVIIYTGVDTKIMKNTLRNTYKSGYVNKELNTYTIITIIFVFFCVFISILCKWTDDNKYKHGTNLLLITATNGLFKYIMKYIILYSNIIP…	973	Plasmodium yoelii	XP_724759	98.6%	98.6%	XP_724759	1929.07	nr	guanylyl cyclase [Plasmodium yoelii]	0	98.6%	973	1	973	2	973	AA
	N67_001927	99.33%	448	1	MSYNTVKRTYECLYTHQKTQKNKKWKDGYCEILISYGVTKIYLLNSNRVCVESFISNITDFGSIEEEIELSTNLVQFVDIYNYVESEITNEIINDESRKRGSEFSKEHDNTHNKKIKKKHETINFNKNYQIEREEILRPKEILVPSKRIDKYAHTNKKFEVPRKIELANDKSEKREKNELENMHNKIMENVETQFSNINKESYSSLDKKNMISITYTTIHLFNKKNTTKWYDGYIVNKENEIELYNFLEEKLFVKKKENITYDEYMSFGTYIVYNDFLNKSSSGSNNILETSNFVKKNKFNKNLHNILKCGISKNSSINVKKNDEKEFKEKNEYYKNNEDNLGIKNRIFSNPRKRNFVFSKENNNYDNIIYEEKNQNNLENFSEKYNEQIKDSSINKKN…	448	Plasmodium yoelii	EAA15514	95.8%	95.8%	EAA15514	833.943	nr	homeobox-containing protein, putative, partial [Plasmodium yoelii yoelii]	0	97.5%	434	1	448	2	434	AA
	N67_004335	100.00%	688	1	MASANMANVNMTNINSDYILKNDMKENRIGIINCMIYNFSLYEHTFIIFNYRSGTSLNISIEEHAWRICKNISKLAIYKRKKIVKNFHKNLKNWRKNHCRMCNFCKGIGEINFVNSNQIYDNDNDNDNDIGMSSSSSCFDLSNYHVNISESISNKINNLSNGENIILKNEEKDKIYLNNNNNNNNNASHNLLKEENEKNIFQLFKEQKLENQNKKTNMFYKTIYPNIQDNILLYIAQQKAKQETIKREYDMQIKKYAELNKMNNINCDNIKQNENIFNFYKSKQSNLCNPIFKPKNKPLIFLFVNGAKNNDNVKELKKMKKYAKECNGYIKLEKFNKNDLYNFVSLCLNINVDKISEELINYLNKICFGFPKFVQYTLFYLLKNKYIKLYKIPNVHEKI…	695	Plasmodium yoelii	XP_022812672	94.8%	94.8%	XP_022812672	1189.87	nr	adenylyl cyclase beta, putative [Plasmodium yoelii]	0	97.4%	1715	1025	691	2	688	AA
	N67_000402	92.31%	252	1	MNELKEDRKETRGEIEDNQMNKIKNMLIDLDVLIDISKIVLYKNEDFDLNLINNVNNKFVERICNLLVNKKRNIIPEDELINFIFLIINERDSQKNEINFEKNIEDWKNFKDIDDEYPIKNEIEQLIKKINKFYFYFKEFIFKDKFIFKKSNEEIGKKNDNNYFDGDLRGELYNIDESVDENMDENVDENMDEKYGLNISERFSNNLSEDSDEWTFSNDENKNYKNNVKDIF	252	Plasmodium yoelii	EAA22452	88.5%	88.5%	EAA22452	414.461	nr	asparagine-rich protein, putative [Plasmodium yoelii yoelii]	1.39e-133	90.4%	232	1	252	2	232	AA
	N67_001991	99.24%	521	1	MTNHHIFEDFSSRDIHILKMLAFEMPKCNVIKYKGEVIMSKTQYKKSIRKYIRIIKNNRKRKKFQVAYNKSKVPIQEKLYRKQNIIPIFHFGKHNVINPKFTQVNKIYTPYSFLLLIFVEYKYKMYNNSKGVQYNDIFLKIKQPSFKEIIIVNIFLFTPNKYIWNICRMNENSSINENTLEKKSICEKKKSVNVFNTVDVSKNAKFSEGISINKNSNISKNSNINVNTNMNVNGNINVNTNINKNPYINSSAHIIANINLHRTPYISGNICISVNIYKNSYIRSGDYLICNKYSLQNSYINKKNYANFNKSQSICVYFGRNYKKKKFFIENAYFVACLYTTCILRAHGNGHIAEDAYIASIYLINIACRNIEQANGTKNSIDNGVCTKFCAHINIWIYM…	521	Plasmodium yoelii	CDU20792	95.8%	95.8%	CDU20792	998.038	nr	cyclin-related protein, putative [Plasmodium yoelii]	0	97.5%	537	28	521	2	510	AA
	N67_005251	100.00%	427	1	MLYLISTKKNNLKLDYLNKIHSLNKYIIVKIGIKKIIIYNKNISNNSLKYNKYEKYNYNNIYEIIYYNWNKYLLKNNYFNLFIVYNNYIKYLYKYTIKNYLYFIKNLYYINNNFINNSIIYKLNYNVYNNQFNKLYDYKKNIYLLLTNNFYNKIFYNYVYNNINNLYLNDITTGLESINIIFENKNIKNNISFISNNIYVIYYVKYYNYLNNIIYIYNVCNLNKINYFKYKLNFYSYIFEDISSILYSGYSLNTDFYLINNNLKYYFKYLLSNTNIYQSIKSSYIYIYNILLESIVKQYSYQNIYLPAIYFELIIKKMLSCIKIISNNFNLFKYNDIIPLYLINIINYSLNLNKYKIYKYEPIILGVTKSILANSGFLTNISFQNTFKILSLNILTNKI…	427	Plasmodium yoelii	VTZ82077	99.5%	99.5%	VTZ82077	744.577	nr	DNA-directed RNA polymerase subunit beta'', putative [Plasmodium yoelii]	0	99.8%	961	535	427	2	427	AA
	N67_000758	100.00%	126	1	MANDDFLSRYANKKKKKKFKFLDEEDIVKENNSLSSSDDKKKKKKKDQDNGCEKAEKNKDQDNDCEKAEKNKDQNNKCKDMDTKDNSKNLKCQICNQTFDSRNKLFEHIKTEGHMANKICVTPSKTKKKNKKKGE	135	Plasmodium yoelii	XP_034493567	83.7%	83.7%	XP_034493567	159.073	nr	DnaJ protein, putative [Plasmodium yoelii]	5.84e-43	91.9%	600	466	135	2	126	AA
	N67_004505	100.00%	139	1	MKLTKTLYFAAFLLAINVLTLGSNNYVEANLEIINRIKKKNANNSFIRKIKNNKAAVISTLFATLALAFGTTFGVMHYQKNGITKKPSSNSETKPLTVPRENPNTISDNKGTSSTIKSDTKPSPYNYTTTEYPPISHCSY	140	Plasmodium yoelii	XP_731367	85.7%	85.7%	XP_731367	232.646	nr	early transcribed membrane protein [Plasmodium yoelii]	2.65e-76	92.9%	140	1	140	2	139	AA
	N67_002490	100.00%	971	1	MDTIRTDFEDSFTNSYNKKCDILKMPSNIKNNNEKKERDIKRPFLIINKKKHENNIKNFYNLFKLDKNNVNSKPKTNPYYETVFHDNEDNIFYCLYKYVQQQMYKYCNCDIDKYTSNCIEKNVNRWEWCGFKKENENYDKIKTEINNNSFYNCRNTHNICNNYNSVYQLQFRKLGKVCKEKNFEEKKKIIKIEFRKNGNNFKLPSLLCILKWDNFFKPHFIIRCDNFLHTYNIYFDFFLLLMNLFHKREGNNMYRFNSNKTIIYNPYLSHQVDMVTRYFISNVHKINNKLPIHFVNDILDIYSYNRFLNVSNKCSFKNCGNDDNNNDQRCKTYHFTNHAILNTEKVKLSKKRRIGWDGQKQRKRKGVINTLNEENENIFCKNKEKKEEDYKKIDTKICQ…	983	Plasmodium yoelii	XP_726631	95.5%	95.5%	XP_726631	1864.74	nr	eukaryotic translation initiation factor 2-alpha kinase 2, putative [Plasmodium yoelii]	0	97.8%	2765	1785	981	2	971	AA
Unknown	N67_001846	62.35%	66	14	ENAENVENVENAENVENAENVENVENTENVENTENVENAENVENAENVENVEN	53	Plasmodium vinckei	VEV56609	84.9%	84.9%	VEV56609	76.6406	nr	conserved Plasmodium protein, unknown function [Plasmodium vinckei vinckei]	3.71e-14	48.6%	62	10	53	2	53	AA
	N67_004963	90.98%	1624	1	METLLNNNERMKYDYDIRLNNLNALWMEEKENNKKSNFNVNSLKKENSNLLIKINEMQSKNQLLKVELSERIKQINMFKTSINSQKNNKDISSTVGYTLNSGINNGSISDDLSGKIEKKRITHGDYLIDVDQNCNYFLNIDVTACKIEYEEKIKKLEENITDLNTEILKLKGEKEILLIAIETWRSFSVDSKDEIKHLKKMCNEQIEKHKEFILINKTNEDKLKFVKNLLMCEKDKYEKDVDNIKEKLTNKLETVSNELKEKTLEIEKLKLTNEKLLLKAQIIDNGKNDEMNMKKKEEEYIELLKKEKENVEKKFENTSEKYNEQINLNKKLTDDINLLISTHKEQVKVLNEQINILKKDNKYLSENLEKEVEISDNNLIIKNRLEQLVEINKDLYKEV…	1646	Plasmodium yoelii	XP_726266	92.8%	92.8%	XP_726266	2674.04	nr	conserved Plasmodium protein, unknown function [Plasmodium yoelii]	0	91.9%	2716	1089	1628	2	1624	AA
	N67_004524	100.00%	629	1	LLFLIYELKKLSPYLPISDTVITILLRSISRNKNILDLFRNKMYIENKYYFDMCAYLPNFIFQSKLLNFIDHKNANNFTIEIIRAILHLIMTGNIRVYKIYYKINESLRYGVDTIISSLKKNDNIMNNTVNDNNLLDNQTKKEISKDEANNFSKPYGKCEHTTFKDINNENEKNEKNEKNEKNEKNEKNEKNEKNEKNEKNENYFFVSTYTNFIERKVICMHLLNMYAAIQFISQIVKIFKNCEIEMLIWNIFYQLLLIFQQKYPFFFLPFSKLFNKYFKDYQKKNYTAFEFFYFLYGLNSINQYEKANKINDYNNITNFDDDNDNDKINIIPYLNNQYKIHTDNKLICDYALRNILFEETFTNYSSKIKEQNIIIYKYDIIGYIPFINILKFVSNTKK…	631	Plasmodium yoelii	CDU17100	95.7%	95.7%	CDU17100	1172.15	nr	conserved Plasmodium protein, unknown function [Plasmodium yoelii]	0	97.9%	3213	2601	629	2	613	AA
	N67_004590	99.53%	629	1	MWNNKIDINDVIKEIIYRSADDCNYNNVEINFPSIIKYFYDVINRYNIKKNISDEIFNKLLIICKNIIEDKIKCDNLKPILDNESRLYLNNSDFQNDENINEQICYYKSFDLFNLENKEILEIDNLYKQRNSNNYSNNFEDNENEYLSNDECIPYSIHNEASNKINNNVFKFTKLCKKENEYNILNEDSKKDQVNIFSLMKNDEKKKKKCYYKNVSESTKTKNISDNNLVNNEYQENCWKYFDYNNINKIETHNLIKINESSFLHKNNRNLLKIYLNGETICNIYKKVTKCRHNNGENNNGDNNGDNFYVNKKNKMKIYNEANLFFTYTMLKKMFILWMNIVNKKKLINKNKIIFNKMCNKKVLIKYYDIWIYRFEKKIYLKHTYERLVIKNDSIRIRK…	629	Plasmodium yoelii	XP_022812639	91.1%	91.1%	XP_022812639	955.666	nr	conserved Plasmodium protein, unknown function [Plasmodium yoelii]	0	95.3%	609	1	629	2	609	AA
	N67_002868	100.00%	604	1	MEILSKNKYNHINMGSITVKNLIKKINTLLRSYDINIAVQVKKGNITICDEKIMNSSEKNEKTPEQNSSDNNSANIESEQNNGEVKQEESETKKTKTDLCVDLSDITLSDVKDYIHGDEHNGIENINSDGQIVQNGEIENVNIDGQLVQNGEMDEKNVLKYFDVTENKNSIIFEINDYILENENKSTEKQIGESIKFGNVEKLNENYLTQIENEIINGYEEGSSTDTADQTENNEPDMNLPKRADKVEVEVEMEEEEENEAENEAENEAENEAENEAEEDENEMSGGKKKKKINKENKEIEKLKVHFRYINNNKLKYNFENVYAKNIEEKIELLLFILKNENKKKIIISTDEKETNLIKMKCKIEKVEYEDIVSTLKNIKYYFLKNTNSNNSCFIFMNE…	604	Plasmodium yoelii	XP_730529	93.2%	93.2%	XP_730529	924.465	nr	conserved Plasmodium protein, unknown function [Plasmodium yoelii]	0	96.6%	1182	589	604	2	594	AA
	N67_002850	98.41%	619	1	MDNRSTENKRRQYETGSDYEKEKVDVDSESSDSLLENLLNLNKNNNLNESENIDDMFYASIPTNNKFKNRKKNKQIENDEWEELDLHHRYSYEQTSDMNEEEEENESGEYVGKTEEENESDESVGKNEKEEESEYSDLGSDDDVLKYYNMVKSNKRNDESLQNKINKLLNLKKKVETYEEKQKKILLNSVNDDDIDTLLYDTEEDETCLSYFLNNINKFKKKTLSECEDVGSGEVTTCQEQSGIAMEKKGEKKGEKKGENADERAGEKTDEIFNSINNRNIIIDEERLLDINNINLNNILYFYFYSNQSYILNLGNENKNKNIYTYDSYIFENYDELDDELTDSKLDNSSNTSISDEDLLLLKHNNNESDDDIFEDENVYIDKQRGLKKKGKKKKGKKK…	633	Plasmodium yoelii	XP_022811255	92.3%	92.3%	XP_022811255	909.827	nr	conserved Plasmodium protein, unknown function [Plasmodium yoelii]	0	95.3%	622	1	622	2	619	AA
	N67_003017	100.00%	350	1	MKNLKTVFEKIEYENESINKTFFDENFKPIKFMDIYKSFKNHFNIDCLKKKKKMQKKQESVDLNEPHFKKKTRIELENKRYKYRNNIHTYNIYNKLTDYIFLETYFAPSVYKYIPINNTLKYLFYFFNISNINNKSCSKKYIKYIMKRRIYEYITNNIIDISKKKKSEHFNPIKHKNKYSLTQKCSIYKNDIIWFLLRLFILLKLPIHALALTIYCKNYVILNILLNIFPYLYHIINYILNMNGSHFLYKRRQNNNCENIESSEYDTPPLFTLVDEQFNKKLCDYCYNSILHYNCKTITPFSNDICDEIYKKKNSNSEQNQTLYDHYMSCECLTTLIFLRKKLISLRKTI	350	Plasmodium yoelii	CDU19869	99.4%	99.4%	CDU19869	692.575	nr	conserved Plasmodium protein, unknown function [Plasmodium yoelii]	0	99.7%	3000	2651	350	2	350	AA
	N67_001433	98.85%	343	1	MVNYDDVTQTLLIDRIKIQYDSNSHWHKYLKYSLRNPHSFDYPDKLYIGNCNNNDFDYFNSVFLSKGYKLRNIEKVENDDTEGGTKKYLLEIEMPEEKEFMKTEEMLIRKIVHLFKECMYYFMCFNEKDGQILEKYKNQNNRDIKDNSEYELFKSLNDCIIQLHDSRIKKNQALIMTNEFSGIFTPEYVKLTKYSDGFLKLLKENNIKYYDLFYEEMQNNDTYKKKKQHYENLKNSSFVPLTKGEISLAAKKNVIENDQLQNLSNKCIYRDKGGKERKKKKKKKKKRNDGDNPNEQTRKRKHEDDIDGSSEQMNLSNSDEKNVDEKFSESCDNVVKKKKKKKKK	344	Plasmodium yoelii	XP_022813653	98.8%	98.8%	XP_022813653	676.781	nr	conserved Plasmodium protein, unknown function [Plasmodium yoelii]	0	98.8%	344	1	344	2	343	AA
	N67_002596	100.00%	340	1	MEPENELATEQSNSKQFKDNYKKNINKDSEELKAYKNASYEVQGYYKRKIKSAMDLDDIDNETDVDVEPIVESGAEPNEEPNVEPGAEIDVYIDDIINEPREKTKKANLENNYREININNTLNVDSKKDMLNLYGEYDPITHDSYLEKILQKEKNTNKNASKDIELIIQSYRYANECPDKFIEKMNKEIEIENGKKQKMAKMGEMGEMGRMGEMTQMNEIKPEYNYNEEFQIENNQNELSPNLNIKLKNINSIDNIKNSMENKFSFLTDKSESLKMLSLKLGIIKETDLHLSDQDLINYFINNKRFRRVLKFYNINIKNVTIPLIYKITKLLYFERPFPKKEKNHKLSID	356	Plasmodium yoelii	XP_724736	88.8%	88.8%	XP_724736	608.986	nr	conserved Plasmodium protein, unknown function [Plasmodium yoelii]	0	94.4%	1473	1124	350	2	340	AA
	N67_004097	100.00%	249	1	MNFNYIIKSNKLKYEKEKSNEFYVSSKVSIDINNENFVKYYENYLKNENKSFIHSCHQLFETSNHNHLEKILCNYGTNDVVEQFNAKLACAQGFRNELIENYKMSKEDEYLENILKRERHITYHNIKQNCIVKMEKAFNIQMQQEYNNFERQEIEKEYFRKKKTIGNILLNIINVAVKLKKIEDNYGDDFLYAKLFSLEKDFFIKKIKNIDEYTQVNTHLNQTNNKIIEYTKKIKNNDIYYKNEDNNEL	249	Plasmodium yoelii	CDU16535	99.2%	99.2%	CDU16535	479.945	nr	conserved Plasmodium protein, unknown function [Plasmodium yoelii]	7.31e-155	99.6%	249	1	249	2	249	AA
	N67_005130	99.13%	229	1	MKLRNIKKNDKRNEKCIKVKNKKIGNKCTQNEKDEREKKKNSKIIHIEYLEDRNENKNKILNKTNTKTITKTNSKTNDKTKFHKKVRFTKICSNINQNKPINNNNNNNNKKGTVLVNVKEKINILNNKEILKPQKNNTNSKLVSKNTKHINSEDTNKNGAILASKNNNNNNKNHNIVNRSNKYVGTLKNNNLNRSKNEKMKKKNWKKSKKKNIYLSENELNLNVKKKKK	229	Plasmodium yoelii	XP_022813344	98.7%	98.7%	XP_022813344	405.601	nr	conserved Plasmodium protein, unknown function [Plasmodium yoelii]	2.93e-130	98.9%	229	1	229	2	229	AA
	N67_003212	100.00%	175	1	MKHINTINNIKINEMCNILFNLKEKILTFLSYIYKKLCRNMLINIYYVKRLYTQIVNIFLNIPRDINMNYLFINNREINTNMYIKKYNDININEKYLELIYNKFQNYSHENLLNVKNMSEKRKNKNKLKKIKYNILKQYDIDNASSPRKNLSRKIDEENISHKDSSSNMSLFFEI	175	Plasmodium yoelii	XP_022813671	97.7%	97.7%	XP_022813671	332.028	nr	conserved Plasmodium protein, unknown function [Plasmodium yoelii]	7e-102	98.9%	2330	2156	175	2	175	AA
	N67_003755	99.60%	249	1	MKILNVYVFAKILKYNNFIFVHIKNMFIFSNDSSEEVYEKNKHLLCNDPKETKNACNVMKEALIQLEYHTTNIVDYGLYKIYYTDYVHFDNVKYQYNTNVEKKQYIVDNPDMYNKIINKYWDPDSDHFLYIGSVKRKIARVYTPNLVIIQQRSRKWPWSREKYFYALAAKFEISENKTIIVMTSANINDHNPSNEKYENEIVKSANLFKTDINSEDDIRKGYLKKTFVNIAGYIIEKKDKYLDVTHVESVINIQ	254	Plasmodium yoelii	EAA16866	87.8%	87.8%	EAA16866	444.121	nr	hypothetical protein [Plasmodium yoelii yoelii]	3.09e-156	93.7%	254	1	254	2	249	AA
	N67_001513	93.46%	200	1	MTEEISEDFIRSWIESKICLSKYSFNSIWNDDYNKIVHNWIFNTNSKILYIYIADCDPIKLSFSFDVPKEIIDESINEYIIFLKXNTKKITYENIDNVILYNKIKCNIKENILNLMDRVFIPLLDMKNKSSIIIQNDFNITTIEFMTYITQLFIKNKLIYYPKIAADNIQLSGTDKGYVQIFERLLSHWINDIQKLFKNI	200	Plasmodium yoelii	EAA21416	97.0%	97.0%	EAA21416	385.571	nr	hypothetical protein [Plasmodium yoelii yoelii]	2.02e-131	95.2%	200	1	200	2	200	AA
	N67_003075	100.00%	145	1	MNKKLYSLFFLIYLIVLYCATVQGNKDDNGKNDRHGKNIIKKNYNKNNKQMKGTNEDHTEDNEEFDENYEDNKESMRLINKKEKKESEANKLSKIKKAYAFGITTVIALNILFLLKNYINNNLADPNGHIPKLINKAIAIKNKKS	145	Plasmodium yoelii	EAA20107	84.1%	84.1%	EAA20107	218.009	nr	hypothetical protein [Plasmodium yoelii yoelii]	2.69e-70	92.1%	145	1	145	2	145	AA
	N67_002436	100.00%	133	1	MSNKSLATGHNSDIEPLRRFARSPNTNSTFPNEYPEGTSEHPPFNLCMDPEETKITEKHTDKLNYYYTSCYEEALIKLGTNIAGFVVKKGEDNIYDAENSTECDNDKRERYHAYMNILSLAQRI	133	Plasmodium yoelii	EAA19433	75.9%	75.9%	EAA19433	202.216	nr	hypothetical protein [Plasmodium yoelii yoelii]	1.5e-64	88.0%	124	1	133	2	124	AA
	N67_005278	72.08%	120	10	IKYLQNIIDSHVKKHKENNTLPDLNSLDKKTKKLIDELQKEIEETKKELDNIRNNKLAIEPIQNNPVSEEEEEEEDFKQLKNERNIVGNEHYEVDPKIEDESKTKRELTKLTKKLM	116	Plasmodium yoelii	EAA22912	85.3%	85.3%	EAA22912	180.259	nr	hypothetical protein [Plasmodium yoelii yoelii]	9.32e-54	78.7%	196	81	116	2	111	AA
	N67_001698	100.00%	73	1	MEDKEINNENNNKKEVNKDDDNMQKEDEITKKKTENSEENDLSLAKNVSLGKHLLIGNAVKKGKIWNKKMRLI	73	Plasmodium yoelii	EAA18929	98.6%	98.6%	EAA18929	134.806	nr	hypothetical protein [Plasmodium yoelii yoelii]	1.18e-39	99.3%	73	1	73	2	73	AA
	N67_002129	100.00%	120	1	MSNKSLATGHNSDIEPLRRFARSPNTNSTFPNEYPEGTSEHPPFNLCMDPEETKITEKHTDKLNYYYTSCYEEALIKLGTNIAGFVVKKGEDNIYDAENSTECDNDKRERYHAYMNILSLAQRI	133	Plasmodium yoelii	EAA19433	56.4%	56.4%	EAA19433	132.494	nr	hypothetical protein [Plasmodium yoelii yoelii]	3.67e-37	78.2%	124	1	124	2	120	AA
	N67_003416	100.00%	71	1	MKISREKQLQKLEEEMIINKKKMNENLKNTDKENNNKTLDSSTPKSNSKDKSTFSHFKDYSNYYKPSIRDRLYNHLIINKNTKVEHPDDNLDELKSP	97	Plasmodium yoelii	EAA19502	73.2%	73.2%	EAA19502	124.02	nr	hypothetical protein [Plasmodium yoelii yoelii]	2.48e-34	86.6%	153	57	97	2	71	AA
	N67_004995	71.43%	50	1	METIEKKQYNSSNENDNTYQDNTTDDEERKRKRLIEKKRKIQYEKERGKY	50	Plasmodium yoelii	EAA17335	94.0%	94.0%	EAA17335	93.2041	nr	hypothetical protein [Plasmodium yoelii yoelii]	4.7e-23	82.6%	50	1	50	2	50	AA
	N67_002705	44.90%	98	55	MKEMLENTRSIETDIDYEEALTILGTNIVKFVIKKGDKDEADVN	44	Plasmodium yoelii	EAA19463	95.5%	95.5%	EAA19463	85.5001	nr	hypothetical protein [Plasmodium yoelii yoelii]	5.9e-20	45.2%	44	1	44	2	44	AA
	N67_002827	100.00%	81	1	MSNKSLATGHNSDIEPLRRFARSPNTNSTFPNEYPEGTSEHPPFNLCMDPEETKITEKHTDKLNYYYTSCYEEALIKLGTNIAGFVVKKGEDNIYDAENSTECDNDKRERYHAYMNILSLAQRI	124	Plasmodium yoelii	EAA19433	43.5%	43.5%	EAA19433	82.0333	nr	hypothetical protein [Plasmodium yoelii yoelii]	5.07e-18	50.0%	124	1	124	2	81	AA
	N67_003773	100.00%	81	1	MSNKSLATGHNSDIEPLRRFARSPNTNSTFPNEYPEGTSEHPPFNLCMDPEETKITEKHTDKLNYYYTSCYEEALIKLGTNIAGFVVKKGEDNIYDAENSTECDNDKRERYHAYMNILSLAQRI	124	Plasmodium yoelii	EAA19433	42.7%	42.7%	EAA19433	80.8777	nr	hypothetical protein [Plasmodium yoelii yoelii]	1.72e-17	50.0%	124	1	124	2	81	AA
	N67_002117	33.90%	75	36	MSKFCDTFKILCNIYPNIIKNDIGDKFLDNAKNISYGCIL	40	Plasmodium yoelii	EAA20609	92.5%	92.5%	EAA20609	77.411	nr	hypothetical protein [Plasmodium yoelii yoelii]	9.13e-16	38.2%	40	1	40	2	40	AA
	N67_002557	54.17%	72	34	RKKSKKSHKMGDVSVKKTDGTFVDKVTRFLRRENETIRR	39	Plasmodium yoelii	EAA22178	82.1%	82.1%	EAA22178	65.4698	nr	hypothetical protein [Plasmodium yoelii yoelii]	1.86e-12	43.1%	50	12	39	2	39	AA
	N67_002428	94.43%	299	12	MDRGLVFNRDSQNYNFTGSSTEMYCPNQNCDSDDNKISSAFIALLVFFNGIGIDGNLDNDKIAEYAILWLGHKLNQKKENGTTTLNEFYTKHIKKNSNYDQKIFGDSNNKIKKDVIENKIESMNIDIKDISNFYEVFKLLCKMGGKVDKKEAQCNTCLENARELFEKYEKLKNALDINKGSSYFQLLSSLSNDYNKFKEKYKKVVCSNVEFLETCSQSSVTKNTVTECSVTKNTVTECSVTECPVTKNTLITIAIIFVAASILLGVSYK	289	Plasmodium yoelii	ETB63530	79.2%	79.2%	ETB63530	443.351	nr	hypothetical protein YYC_00007 [Plasmodium yoelii 17X]	1.7e-154	86.8%	269	1	288	2	269	AA
	N67_000253	92.25%	262	1	MDKDVCEKFKNVWTNLEYDSSTESYKFKDDNDFKEYCTDVNCEEDINKINAACLFLFNELFGSSDSFNSVAKGNINIVEYIMIWLSYMLNFTTIDESGSIELFYEIYIKDCDKYNNKIDGVTAYNSYKDLIDKKEDLISIYVKDMSKFHDAFNTLCMMYIEFDSENADCKNYLEKAKKFVEIYDELNEYYNNGKGSPYNQLLSTLSNDYNRFKNKCNNLPSLSTYSRKLVIKRALIPIAFIFVAVLIFLGIAYK	262	Plasmodium yoelii	ETB63234	78.2%	78.2%	ETB63234	395.971	nr	hypothetical protein YYC_00073 [Plasmodium yoelii 17X]	3.33e-136	85.2%	254	1	262	2	254	AA
	N67_000251	95.56%	258	1	MDKDVCEKFKNVWTNLEYDSSTESYKFKDDNDFKEYCTDVNCEEDINKINAACLFLFNELFGSSDSFNSVAKGNINIVEYIMIWLSYMLNFTTIDESGSIELFYEIYIKDCDKYNNKIDGVTAYNSYKDLIDKKEDLISIYVKDMSKFHDAFNTLCMMYIEFDSENADCKNYLEKAKKFVEIYDELNEYYNNGKGSPYNQLLSTLSNDYNRFKNKCNNLPSLSTYSRKLVIKRALIPIAFIFVAVLIFLGIAYK	259	Plasmodium yoelii	ETB63234	74.9%	74.9%	ETB63234	376.711	nr	hypothetical protein YYC_00073 [Plasmodium yoelii 17X]	8.9e-129	85.2%	254	1	258	2	254	AA
	N67_002434	92.00%	253	1	MDKDVCEKFKNVWTNLEYDSSTESYKFKDDNDFKEYCTDVNCEEDINKINAACLFLFNELFGSSDSFNSVAKGNINIVEYIMIWLSYMLNFTTIDESGSIELFYEIYIKDCDKYNNKIDGVTAYNSYKDLIDKKEDLISIYVKDMSKFHDAFNTLCMMYIEFDSENADCKNYLEKAKKFVEIYDELNEYYNNGKGSPYNQLLSTLSNDYNRFKNKCNNLPSLSTYSRKLVIKRALIPIAFIFVAVLIFLGIAYK	254	Plasmodium yoelii	ETB63234	71.7%	71.7%	ETB63234	366.696	nr	hypothetical protein YYC_00073 [Plasmodium yoelii 17X]	1.17e-124	81.8%	254	1	254	2	253	AA
	N67_002772	100.00%	2765	1	MKKYIYIISLVAFFISFDIICATKIEENKNKNATKLNNYNPYHNLKESDFDNSNFLNEKKYDNKNNSINNEKYIQPHSINNNFLQNKKDINNTKITLYNEYNKTNNIDNFRNFNHEHEKTNNRLIEINNSFLQITAISEINQDTLNTVDTIYGVNDNESVLWFFYKLLYSVEYIKKMLSNLNIGLSSEQTKIKTDQNVVINDVRQTNASCYSEKNELINKLGNIHNPFYNFHNDRSIDDYNLYTSSKNNFVNCLKKGFENIKKKTNDIISYEEKLYTDKCKNSSKLKNTTKKPSEFCKNVMNLNVSRKNSWEVPKNNEIISFIDFLIEKLKSNNYPMTLVTKLDFIKKQFEDIKNKHNKHIKICKQEEIVVNKCTNNIDNNNCDKHFNEIKKIAESYSI…	2771	Plasmodium yoelii	ETB63239	92.7%	92.7%	ETB63239	4832.7	nr	hypothetical protein YYC_00078 [Plasmodium yoelii 17X]	0	96.4%	2771	1	2771	2	2765	AA
	N67_002848	100.00%	491	1	MNLYDDSIHMLSLYLKNRKSSKIKLLTYINFIKNEFKKRHDTNMFSNIHYYFFDNIYTNSIKENINKYYNKIIKNNNNNDVKNRDCRYYIFRINLLLNRLYISSGNYEKQVRYLNDLYIFNKKKKNEYRILKYYNDIVLTGNFSQNFLVSVSRSKYKNILIIFRLFLVRSIHFDKTNPFLIYLIANVCNISSMVIHAIHEFTRAYTFLLNSRRENNRILNKENIDNVPIKNKMEKINIKNLNEGVTRELCDSAFDQSNDSEIEMDEKTETEVEKYLYMKNKLENKFEGISDNINFLFSLMASYFNYSGAYKVENRESVIMTSFCILNEYILKRYEQKIKNKKKKYIKYSQFYKIYKYIYLAEILYNLGRALHYLSYFNECIKLYLNVIKLIKKADKEIK…	494	Plasmodium yoelii	ETB63375	97.8%	97.8%	ETB63375	940.258	nr	hypothetical protein YYC_00170 [Plasmodium yoelii 17X]	0	98.9%	1746	1253	494	2	491	AA
	N67_002841	100.00%	194	1	MDDYYTSNKNGNTEQRNVNRFHNEKDKKYEKKKTSPTNSEYKKNDNLHEYDQTESQNNLNKINNENNFYKNQTDEKKNQNNKGNSDWIISGVIIKIVTPGLFYNEIGRISEVIKKGSYIILKIETDKTSFNIVSEAVIPLKPSKPNDEVIAILDGGKISQGTVIDILNDNKVEISTINGNINCDMQHVFLYKKV	194	Plasmodium yoelii	ETB63386	97.4%	97.4%	ETB63386	378.252	nr	hypothetical protein YYC_00179 [Plasmodium yoelii 17X]	1.91e-120	98.7%	1198	1005	194	2	194	AA
	N67_000608	99.78%	464	1	MTVNSENEISNSEKEDNEISVKSNENGEGSADNNENDDKSEKKYFEKKHKELKEKLKMLKVNSNSMSNNSVDNNDNNNDNEKCDSDKKEENSSTSKGEMTPERKEKEKKYIELKKKLDLLKLKNKLEKLKRENEVDNYEKQQKKDEYNHSRDSNSSDYTKQTKYKKKRRSNTNENSDDYYEKNKYDNNRRRHEKYRKTAMRASYGSSSISNDRMLNKKRRENSSSNNYFRKKDKPHRKRTRSQSSSCSHRNRKWIKDKRRRSIYSNSSEENKWRMREVSRDRKNRRKNYDDIKGYDNRPSYNKYKRSESRYYSSDSDIHKNKRNYISREDKKRDLYDDRNSNYKRGEMSSHKYLYNKKTGEKIEKKYYRVILGQYADKDSWNNYTNWLKKKNDYRFNLP…	464	Plasmodium yoelii	ETB62213	98.1%	98.1%	ETB62213	886.715	nr	hypothetical protein YYC_00827 [Plasmodium yoelii 17X]	0	98.9%	464	1	464	2	464	AA
	N67_004929	100.00%	226	1	MNNVYKTIFSKDPILPTFENYNTTKNKQKTNSNYMNNRKCNSYELIKTKSLVYKKNGQEKCSGGNRLKIEDFLNNFDKKRNSKNGYIPTNGYIYNNSSSNNGSSNGNNNGYNNGYNNGKNNGSNGSSNKKIFFKRSKSAILFKRNNSKKIYEKKKNILQNFDKESQYGKNCTNKEIDTNVKKNEKTIKKCVSMVNEYFIKNNLPVNKSLINNSTIYKNNFFSTPCFMFESTLKKNTSFPIERH	243	Plasmodium yoelii	ETB62293	92.2%	92.2%	ETB62293	431.024	nr	hypothetical protein YYC_00897 [Plasmodium yoelii 17X]	1.04e-135	96.1%	2090	1848	243	2	226	AA
	N67_003263	98.98%	97	1	MVFKKKDEKAEQNEKKPVSPNKKNSNVKKSNVGVNIGIGIITALITYLVVDVTMGALLVRKMASKMNLKEMLNAHNNNNILTIQNPHGE	98	Plasmodium yoelii	ETB62099	64.3%	64.3%	ETB62099	107.071	nr	hypothetical protein YYC_01822 [Plasmodium yoelii 17X]	5.04e-28	81.6%	89	1	97	2	89	AA
	N67_000245	65.35%	202	71	TSEEIYEKNTHLLCTDPKETIKADEVMNEAVKLLKYHATSIDDYELCDNNTDSSMSFYNKRHQGYINYNKIINKLWDPDSDKFLNTGSFKRKIVRAYSPNLVMIQNRCKIWPWSRRKYFYALAAKYKIRKTFLSHFVINHIFHRTIIVMASADINDHNSSNKEYKNANLFKTGIDSEDDIKKEN	184	Plasmodium yoelii	ETB61183	67.9%	67.9%	ETB61183	229.18	nr	hypothetical protein YYC_02109, partial [Plasmodium yoelii 17X]	8.25e-73	66.6%	213	30	184	2	132	AA
	N67_001062	91.86%	79	1	MIKNIFIGATKHIHNLYNTTLLNIKNAFEESSSFLKDLSEKENCNQKNGQREPQISMTSPVIKPENSETEVKGNETTGI	79	Plasmodium yoelii	ETB60735	94.9%	94.9%	ETB60735	154.836	nr	hypothetical protein YYC_02344 [Plasmodium yoelii 17X]	1.69e-46	93.4%	79	1	79	2	79	AA
	N67_002449	90.00%	63	1	MIKNIFIGATKHIHNLYNTTLLNIKNAFEESSSFLKDLSEKENCNQKNGQREPQISMTSPVIKPENSETEVKGNETTGI	79	Plasmodium yoelii	ETB60735	64.6%	64.6%	ETB60735	88.1965	nr	hypothetical protein YYC_02344 [Plasmodium yoelii 17X]	1.76e-20	52.3%	79	1	79	2	63	AA
	N67_001333	99.81%	523	1	MAYHLFKKLQKVSSKESRINKENANDGIDKWLKDLNDIVDKTIVDDSDDEGNNLPDKNYVVNIKEYLKTVNKILTHSEKIKNKKGEEFKNEKINISYIKEFCKILTTCSSLLNKLKTEKKKESEILQKNNIWDMFEEIILNSSEVLNKIICLNKDMFHKKNIRIDCNELKIYINYLNILFKETHNCDILFDVFYLEFENSIFIKYEIILLLQKLYIYDNINFYFYLYENIVYSDNINSCYYYNLFCVKFFQILYSDYYTEGTSSNSSNHINKINNNINLNDQNKIVTNLHEQCMLIINKLRKGKYYYTDYINYPFNYSSDKIIYKNKNDNYYINENKEFHSIPLNKTFKSYIFNHANDFVIQKKLKTIDHKSSLYELATDSHDLSRSGSSCSYSDDINT…	523	Plasmodium yoelii	ETB60452	99.0%	99.0%	ETB60452	1006.51	nr	hypothetical protein YYC_02735 [Plasmodium yoelii 17X]	0	99.4%	523	1	523	2	523	AA
	N67_001369	100.00%	683	1	MNFNFETLEQDLSSYDILNEPLEGEINYINYSEDNITNQVSFGKPSDKITLEKRNIYQPIEKKSVQNKVDNNEEEKKENLHNLTNDKNKIYSMKNFEIVNFDIVSSYSTNMLISVLQKYLELNELLPNLKDEIHNNIFKTIDLYIYMLCYYFMKQSTIDELIVDPKQCNERLGLNSIYFIIKRQEKYKELYTFLTSYNDEIKNDQNICNLENLNINKSNFHQPQYTVDNFNKNNITDNKKYLFRLNNYSKIYSSTSIYAISEKIVSIESLYCLISKLKEDVIKMDFSTNEENHNYQKGVTKEKKVNDTCDNYEHIKEENSNCKPISKDKNNMFISFLNDKLKIVEELRILIYCDSLFGIIDSSNYIKEVLKIINDAYNNEKDKKTTTNDDLNLKNKNFK…	686	Plasmodium yoelii	ETB60493	96.4%	96.4%	ETB60493	1270.76	nr	hypothetical protein YYC_02775 [Plasmodium yoelii 17X]	0	98.2%	1620	944	683	2	677	AA
	N67_005048	93.33%	148	9	MNKRIFSLVCIFLYILLDVSIHCSEQKESGLRNRIIRAIKKIKRSNKKNGTETKSKIQLNNNNNNDYIDDRDNKDNKDNKDDKDDKDDKDDKDDKDNKDVYTDYYRNYNHKKPQYAILCLGLCCPFETDEMEAL	140	Plasmodium yoelii	ETB60533	73.6%	73.6%	ETB60533	137.887	nr	hypothetical protein YYC_02798 [Plasmodium yoelii 17X]	1.09e-38	83.5%	134	1	140	2	134	AA
	N67_001054	90.49%	276	1	MNKEVCQKFENVWDDFPDTLSKGKYEFKDNNFLDGYCNNNKCEGDLDKLNAVFFYLINQFFGPSGLFKNNAKNNINVVEYIIIWLSHMLNLKDNTGNILTNFYKIYIKNQEKYKNTINGVDGCSNYDELIYKKNELMKITNEKLSKFYAPFKSLCNMYNEFNDSTSDSTKYLNHAKEFAKKYKELNDDSSITNDSSYNKLLCTLSNDYDNFKKKCKDSSSFPAINKPNITPKCPEQNLSSAVISEDVASSSSIANKLFTVLSIFGAIAFFLGISYK	276	Plasmodium yoelii	ETB59322	90.2%	90.2%	ETB59322	498.049	nr	hypothetical protein YYC_02840 [Plasmodium yoelii 17X]	8.69e-176	90.4%	276	1	276	2	276	AA
	N67_005162	45.97%	849	1	MKEIYYPLQKEDHTTYIKNARINGCIQDDKLSDYIKDTNNYVFREIYLLRNIYIKKHIILHFLRNILNINKLNNSKFELTNISRDNNFKKILSEYYFLIFNYSKMYKNDKEMLNFYINCYNIYNNIICINNPKSYITIYKNSDQNNFNLKNIPNKDCDNNIIINHSDYIFSHKPYFTFSRKIEINNKKNILFLFLNKLKFSNLYISSNFNNKNNDTDYLRGLCNILDKYSKLQNVSQFYPCKDDKSYNLLYINILEDYQTNIIKLLEIILFSVSSIVSNLFNIITNLLKVIIIKATIFMYYFALLNYKGANLFITYNCSNIKTKNKNSLISIFCYSHNKTYFKNNCKALNDSYNNDLQIFDKILLPFSDKISLPFSENFFNTSILIANNLTKLIKKNYL…	849	Plasmodium yoelii	ETB59778	95.2%	95.2%	ETB59778	1364.75	nr	hypothetical protein YYC_03169 [Plasmodium yoelii 17X]	0	70.6%	845	1	849	2	845	AA
	N67_004504	100.00%	195	1	MRVSILKYVIFSIVIWSFEYPKNELYYANERTICFENNITNFRNNRILADADNRFDLNSFYESTLSLANQFNEYNDDDEEITKLRNIIDSHIKKHEESNTLPDLKNLDKKTKKLIHGLHKEIEETKKELDNIKNNKLAIESIENNSVSEEDFKQLENERNIVANEHHENDSSIEYELKNKRKLKKMIKGLM	195	Plasmodium yoelii	ETB59948	79.0%	79.0%	ETB59948	285.804	nr	hypothetical protein YYC_03298 [Plasmodium yoelii 17X]	1.02e-94	89.5%	191	1	195	2	191	AA
	N67_002088	94.52%	725	1	MNENICNYHGNNRIEKSFLINTNLCNDINNTNNLYTSNMFGNNTRDGTYAYNKRHSNIHNSNNVNNISNHVFDSSLNELAYSQASGNHILTNNFIYPKNNTHENNLNYGNNVFNAYRSNNLPSNYEKNICMQCTCFNKKSSEINLFNDDIKNAHSKNIYSKPFDTSSLNCTICPGNASTYLNTNIGNNTLKNYGPLNDGIKNGSIIPIIANEYFASHLKPNINENIDHSFFQTYNQKIPLNLNNTLSRSISQPSIIPNINQGDEKIRSNLSVHSMGSNKINNNDIYLYPNILNNNQAGTDIYNKINYDALNNNYIKEGHHNQFIDNSLYYPNINNCLLNNMSDNNQKKIINGKRGSLINTSSLNFPQNSIVNTNIANTNIANTNINTANIANIANIANI…	759	Plasmodium yoelii	ETB59094	90.3%	90.3%	ETB59094	1211.05	nr	hypothetical protein YYC_03370 [Plasmodium yoelii 17X]	0	92.4%	757	1	757	2	725	AA
	N67_002024	98.40%	1364	10	KNVKSELGKSETLIKTLKSKFQLEKCKSKIESTTNDEDAVECIKNITEFKNYILNDETNINDYFKKAEEYNENVLLNFKNIEAAYDKVQYMMTTKSDSDTNHNIYNSDELKGYIDKSKEYKDEVDKNTKTIENNKKEFEQYKDEAINLLNKFSELMLKNNIIQTKTDLEIIINEIKKMHKENIMQAEKSEQKINTIKNEQIQIKDDTTNNDKSNKAIIGIQASLDKFETKFLKINDIRTKSNDFLKETENIEKQISNLSINSQGIKLKDNEDILNTLQTFLESLKDQKKNIEYQKTELDNFDSEIENIENNINHNIKNYEMGIIEKIKENADTNKNQIESTKELIKPTIENIISSFNTSDLEGINTNENLEKYNTEMNKTYNEFMESYNLIANYLETVS…	1355	Plasmodium yoelii	ETB59302	95.5%	95.5%	ETB59302	2435.22	nr	hypothetical protein YYC_03527 [Plasmodium yoelii 17X]	0	97.0%	2717	1364	1355	2	1354	AA
	N67_001011	100.00%	2713	1	MKKLIYITTTYIVLFTSLGVIYGKKIETGKKNHDGQLNNFYLYNNLKGINFNNSNSSNEEQYNNKNDVINDKFIQPNSITYLENQKDTANDKVILYNDYTNKNDLDTFKIFNNDNEKTNRKATIVKSSFIQNSNPTRFDSSMYNTIDILYNVSGPNENLKYFYVKLYFYQELRTFLNNIYSNAKKPVNIPRSTPLQIDNDINLIIKECEPLKTNIINEMSKLHNPLYEFYKEPTKDDYNPYSNYRKIYVDCMIPRFKKLASKIDAAISSMQSEYDHLCYYEYWNVDALYKKYSANTKEYMDTELYNIKSHSVIYDMGLRSHGNRLIKILESEGEQGNIISKLKFLSNEIEYTLNKSDNYKDECTSNYTFMVNYVQRDTYTQYYYYYLREIKKIAQQRAN…	2748	Plasmodium yoelii	ETB58710	90.6%	90.6%	ETB58710	4657.43	nr	hypothetical protein YYC_03536 [Plasmodium yoelii 17X]	0	95.3%	2748	1	2748	2	2713	AA
	N67_000972	100.00%	2081	1	MIKFNKAHITNDNKNFENNDNKNFENNDNKNFENNDNNRDKLEQINDPENEQSQKGNSSHIQDLRMFQIISHNNTKHVDNFESEHKYEGTDNSKTNQGDSNKNIWNMLINKFRINKWKGNVINKNDVNKNGEAHTYKCNSTDSPKSEKEETNKCTYNNIFDCGDTINEFYNERKYEIMRNYVLYNRKQMENYLNYEKCNEKSKKKNNNNSDVFEDSQENNNGHNNGHNDGHNDGHNDDHNDDKHLEMEKNNINPYIYSTKSSSYEHKSNIDGDILMNSDSKNEIKILFNEYYINNENVINSSPKSKSLSSSDINYHKFLIPNNNKMLTQKSNSFSRLSTNEFVNFPFEEYNDENISPLINQSNKNIIITENEINNNFIKLENEKLYNSFIDDINKLDSE…	2114	Plasmodium yoelii	ETB58763	93.3%	93.3%	ETB58763	3697.13	nr	hypothetical protein YYC_03578 [Plasmodium yoelii 17X]	0	96.6%	2872	825	2081	2	2048	AA
	N67_000969	100.00%	268	1	MNKISDYFSNEFANNNNCAYEFTKLGSAKNEEKKEAVNCSSYQQSDVNNVNNVNDANDVNNIYDPYSQNSKTVENKQNEKKNFFLNSFNNLLKTEGIIYCAYYEYKPVIYRKDTIKLINHNIELYKKIFENVEKNITDAHKNIELVEKKQSTLNYATEDENKNTESSEKKSVHVNYNEKNDLNINNQENIKQNKSCDDLNKTNIYQLDENAKICNLLFTNDIHNYPIYPLVEDVSTFFYIINKLNNNFSQSDYYQTTYDTFANMIKTYFNNNKINKV	277	Plasmodium yoelii	ETB58805	93.9%	93.9%	ETB58805	493.812	nr	hypothetical protein YYC_03582 [Plasmodium yoelii 17X]	5.25e-166	96.9%	933	657	277	2	268	AA
	N67_003756	89.00%	259	1	MDADICKKFQDLRDSFPDYLDISRSYKFINEDDFKDYCTGNKCNDDTGKINAGFLYLLDAFFKNSDNFVSVAKRNINIVEYIMIWLSYMLSFTTIDENGSIYPVCDHYINSDEKYNEQIVGVTGYQNYKDLIYKKENLMSISIIDMSNFYDAFILLCDMYIGLEKNPNCDNYLEKAKNFVETYDALNEDYNNGKGNPYNQLLSTLSNDYNRFKNICNGAQSSNFPSLPTYSRKFVIKSTLIPIAFIFVAVSIFLGITYK	259	Plasmodium yoelii	ETB58547	88.0%	88.0%	ETB58547	459.529	nr	hypothetical protein YYC_03876 [Plasmodium yoelii 17X]	2.46e-161	88.5%	259	1	259	2	259	AA
	N67_001407	100.00%	290	1	MPTNLCDGLTTADNGLVFDRNSQSYKFTGSYTNIYCPDNNCDNDNNKKISSAFIGLLGFCKEVVDMENLESDKIAEYAILWLGHKLNQNTENGTTTLNEFYTEHIKTNNHYEQKTFGDSNSKINISVIDTKIESMNMNIKDISNFYDAFKLLCKMNNEIGTKKIQCNTCLKNAGEFYEQYEKLKNALDINKGSSYFQLWLSLSKDYDKFKEKYSAKCNDIKFHEACPRSSVTKSQVTKSQVTNCPVTNCPVTECQVTECPVTKNTLITIAIIFVAASILLGVSYKYSLFGFRKRSQKQHLREKLKK	307	Plasmodium yoelii	ETB58533	68.4%	68.4%	ETB58533	398.667	nr	hypothetical protein YYC_03885 [Plasmodium yoelii 17X]	8.62e-137	84.2%	306	1	306	2	290	AA
	N67_002561	100.00%	87	1	LFNSLWFHFPDKLDNKGNYNFLFDNNNIDVVDYIVIWLNYMLRLKENGINKLDDFYTNHIETNTHYIKKIDDVSGYIVIWKS	87	Plasmodium yoelii	ETB58026	87.4%	87.4%	ETB58026	145.206	nr	hypothetical protein YYC_04119 [Plasmodium yoelii 17X]	2.63e-43	93.7%	89	8	87	2	82	AA
	N67_002068	92.59%	300	1	MDKKVCEKFQDVRSLLSDELASNGSYNFKDGELLNNYCDSSQCQNNFDRISAGCLYLLDQFYNDSCMFPSPKMNNPYIVDYILIWLSYMLNLYKTDQYDSINNFYNDHIKSGHKYNTGINGLSGYDNYKGIIDERKDLLDMDRNIVSKFYEALKSLCKLYNELGDDNKNCENYLDDNNEFFKKYNELKDSDITNRSPYKEMLSTLLKDYNNFKKECNHILSPPSEETKQNPGQIHGQDSGLYSGINYGQESGQDSESNFESSSEVTSSSSSIKSKLIPVLLIFGAIPIFLGISYK	301	Plasmodium yoelii	ETB58012	72.1%	72.1%	ETB58012	384.03	nr	hypothetical protein YYC_04279 [Plasmodium yoelii 17X]	5.9e-130	82.3%	295	1	300	2	295	AA
	N67_004156	92.59%	300	1	MDKKVCEKFQDVRSLLSDELASNGSYNFKDGELLNNYCDSSQCQNNFDRISAGCLYLLDQFYNDSCMFPSPKMNNPYIVDYILIWLSYMLNLYKTDQYDSINNFYNDHIKSGHKYNTGINGLSGYDNYKGIIDERKDLLDMDRNIVSKFYEALKSLCKLYNELGDDNKNCENYLDDNNEFFKKYNELKDSDITNRSPYKEMLSTLLKDYNNFKKECNHILSPPSEETKQNPGQIHGQDSGLYSGINYGQESGQDSESNFESSSEVTSSSSSIKSKLIPVLLIFGAIPIFLGISYK	301	Plasmodium yoelii	ETB58012	72.1%	72.1%	ETB58012	384.03	nr	hypothetical protein YYC_04279 [Plasmodium yoelii 17X]	5.9e-130	82.3%	295	1	300	2	295	AA
	N67_003553	95.97%	286	1	MGANLCDGLIMADKGLVFDKSSQNYEFAGSLTNQHCPKQNCDNDDNKISSAFIAFLVYFKNFGNMENLDSDKLAEYAILWLGHKLNQKTQNETTTLNDFYNTHIETNSNYDKKTIGDSYNKINKNIKQKIESMNIGIKDISNFYEVFKLLCKMDDELVKNKGQCNTCLKNAGEFYEKYEKLINSLDINKGSSYLQLLSSLSNDYKKFKEKYNNLECINIKFLETCSRSSVKESPLTKCLVTESPVTECPVTECPVTKNTLITIAIIFVAASILLGISYK	286	Plasmodium yoelii	ETB58006	74.5%	74.5%	ETB58006	391.734	nr	hypothetical protein YYC_04284 [Plasmodium yoelii 17X]	4.76e-134	85.2%	279	1	286	2	279	AA
	N67_004899	100.00%	2764	1	MKKYIYIISLAAFFISSDIIYATKIEENNNKHVPKLNNYNPYHNLKESDFDNSNFSNEKQYDNENNSINNEKYIQPHSINNNSLQNKKDINNTKLTLYNEYNKTNNLDDFRNFNHEHEKKKNRLIEINKSFLQITVITQMNKDIFDVVDVIYGVNDNNEKALWFFYEPLHFSEYILKILDKLNIYQQNDKTKLKKDHSEIYNDIIRIKEFCRPKKLELISQISKMHDPFYNFYNDPPMDDYKSYTESKTDYLNCLKDEFEKIKNKPNNIISYEEDVYKQKCKNSIKLKDLTKKDHGFCKNVMNLGPTCNRDWDVPKDKEVVPFIDFLITELNKNNNLKTLVTKLEFMKKQLEDIINKHNKHIEICKKEEASVNTCTKNNIDYTNCSQHFNEIKKIGDSY…	2764	Plasmodium yoelii	ETB57418	94.7%	94.7%	ETB57418	4999.88	nr	hypothetical protein YYC_04318 [Plasmodium yoelii 17X]	0	97.3%	2761	1	2764	2	2761	AA
	N67_000345	100.00%	98	1	MNKRTGNKKVIKLAEALVSLKQDEIDSFVSLFKERIAAKPKFSKKSASDIFSIQPHSRRLNMSLNIYNYKKGIIFNLYAKLFQSIRNIIFMGNNNSSK	98	Plasmodium yoelii	ETB57548	98.0%	98.0%	ETB57548	191.045	nr	hypothetical protein YYC_04415 [Plasmodium yoelii 17X]	4.09e-61	99.0%	98	1	98	2	98	AA
	N67_000885	91.51%	291	1	MPVNLCDGLRTADNGLFFDQDSQNYTLEGSYTNKYCPDDNCDNDDNKKISSAFIGLLGFCKDYDDIKNLESDKIAEYAILWLGHKLNQKTDDGTTTLNDFYNNHIKTNSHYKQEKIGDSYNKIKIDVIDEKIKSMNMNIKDISNFYEVFKLLCKMDRELDKNKGQCNICLKSTGEFYEKYEKLKNALDINKGSSYFQLWLSLSKDYDKFKEKYNNLKCSNTKSLEACLRSSVTNSLVTECPVKDCPVKECPVKECPVKECPMTECPVTKSILIPIAIIFVVASFFFGISYK	291	Plasmodium yoelii	ETB58001	81.8%	81.8%	ETB58001	466.463	nr	hypothetical protein YYC_04777 [Plasmodium yoelii 17X]	5.98e-163	86.6%	291	1	291	2	291	AA
	N67_003350	90.75%	265	1	CDGLRTADNGLFFDQDSQNYTLEGSYTNKYCPDDNCDNDDNKKISSAFIGLLGFCKDYDDIKNLESDKIAEYAILWLGHKLNQKTDDGTTTLNDFYNNHIKTNSHYKQEKIGDSYNKIKIDVIDEKIKSMNMNIKDISNFYEVFKLLCKMDRELDKNKGQCNICLKSTGEFYEKYEKLKNALDINKGSSYFQLWLSLSKDYDKFKEKYNNLKCSNTKSLEACLRSSVTNSLVTECPVKDCPVKECPVKECPVKECPMTECPVTKSILIPIA	271	Plasmodium yoelii	ETB58001	69.4%	69.4%	ETB58001	340.502	nr	hypothetical protein YYC_04777 [Plasmodium yoelii 17X]	8.92e-114	80.1%	276	6	271	2	265	AA
	N67_001034	78.33%	235	1	MNKQVCKKFQDLRNLLPDHLINGGSYAFTNEEAFKEYCTDNKCNDDFGKISAGCLYLLDAFFKDNSVFNSIAKSNINIVDYIIIWLSYMLFFIINDENDSIGNSYNYYIYSDNKYNQEINDVAAYTSYKDLIYKKENLMNISIIDMSNFYDVFTSLCTMYVEFDEESPNCDKYLEKAKNFAEAYDALNEDYNYGKGSPYNQLLSTLSNDYCNLKNKCNQFPTLPTYSRRF	235	Plasmodium yoelii	ETB57301	83.8%	83.8%	ETB57301	395.586	nr	hypothetical protein YYC_04809 [Plasmodium yoelii 17X]	3.24e-134	81.1%	230	1	235	2	230	AA
	N67_003049	80.49%	167	3	SYAFTNEEAFKEYCTDNKCNDDFGKISAGCLYLLDAFFKDNSVFNSIAKSNINIVDYIIIWLSYMLFFIINDENDSIGNSYNYYIYSDNKYNQEINDVAAYTSYKDLIYKKENLMNISIIDMSNFYDVFTSLCTMYVEFDEESPNCDKYLEKAKNFAEAYDALNEDYNYGKGSPYNQLLSTLSNDY	186	Plasmodium yoelii	ETB57301	68.8%	68.8%	ETB57301	231.106	nr	hypothetical protein YYC_04809 [Plasmodium yoelii 17X]	3.55e-71	74.7%	210	25	186	2	165	AA
	N67_001885	94.41%	338	1	MNKEVCKRFKNVWDAFPDTLDNSRNYQFKDNTFLNNECNNNNFSNNYCNKNNFQSDLDRISAGCLYLLDEFIKDCGVLPSPSKNNPNIVDYILIWLSYMLNLDKRKDHNNIDNFYNHQIDSCNQYKTEIDELNYYDYDNYKELIDTKKELLYMDSNIVPKFYEAFKLLCNWYNELDDDNKNCKNYLEDDNEFVKKYNDLKKDPTIIKNSYYSQLLSTLSTDYDNFKKECEVTLSPPAETKEDPGKDRIHSFGQDYEQYLVQDSEEYLVQGSGQDVHNSDVASSSSSIVSKLIPVLLIFGAISIFLGISYKYSLFGFRKRAQKQYLREKIKNIKKRMNR	338	Plasmodium yoelii	ETB57314	88.5%	88.5%	ETB57314	534.258	nr	hypothetical protein YYC_04822 [Plasmodium yoelii 17X]	0	91.4%	338	1	338	2	338	AA
	N67_004719	100.00%	449	1	MDNFLKDFKTNINPEIYDTYNTYFIKNNFPIRKLFRILLEGTNDKNIKKLYDMGRSDTYMWLYLEYINMSIYLFKKVYSIYLNMICYFQSLLYLTNINLKKKKCEISNILNSVENVILYINGVEFNIFSLCRYISFFLNSSGIFGVNFASSLNGQGKNVCVCDDKKNSQNGRSAYEYFQSETLKSDKITRFDKNVNETSNECVKNGAKNGAKNGAKNGEKNGAKNGAKNKGLIKPEKWGKKIADRNYNYFEKKMMKKKKKKEKRQKERVKYRSISLPTNLKKTVLKISNLRNKINLNKNIIEGINSNFLKNTPYEHIYTHTNFWLYSSSSSSSSSSDNSDYDDKKNTNEFWINNNKNPNTQFDDIFDEISEEMDTFSVISNFLKTFKNMDSNNLSLSGY…	449	Plasmodium yoelii	ETB57234	88.2%	88.2%	ETB57234	753.436	nr	hypothetical protein YYC_05036 [Plasmodium yoelii 17X]	0	94.1%	1865	1464	449	2	402	AA
	N67_004709	99.96%	2781	2	MKKLIYITTTFIVLFVTSEIIFGHQLGEDKPNHGKQLNDLNPHHDLKIWNFNKLRSSNEKEENNKDDAFDDESHGQFDSINIESFENKYNAQNKKFTLYNDPQNKNYLSSLKGVNHDNEQSNKKVTVPKNSFIQNSDAPTFDSNIFKIIDAISGIDTVKENISFIYVKLGTLEELRDILRKFYTDKDIELKSVLDKHSQINNELDKIFKEYQPQRNSVINEMSNLHNPLYNFYNTSSGNYSSYTSSQRNLVYTFIPALRKIESEIENGINSMESTYEKLSKTKTAELKTTLENYARSVMDYNNKIVESIKSPSILDDKKTIEFIQFLIDTLNTRKKPQSIKNKLIFILNQINEAKKKYNWHKLVCRQMHMFMTSYIKEIVPYRYKEYFYDFTLTSSKRA…	2783	Plasmodium yoelii	ETB57251	95.7%	95.7%	ETB57251	5016.44	nr	hypothetical protein YYC_05048 [Plasmodium yoelii 17X]	0	97.8%	2782	1	2782	2	2780	AA
	N67_005051	91.89%	74	7	STELQKTKTEGSNNSNENTSGGNGNFSGRSSDNGSGGEIGKSPSIPDNETDT	68	Plasmodium yoelii	ETB57262	70.6%	70.6%	ETB57262	81.6481	nr	hypothetical protein YYC_05058 [Plasmodium yoelii 17X]	1.93e-18	56.2%	80	29	68	2	52	AA
	N67_002781	100.00%	301	1	MPTNLCDGLKTADKGFVFDQNSQNYTFSGSYTNIYCPDNNCDNDDNKKISSAFIGLLGFYKEVVDMKNIESDKIAEYAILWLGHILNRKTEYGTATLNDFYTKQIKTNNHYKQEKIGDSYNKIKIDVIDEKIKSMNIGIKDISNFYEVFKLLCNMDSELDKKGIQCNKCLKNAGEFYEKYENLKNGLDINKGSSYFQLWLSLSKDYDKFKEKYNNLGCSDIKFLESCSQSSVKKSQVTNSPVTECSVTKIQVTNSPVTECSVTKSTLIPIAIIFVAASILLGVSYKYSLFGFRKQSQKQHLREKLKK	307	Plasmodium yoelii	ETB57291	84.0%	84.0%	ETB57291	505.753	nr	hypothetical protein YYC_05087 [Plasmodium yoelii 17X]	6.74e-179	92.0%	307	1	307	2	301	AA
	N67_005274	60.20%	60	2	DFDKISAGCLYLLDEFIKNCSMVPSPAKNNINIVDYILIWLSYMIKLKYSEESNIITCFSSAYIHDCDKYKTEIDELTDYKNYKDIIDKKWYLL	94	Plasmodium yoelii	ETB56703	35.1%	35.1%	ETB56703	46.2098	nr	hypothetical protein YYC_05366 [Plasmodium yoelii 17X]	0.00285	30.1%	150	57	94	2	59	AA
	N67_002289	100.00%	1266	1	MGLDAEKNKFDLIDVEPKSIEFYYDRIESFEEFVEKKKKVIEKKVIKIKNICTKIQNIKIFESESKYLKIKGIKKKKLAPGTYEKILVEFSFCDVNINKYKYEKIKNILDVINNIEGTINVKVQSEYTTLYIPIYIKKKVPIFKFNNVFNLGLCKTNLIYDVKLEVKNVGNKKGTLSICLDNINNEAAKNEAVNGDNKNSNTLSNSDNKHIIENNFFIYFDKNTICLNPNESTIINIKIKNKNEEKIQKSYKIITQEYSYFSQSPKNLTMIAIFINSQVSFIYENMKTNQIDLNYIYFGNSKRINGQIKNENQYPVICKLKKTQIKMFYDSKEFASHAVDRGVDVRTLLRDLDNFPEFDVNDEEKKKSEENILDVGNNLKLEEKIKIKLEKQNDIYFID…	1271	Plasmodium yoelii	ETB56645	98.0%	98.0%	ETB56645	2387.84	nr	hypothetical protein YYC_05471 [Plasmodium yoelii 17X]	0	99.0%	1271	1	1271	2	1266	AA
	N67_002272	91.86%	79	1	MGKYEIEKKYKVLKENNILNIFKYVNCEKNESKEKIGILYYLCNVFEERHIVLNDQILQTYLNLLKIFEEYLIQIYKKK	79	Plasmodium yoelii	ETB56670	98.7%	98.7%	ETB56670	149.828	nr	hypothetical protein YYC_05491 [Plasmodium yoelii 17X]	9.28e-40	95.3%	79	1	79	2	79	AA
	N67_005273	88.73%	142	17	YHSLCGIFNILINYLADELGKSTKYEFDKNEDLKKYCPNGDSENKCETDLDKIKAGFLFLFEQIIVNNIDNLSKEEAKVFIIYIMIWFNYMLNLKNVNNININDFYTKYTEENTNYIKCKSDDIDC	126	Plasmodium yoelii	ETB56475	77.0%	77.0%	ETB56475	200.675	nr	hypothetical protein YYC_05548 [Plasmodium yoelii 17X]	5.5e-61	82.9%	127	2	126	2	126	AA
	N67_000210	98.83%	846	1	MEDDLACELFLEADKLLNGSIYLQKAINKSPEYREYCPNNKQCSTRAESIGALSVYLFTNFYNKESGYYEHFIMWLAHTLFKIAKKRNNENAHNITLSSAYDKYLDKSMGHLRQWDILNDVRGGKDPNLKHMSELYTLLNHICNTIADYKKYGATSRKLHKNSVNCLNQYRNLYRAFSGNASYLSLLEKLKKIYDDFRTAAIKNDIGKKNNIESRLLELTAIKKKESHSTKNFKTLDSNGPEDQLEDEKDPEIPKEKSTQEERTYHKNEGKNTEQSIKLQNTVVQTSNQRDKPSVSEGESKISGNEQEHSEKSQGLSIDPTKENLLLKTKDQTLQQELHPIQPKLQLESHNKENETLQKALSEIKPQSPPEAAAATTTTTPSPSTATTTPIIPSTEVSS…	855	Plasmodium yoelii	ETB56437	83.2%	83.2%	ETB56437	1372.45	nr	hypothetical protein YYC_05582 [Plasmodium yoelii 17X]	0	91.0%	843	1	846	2	843	AA
	N67_005090	100.00%	213	1	MNNFNILSENNSNVEKYEHNNNLNFDDDGDDDFYFIKPSEFIQNRRKTLEDFIKNKNDSIIKKNNIKDNITCSYFEVIPNIVSFTSYSPFNKYESIVSLKNIDGNAKSIRFELENNDAFKVSYVSDIKKKVAPGMLFTFKIVFYPKSCDNYSYNLRIYSENKLLILPIRCVNDEIILDVQDEIIINDTPIYMKGEKIITIKNIGKYDNKFEAT	213	Plasmodium yoelii	ETB56281	100.0%	100.0%	ETB56281	420.239	nr	hypothetical protein YYC_05717 [Plasmodium yoelii 17X]	5.71e-132	100.0%	213	1	213	2	213	AA
	N67_002025	99.43%	1228	7	MLNLFQLLYLGVIYGKKIEAEKRNHDAQLNNFYSYHNSKGVDFNNSNSSNEEQCNNQNNVINDKFIQPHSITYLENQKDTANDKITLYNDYTNKNDFDTFKSFNNENEQTNRKETIVKSSFIQNFVAPPFDHSLYNIIDIVYGVSIPTNSLSFFYVRLRVYQEIRDILHKIYSNATSVINIPRSKHYHAHNDIQKAIKECEPLKKKVINEMFNFQSPLYEFYKEPVHGYYDPYAYSQFYYANCMVPQFKKLEPVVEKAFSSMMPEYDYLCYYEYWNVDAIYKNYSTTTKDYMVFQMEIIKKYPMFSDNETVPYIKSLIKILESENEQASLKKKLFFLEKQFEDIISKSYKCRTHCVNSYQYMQDYVLNETYTQYYYNYLKELKKIAASKALFIYNSDNL…	1284	Plasmodium yoelii	ETB56374	87.1%	87.1%	ETB56374	2126.29	nr	hypothetical protein YYC_05803 [Plasmodium yoelii 17X]	0	93.3%	1281	1	1281	2	1222	AA
	N67_002032	99.89%	2756	1	MKKYIYIISLAAIFISFDIICAIKIEENKNKNAPKLNNYNPYHNLKEIDFDNSNLSNEKQYDNENNSINNEKYVQPHSINNNSLLNKKDINNTKLTLYNEYNKTNNIDNFRNFNHEHKKKKNRLIEINKSFLQITVITQMNKYVFDAIDTIYGVNDDESVLLFFYKPLYSVKYIKKMLDKLNIGNYSDKNKIKNNYDIVLNDTAQTIDSCYTAKIDLINKLSNIHNSLYNFYNDPSKDEYNLYTSSKTNFVNCLKNEFEKIKNKADDVVSYEENVYKKECKNSKIFKNDTQNNSEFCKNLMHLNSARNQNWGVPKDQEIIPFINFLIKELEQNNNLKTLVTKLNFIKDQFIDIKNKHDKHIKICKKEEAYVNTCIQTNINKTNCGKYFNEIKKMAESYS…	2759	Plasmodium yoelii	ETB56386	85.6%	85.6%	ETB56386	4385.1	nr	hypothetical protein YYC_05815 [Plasmodium yoelii 17X]	0	92.8%	2758	1	2758	2	2756	AA
	N67_001617	91.67%	67	2	YEQLKKDLDNNKDESYSQLFSILSKDYDNLKNKLFIIWISETISKTKIKRKNKKYNEENDSLIYNS	66	Plasmodium yoelii	ETB56114	66.7%	66.7%	ETB56114	63.1586	nr	hypothetical protein YYC_05843 [Plasmodium yoelii 17X]	6.91e-10	54.2%	249	184	66	2	66	AA
	N67_003554	100.00%	273	1	MNKEVCTLFFAVRGWFPDKLKNGDYQFIDDNKYKQHFNKDSYDDIDKINGWCLFLFNGIFMDSYLYEYYANSNINFVGYILAWLSYKLNQKTNNGISNLMDFYADHMQNINEYQTPIEGVTDYTNYIELINKNKDLLNINFEDMSKFYEAFILLCDMYDGLDDVNPKCEKYLECDNEFLKKYEELKKYSSTSGSNSYIQMLSILSNSYDNLKSKCNNFSSLLTYSLISIAFIFVAIPIFLGISYKYSLFGFRKRLQKQYLREKLKNIKKRMNH	273	Plasmodium yoelii	ETB56118	92.3%	92.3%	ETB56118	509.99	nr	hypothetical protein YYC_05847 [Plasmodium yoelii 17X]	0	96.2%	273	1	273	2	273	AA
	N67_002429	100.00%	273	1	MNKEVCTLFFAVRGWFPDKLKNGDYQFIDDNKYKQHFNKDSYDDIDKINGWCLFLFNGIFMDSYLYEYYANSNINFVGYILAWLSYKLNQKTNNGISNLMDFYADHMQNINEYQTPIEGVTDYTNYIELINKNKDLLNINFEDMSKFYEAFILLCDMYDGLDDVNPKCEKYLECDNEFLKKYEELKKYSSTSGSNSYIQMLSILSNSYDNLKSKCNNFSSLLTYSLISIAFIFVAIPIFLGISYKYSLFGFRKRLQKQYLREKLKNIKKRMNH	273	Plasmodium yoelii	ETB56118	90.8%	90.8%	ETB56118	499.204	nr	hypothetical protein YYC_05847 [Plasmodium yoelii 17X]	2.32e-177	95.4%	273	1	273	2	273	AA
	N67_005369	85.51%	69	11	KDYPYSQLFSILSNDYDNLKNKCSYFPPLLTYSLISIAFIFVAIPIFLGISYKRKNKKYNEENDSLIYDSKINND	75	Plasmodium yoelii	ETB56119	52.0%	52.0%	ETB56119	62.3882	nr	hypothetical protein YYC_05848 [Plasmodium yoelii 17X]	8.19e-10	43.8%	209	135	75	2	59	AA
	N67_004891	98.39%	311	6	CDGLRTADKGLIFDQDSQNYTFSGSYTNNYCPDNKCDNDDNKKISSAFIGLLKFYKDFDNMKNLESDKIAEYAILWLGHKLNQKTENGTTTLKDFYNNHIKKNSFYNKHIGTDSDSNIKMDAIDKKIESMNIGIKDISNFYEVFKLLCKMDDELVKNKGQCNKCLESARELFETYEKLKNALDIDKGSTYLQLFSSLSNDYKKFKEKYKKVCSDTESFKACSRSSATESPVTGSPVTNSPVTECPVTECPVTKSTLITIAIIFVAASILLGVSYKYSLFGFRKRSQKQHLREKLKK	306	Plasmodium yoelii	ETB56096	89.9%	89.9%	ETB56096	531.561	nr	hypothetical protein YYC_05878 [Plasmodium yoelii 17X]	0	94.1%	298	3	306	2	296	AA
	N67_003265	100.00%	151	1	MNKKLYSLFVFVYLIIVYCATVQGNKNDNGKNDRHAPSFIKKVYQNGQNKDNNKQVQRTAEDGIGDIIIDILKKEYVDKNIIQLIDAVDKKESKLKKTNERKNLYKILAMSLSALLAFRVIYDIKQQYTSIVANPNSMINKLKNKLTTKQTKL	153	Plasmodium vinckei	EUD74731	76.5%	76.5%	EUD74731	210.69	nr	hypothetical protein YYG_00684 [Plasmodium vinckei petteri]	4.1e-67	88.2%	153	1	153	2	151	AA
	N67_001784	100.00%	104	1	MIKINKHDLLLKYKDKDDFIFNQLLNIVEYPFNEIFEYADGNIYIGETENKKRHGYGFYIYEDIKAIYQGQWKENSKNGYGILYNKNDVIYSGKLLNSQIVVTI	104	Plasmodium vinckei	EUD72097	90.4%	90.4%	EUD72097	187.963	nr	hypothetical protein YYG_02798 [Plasmodium vinckei petteri]	1.8e-59	95.2%	119	16	104	2	104	AA
	N67_004509	71.88%	184	1	MNKGYIKIVLFVLSLIVCVNNIAFADNNTLGKNNSNDTTPNNKTPDDTTPNSKTPDNTTPSSTTPDDTTPSSTAPDDTTPNNKTPDDTTQKKKSSKNKSSKNKSSKNKSSKNKSSKNKSSKNKSSKDKSSKDKSSKKVPPKKLEPGDIDLGEMFNKLYRHFYILYSY	184	Plasmodium yoelii	EAA22847	70.7%	70.7%	EAA22847	167.933	nr	hypothetical protein, partial [Plasmodium yoelii yoelii]	3.66e-48	71.3%	191	25	184	2	167	AA
	N67_000783	100.00%	189	1	MNIYNASIRYYSFLALIVIYTTSYILAILPEIINSIKDELFYKTRKNKIYSHSLRKDEVSKKRKKKDNNKGLEFSNSIDTNLLYIHQGNIKYEYINRDNNLRIHNTWNDIEENEIKNLEEGNYSSEYDRDDEERKKEKNIYHGEINGNKLHEEENQTMDAGKVDYHATNGEHNINDEINDYILKKKEK	189	Plasmodium yoelii	ETB59816	95.8%	95.8%	ETB59816	357.451	nr	hypothetical protein, variant 3 [Plasmodium yoelii 17X]	5.82e-111	97.9%	216	29	189	2	188	AA

## Sheet: nohits_4proteins
protein	protein.seq
N67_005372	MRVNILKYVFFSLLFVLLNMPKMNYTL
N67_005013	MNLINASSNSYIYSCDNNSDNSSDNSSDNNSDSNSDKIVIIEKNCDIDRENYKDVYSDNNNNNNSNSNC
N67_003329	KTILYIIRNKRGICIFNNNNNNNNNNNNNNNNNNNNNNNNNNNNNNNNNNNNNNNNNNNNNNNNNNNNNNNNNNNFLYIF
N67_002674	MHNNNNNNNNNSNNNNNNNNNNNNNNNNNNNNNNNNNNNNNNNNNNNNNNNSNNNKDVGMHLFISLHKTNKKKIEYITNILNIKY
