# Supplementary material for: Genome sequence, transcriptome, and annotation of rodent malaria parasite Plasmodium yoelii nigeriensis N67
Source: BMC Genomics. 2021 Apr 26;22:303. doi: 10.1186/s12864-021-07555-9 (PMC8072299; doi:10.1186/s12864-021-07555-9)
Supplement: Supplementary file 11 — Additional file 11: Table S10. Gene families and copy numbers from three Plasmodium yoelii strains. [file 12864_2021_7555_MOESM11_ESM.xlsx]

## Sheet: Sheet1
Protein family	17X	N67	YM
YIR	1057	750	773
Fam-a (PYST-a)	186	118	109
Fam-b (PYST-b)	83	72	54
Fam-c (PYST-c)	27	18	22
Fam-d (PYST-d)	5	5	5
Early transcribed membrane protein (etramp)	11	14	12
Reticulocyte binding proteins (rhoptry)	33	12	31
Lysophospholipase	11	5	12
Erythrocyte membrane antigen (pcema1)	1	83	1
Haloacid dehalogenase-like hydrolase	4	9	4
Cytoadherence-related proteins	3	2	3
Cys6 (6-Cysteine)	11	12	12
Tryptophan/threonine-rich (tryptophan-rich) antigen	6	6	3
Ookinete surface proteins P25 and P28	2	1	2
Erythrocyte binding-like/duffy binding-like	3	2	3
Merozoite surface proteins	6	5	6
Tryptophan-tRNA Ligase/tryptophanyl-tRNA synthetase	2	1	2
Thrombospondin-related proteins	5	6	3
Nuclear export proteins	7	7	6
Perforin-like proteins	4	5	5
Acetyl-coenzyme A-related proteins	4	6	4
Cell-traversal proteins	4	2	3
Total genes in gene family	1475	1141	1075
Percentage of predicted genes	0.242121	0.211964	0.189094
