# Supplementary material for: Genome sequence, transcriptome, and annotation of rodent malaria parasite Plasmodium yoelii nigeriensis N67
Source: BMC Genomics. 2021 Apr 26;22:303. doi: 10.1186/s12864-021-07555-9 (PMC8072299; doi:10.1186/s12864-021-07555-9)
Supplement: Supplementary file 12 — Additional file 12: Table S11. Single nucleotide substitutions and indels between Plasmodium y. nigeriensis N67 (ALT) and P. y. yoelii 17XNL (REF) or P. y. yoelii YM parasites with predicted medium and high functional impacts. [file 12864_2021_7555_MOESM12_ESM.xlsx]

## Sheet: Variant Filtering
The N67 strain assembled against both Plasmodium yoelii yoelii 17X and Plasmodium yoelii yoelii YM (17XNL was highly incomplete)
The N67 strain was highly divergent from both references with over 310,000 variants compared to each of the reference genomes
Variants were filtered for only those locations had coverage in both strains at a minimum depth of 5X and a dominant allele frequency of 75%
The variants were further filtered to include only those that had an IMPACT of High or Moderate.

## Sheet: N67_vs_plasmoDB-17X.HighImpact
CHROM	POS	REF	ALT	N67	Uploaded_variation	Location	Allele	Gene	Feature	Feature_type	Consequence	cDNA_position	CDS_position	Protein_position	Amino_acids	Codons	Existing_variation	IMPACT	DISTANCE	STRAND	FLAGS	SOURCE	geneSymbol	geneDescription
Py17X_01_v3	102951	T	A	1	Py17X_01_v3_102951_T/A	Py17X_01_v3:102951	A	PY17X_0100800	PY17X_0100800.1	Transcript	missense_variant	864	864	288	Q/H	caA/caT	-	MODERATE	-	-1	-	transcriptome.gff3.gz	PY17X_0100800	PIR protein
Py17X_01_v3	102957	C	T	1	Py17X_01_v3_102957_C/T	Py17X_01_v3:102957	T	PY17X_0100800	PY17X_0100800.1	Transcript	missense_variant	858	858	286	M/I	atG/atA	-	MODERATE	-	-1	-	transcriptome.gff3.gz	PY17X_0100800	PIR protein
Py17X_01_v3	103528	T	A	1	Py17X_01_v3_103528_T/A	Py17X_01_v3:103528	A	PY17X_0100800	PY17X_0100800.1	Transcript	missense_variant	375	375	125	K/N	aaA/aaT	-	MODERATE	-	-1	-	transcriptome.gff3.gz	PY17X_0100800	PIR protein
Py17X_01_v3	103555	C	G	1	Py17X_01_v3_103555_C/G	Py17X_01_v3:103555	G	PY17X_0100800	PY17X_0100800.1	Transcript	missense_variant	348	348	116	K/N	aaG/aaC	-	MODERATE	-	-1	-	transcriptome.gff3.gz	PY17X_0100800	PIR protein
Py17X_01_v3	103569	C	T	1	Py17X_01_v3_103569_C/T	Py17X_01_v3:103569	T	PY17X_0100800	PY17X_0100800.1	Transcript	missense_variant	334	334	112	E/K	Gaa/Aaa	-	MODERATE	-	-1	-	transcriptome.gff3.gz	PY17X_0100800	PIR protein
Py17X_01_v3	103579	T	A	1	Py17X_01_v3_103579_T/A	Py17X_01_v3:103579	A	PY17X_0100800	PY17X_0100800.1	Transcript	missense_variant	324	324	108	K/N	aaA/aaT	-	MODERATE	-	-1	-	transcriptome.gff3.gz	PY17X_0100800	PIR protein
Py17X_01_v3	103605	A	T	1	Py17X_01_v3_103605_A/T	Py17X_01_v3:103605	T	PY17X_0100800	PY17X_0100800.1	Transcript	missense_variant	298	298	100	F/I	Ttc/Atc	-	MODERATE	-	-1	-	transcriptome.gff3.gz	PY17X_0100800	PIR protein
Py17X_01_v3	103607	C	T	1	Py17X_01_v3_103607_C/T	Py17X_01_v3:103607	T	PY17X_0100800	PY17X_0100800.1	Transcript	missense_variant	296	296	99	S/N	aGc/aAc	-	MODERATE	-	-1	-	transcriptome.gff3.gz	PY17X_0100800	PIR protein
Py17X_01_v3	103610	C	T	1	Py17X_01_v3_103610_C/T	Py17X_01_v3:103610	T	PY17X_0100800	PY17X_0100800.1	Transcript	missense_variant	293	293	98	G/D	gGc/gAc	-	MODERATE	-	-1	-	transcriptome.gff3.gz	PY17X_0100800	PIR protein
Py17X_01_v3	103692	G	A	1	Py17X_01_v3_103692_G/A	Py17X_01_v3:103692	A	PY17X_0100800	PY17X_0100800.1	Transcript	missense_variant	211	211	71	R/C	Cgc/Tgc	-	MODERATE	-	-1	-	transcriptome.gff3.gz	PY17X_0100800	PIR protein
Py17X_01_v3	103696	A	T	1	Py17X_01_v3_103696_A/T	Py17X_01_v3:103696	T	PY17X_0100800	PY17X_0100800.1	Transcript	missense_variant	207	207	69	N/K	aaT/aaA	-	MODERATE	-	-1	-	transcriptome.gff3.gz	PY17X_0100800	PIR protein
Py17X_01_v3	103718	A	C	1	Py17X_01_v3_103718_A/C	Py17X_01_v3:103718	C	PY17X_0100800	PY17X_0100800.1	Transcript	missense_variant	185	185	62	F/C	tTt/tGt	-	MODERATE	-	-1	-	transcriptome.gff3.gz	PY17X_0100800	PIR protein
Py17X_01_v3	103722	G	A	1	Py17X_01_v3_103722_G/A	Py17X_01_v3:103722	A	PY17X_0100800	PY17X_0100800.1	Transcript	missense_variant	181	181	61	L/F	Ctc/Ttc	-	MODERATE	-	-1	-	transcriptome.gff3.gz	PY17X_0100800	PIR protein
Py17X_01_v3	103724	C	T	1	Py17X_01_v3_103724_C/T	Py17X_01_v3:103724	T	PY17X_0100800	PY17X_0100800.1	Transcript	missense_variant	179	179	60	G/E	gGa/gAa	-	MODERATE	-	-1	-	transcriptome.gff3.gz	PY17X_0100800	PIR protein
Py17X_01_v3	103725	C	G	1	Py17X_01_v3_103725_C/G	Py17X_01_v3:103725	G	PY17X_0100800	PY17X_0100800.1	Transcript	missense_variant	178	178	60	G/R	Gga/Cga	-	MODERATE	-	-1	-	transcriptome.gff3.gz	PY17X_0100800	PIR protein
Py17X_01_v3	103731	A	G	1	Py17X_01_v3_103731_A/G	Py17X_01_v3:103731	G	PY17X_0100800	PY17X_0100800.1	Transcript	missense_variant	172	172	58	F/L	Ttt/Ctt	-	MODERATE	-	-1	-	transcriptome.gff3.gz	PY17X_0100800	PIR protein
Py17X_01_v3	103738	T	A	1	Py17X_01_v3_103738_T/A	Py17X_01_v3:103738	A	PY17X_0100800	PY17X_0100800.1	Transcript	missense_variant	165	165	55	L/F	ttA/ttT	-	MODERATE	-	-1	-	transcriptome.gff3.gz	PY17X_0100800	PIR protein
Py17X_01_v3	103739	A	T	1	Py17X_01_v3_103739_A/T	Py17X_01_v3:103739	T	PY17X_0100800	PY17X_0100800.1	Transcript	stop_gained	164	164	55	L/*	tTa/tAa	-	HIGH	-	-1	-	transcriptome.gff3.gz	PY17X_0100800	PIR protein
Py17X_01_v3	123595	A	C	1	Py17X_01_v3_123595_A/C	Py17X_01_v3:123595	C	PY17X_0101221	PY17X_0101221.1	Transcript	missense_variant	8	8	3	K/T	aAa/aCa	-	MODERATE	-	1	-	transcriptome.gff3.gz	PY17X_0101221	reticulocyte binding protein%2C putative
Py17X_01_v3	123824	C	A	1	Py17X_01_v3_123824_C/A	Py17X_01_v3:123824	A	PY17X_0101221	PY17X_0101221.1	Transcript	missense_variant	98	98	33	A/D	gCc/gAc	-	MODERATE	-	1	-	transcriptome.gff3.gz	PY17X_0101221	reticulocyte binding protein%2C putative
Py17X_01_v3	123826	A	C	1	Py17X_01_v3_123826_A/C	Py17X_01_v3:123826	C	PY17X_0101221	PY17X_0101221.1	Transcript	missense_variant	100	100	34	T/P	Aca/Cca	-	MODERATE	-	1	-	transcriptome.gff3.gz	PY17X_0101221	reticulocyte binding protein%2C putative
Py17X_01_v3	123862	G	A	1	Py17X_01_v3_123862_G/A	Py17X_01_v3:123862	A	PY17X_0101221	PY17X_0101221.1	Transcript	missense_variant	136	136	46	E/K	Gaa/Aaa	-	MODERATE	-	1	-	transcriptome.gff3.gz	PY17X_0101221	reticulocyte binding protein%2C putative
Py17X_01_v3	123893	T	C	1	Py17X_01_v3_123893_T/C	Py17X_01_v3:123893	C	PY17X_0101221	PY17X_0101221.1	Transcript	missense_variant	167	167	56	L/S	tTa/tCa	-	MODERATE	-	1	-	transcriptome.gff3.gz	PY17X_0101221	reticulocyte binding protein%2C putative
Py17X_01_v3	123904	A	C	1	Py17X_01_v3_123904_A/C	Py17X_01_v3:123904	C	PY17X_0101221	PY17X_0101221.1	Transcript	missense_variant	178	178	60	K/Q	Aaa/Caa	-	MODERATE	-	1	-	transcriptome.gff3.gz	PY17X_0101221	reticulocyte binding protein%2C putative
Py17X_01_v3	124009	A	C	1	Py17X_01_v3_124009_A/C	Py17X_01_v3:124009	C	PY17X_0101221	PY17X_0101221.1	Transcript	missense_variant	283	283	95	I/L	Atc/Ctc	-	MODERATE	-	1	-	transcriptome.gff3.gz	PY17X_0101221	reticulocyte binding protein%2C putative
Py17X_01_v3	124094	T	G	1	Py17X_01_v3_124094_T/G	Py17X_01_v3:124094	G	PY17X_0101221	PY17X_0101221.1	Transcript	missense_variant	368	368	123	I/R	aTa/aGa	-	MODERATE	-	1	-	transcriptome.gff3.gz	PY17X_0101221	reticulocyte binding protein%2C putative
Py17X_01_v3	124106	A	T	1	Py17X_01_v3_124106_A/T	Py17X_01_v3:124106	T	PY17X_0101221	PY17X_0101221.1	Transcript	missense_variant	380	380	127	N/I	aAt/aTt	-	MODERATE	-	1	-	transcriptome.gff3.gz	PY17X_0101221	reticulocyte binding protein%2C putative
Py17X_01_v3	124150	A	C	1	Py17X_01_v3_124150_A/C	Py17X_01_v3:124150	C	PY17X_0101221	PY17X_0101221.1	Transcript	missense_variant	424	424	142	K/Q	Aaa/Caa	-	MODERATE	-	1	-	transcriptome.gff3.gz	PY17X_0101221	reticulocyte binding protein%2C putative
Py17X_01_v3	124162	G	A	1	Py17X_01_v3_124162_G/A	Py17X_01_v3:124162	A	PY17X_0101221	PY17X_0101221.1	Transcript	missense_variant	436	436	146	D/N	Gat/Aat	-	MODERATE	-	1	-	transcriptome.gff3.gz	PY17X_0101221	reticulocyte binding protein%2C putative
Py17X_01_v3	124295	C	A	1	Py17X_01_v3_124295_C/A	Py17X_01_v3:124295	A	PY17X_0101221	PY17X_0101221.1	Transcript	missense_variant	569	569	190	T/N	aCt/aAt	-	MODERATE	-	1	-	transcriptome.gff3.gz	PY17X_0101221	reticulocyte binding protein%2C putative
Py17X_01_v3	124324	A	C	1	Py17X_01_v3_124324_A/C	Py17X_01_v3:124324	C	PY17X_0101221	PY17X_0101221.1	Transcript	missense_variant	598	598	200	I/L	Att/Ctt	-	MODERATE	-	1	-	transcriptome.gff3.gz	PY17X_0101221	reticulocyte binding protein%2C putative
Py17X_01_v3	124382	A	G	1	Py17X_01_v3_124382_A/G	Py17X_01_v3:124382	G	PY17X_0101221	PY17X_0101221.1	Transcript	missense_variant	656	656	219	N/S	aAt/aGt	-	MODERATE	-	1	-	transcriptome.gff3.gz	PY17X_0101221	reticulocyte binding protein%2C putative
Py17X_01_v3	124420	C	T	1	Py17X_01_v3_124420_C/T	Py17X_01_v3:124420	T	PY17X_0101221	PY17X_0101221.1	Transcript	missense_variant	694	694	232	H/Y	Cat/Tat	-	MODERATE	-	1	-	transcriptome.gff3.gz	PY17X_0101221	reticulocyte binding protein%2C putative
Py17X_01_v3	124430	G	A	1	Py17X_01_v3_124430_G/A	Py17X_01_v3:124430	A	PY17X_0101221	PY17X_0101221.1	Transcript	missense_variant	704	704	235	R/H	cGt/cAt	-	MODERATE	-	1	-	transcriptome.gff3.gz	PY17X_0101221	reticulocyte binding protein%2C putative
Py17X_01_v3	124460	C	T	1	Py17X_01_v3_124460_C/T	Py17X_01_v3:124460	T	PY17X_0101221	PY17X_0101221.1	Transcript	missense_variant	734	734	245	S/L	tCa/tTa	-	MODERATE	-	1	-	transcriptome.gff3.gz	PY17X_0101221	reticulocyte binding protein%2C putative
Py17X_01_v3	124469	A	C	1	Py17X_01_v3_124469_A/C	Py17X_01_v3:124469	C	PY17X_0101221	PY17X_0101221.1	Transcript	missense_variant	743	743	248	N/T	aAt/aCt	-	MODERATE	-	1	-	transcriptome.gff3.gz	PY17X_0101221	reticulocyte binding protein%2C putative
Py17X_01_v3	124470	T	A	1	Py17X_01_v3_124470_T/A	Py17X_01_v3:124470	A	PY17X_0101221	PY17X_0101221.1	Transcript	missense_variant	744	744	248	N/K	aaT/aaA	-	MODERATE	-	1	-	transcriptome.gff3.gz	PY17X_0101221	reticulocyte binding protein%2C putative
Py17X_01_v3	124494	A	T	1	Py17X_01_v3_124494_A/T	Py17X_01_v3:124494	T	PY17X_0101221	PY17X_0101221.1	Transcript	missense_variant	768	768	256	K/N	aaA/aaT	-	MODERATE	-	1	-	transcriptome.gff3.gz	PY17X_0101221	reticulocyte binding protein%2C putative
Py17X_01_v3	124506	T	A	1	Py17X_01_v3_124506_T/A	Py17X_01_v3:124506	A	PY17X_0101221	PY17X_0101221.1	Transcript	missense_variant	780	780	260	N/K	aaT/aaA	-	MODERATE	-	1	-	transcriptome.gff3.gz	PY17X_0101221	reticulocyte binding protein%2C putative
Py17X_01_v3	124548	A	C	1	Py17X_01_v3_124548_A/C	Py17X_01_v3:124548	C	PY17X_0101221	PY17X_0101221.1	Transcript	missense_variant	822	822	274	K/N	aaA/aaC	-	MODERATE	-	1	-	transcriptome.gff3.gz	PY17X_0101221	reticulocyte binding protein%2C putative
Py17X_01_v3	124549	T	G	1	Py17X_01_v3_124549_T/G	Py17X_01_v3:124549	G	PY17X_0101221	PY17X_0101221.1	Transcript	missense_variant	823	823	275	L/V	Tta/Gta	-	MODERATE	-	1	-	transcriptome.gff3.gz	PY17X_0101221	reticulocyte binding protein%2C putative
Py17X_01_v3	124556	C	A	1	Py17X_01_v3_124556_C/A	Py17X_01_v3:124556	A	PY17X_0101221	PY17X_0101221.1	Transcript	missense_variant	830	830	277	T/K	aCa/aAa	-	MODERATE	-	1	-	transcriptome.gff3.gz	PY17X_0101221	reticulocyte binding protein%2C putative
Py17X_01_v3	124558	G	A	1	Py17X_01_v3_124558_G/A	Py17X_01_v3:124558	A	PY17X_0101221	PY17X_0101221.1	Transcript	missense_variant	832	832	278	D/N	Gat/Aat	-	MODERATE	-	1	-	transcriptome.gff3.gz	PY17X_0101221	reticulocyte binding protein%2C putative
Py17X_01_v3	124576	T	A	1	Py17X_01_v3_124576_T/A	Py17X_01_v3:124576	A	PY17X_0101221	PY17X_0101221.1	Transcript	missense_variant	850	850	284	S/T	Tcc/Acc	-	MODERATE	-	1	-	transcriptome.gff3.gz	PY17X_0101221	reticulocyte binding protein%2C putative
Py17X_01_v3	124594	A	G	1	Py17X_01_v3_124594_A/G	Py17X_01_v3:124594	G	PY17X_0101221	PY17X_0101221.1	Transcript	missense_variant	868	868	290	T/A	Act/Gct	-	MODERATE	-	1	-	transcriptome.gff3.gz	PY17X_0101221	reticulocyte binding protein%2C putative
Py17X_01_v3	124603	C	A	1	Py17X_01_v3_124603_C/A	Py17X_01_v3:124603	A	PY17X_0101221	PY17X_0101221.1	Transcript	missense_variant	877	877	293	P/T	Cct/Act	-	MODERATE	-	1	-	transcriptome.gff3.gz	PY17X_0101221	reticulocyte binding protein%2C putative
Py17X_01_v3	124621	A	C	1	Py17X_01_v3_124621_A/C	Py17X_01_v3:124621	C	PY17X_0101221	PY17X_0101221.1	Transcript	missense_variant	895	895	299	N/H	Aat/Cat	-	MODERATE	-	1	-	transcriptome.gff3.gz	PY17X_0101221	reticulocyte binding protein%2C putative
Py17X_01_v3	124636	A	G	1	Py17X_01_v3_124636_A/G	Py17X_01_v3:124636	G	PY17X_0101221	PY17X_0101221.1	Transcript	missense_variant	910	910	304	N/D	Aat/Gat	-	MODERATE	-	1	-	transcriptome.gff3.gz	PY17X_0101221	reticulocyte binding protein%2C putative
Py17X_01_v3	124637	A	G	1	Py17X_01_v3_124637_A/G	Py17X_01_v3:124637	G	PY17X_0101221	PY17X_0101221.1	Transcript	missense_variant	911	911	304	N/S	aAt/aGt	-	MODERATE	-	1	-	transcriptome.gff3.gz	PY17X_0101221	reticulocyte binding protein%2C putative
Py17X_01_v3	124639	G	C	1	Py17X_01_v3_124639_G/C	Py17X_01_v3:124639	C	PY17X_0101221	PY17X_0101221.1	Transcript	missense_variant	913	913	305	V/L	Gta/Cta	-	MODERATE	-	1	-	transcriptome.gff3.gz	PY17X_0101221	reticulocyte binding protein%2C putative
Py17X_01_v3	124642	T	C	1	Py17X_01_v3_124642_T/C	Py17X_01_v3:124642	C	PY17X_0101221	PY17X_0101221.1	Transcript	missense_variant	916	916	306	S/P	Tct/Cct	-	MODERATE	-	1	-	transcriptome.gff3.gz	PY17X_0101221	reticulocyte binding protein%2C putative
Py17X_01_v3	124652	A	G	1	Py17X_01_v3_124652_A/G	Py17X_01_v3:124652	G	PY17X_0101221	PY17X_0101221.1	Transcript	missense_variant	926	926	309	N/S	aAt/aGt	-	MODERATE	-	1	-	transcriptome.gff3.gz	PY17X_0101221	reticulocyte binding protein%2C putative
Py17X_01_v3	124653	T	A	1	Py17X_01_v3_124653_T/A	Py17X_01_v3:124653	A	PY17X_0101221	PY17X_0101221.1	Transcript	missense_variant	927	927	309	N/K	aaT/aaA	-	MODERATE	-	1	-	transcriptome.gff3.gz	PY17X_0101221	reticulocyte binding protein%2C putative
Py17X_01_v3	124655	G	A	1	Py17X_01_v3_124655_G/A	Py17X_01_v3:124655	A	PY17X_0101221	PY17X_0101221.1	Transcript	missense_variant	929	929	310	S/N	aGt/aAt	-	MODERATE	-	1	-	transcriptome.gff3.gz	PY17X_0101221	reticulocyte binding protein%2C putative
Py17X_01_v3	124663	G	A	1	Py17X_01_v3_124663_G/A	Py17X_01_v3:124663	A	PY17X_0101221	PY17X_0101221.1	Transcript	missense_variant	937	937	313	V/I	Gtt/Att	-	MODERATE	-	1	-	transcriptome.gff3.gz	PY17X_0101221	reticulocyte binding protein%2C putative
Py17X_01_v3	124672	A	G	1	Py17X_01_v3_124672_A/G	Py17X_01_v3:124672	G	PY17X_0101221	PY17X_0101221.1	Transcript	missense_variant	946	946	316	N/D	Aat/Gat	-	MODERATE	-	1	-	transcriptome.gff3.gz	PY17X_0101221	reticulocyte binding protein%2C putative
Py17X_01_v3	124687	T	C	1	Py17X_01_v3_124687_T/C	Py17X_01_v3:124687	C	PY17X_0101221	PY17X_0101221.1	Transcript	missense_variant	961	961	321	S/P	Tca/Cca	-	MODERATE	-	1	-	transcriptome.gff3.gz	PY17X_0101221	reticulocyte binding protein%2C putative
Py17X_01_v3	124696	G	A	1	Py17X_01_v3_124696_G/A	Py17X_01_v3:124696	A	PY17X_0101221	PY17X_0101221.1	Transcript	missense_variant	970	970	324	D/N	Gat/Aat	-	MODERATE	-	1	-	transcriptome.gff3.gz	PY17X_0101221	reticulocyte binding protein%2C putative
Py17X_01_v3	124718	A	C	1	Py17X_01_v3_124718_A/C	Py17X_01_v3:124718	C	PY17X_0101221	PY17X_0101221.1	Transcript	missense_variant	992	992	331	K/T	aAa/aCa	-	MODERATE	-	1	-	transcriptome.gff3.gz	PY17X_0101221	reticulocyte binding protein%2C putative
Py17X_01_v3	124991	A	G	1	Py17X_01_v3_124991_A/G	Py17X_01_v3:124991	G	PY17X_0101221	PY17X_0101221.1	Transcript	missense_variant	1265	1265	422	D/G	gAt/gGt	-	MODERATE	-	1	-	transcriptome.gff3.gz	PY17X_0101221	reticulocyte binding protein%2C putative
Py17X_01_v3	124992	T	A	1	Py17X_01_v3_124992_T/A	Py17X_01_v3:124992	A	PY17X_0101221	PY17X_0101221.1	Transcript	missense_variant	1266	1266	422	D/E	gaT/gaA	-	MODERATE	-	1	-	transcriptome.gff3.gz	PY17X_0101221	reticulocyte binding protein%2C putative
Py17X_01_v3	125003	A	C	1	Py17X_01_v3_125003_A/C	Py17X_01_v3:125003	C	PY17X_0101221	PY17X_0101221.1	Transcript	missense_variant	1277	1277	426	N/T	aAt/aCt	-	MODERATE	-	1	-	transcriptome.gff3.gz	PY17X_0101221	reticulocyte binding protein%2C putative
Py17X_01_v3	125017	T	A	1	Py17X_01_v3_125017_T/A	Py17X_01_v3:125017	A	PY17X_0101221	PY17X_0101221.1	Transcript	missense_variant	1291	1291	431	L/I	Tta/Ata	-	MODERATE	-	1	-	transcriptome.gff3.gz	PY17X_0101221	reticulocyte binding protein%2C putative
Py17X_01_v3	125048	A	C	1	Py17X_01_v3_125048_A/C	Py17X_01_v3:125048	C	PY17X_0101221	PY17X_0101221.1	Transcript	missense_variant	1322	1322	441	N/T	aAt/aCt	-	MODERATE	-	1	-	transcriptome.gff3.gz	PY17X_0101221	reticulocyte binding protein%2C putative
Py17X_01_v3	125062	A	G	1	Py17X_01_v3_125062_A/G	Py17X_01_v3:125062	G	PY17X_0101221	PY17X_0101221.1	Transcript	missense_variant	1336	1336	446	N/D	Aat/Gat	-	MODERATE	-	1	-	transcriptome.gff3.gz	PY17X_0101221	reticulocyte binding protein%2C putative
Py17X_01_v3	125080	G	A	1	Py17X_01_v3_125080_G/A	Py17X_01_v3:125080	A	PY17X_0101221	PY17X_0101221.1	Transcript	missense_variant	1354	1354	452	D/N	Gat/Aat	-	MODERATE	-	1	-	transcriptome.gff3.gz	PY17X_0101221	reticulocyte binding protein%2C putative
Py17X_01_v3	125090	A	C	1	Py17X_01_v3_125090_A/C	Py17X_01_v3:125090	C	PY17X_0101221	PY17X_0101221.1	Transcript	missense_variant	1364	1364	455	K/T	aAa/aCa	-	MODERATE	-	1	-	transcriptome.gff3.gz	PY17X_0101221	reticulocyte binding protein%2C putative
Py17X_01_v3	125106	T	A	1	Py17X_01_v3_125106_T/A	Py17X_01_v3:125106	A	PY17X_0101221	PY17X_0101221.1	Transcript	missense_variant	1380	1380	460	F/L	ttT/ttA	-	MODERATE	-	1	-	transcriptome.gff3.gz	PY17X_0101221	reticulocyte binding protein%2C putative
Py17X_01_v3	125120	G	A	1	Py17X_01_v3_125120_G/A	Py17X_01_v3:125120	A	PY17X_0101221	PY17X_0101221.1	Transcript	missense_variant	1394	1394	465	G/D	gGt/gAt	-	MODERATE	-	1	-	transcriptome.gff3.gz	PY17X_0101221	reticulocyte binding protein%2C putative
Py17X_01_v3	125131	G	A	1	Py17X_01_v3_125131_G/A	Py17X_01_v3:125131	A	PY17X_0101221	PY17X_0101221.1	Transcript	missense_variant	1405	1405	469	G/R	Gga/Aga	-	MODERATE	-	1	-	transcriptome.gff3.gz	PY17X_0101221	reticulocyte binding protein%2C putative
Py17X_01_v3	125152	A	G	1	Py17X_01_v3_125152_A/G	Py17X_01_v3:125152	G	PY17X_0101221	PY17X_0101221.1	Transcript	missense_variant	1426	1426	476	N/D	Aat/Gat	-	MODERATE	-	1	-	transcriptome.gff3.gz	PY17X_0101221	reticulocyte binding protein%2C putative
Py17X_01_v3	125155	G	A	1	Py17X_01_v3_125155_G/A	Py17X_01_v3:125155	A	PY17X_0101221	PY17X_0101221.1	Transcript	missense_variant	1429	1429	477	D/N	Gat/Aat	-	MODERATE	-	1	-	transcriptome.gff3.gz	PY17X_0101221	reticulocyte binding protein%2C putative
Py17X_01_v3	125156	A	T	1	Py17X_01_v3_125156_A/T	Py17X_01_v3:125156	T	PY17X_0101221	PY17X_0101221.1	Transcript	missense_variant	1430	1430	477	D/V	gAt/gTt	-	MODERATE	-	1	-	transcriptome.gff3.gz	PY17X_0101221	reticulocyte binding protein%2C putative
Py17X_01_v3	125227	T	C	1	Py17X_01_v3_125227_T/C	Py17X_01_v3:125227	C	PY17X_0101221	PY17X_0101221.1	Transcript	missense_variant	1501	1501	501	Y/H	Tat/Cat	-	MODERATE	-	1	-	transcriptome.gff3.gz	PY17X_0101221	reticulocyte binding protein%2C putative
Py17X_01_v3	125233	A	G	1	Py17X_01_v3_125233_A/G	Py17X_01_v3:125233	G	PY17X_0101221	PY17X_0101221.1	Transcript	missense_variant	1507	1507	503	N/D	Aac/Gac	-	MODERATE	-	1	-	transcriptome.gff3.gz	PY17X_0101221	reticulocyte binding protein%2C putative
Py17X_01_v3	125285	T	C	1	Py17X_01_v3_125285_T/C	Py17X_01_v3:125285	C	PY17X_0101221	PY17X_0101221.1	Transcript	missense_variant	1559	1559	520	I/T	aTt/aCt	-	MODERATE	-	1	-	transcriptome.gff3.gz	PY17X_0101221	reticulocyte binding protein%2C putative
Py17X_01_v3	125288	C	T	1	Py17X_01_v3_125288_C/T	Py17X_01_v3:125288	T	PY17X_0101221	PY17X_0101221.1	Transcript	missense_variant	1562	1562	521	S/L	tCa/tTa	-	MODERATE	-	1	-	transcriptome.gff3.gz	PY17X_0101221	reticulocyte binding protein%2C putative
Py17X_01_v3	125299	G	T	1	Py17X_01_v3_125299_G/T	Py17X_01_v3:125299	T	PY17X_0101221	PY17X_0101221.1	Transcript	missense_variant	1573	1573	525	V/L	Gtg/Ttg	-	MODERATE	-	1	-	transcriptome.gff3.gz	PY17X_0101221	reticulocyte binding protein%2C putative
Py17X_01_v3	125306	A	G	1	Py17X_01_v3_125306_A/G	Py17X_01_v3:125306	G	PY17X_0101221	PY17X_0101221.1	Transcript	missense_variant	1580	1580	527	N/S	aAt/aGt	-	MODERATE	-	1	-	transcriptome.gff3.gz	PY17X_0101221	reticulocyte binding protein%2C putative
Py17X_01_v3	125369	G	C	1	Py17X_01_v3_125369_G/C	Py17X_01_v3:125369	C	PY17X_0101221	PY17X_0101221.1	Transcript	missense_variant	1643	1643	548	S/T	aGt/aCt	-	MODERATE	-	1	-	transcriptome.gff3.gz	PY17X_0101221	reticulocyte binding protein%2C putative
Py17X_01_v3	125387	A	G	1	Py17X_01_v3_125387_A/G	Py17X_01_v3:125387	G	PY17X_0101221	PY17X_0101221.1	Transcript	missense_variant	1661	1661	554	K/R	aAa/aGa	-	MODERATE	-	1	-	transcriptome.gff3.gz	PY17X_0101221	reticulocyte binding protein%2C putative
Py17X_01_v3	125395	G	A	1	Py17X_01_v3_125395_G/A	Py17X_01_v3:125395	A	PY17X_0101221	PY17X_0101221.1	Transcript	missense_variant	1669	1669	557	E/K	Gaa/Aaa	-	MODERATE	-	1	-	transcriptome.gff3.gz	PY17X_0101221	reticulocyte binding protein%2C putative
Py17X_01_v3	125399	A	C	1	Py17X_01_v3_125399_A/C	Py17X_01_v3:125399	C	PY17X_0101221	PY17X_0101221.1	Transcript	missense_variant	1673	1673	558	K/T	aAa/aCa	-	MODERATE	-	1	-	transcriptome.gff3.gz	PY17X_0101221	reticulocyte binding protein%2C putative
Py17X_01_v3	125429	A	C	1	Py17X_01_v3_125429_A/C	Py17X_01_v3:125429	C	PY17X_0101221	PY17X_0101221.1	Transcript	missense_variant	1703	1703	568	K/T	aAa/aCa	-	MODERATE	-	1	-	transcriptome.gff3.gz	PY17X_0101221	reticulocyte binding protein%2C putative
Py17X_01_v3	125440	G	A	1	Py17X_01_v3_125440_G/A	Py17X_01_v3:125440	A	PY17X_0101221	PY17X_0101221.1	Transcript	missense_variant	1714	1714	572	E/K	Gaa/Aaa	-	MODERATE	-	1	-	transcriptome.gff3.gz	PY17X_0101221	reticulocyte binding protein%2C putative
Py17X_01_v3	125650	G	C	1	Py17X_01_v3_125650_G/C	Py17X_01_v3:125650	C	PY17X_0101221	PY17X_0101221.1	Transcript	missense_variant	1924	1924	642	E/Q	Gaa/Caa	-	MODERATE	-	1	-	transcriptome.gff3.gz	PY17X_0101221	reticulocyte binding protein%2C putative
Py17X_01_v3	125693	A	C	1	Py17X_01_v3_125693_A/C	Py17X_01_v3:125693	C	PY17X_0101221	PY17X_0101221.1	Transcript	missense_variant	1967	1967	656	E/A	gAa/gCa	-	MODERATE	-	1	-	transcriptome.gff3.gz	PY17X_0101221	reticulocyte binding protein%2C putative
Py17X_01_v3	125724	C	A	1	Py17X_01_v3_125724_C/A	Py17X_01_v3:125724	A	PY17X_0101221	PY17X_0101221.1	Transcript	missense_variant	1998	1998	666	D/E	gaC/gaA	-	MODERATE	-	1	-	transcriptome.gff3.gz	PY17X_0101221	reticulocyte binding protein%2C putative
Py17X_01_v3	125749	C	A	1	Py17X_01_v3_125749_C/A	Py17X_01_v3:125749	A	PY17X_0101221	PY17X_0101221.1	Transcript	missense_variant	2023	2023	675	Q/K	Caa/Aaa	-	MODERATE	-	1	-	transcriptome.gff3.gz	PY17X_0101221	reticulocyte binding protein%2C putative
Py17X_01_v3	125790	C	A	1	Py17X_01_v3_125790_C/A	Py17X_01_v3:125790	A	PY17X_0101221	PY17X_0101221.1	Transcript	missense_variant	2064	2064	688	N/K	aaC/aaA	-	MODERATE	-	1	-	transcriptome.gff3.gz	PY17X_0101221	reticulocyte binding protein%2C putative
Py17X_01_v3	125871	G	A	1	Py17X_01_v3_125871_G/A	Py17X_01_v3:125871	A	PY17X_0101221	PY17X_0101221.1	Transcript	missense_variant	2145	2145	715	M/I	atG/atA	-	MODERATE	-	1	-	transcriptome.gff3.gz	PY17X_0101221	reticulocyte binding protein%2C putative
Py17X_01_v3	125989	A	G	1	Py17X_01_v3_125989_A/G	Py17X_01_v3:125989	G	PY17X_0101221	PY17X_0101221.1	Transcript	missense_variant	2263	2263	755	T/A	Aca/Gca	-	MODERATE	-	1	-	transcriptome.gff3.gz	PY17X_0101221	reticulocyte binding protein%2C putative
Py17X_01_v3	126051	G	T	1	Py17X_01_v3_126051_G/T	Py17X_01_v3:126051	T	PY17X_0101221	PY17X_0101221.1	Transcript	missense_variant	2325	2325	775	K/N	aaG/aaT	-	MODERATE	-	1	-	transcriptome.gff3.gz	PY17X_0101221	reticulocyte binding protein%2C putative
Py17X_01_v3	126134	T	C	1	Py17X_01_v3_126134_T/C	Py17X_01_v3:126134	C	PY17X_0101221	PY17X_0101221.1	Transcript	missense_variant	2408	2408	803	I/T	aTa/aCa	-	MODERATE	-	1	-	transcriptome.gff3.gz	PY17X_0101221	reticulocyte binding protein%2C putative
Py17X_01_v3	126165	T	A	1	Py17X_01_v3_126165_T/A	Py17X_01_v3:126165	A	PY17X_0101221	PY17X_0101221.1	Transcript	missense_variant	2439	2439	813	D/E	gaT/gaA	-	MODERATE	-	1	-	transcriptome.gff3.gz	PY17X_0101221	reticulocyte binding protein%2C putative
Py17X_01_v3	126179	A	G	1	Py17X_01_v3_126179_A/G	Py17X_01_v3:126179	G	PY17X_0101221	PY17X_0101221.1	Transcript	missense_variant	2453	2453	818	H/R	cAt/cGt	-	MODERATE	-	1	-	transcriptome.gff3.gz	PY17X_0101221	reticulocyte binding protein%2C putative
Py17X_01_v3	126196	C	T	1	Py17X_01_v3_126196_C/T	Py17X_01_v3:126196	T	PY17X_0101221	PY17X_0101221.1	Transcript	missense_variant	2470	2470	824	P/S	Cct/Tct	-	MODERATE	-	1	-	transcriptome.gff3.gz	PY17X_0101221	reticulocyte binding protein%2C putative
Py17X_01_v3	126232	A	G	1	Py17X_01_v3_126232_A/G	Py17X_01_v3:126232	G	PY17X_0101221	PY17X_0101221.1	Transcript	missense_variant	2506	2506	836	I/V	Ata/Gta	-	MODERATE	-	1	-	transcriptome.gff3.gz	PY17X_0101221	reticulocyte binding protein%2C putative
Py17X_01_v3	126278	A	T	1	Py17X_01_v3_126278_A/T	Py17X_01_v3:126278	T	PY17X_0101221	PY17X_0101221.1	Transcript	missense_variant	2552	2552	851	N/I	aAt/aTt	-	MODERATE	-	1	-	transcriptome.gff3.gz	PY17X_0101221	reticulocyte binding protein%2C putative
Py17X_01_v3	126284	T	A	1	Py17X_01_v3_126284_T/A	Py17X_01_v3:126284	A	PY17X_0101221	PY17X_0101221.1	Transcript	missense_variant	2558	2558	853	F/Y	tTt/tAt	-	MODERATE	-	1	-	transcriptome.gff3.gz	PY17X_0101221	reticulocyte binding protein%2C putative
Py17X_01_v3	126293	T	C	1	Py17X_01_v3_126293_T/C	Py17X_01_v3:126293	C	PY17X_0101221	PY17X_0101221.1	Transcript	missense_variant	2567	2567	856	V/A	gTt/gCt	-	MODERATE	-	1	-	transcriptome.gff3.gz	PY17X_0101221	reticulocyte binding protein%2C putative
Py17X_01_v3	126376	A	T	1	Py17X_01_v3_126376_A/T	Py17X_01_v3:126376	T	PY17X_0101221	PY17X_0101221.1	Transcript	missense_variant	2650	2650	884	I/L	Ata/Tta	-	MODERATE	-	1	-	transcriptome.gff3.gz	PY17X_0101221	reticulocyte binding protein%2C putative
Py17X_01_v3	126421	A	G	1	Py17X_01_v3_126421_A/G	Py17X_01_v3:126421	G	PY17X_0101221	PY17X_0101221.1	Transcript	missense_variant	2695	2695	899	N/D	Aat/Gat	-	MODERATE	-	1	-	transcriptome.gff3.gz	PY17X_0101221	reticulocyte binding protein%2C putative
Py17X_01_v3	126486	T	G	1	Py17X_01_v3_126486_T/G	Py17X_01_v3:126486	G	PY17X_0101221	PY17X_0101221.1	Transcript	missense_variant	2760	2760	920	D/E	gaT/gaG	-	MODERATE	-	1	-	transcriptome.gff3.gz	PY17X_0101221	reticulocyte binding protein%2C putative
Py17X_01_v3	126544	A	G	1	Py17X_01_v3_126544_A/G	Py17X_01_v3:126544	G	PY17X_0101221	PY17X_0101221.1	Transcript	missense_variant	2818	2818	940	T/A	Act/Gct	-	MODERATE	-	1	-	transcriptome.gff3.gz	PY17X_0101221	reticulocyte binding protein%2C putative
Py17X_01_v3	126548	C	T	1	Py17X_01_v3_126548_C/T	Py17X_01_v3:126548	T	PY17X_0101221	PY17X_0101221.1	Transcript	missense_variant	2822	2822	941	T/I	aCa/aTa	-	MODERATE	-	1	-	transcriptome.gff3.gz	PY17X_0101221	reticulocyte binding protein%2C putative
Py17X_01_v3	126677	G	A	1	Py17X_01_v3_126677_G/A	Py17X_01_v3:126677	A	PY17X_0101221	PY17X_0101221.1	Transcript	missense_variant	2951	2951	984	G/E	gGa/gAa	-	MODERATE	-	1	-	transcriptome.gff3.gz	PY17X_0101221	reticulocyte binding protein%2C putative
Py17X_01_v3	126701	C	T	1	Py17X_01_v3_126701_C/T	Py17X_01_v3:126701	T	PY17X_0101221	PY17X_0101221.1	Transcript	missense_variant	2975	2975	992	S/L	tCg/tTg	-	MODERATE	-	1	-	transcriptome.gff3.gz	PY17X_0101221	reticulocyte binding protein%2C putative
Py17X_01_v3	126730	T	A	1	Py17X_01_v3_126730_T/A	Py17X_01_v3:126730	A	PY17X_0101221	PY17X_0101221.1	Transcript	missense_variant	3004	3004	1002	Y/N	Tat/Aat	-	MODERATE	-	1	-	transcriptome.gff3.gz	PY17X_0101221	reticulocyte binding protein%2C putative
Py17X_01_v3	126949	C	A	1	Py17X_01_v3_126949_C/A	Py17X_01_v3:126949	A	PY17X_0101221	PY17X_0101221.1	Transcript	missense_variant	3223	3223	1075	L/I	Ctt/Att	-	MODERATE	-	1	-	transcriptome.gff3.gz	PY17X_0101221	reticulocyte binding protein%2C putative
Py17X_01_v3	126952	G	A	1	Py17X_01_v3_126952_G/A	Py17X_01_v3:126952	A	PY17X_0101221	PY17X_0101221.1	Transcript	missense_variant	3226	3226	1076	E/K	Gaa/Aaa	-	MODERATE	-	1	-	transcriptome.gff3.gz	PY17X_0101221	reticulocyte binding protein%2C putative
Py17X_01_v3	126963	A	T	1	Py17X_01_v3_126963_A/T	Py17X_01_v3:126963	T	PY17X_0101221	PY17X_0101221.1	Transcript	missense_variant	3237	3237	1079	K/N	aaA/aaT	-	MODERATE	-	1	-	transcriptome.gff3.gz	PY17X_0101221	reticulocyte binding protein%2C putative
Py17X_01_v3	126965	C	A	1	Py17X_01_v3_126965_C/A	Py17X_01_v3:126965	A	PY17X_0101221	PY17X_0101221.1	Transcript	missense_variant	3239	3239	1080	A/E	gCa/gAa	-	MODERATE	-	1	-	transcriptome.gff3.gz	PY17X_0101221	reticulocyte binding protein%2C putative
Py17X_01_v3	127148	A	G	1	Py17X_01_v3_127148_A/G	Py17X_01_v3:127148	G	PY17X_0101221	PY17X_0101221.1	Transcript	missense_variant	3422	3422	1141	N/S	aAc/aGc	-	MODERATE	-	1	-	transcriptome.gff3.gz	PY17X_0101221	reticulocyte binding protein%2C putative
Py17X_01_v3	127159	G	A	1	Py17X_01_v3_127159_G/A	Py17X_01_v3:127159	A	PY17X_0101221	PY17X_0101221.1	Transcript	missense_variant	3433	3433	1145	E/K	Gaa/Aaa	-	MODERATE	-	1	-	transcriptome.gff3.gz	PY17X_0101221	reticulocyte binding protein%2C putative
Py17X_01_v3	127175	T	C	1	Py17X_01_v3_127175_T/C	Py17X_01_v3:127175	C	PY17X_0101221	PY17X_0101221.1	Transcript	missense_variant	3449	3449	1150	I/T	aTa/aCa	-	MODERATE	-	1	-	transcriptome.gff3.gz	PY17X_0101221	reticulocyte binding protein%2C putative
Py17X_01_v3	127177	G	T	1	Py17X_01_v3_127177_G/T	Py17X_01_v3:127177	T	PY17X_0101221	PY17X_0101221.1	Transcript	missense_variant	3451	3451	1151	D/Y	Gat/Tat	-	MODERATE	-	1	-	transcriptome.gff3.gz	PY17X_0101221	reticulocyte binding protein%2C putative
Py17X_01_v3	127186	A	G	1	Py17X_01_v3_127186_A/G	Py17X_01_v3:127186	G	PY17X_0101221	PY17X_0101221.1	Transcript	missense_variant	3460	3460	1154	K/E	Aaa/Gaa	-	MODERATE	-	1	-	transcriptome.gff3.gz	PY17X_0101221	reticulocyte binding protein%2C putative
Py17X_01_v3	127195	C	A	1	Py17X_01_v3_127195_C/A	Py17X_01_v3:127195	A	PY17X_0101221	PY17X_0101221.1	Transcript	missense_variant	3469	3469	1157	P/T	Cca/Aca	-	MODERATE	-	1	-	transcriptome.gff3.gz	PY17X_0101221	reticulocyte binding protein%2C putative
Py17X_01_v3	127197	A	AGAC	1	Py17X_01_v3_127198_-/GAC	Py17X_01_v3:127197-127198	GAC	PY17X_0101221	PY17X_0101221.1	Transcript	inframe_insertion	3471-3472	3471-3472	1157-1158	-/D	-/GAC	-	MODERATE	-	1	-	transcriptome.gff3.gz	PY17X_0101221	reticulocyte binding protein%2C putative
Py17X_01_v3	127200	T	A	1	Py17X_01_v3_127200_T/A	Py17X_01_v3:127200	A	PY17X_0101221	PY17X_0101221.1	Transcript	missense_variant	3474	3474	1158	N/K	aaT/aaA	-	MODERATE	-	1	-	transcriptome.gff3.gz	PY17X_0101221	reticulocyte binding protein%2C putative
Py17X_01_v3	127206	AATG	A	1	Py17X_01_v3_127207_ATG/-	Py17X_01_v3:127207-127209	-	PY17X_0101221	PY17X_0101221.1	Transcript	inframe_deletion	3481-3483	3481-3483	1161	M/-	ATG/-	-	MODERATE	-	1	-	transcriptome.gff3.gz	PY17X_0101221	reticulocyte binding protein%2C putative
Py17X_01_v3	127252	A	G	1	Py17X_01_v3_127252_A/G	Py17X_01_v3:127252	G	PY17X_0101221	PY17X_0101221.1	Transcript	missense_variant	3526	3526	1176	I/V	Ata/Gta	-	MODERATE	-	1	-	transcriptome.gff3.gz	PY17X_0101221	reticulocyte binding protein%2C putative
Py17X_01_v3	127292	A	C	1	Py17X_01_v3_127292_A/C	Py17X_01_v3:127292	C	PY17X_0101221	PY17X_0101221.1	Transcript	missense_variant	3566	3566	1189	E/A	gAa/gCa	-	MODERATE	-	1	-	transcriptome.gff3.gz	PY17X_0101221	reticulocyte binding protein%2C putative
Py17X_01_v3	127508	A	G	1	Py17X_01_v3_127508_A/G	Py17X_01_v3:127508	G	PY17X_0101221	PY17X_0101221.1	Transcript	missense_variant	3782	3782	1261	E/G	gAa/gGa	-	MODERATE	-	1	-	transcriptome.gff3.gz	PY17X_0101221	reticulocyte binding protein%2C putative
Py17X_01_v3	127549	C	A	1	Py17X_01_v3_127549_C/A	Py17X_01_v3:127549	A	PY17X_0101221	PY17X_0101221.1	Transcript	missense_variant	3823	3823	1275	H/N	Cat/Aat	-	MODERATE	-	1	-	transcriptome.gff3.gz	PY17X_0101221	reticulocyte binding protein%2C putative
Py17X_01_v3	127595	T	C	1	Py17X_01_v3_127595_T/C	Py17X_01_v3:127595	C	PY17X_0101221	PY17X_0101221.1	Transcript	missense_variant	3869	3869	1290	I/T	aTa/aCa	-	MODERATE	-	1	-	transcriptome.gff3.gz	PY17X_0101221	reticulocyte binding protein%2C putative
Py17X_01_v3	127607	C	T	1	Py17X_01_v3_127607_C/T	Py17X_01_v3:127607	T	PY17X_0101221	PY17X_0101221.1	Transcript	missense_variant	3881	3881	1294	T/I	aCa/aTa	-	MODERATE	-	1	-	transcriptome.gff3.gz	PY17X_0101221	reticulocyte binding protein%2C putative
Py17X_01_v3	127622	AAG	A	1	Py17X_01_v3_127623_AG/-	Py17X_01_v3:127623-127624	-	PY17X_0101221	PY17X_0101221.1	Transcript	frameshift_variant	3897-3898	3897-3898	1299-1300	EE/EX	gaAGaa/gaaa	-	HIGH	-	1	-	transcriptome.gff3.gz	PY17X_0101221	reticulocyte binding protein%2C putative
Py17X_01_v3	127629	A	AGT	1	Py17X_01_v3_127630_-/GT	Py17X_01_v3:127629-127630	GT	PY17X_0101221	PY17X_0101221.1	Transcript	frameshift_variant	3903-3904	3903-3904	1301-1302	-/X	-/GT	-	HIGH	-	1	-	transcriptome.gff3.gz	PY17X_0101221	reticulocyte binding protein%2C putative
Py17X_01_v3	128008	A	G	1	Py17X_01_v3_128008_A/G	Py17X_01_v3:128008	G	PY17X_0101221	PY17X_0101221.1	Transcript	missense_variant	4282	4282	1428	N/D	Aat/Gat	-	MODERATE	-	1	-	transcriptome.gff3.gz	PY17X_0101221	reticulocyte binding protein%2C putative
Py17X_01_v3	128552	T	C	1	Py17X_01_v3_128552_T/C	Py17X_01_v3:128552	C	PY17X_0101221	PY17X_0101221.1	Transcript	missense_variant	4826	4826	1609	I/T	aTa/aCa	-	MODERATE	-	1	-	transcriptome.gff3.gz	PY17X_0101221	reticulocyte binding protein%2C putative
Py17X_01_v3	128624	C	A	1	Py17X_01_v3_128624_C/A	Py17X_01_v3:128624	A	PY17X_0101221	PY17X_0101221.1	Transcript	missense_variant	4898	4898	1633	T/N	aCc/aAc	-	MODERATE	-	1	-	transcriptome.gff3.gz	PY17X_0101221	reticulocyte binding protein%2C putative
Py17X_01_v3	128978	G	A	1	Py17X_01_v3_128978_G/A	Py17X_01_v3:128978	A	PY17X_0101221	PY17X_0101221.1	Transcript	missense_variant	5252	5252	1751	G/E	gGa/gAa	-	MODERATE	-	1	-	transcriptome.gff3.gz	PY17X_0101221	reticulocyte binding protein%2C putative
Py17X_01_v3	129084	A	T	1	Py17X_01_v3_129084_A/T	Py17X_01_v3:129084	T	PY17X_0101221	PY17X_0101221.1	Transcript	missense_variant	5358	5358	1786	E/D	gaA/gaT	-	MODERATE	-	1	-	transcriptome.gff3.gz	PY17X_0101221	reticulocyte binding protein%2C putative
Py17X_01_v3	129106	A	G	1	Py17X_01_v3_129106_A/G	Py17X_01_v3:129106	G	PY17X_0101221	PY17X_0101221.1	Transcript	missense_variant	5380	5380	1794	T/A	Acc/Gcc	-	MODERATE	-	1	-	transcriptome.gff3.gz	PY17X_0101221	reticulocyte binding protein%2C putative
Py17X_01_v3	129107	C	A	1	Py17X_01_v3_129107_C/A	Py17X_01_v3:129107	A	PY17X_0101221	PY17X_0101221.1	Transcript	missense_variant	5381	5381	1794	T/N	aCc/aAc	-	MODERATE	-	1	-	transcriptome.gff3.gz	PY17X_0101221	reticulocyte binding protein%2C putative
Py17X_01_v3	129128	C	A	1	Py17X_01_v3_129128_C/A	Py17X_01_v3:129128	A	PY17X_0101221	PY17X_0101221.1	Transcript	missense_variant	5402	5402	1801	T/K	aCa/aAa	-	MODERATE	-	1	-	transcriptome.gff3.gz	PY17X_0101221	reticulocyte binding protein%2C putative
Py17X_01_v3	129158	C	T	1	Py17X_01_v3_129158_C/T	Py17X_01_v3:129158	T	PY17X_0101221	PY17X_0101221.1	Transcript	missense_variant	5432	5432	1811	S/F	tCc/tTc	-	MODERATE	-	1	-	transcriptome.gff3.gz	PY17X_0101221	reticulocyte binding protein%2C putative
Py17X_01_v3	129226	G	A	1	Py17X_01_v3_129226_G/A	Py17X_01_v3:129226	A	PY17X_0101221	PY17X_0101221.1	Transcript	missense_variant	5500	5500	1834	D/N	Gat/Aat	-	MODERATE	-	1	-	transcriptome.gff3.gz	PY17X_0101221	reticulocyte binding protein%2C putative
Py17X_01_v3	129227	A	C	1	Py17X_01_v3_129227_A/C	Py17X_01_v3:129227	C	PY17X_0101221	PY17X_0101221.1	Transcript	missense_variant	5501	5501	1834	D/A	gAt/gCt	-	MODERATE	-	1	-	transcriptome.gff3.gz	PY17X_0101221	reticulocyte binding protein%2C putative
Py17X_01_v3	129235	G	T	1	Py17X_01_v3_129235_G/T	Py17X_01_v3:129235	T	PY17X_0101221	PY17X_0101221.1	Transcript	missense_variant	5509	5509	1837	D/Y	Gat/Tat	-	MODERATE	-	1	-	transcriptome.gff3.gz	PY17X_0101221	reticulocyte binding protein%2C putative
Py17X_01_v3	129236	A	C	1	Py17X_01_v3_129236_A/C	Py17X_01_v3:129236	C	PY17X_0101221	PY17X_0101221.1	Transcript	missense_variant	5510	5510	1837	D/A	gAt/gCt	-	MODERATE	-	1	-	transcriptome.gff3.gz	PY17X_0101221	reticulocyte binding protein%2C putative
Py17X_01_v3	129240	A	T	1	Py17X_01_v3_129240_A/T	Py17X_01_v3:129240	T	PY17X_0101221	PY17X_0101221.1	Transcript	missense_variant	5514	5514	1838	K/N	aaA/aaT	-	MODERATE	-	1	-	transcriptome.gff3.gz	PY17X_0101221	reticulocyte binding protein%2C putative
Py17X_01_v3	129363	G	A	1	Py17X_01_v3_129363_G/A	Py17X_01_v3:129363	A	PY17X_0101221	PY17X_0101221.1	Transcript	missense_variant	5637	5637	1879	M/I	atG/atA	-	MODERATE	-	1	-	transcriptome.gff3.gz	PY17X_0101221	reticulocyte binding protein%2C putative
Py17X_01_v3	129398	A	T	1	Py17X_01_v3_129398_A/T	Py17X_01_v3:129398	T	PY17X_0101221	PY17X_0101221.1	Transcript	missense_variant	5672	5672	1891	Y/F	tAt/tTt	-	MODERATE	-	1	-	transcriptome.gff3.gz	PY17X_0101221	reticulocyte binding protein%2C putative
Py17X_01_v3	129425	T	G	1	Py17X_01_v3_129425_T/G	Py17X_01_v3:129425	G	PY17X_0101221	PY17X_0101221.1	Transcript	missense_variant	5699	5699	1900	I/R	aTa/aGa	-	MODERATE	-	1	-	transcriptome.gff3.gz	PY17X_0101221	reticulocyte binding protein%2C putative
Py17X_01_v3	129433	C	T	1	Py17X_01_v3_129433_C/T	Py17X_01_v3:129433	T	PY17X_0101221	PY17X_0101221.1	Transcript	missense_variant	5707	5707	1903	P/S	Ccg/Tcg	-	MODERATE	-	1	-	transcriptome.gff3.gz	PY17X_0101221	reticulocyte binding protein%2C putative
Py17X_01_v3	129466	A	C	1	Py17X_01_v3_129466_A/C	Py17X_01_v3:129466	C	PY17X_0101221	PY17X_0101221.1	Transcript	missense_variant	5740	5740	1914	K/Q	Aaa/Caa	-	MODERATE	-	1	-	transcriptome.gff3.gz	PY17X_0101221	reticulocyte binding protein%2C putative
Py17X_01_v3	129470	G	A	1	Py17X_01_v3_129470_G/A	Py17X_01_v3:129470	A	PY17X_0101221	PY17X_0101221.1	Transcript	missense_variant	5744	5744	1915	S/N	aGc/aAc	-	MODERATE	-	1	-	transcriptome.gff3.gz	PY17X_0101221	reticulocyte binding protein%2C putative
Py17X_01_v3	129490	T	C	1	Py17X_01_v3_129490_T/C	Py17X_01_v3:129490	C	PY17X_0101221	PY17X_0101221.1	Transcript	missense_variant	5764	5764	1922	F/L	Ttt/Ctt	-	MODERATE	-	1	-	transcriptome.gff3.gz	PY17X_0101221	reticulocyte binding protein%2C putative
Py17X_01_v3	129491	T	A	1	Py17X_01_v3_129491_T/A	Py17X_01_v3:129491	A	PY17X_0101221	PY17X_0101221.1	Transcript	missense_variant	5765	5765	1922	F/Y	tTt/tAt	-	MODERATE	-	1	-	transcriptome.gff3.gz	PY17X_0101221	reticulocyte binding protein%2C putative
Py17X_01_v3	129514	T	G	1	Py17X_01_v3_129514_T/G	Py17X_01_v3:129514	G	PY17X_0101221	PY17X_0101221.1	Transcript	missense_variant	5788	5788	1930	L/V	Tta/Gta	-	MODERATE	-	1	-	transcriptome.gff3.gz	PY17X_0101221	reticulocyte binding protein%2C putative
Py17X_01_v3	129517	C	T	1	Py17X_01_v3_129517_C/T	Py17X_01_v3:129517	T	PY17X_0101221	PY17X_0101221.1	Transcript	missense_variant	5791	5791	1931	P/S	Cct/Tct	-	MODERATE	-	1	-	transcriptome.gff3.gz	PY17X_0101221	reticulocyte binding protein%2C putative
Py17X_01_v3	129601	G	A	1	Py17X_01_v3_129601_G/A	Py17X_01_v3:129601	A	PY17X_0101221	PY17X_0101221.1	Transcript	missense_variant	5875	5875	1959	D/N	Gat/Aat	-	MODERATE	-	1	-	transcriptome.gff3.gz	PY17X_0101221	reticulocyte binding protein%2C putative
Py17X_01_v3	129612	T	G	1	Py17X_01_v3_129612_T/G	Py17X_01_v3:129612	G	PY17X_0101221	PY17X_0101221.1	Transcript	missense_variant	5886	5886	1962	N/K	aaT/aaG	-	MODERATE	-	1	-	transcriptome.gff3.gz	PY17X_0101221	reticulocyte binding protein%2C putative
Py17X_01_v3	129614	C	T	1	Py17X_01_v3_129614_C/T	Py17X_01_v3:129614	T	PY17X_0101221	PY17X_0101221.1	Transcript	missense_variant	5888	5888	1963	T/I	aCt/aTt	-	MODERATE	-	1	-	transcriptome.gff3.gz	PY17X_0101221	reticulocyte binding protein%2C putative
Py17X_01_v3	129630	A	T	1	Py17X_01_v3_129630_A/T	Py17X_01_v3:129630	T	PY17X_0101221	PY17X_0101221.1	Transcript	missense_variant	5904	5904	1968	L/F	ttA/ttT	-	MODERATE	-	1	-	transcriptome.gff3.gz	PY17X_0101221	reticulocyte binding protein%2C putative
Py17X_01_v3	129635	G	A	1	Py17X_01_v3_129635_G/A	Py17X_01_v3:129635	A	PY17X_0101221	PY17X_0101221.1	Transcript	missense_variant	5909	5909	1970	R/K	aGa/aAa	-	MODERATE	-	1	-	transcriptome.gff3.gz	PY17X_0101221	reticulocyte binding protein%2C putative
Py17X_01_v3	129664	C	A	1	Py17X_01_v3_129664_C/A	Py17X_01_v3:129664	A	PY17X_0101221	PY17X_0101221.1	Transcript	missense_variant	5938	5938	1980	Q/K	Caa/Aaa	-	MODERATE	-	1	-	transcriptome.gff3.gz	PY17X_0101221	reticulocyte binding protein%2C putative
Py17X_01_v3	129667	G	A	1	Py17X_01_v3_129667_G/A	Py17X_01_v3:129667	A	PY17X_0101221	PY17X_0101221.1	Transcript	missense_variant	5941	5941	1981	A/T	Gca/Aca	-	MODERATE	-	1	-	transcriptome.gff3.gz	PY17X_0101221	reticulocyte binding protein%2C putative
Py17X_01_v3	129942	A	T	1	Py17X_01_v3_129942_A/T	Py17X_01_v3:129942	T	PY17X_0101221	PY17X_0101221.1	Transcript	missense_variant	6216	6216	2072	K/N	aaA/aaT	-	MODERATE	-	1	-	transcriptome.gff3.gz	PY17X_0101221	reticulocyte binding protein%2C putative
Py17X_01_v3	129985	A	G	1	Py17X_01_v3_129985_A/G	Py17X_01_v3:129985	G	PY17X_0101221	PY17X_0101221.1	Transcript	missense_variant	6259	6259	2087	K/E	Aaa/Gaa	-	MODERATE	-	1	-	transcriptome.gff3.gz	PY17X_0101221	reticulocyte binding protein%2C putative
Py17X_01_v3	131197	C	G	1	Py17X_01_v3_131197_C/G	Py17X_01_v3:131197	G	PY17X_0101221	PY17X_0101221.1	Transcript	missense_variant	7471	7471	2491	Q/E	Caa/Gaa	-	MODERATE	-	1	-	transcriptome.gff3.gz	PY17X_0101221	reticulocyte binding protein%2C putative
Py17X_01_v3	131537	A	G	1	Py17X_01_v3_131537_A/G	Py17X_01_v3:131537	G	PY17X_0101221	PY17X_0101221.1	Transcript	missense_variant	7811	7811	2604	N/S	aAc/aGc	-	MODERATE	-	1	-	transcriptome.gff3.gz	PY17X_0101221	reticulocyte binding protein%2C putative
Py17X_01_v3	131546	G	T	1	Py17X_01_v3_131546_G/T	Py17X_01_v3:131546	T	PY17X_0101221	PY17X_0101221.1	Transcript	missense_variant	7820	7820	2607	R/L	cGt/cTt	-	MODERATE	-	1	-	transcriptome.gff3.gz	PY17X_0101221	reticulocyte binding protein%2C putative
Py17X_01_v3	131558	C	A	1	Py17X_01_v3_131558_C/A	Py17X_01_v3:131558	A	PY17X_0101221	PY17X_0101221.1	Transcript	missense_variant	7832	7832	2611	T/K	aCg/aAg	-	MODERATE	-	1	-	transcriptome.gff3.gz	PY17X_0101221	reticulocyte binding protein%2C putative
Py17X_01_v3	131565	T	A	1	Py17X_01_v3_131565_T/A	Py17X_01_v3:131565	A	PY17X_0101221	PY17X_0101221.1	Transcript	missense_variant	7839	7839	2613	H/Q	caT/caA	-	MODERATE	-	1	-	transcriptome.gff3.gz	PY17X_0101221	reticulocyte binding protein%2C putative
Py17X_01_v3	131598	T	A	1	Py17X_01_v3_131598_T/A	Py17X_01_v3:131598	A	PY17X_0101221	PY17X_0101221.1	Transcript	missense_variant	7872	7872	2624	F/L	ttT/ttA	-	MODERATE	-	1	-	transcriptome.gff3.gz	PY17X_0101221	reticulocyte binding protein%2C putative
Py17X_01_v3	131698	G	A	1	Py17X_01_v3_131698_G/A	Py17X_01_v3:131698	A	PY17X_0101221	PY17X_0101221.1	Transcript	missense_variant	7972	7972	2658	V/I	Gtt/Att	-	MODERATE	-	1	-	transcriptome.gff3.gz	PY17X_0101221	reticulocyte binding protein%2C putative
Py17X_01_v3	131716	C	A	1	Py17X_01_v3_131716_C/A	Py17X_01_v3:131716	A	PY17X_0101221	PY17X_0101221.1	Transcript	missense_variant	7990	7990	2664	H/N	Cat/Aat	-	MODERATE	-	1	-	transcriptome.gff3.gz	PY17X_0101221	reticulocyte binding protein%2C putative
Py17X_01_v3	131730	CATTAATGATGTTATTGAT	C	1	Py17X_01_v3_131731_ATTAATGATGTTATTGAT/-	Py17X_01_v3:131731-131748	-	PY17X_0101221	PY17X_0101221.1	Transcript	inframe_deletion	8005-8022	8005-8022	2669-2674	INDVID/-	ATTAATGATGTTATTGAT/-	-	MODERATE	-	1	-	transcriptome.gff3.gz	PY17X_0101221	reticulocyte binding protein%2C putative
Py17X_01_v3	131819	C	A	1	Py17X_01_v3_131819_C/A	Py17X_01_v3:131819	A	PY17X_0101221	PY17X_0101221.1	Transcript	missense_variant	8093	8093	2698	S/Y	tCt/tAt	-	MODERATE	-	1	-	transcriptome.gff3.gz	PY17X_0101221	reticulocyte binding protein%2C putative
Py17X_01_v3	131845	A	T	1	Py17X_01_v3_131845_A/T	Py17X_01_v3:131845	T	PY17X_0101221	PY17X_0101221.1	Transcript	missense_variant	8119	8119	2707	T/S	Acg/Tcg	-	MODERATE	-	1	-	transcriptome.gff3.gz	PY17X_0101221	reticulocyte binding protein%2C putative
Py17X_01_v3	131884	A	G	1	Py17X_01_v3_131884_A/G	Py17X_01_v3:131884	G	PY17X_0101221	PY17X_0101221.1	Transcript	missense_variant	8158	8158	2720	T/A	Aca/Gca	-	MODERATE	-	1	-	transcriptome.gff3.gz	PY17X_0101221	reticulocyte binding protein%2C putative
Py17X_01_v3	131888	T	G	1	Py17X_01_v3_131888_T/G	Py17X_01_v3:131888	G	PY17X_0101221	PY17X_0101221.1	Transcript	missense_variant	8162	8162	2721	F/C	tTt/tGt	-	MODERATE	-	1	-	transcriptome.gff3.gz	PY17X_0101221	reticulocyte binding protein%2C putative
Py17X_01_v3	132036	T	A	1	Py17X_01_v3_132036_T/A	Py17X_01_v3:132036	A	PY17X_0101221	PY17X_0101221.1	Transcript	missense_variant	8310	8310	2770	F/L	ttT/ttA	-	MODERATE	-	1	-	transcriptome.gff3.gz	PY17X_0101221	reticulocyte binding protein%2C putative
Py17X_01_v3	134196	G	T	1	Py17X_01_v3_134196_G/T	Py17X_01_v3:134196	T	PY17X_0101241	PY17X_0101241.1	Transcript	missense_variant	640	640	214	H/N	Cat/Aat	-	MODERATE	-	-1	-	transcriptome.gff3.gz	PY17X_0101241	fam-b protein
Py17X_01_v3	134370	T	G	1	Py17X_01_v3_134370_T/G	Py17X_01_v3:134370	G	PY17X_0101241	PY17X_0101241.1	Transcript	missense_variant	466	466	156	N/H	Aat/Cat	-	MODERATE	-	-1	-	transcriptome.gff3.gz	PY17X_0101241	fam-b protein
Py17X_01_v3	134424	A	G	1	Py17X_01_v3_134424_A/G	Py17X_01_v3:134424	G	PY17X_0101241	PY17X_0101241.1	Transcript	missense_variant	412	412	138	Y/H	Tat/Cat	-	MODERATE	-	-1	-	transcriptome.gff3.gz	PY17X_0101241	fam-b protein
Py17X_01_v3	134445	T	C	1	Py17X_01_v3_134445_T/C	Py17X_01_v3:134445	C	PY17X_0101241	PY17X_0101241.1	Transcript	missense_variant	391	391	131	K/E	Aaa/Gaa	-	MODERATE	-	-1	-	transcriptome.gff3.gz	PY17X_0101241	fam-b protein
Py17X_01_v3	134467	C	A	1	Py17X_01_v3_134467_C/A	Py17X_01_v3:134467	A	PY17X_0101241	PY17X_0101241.1	Transcript	missense_variant	369	369	123	E/D	gaG/gaT	-	MODERATE	-	-1	-	transcriptome.gff3.gz	PY17X_0101241	fam-b protein
Py17X_01_v3	134469	C	A	1	Py17X_01_v3_134469_C/A	Py17X_01_v3:134469	A	PY17X_0101241	PY17X_0101241.1	Transcript	stop_gained	367	367	123	E/*	Gag/Tag	-	HIGH	-	-1	-	transcriptome.gff3.gz	PY17X_0101241	fam-b protein
Py17X_01_v3	134487	C	T	1	Py17X_01_v3_134487_C/T	Py17X_01_v3:134487	T	PY17X_0101241	PY17X_0101241.1	Transcript	missense_variant	349	349	117	E/K	Gaa/Aaa	-	MODERATE	-	-1	-	transcriptome.gff3.gz	PY17X_0101241	fam-b protein
Py17X_01_v3	134614	G	T	1	Py17X_01_v3_134614_G/T	Py17X_01_v3:134614	T	PY17X_0101241	PY17X_0101241.1	Transcript	missense_variant	222	222	74	N/K	aaC/aaA	-	MODERATE	-	-1	-	transcriptome.gff3.gz	PY17X_0101241	fam-b protein
Py17X_01_v3	134674	T	G	1	Py17X_01_v3_134674_T/G	Py17X_01_v3:134674	G	PY17X_0101241	PY17X_0101241.1	Transcript	missense_variant	162	162	54	Q/H	caA/caC	-	MODERATE	-	-1	-	transcriptome.gff3.gz	PY17X_0101241	fam-b protein
Py17X_01_v3	134757	G	T	1	Py17X_01_v3_134757_G/T	Py17X_01_v3:134757	T	PY17X_0101241	PY17X_0101241.1	Transcript	missense_variant	79	79	27	L/I	Ctt/Att	-	MODERATE	-	-1	-	transcriptome.gff3.gz	PY17X_0101241	fam-b protein
Py17X_01_v3	134991	A	T	1	Py17X_01_v3_134991_A/T	Py17X_01_v3:134991	T	PY17X_0101241	PY17X_0101241.1	Transcript	missense_variant	18	18	6	F/L	ttT/ttA	-	MODERATE	-	-1	-	transcriptome.gff3.gz	PY17X_0101241	fam-b protein
Py17X_01_v3	134999	A	T	1	Py17X_01_v3_134999_A/T	Py17X_01_v3:134999	T	PY17X_0101241	PY17X_0101241.1	Transcript	missense_variant	10	10	4	C/S	Tgt/Agt	-	MODERATE	-	-1	-	transcriptome.gff3.gz	PY17X_0101241	fam-b protein
Py17X_01_v3	136468	G	T	1	Py17X_01_v3_136468_G/T	Py17X_01_v3:136468	T	PY17X_0101261	PY17X_0101261.1	Transcript	missense_variant	763	763	255	Q/K	Caa/Aaa	-	MODERATE	-	-1	-	transcriptome.gff3.gz	PY17X_0101261	fam-b protein
Py17X_01_v3	136531	T	C	1	Py17X_01_v3_136531_T/C	Py17X_01_v3:136531	C	PY17X_0101261	PY17X_0101261.1	Transcript	missense_variant	700	700	234	T/A	Act/Gct	-	MODERATE	-	-1	-	transcriptome.gff3.gz	PY17X_0101261	fam-b protein
Py17X_01_v3	136537	A	T	1	Py17X_01_v3_136537_A/T	Py17X_01_v3:136537	T	PY17X_0101261	PY17X_0101261.1	Transcript	missense_variant	694	694	232	L/I	Tta/Ata	-	MODERATE	-	-1	-	transcriptome.gff3.gz	PY17X_0101261	fam-b protein
Py17X_01_v3	136552	C	T	1	Py17X_01_v3_136552_C/T	Py17X_01_v3:136552	T	PY17X_0101261	PY17X_0101261.1	Transcript	missense_variant	679	679	227	G/S	Ggt/Agt	-	MODERATE	-	-1	-	transcriptome.gff3.gz	PY17X_0101261	fam-b protein
Py17X_01_v3	136556	T	G	1	Py17X_01_v3_136556_T/G	Py17X_01_v3:136556	G	PY17X_0101261	PY17X_0101261.1	Transcript	missense_variant	675	675	225	L/F	ttA/ttC	-	MODERATE	-	-1	-	transcriptome.gff3.gz	PY17X_0101261	fam-b protein
Py17X_01_v3	136569	A	G	1	Py17X_01_v3_136569_A/G	Py17X_01_v3:136569	G	PY17X_0101261	PY17X_0101261.1	Transcript	missense_variant	662	662	221	V/A	gTg/gCg	-	MODERATE	-	-1	-	transcriptome.gff3.gz	PY17X_0101261	fam-b protein
Py17X_01_v3	136581	G	A	1	Py17X_01_v3_136581_G/A	Py17X_01_v3:136581	A	PY17X_0101261	PY17X_0101261.1	Transcript	missense_variant	650	650	217	A/V	gCa/gTa	-	MODERATE	-	-1	-	transcriptome.gff3.gz	PY17X_0101261	fam-b protein
Py17X_01_v3	136645	C	T	1	Py17X_01_v3_136645_C/T	Py17X_01_v3:136645	T	PY17X_0101261	PY17X_0101261.1	Transcript	missense_variant	586	586	196	E/K	Gaa/Aaa	-	MODERATE	-	-1	-	transcriptome.gff3.gz	PY17X_0101261	fam-b protein
Py17X_01_v3	136646	G	T	1	Py17X_01_v3_136646_G/T	Py17X_01_v3:136646	T	PY17X_0101261	PY17X_0101261.1	Transcript	missense_variant	585	585	195	F/L	ttC/ttA	-	MODERATE	-	-1	-	transcriptome.gff3.gz	PY17X_0101261	fam-b protein
Py17X_01_v3	136658	T	A	1	Py17X_01_v3_136658_T/A	Py17X_01_v3:136658	A	PY17X_0101261	PY17X_0101261.1	Transcript	missense_variant	573	573	191	K/N	aaA/aaT	-	MODERATE	-	-1	-	transcriptome.gff3.gz	PY17X_0101261	fam-b protein
Py17X_01_v3	136662	T	C	1	Py17X_01_v3_136662_T/C	Py17X_01_v3:136662	C	PY17X_0101261	PY17X_0101261.1	Transcript	missense_variant	569	569	190	N/S	aAt/aGt	-	MODERATE	-	-1	-	transcriptome.gff3.gz	PY17X_0101261	fam-b protein
Py17X_01_v3	136666	C	T	1	Py17X_01_v3_136666_C/T	Py17X_01_v3:136666	T	PY17X_0101261	PY17X_0101261.1	Transcript	missense_variant	565	565	189	G/S	Ggt/Agt	-	MODERATE	-	-1	-	transcriptome.gff3.gz	PY17X_0101261	fam-b protein
Py17X_01_v3	136707	G	T	1	Py17X_01_v3_136707_G/T	Py17X_01_v3:136707	T	PY17X_0101261	PY17X_0101261.1	Transcript	missense_variant	524	524	175	A/D	gCc/gAc	-	MODERATE	-	-1	-	transcriptome.gff3.gz	PY17X_0101261	fam-b protein
Py17X_01_v3	136722	T	A	1	Py17X_01_v3_136722_T/A	Py17X_01_v3:136722	A	PY17X_0101261	PY17X_0101261.1	Transcript	missense_variant	509	509	170	N/I	aAt/aTt	-	MODERATE	-	-1	-	transcriptome.gff3.gz	PY17X_0101261	fam-b protein
Py17X_01_v3	136744	C	T	1	Py17X_01_v3_136744_C/T	Py17X_01_v3:136744	T	PY17X_0101261	PY17X_0101261.1	Transcript	missense_variant	487	487	163	E/K	Gaa/Aaa	-	MODERATE	-	-1	-	transcriptome.gff3.gz	PY17X_0101261	fam-b protein
Py17X_01_v3	136794	C	A	1	Py17X_01_v3_136794_C/A	Py17X_01_v3:136794	A	PY17X_0101261	PY17X_0101261.1	Transcript	missense_variant	437	437	146	R/I	aGa/aTa	-	MODERATE	-	-1	-	transcriptome.gff3.gz	PY17X_0101261	fam-b protein
Py17X_01_v3	136846	G	C	1	Py17X_01_v3_136846_G/C	Py17X_01_v3:136846	C	PY17X_0101261	PY17X_0101261.1	Transcript	missense_variant	385	385	129	L/V	Ctt/Gtt	-	MODERATE	-	-1	-	transcriptome.gff3.gz	PY17X_0101261	fam-b protein
Py17X_01_v3	136855	T	G	1	Py17X_01_v3_136855_T/G	Py17X_01_v3:136855	G	PY17X_0101261	PY17X_0101261.1	Transcript	missense_variant	376	376	126	K/Q	Aaa/Caa	-	MODERATE	-	-1	-	transcriptome.gff3.gz	PY17X_0101261	fam-b protein
Py17X_01_v3	136860	T	G	1	Py17X_01_v3_136860_T/G	Py17X_01_v3:136860	G	PY17X_0101261	PY17X_0101261.1	Transcript	missense_variant	371	371	124	K/T	aAa/aCa	-	MODERATE	-	-1	-	transcriptome.gff3.gz	PY17X_0101261	fam-b protein
Py17X_01_v3	136872	G	T	1	Py17X_01_v3_136872_G/T	Py17X_01_v3:136872	T	PY17X_0101261	PY17X_0101261.1	Transcript	missense_variant	359	359	120	T/K	aCa/aAa	-	MODERATE	-	-1	-	transcriptome.gff3.gz	PY17X_0101261	fam-b protein
Py17X_01_v3	136888	C	T	1	Py17X_01_v3_136888_C/T	Py17X_01_v3:136888	T	PY17X_0101261	PY17X_0101261.1	Transcript	missense_variant	343	343	115	V/I	Gtt/Att	-	MODERATE	-	-1	-	transcriptome.gff3.gz	PY17X_0101261	fam-b protein
Py17X_01_v3	136892	C	G	1	Py17X_01_v3_136892_C/G	Py17X_01_v3:136892	G	PY17X_0101261	PY17X_0101261.1	Transcript	missense_variant	339	339	113	K/N	aaG/aaC	-	MODERATE	-	-1	-	transcriptome.gff3.gz	PY17X_0101261	fam-b protein
Py17X_01_v3	136902	T	G	1	Py17X_01_v3_136902_T/G	Py17X_01_v3:136902	G	PY17X_0101261	PY17X_0101261.1	Transcript	missense_variant	329	329	110	K/T	aAa/aCa	-	MODERATE	-	-1	-	transcriptome.gff3.gz	PY17X_0101261	fam-b protein
Py17X_01_v3	136904	C	A	1	Py17X_01_v3_136904_C/A	Py17X_01_v3:136904	A	PY17X_0101261	PY17X_0101261.1	Transcript	missense_variant	327	327	109	K/N	aaG/aaT	-	MODERATE	-	-1	-	transcriptome.gff3.gz	PY17X_0101261	fam-b protein
Py17X_01_v3	136905	T	C	1	Py17X_01_v3_136905_T/C	Py17X_01_v3:136905	C	PY17X_0101261	PY17X_0101261.1	Transcript	missense_variant	326	326	109	K/R	aAg/aGg	-	MODERATE	-	-1	-	transcriptome.gff3.gz	PY17X_0101261	fam-b protein
Py17X_01_v3	136912	A	C	1	Py17X_01_v3_136912_A/C	Py17X_01_v3:136912	C	PY17X_0101261	PY17X_0101261.1	Transcript	missense_variant	319	319	107	L/V	Tta/Gta	-	MODERATE	-	-1	-	transcriptome.gff3.gz	PY17X_0101261	fam-b protein
Py17X_01_v3	136916	A	T	1	Py17X_01_v3_136916_A/T	Py17X_01_v3:136916	T	PY17X_0101261	PY17X_0101261.1	Transcript	missense_variant	315	315	105	N/K	aaT/aaA	-	MODERATE	-	-1	-	transcriptome.gff3.gz	PY17X_0101261	fam-b protein
Py17X_01_v3	136924	CGGG	C	1	Py17X_01_v3_136925_GGG/-	Py17X_01_v3:136925-136927	-	PY17X_0101261	PY17X_0101261.1	Transcript	inframe_deletion	304-306	304-306	102	P/-	CCC/-	-	MODERATE	-	-1	-	transcriptome.gff3.gz	PY17X_0101261	fam-b protein
Py17X_01_v3	136932	G	GA	1	Py17X_01_v3_136933_-/A	Py17X_01_v3:136932-136933	A	PY17X_0101261	PY17X_0101261.1	Transcript	frameshift_variant	298-299	298-299	100	T/IX	aca/aTca	-	HIGH	-	-1	-	transcriptome.gff3.gz	PY17X_0101261	fam-b protein
Py17X_01_v3	136934	A	ATG	1	Py17X_01_v3_136935_-/TG	Py17X_01_v3:136934-136935	TG	PY17X_0101261	PY17X_0101261.1	Transcript	frameshift_variant	296-297	296-297	99	N/NX	aat/aaCAt	-	HIGH	-	-1	-	transcriptome.gff3.gz	PY17X_0101261	fam-b protein
Py17X_01_v3	136939	T	A	1	Py17X_01_v3_136939_T/A	Py17X_01_v3:136939	A	PY17X_0101261	PY17X_0101261.1	Transcript	missense_variant	292	292	98	S/C	Agt/Tgt	-	MODERATE	-	-1	-	transcriptome.gff3.gz	PY17X_0101261	fam-b protein
Py17X_01_v3	136941	T	C	1	Py17X_01_v3_136941_T/C	Py17X_01_v3:136941	C	PY17X_0101261	PY17X_0101261.1	Transcript	missense_variant	290	290	97	E/G	gAa/gGa	-	MODERATE	-	-1	-	transcriptome.gff3.gz	PY17X_0101261	fam-b protein
Py17X_01_v3	136948	G	T	1	Py17X_01_v3_136948_G/T	Py17X_01_v3:136948	T	PY17X_0101261	PY17X_0101261.1	Transcript	missense_variant	283	283	95	H/N	Cat/Aat	-	MODERATE	-	-1	-	transcriptome.gff3.gz	PY17X_0101261	fam-b protein
Py17X_01_v3	136960	A	G	1	Py17X_01_v3_136960_A/G	Py17X_01_v3:136960	G	PY17X_0101261	PY17X_0101261.1	Transcript	missense_variant	271	271	91	Y/H	Tat/Cat	-	MODERATE	-	-1	-	transcriptome.gff3.gz	PY17X_0101261	fam-b protein
Py17X_01_v3	136986	G	T	1	Py17X_01_v3_136986_G/T	Py17X_01_v3:136986	T	PY17X_0101261	PY17X_0101261.1	Transcript	missense_variant	245	245	82	A/E	gCa/gAa	-	MODERATE	-	-1	-	transcriptome.gff3.gz	PY17X_0101261	fam-b protein
Py17X_01_v3	136987	C	T	1	Py17X_01_v3_136987_C/T	Py17X_01_v3:136987	T	PY17X_0101261	PY17X_0101261.1	Transcript	missense_variant	244	244	82	A/T	Gca/Aca	-	MODERATE	-	-1	-	transcriptome.gff3.gz	PY17X_0101261	fam-b protein
Py17X_01_v3	137007	G	A	1	Py17X_01_v3_137007_G/A	Py17X_01_v3:137007	A	PY17X_0101261	PY17X_0101261.1	Transcript	missense_variant	224	224	75	T/I	aCt/aTt	-	MODERATE	-	-1	-	transcriptome.gff3.gz	PY17X_0101261	fam-b protein
Py17X_01_v3	137017	T	C	1	Py17X_01_v3_137017_T/C	Py17X_01_v3:137017	C	PY17X_0101261	PY17X_0101261.1	Transcript	missense_variant	214	214	72	S/G	Agt/Ggt	-	MODERATE	-	-1	-	transcriptome.gff3.gz	PY17X_0101261	fam-b protein
Py17X_01_v3	137047	T	G	1	Py17X_01_v3_137047_T/G	Py17X_01_v3:137047	G	PY17X_0101261	PY17X_0101261.1	Transcript	missense_variant	184	184	62	K/Q	Aaa/Caa	-	MODERATE	-	-1	-	transcriptome.gff3.gz	PY17X_0101261	fam-b protein
Py17X_01_v3	137055	C	T	1	Py17X_01_v3_137055_C/T	Py17X_01_v3:137055	T	PY17X_0101261	PY17X_0101261.1	Transcript	missense_variant	176	176	59	G/E	gGa/gAa	-	MODERATE	-	-1	-	transcriptome.gff3.gz	PY17X_0101261	fam-b protein
Py17X_01_v3	137074	C	T	1	Py17X_01_v3_137074_C/T	Py17X_01_v3:137074	T	PY17X_0101261	PY17X_0101261.1	Transcript	missense_variant	157	157	53	D/N	Gat/Aat	-	MODERATE	-	-1	-	transcriptome.gff3.gz	PY17X_0101261	fam-b protein
Py17X_01_v3	137136	C	T	1	Py17X_01_v3_137136_C/T	Py17X_01_v3:137136	T	PY17X_0101261	PY17X_0101261.1	Transcript	missense_variant	95	95	32	G/E	gGg/gAg	-	MODERATE	-	-1	-	transcriptome.gff3.gz	PY17X_0101261	fam-b protein
Py17X_01_v3	137148	G	A	1	Py17X_01_v3_137148_G/A	Py17X_01_v3:137148	A	PY17X_0101261	PY17X_0101261.1	Transcript	missense_variant	83	83	28	A/V	gCa/gTa	-	MODERATE	-	-1	-	transcriptome.gff3.gz	PY17X_0101261	fam-b protein
Py17X_01_v3	137373	C	A	1	Py17X_01_v3_137373_C/A	Py17X_01_v3:137373	A	PY17X_0101261	PY17X_0101261.1	Transcript	missense_variant	25	25	9	V/F	Gtt/Ttt	-	MODERATE	-	-1	-	transcriptome.gff3.gz	PY17X_0101261	fam-b protein
Py17X_01_v3	143877	T	G	1	Py17X_01_v3_143877_T/G	Py17X_01_v3:143877	G	PY17X_0101300	PY17X_0101300.1	Transcript	missense_variant	576	576	192	E/D	gaA/gaC	-	MODERATE	-	-1	-	transcriptome.gff3.gz	PY17X_0101300	fam-b protein
Py17X_01_v3	143896	A	C	1	Py17X_01_v3_143896_A/C	Py17X_01_v3:143896	C	PY17X_0101300	PY17X_0101300.1	Transcript	missense_variant	557	557	186	V/G	gTt/gGt	-	MODERATE	-	-1	-	transcriptome.gff3.gz	PY17X_0101300	fam-b protein
Py17X_01_v3	143936	T	C	1	Py17X_01_v3_143936_T/C	Py17X_01_v3:143936	C	PY17X_0101300	PY17X_0101300.1	Transcript	missense_variant	517	517	173	N/D	Aat/Gat	-	MODERATE	-	-1	-	transcriptome.gff3.gz	PY17X_0101300	fam-b protein
Py17X_01_v3	143975	A	G	1	Py17X_01_v3_143975_A/G	Py17X_01_v3:143975	G	PY17X_0101300	PY17X_0101300.1	Transcript	missense_variant	478	478	160	S/P	Tca/Cca	-	MODERATE	-	-1	-	transcriptome.gff3.gz	PY17X_0101300	fam-b protein
Py17X_01_v3	144035	T	C	1	Py17X_01_v3_144035_T/C	Py17X_01_v3:144035	C	PY17X_0101300	PY17X_0101300.1	Transcript	missense_variant	418	418	140	N/D	Aat/Gat	-	MODERATE	-	-1	-	transcriptome.gff3.gz	PY17X_0101300	fam-b protein
Py17X_01_v3	144050	A	C	1	Py17X_01_v3_144050_A/C	Py17X_01_v3:144050	C	PY17X_0101300	PY17X_0101300.1	Transcript	missense_variant	403	403	135	L/V	Ttg/Gtg	-	MODERATE	-	-1	-	transcriptome.gff3.gz	PY17X_0101300	fam-b protein
Py17X_01_v3	144104	A	C	1	Py17X_01_v3_144104_A/C	Py17X_01_v3:144104	C	PY17X_0101300	PY17X_0101300.1	Transcript	missense_variant	349	349	117	S/A	Tca/Gca	-	MODERATE	-	-1	-	transcriptome.gff3.gz	PY17X_0101300	fam-b protein
Py17X_01_v3	144127	A	C	1	Py17X_01_v3_144127_A/C	Py17X_01_v3:144127	C	PY17X_0101300	PY17X_0101300.1	Transcript	missense_variant	326	326	109	I/S	aTt/aGt	-	MODERATE	-	-1	-	transcriptome.gff3.gz	PY17X_0101300	fam-b protein
Py17X_01_v3	144134	T	C	1	Py17X_01_v3_144134_T/C	Py17X_01_v3:144134	C	PY17X_0101300	PY17X_0101300.1	Transcript	missense_variant	319	319	107	M/V	Atg/Gtg	-	MODERATE	-	-1	-	transcriptome.gff3.gz	PY17X_0101300	fam-b protein
Py17X_01_v3	144139	C	T	1	Py17X_01_v3_144139_C/T	Py17X_01_v3:144139	T	PY17X_0101300	PY17X_0101300.1	Transcript	missense_variant	314	314	105	G/E	gGg/gAg	-	MODERATE	-	-1	-	transcriptome.gff3.gz	PY17X_0101300	fam-b protein
Py17X_01_v3	144208	G	A	1	Py17X_01_v3_144208_G/A	Py17X_01_v3:144208	A	PY17X_0101300	PY17X_0101300.1	Transcript	missense_variant	245	245	82	T/I	aCa/aTa	-	MODERATE	-	-1	-	transcriptome.gff3.gz	PY17X_0101300	fam-b protein
Py17X_01_v3	144248	C	T	1	Py17X_01_v3_144248_C/T	Py17X_01_v3:144248	T	PY17X_0101300	PY17X_0101300.1	Transcript	missense_variant	205	205	69	E/K	Gaa/Aaa	-	MODERATE	-	-1	-	transcriptome.gff3.gz	PY17X_0101300	fam-b protein
Py17X_01_v3	144269	T	A	1	Py17X_01_v3_144269_T/A	Py17X_01_v3:144269	A	PY17X_0101300	PY17X_0101300.1	Transcript	missense_variant	184	184	62	N/Y	Aat/Tat	-	MODERATE	-	-1	-	transcriptome.gff3.gz	PY17X_0101300	fam-b protein
Py17X_01_v3	144274	A	G	1	Py17X_01_v3_144274_A/G	Py17X_01_v3:144274	G	PY17X_0101300	PY17X_0101300.1	Transcript	missense_variant	179	179	60	I/T	aTt/aCt	-	MODERATE	-	-1	-	transcriptome.gff3.gz	PY17X_0101300	fam-b protein
Py17X_01_v3	144286	C	T	1	Py17X_01_v3_144286_C/T	Py17X_01_v3:144286	T	PY17X_0101300	PY17X_0101300.1	Transcript	missense_variant	167	167	56	S/N	aGt/aAt	-	MODERATE	-	-1	-	transcriptome.gff3.gz	PY17X_0101300	fam-b protein
Py17X_01_v3	144310	T	C	1	Py17X_01_v3_144310_T/C	Py17X_01_v3:144310	C	PY17X_0101300	PY17X_0101300.1	Transcript	missense_variant	143	143	48	N/S	aAc/aGc	-	MODERATE	-	-1	-	transcriptome.gff3.gz	PY17X_0101300	fam-b protein
Py17X_01_v3	144318	A	T	1	Py17X_01_v3_144318_A/T	Py17X_01_v3:144318	T	PY17X_0101300	PY17X_0101300.1	Transcript	missense_variant	135	135	45	F/L	ttT/ttA	-	MODERATE	-	-1	-	transcriptome.gff3.gz	PY17X_0101300	fam-b protein
Py17X_01_v3	144353	T	C	1	Py17X_01_v3_144353_T/C	Py17X_01_v3:144353	C	PY17X_0101300	PY17X_0101300.1	Transcript	missense_variant	100	100	34	R/G	Aga/Gga	-	MODERATE	-	-1	-	transcriptome.gff3.gz	PY17X_0101300	fam-b protein
Py17X_01_v3	144358	G	A	1	Py17X_01_v3_144358_G/A	Py17X_01_v3:144358	A	PY17X_0101300	PY17X_0101300.1	Transcript	missense_variant	95	95	32	A/V	gCa/gTa	-	MODERATE	-	-1	-	transcriptome.gff3.gz	PY17X_0101300	fam-b protein
Py17X_01_v3	144560	G	T	1	Py17X_01_v3_144560_G/T	Py17X_01_v3:144560	T	PY17X_0101300	PY17X_0101300.1	Transcript	missense_variant	68	68	23	T/K	aCa/aAa	-	MODERATE	-	-1	-	transcriptome.gff3.gz	PY17X_0101300	fam-b protein
Py17X_01_v3	144561	T	C	1	Py17X_01_v3_144561_T/C	Py17X_01_v3:144561	C	PY17X_0101300	PY17X_0101300.1	Transcript	missense_variant	67	67	23	T/A	Aca/Gca	-	MODERATE	-	-1	-	transcriptome.gff3.gz	PY17X_0101300	fam-b protein
Py17X_01_v3	144575	C	A	1	Py17X_01_v3_144575_C/A	Py17X_01_v3:144575	A	PY17X_0101300	PY17X_0101300.1	Transcript	missense_variant	53	53	18	C/F	tGt/tTt	-	MODERATE	-	-1	-	transcriptome.gff3.gz	PY17X_0101300	fam-b protein
Py17X_01_v3	144581	C	A	1	Py17X_01_v3_144581_C/A	Py17X_01_v3:144581	A	PY17X_0101300	PY17X_0101300.1	Transcript	missense_variant	47	47	16	C/F	tGt/tTt	-	MODERATE	-	-1	-	transcriptome.gff3.gz	PY17X_0101300	fam-b protein
Py17X_01_v3	149657	G	A	1	Py17X_01_v3_149657_G/A	Py17X_01_v3:149657	A	PY17X_0101400	PY17X_0101400.1	Transcript	missense_variant	38	38	13	C/Y	tGt/tAt	-	MODERATE	-	1	-	transcriptome.gff3.gz	PY17X_0101400	conserved rodent malaria protein%2C unknown function
Py17X_01_v3	149693	G	A	1	Py17X_01_v3_149693_G/A	Py17X_01_v3:149693	A	PY17X_0101400	PY17X_0101400.1	Transcript	missense_variant	74	74	25	S/N	aGt/aAt	-	MODERATE	-	1	-	transcriptome.gff3.gz	PY17X_0101400	conserved rodent malaria protein%2C unknown function
Py17X_01_v3	149709	A	T	1	Py17X_01_v3_149709_A/T	Py17X_01_v3:149709	T	PY17X_0101400	PY17X_0101400.1	Transcript	missense_variant	90	90	30	K/N	aaA/aaT	-	MODERATE	-	1	-	transcriptome.gff3.gz	PY17X_0101400	conserved rodent malaria protein%2C unknown function
Py17X_01_v3	149743	A	G	1	Py17X_01_v3_149743_A/G	Py17X_01_v3:149743	G	PY17X_0101400	PY17X_0101400.1	Transcript	missense_variant	124	124	42	K/E	Aaa/Gaa	-	MODERATE	-	1	-	transcriptome.gff3.gz	PY17X_0101400	conserved rodent malaria protein%2C unknown function
Py17X_01_v3	149754	A	AAAC	1	Py17X_01_v3_149755_-/AAC	Py17X_01_v3:149754-149755	AAC	PY17X_0101400	PY17X_0101400.1	Transcript	inframe_insertion	135-136	135-136	45-46	-/N	-/AAC	-	MODERATE	-	1	-	transcriptome.gff3.gz	PY17X_0101400	conserved rodent malaria protein%2C unknown function
Py17X_01_v3	149783	G	T	1	Py17X_01_v3_149783_G/T	Py17X_01_v3:149783	T	PY17X_0101400	PY17X_0101400.1	Transcript	missense_variant	164	164	55	R/I	aGa/aTa	-	MODERATE	-	1	-	transcriptome.gff3.gz	PY17X_0101400	conserved rodent malaria protein%2C unknown function
Py17X_01_v3	149789	G	A	1	Py17X_01_v3_149789_G/A	Py17X_01_v3:149789	A	PY17X_0101400	PY17X_0101400.1	Transcript	missense_variant	170	170	57	G/D	gGt/gAt	-	MODERATE	-	1	-	transcriptome.gff3.gz	PY17X_0101400	conserved rodent malaria protein%2C unknown function
Py17X_01_v3	149793	G	T	1	Py17X_01_v3_149793_G/T	Py17X_01_v3:149793	T	PY17X_0101400	PY17X_0101400.1	Transcript	missense_variant	174	174	58	E/D	gaG/gaT	-	MODERATE	-	1	-	transcriptome.gff3.gz	PY17X_0101400	conserved rodent malaria protein%2C unknown function
Py17X_01_v3	149807	A	G	1	Py17X_01_v3_149807_A/G	Py17X_01_v3:149807	G	PY17X_0101400	PY17X_0101400.1	Transcript	missense_variant	188	188	63	D/G	gAt/gGt	-	MODERATE	-	1	-	transcriptome.gff3.gz	PY17X_0101400	conserved rodent malaria protein%2C unknown function
Py17X_01_v3	149810	A	AATC	1	Py17X_01_v3_149811_-/ATC	Py17X_01_v3:149810-149811	ATC	PY17X_0101400	PY17X_0101400.1	Transcript	protein_altering_variant	191-192	191-192	64	D/ES	gat/gaATCt	-	MODERATE	-	1	-	transcriptome.gff3.gz	PY17X_0101400	conserved rodent malaria protein%2C unknown function
Py17X_01_v3	150121	C	T	1	Py17X_01_v3_150121_C/T	Py17X_01_v3:150121	T	PY17X_0101400	PY17X_0101400.1	Transcript	missense_variant	236	236	79	T/I	aCa/aTa	-	MODERATE	-	1	-	transcriptome.gff3.gz	PY17X_0101400	conserved rodent malaria protein%2C unknown function
Py17X_01_v3	150127	T	C	1	Py17X_01_v3_150127_T/C	Py17X_01_v3:150127	C	PY17X_0101400	PY17X_0101400.1	Transcript	missense_variant	242	242	81	L/S	tTa/tCa	-	MODERATE	-	1	-	transcriptome.gff3.gz	PY17X_0101400	conserved rodent malaria protein%2C unknown function
Py17X_01_v3	150129	G	A	1	Py17X_01_v3_150129_G/A	Py17X_01_v3:150129	A	PY17X_0101400	PY17X_0101400.1	Transcript	missense_variant	244	244	82	V/I	Gtt/Att	-	MODERATE	-	1	-	transcriptome.gff3.gz	PY17X_0101400	conserved rodent malaria protein%2C unknown function
Py17X_01_v3	150152	T	G	1	Py17X_01_v3_150152_T/G	Py17X_01_v3:150152	G	PY17X_0101400	PY17X_0101400.1	Transcript	missense_variant	267	267	89	N/K	aaT/aaG	-	MODERATE	-	1	-	transcriptome.gff3.gz	PY17X_0101400	conserved rodent malaria protein%2C unknown function
Py17X_01_v3	150155	A	C	1	Py17X_01_v3_150155_A/C	Py17X_01_v3:150155	C	PY17X_0101400	PY17X_0101400.1	Transcript	missense_variant	270	270	90	E/D	gaA/gaC	-	MODERATE	-	1	-	transcriptome.gff3.gz	PY17X_0101400	conserved rodent malaria protein%2C unknown function
Py17X_01_v3	150160	T	C	1	Py17X_01_v3_150160_T/C	Py17X_01_v3:150160	C	PY17X_0101400	PY17X_0101400.1	Transcript	missense_variant	275	275	92	V/A	gTc/gCc	-	MODERATE	-	1	-	transcriptome.gff3.gz	PY17X_0101400	conserved rodent malaria protein%2C unknown function
Py17X_01_v3	150164	A	C	1	Py17X_01_v3_150164_A/C	Py17X_01_v3:150164	C	PY17X_0101400	PY17X_0101400.1	Transcript	missense_variant	279	279	93	K/N	aaA/aaC	-	MODERATE	-	1	-	transcriptome.gff3.gz	PY17X_0101400	conserved rodent malaria protein%2C unknown function
Py17X_01_v3	150201	A	G	1	Py17X_01_v3_150201_A/G	Py17X_01_v3:150201	G	PY17X_0101400	PY17X_0101400.1	Transcript	missense_variant	316	316	106	M/V	Atg/Gtg	-	MODERATE	-	1	-	transcriptome.gff3.gz	PY17X_0101400	conserved rodent malaria protein%2C unknown function
Py17X_01_v3	150228	T	A	1	Py17X_01_v3_150228_T/A	Py17X_01_v3:150228	A	PY17X_0101400	PY17X_0101400.1	Transcript	missense_variant	343	343	115	L/I	Tta/Ata	-	MODERATE	-	1	-	transcriptome.gff3.gz	PY17X_0101400	conserved rodent malaria protein%2C unknown function
Py17X_01_v3	150304	G	A	1	Py17X_01_v3_150304_G/A	Py17X_01_v3:150304	A	PY17X_0101400	PY17X_0101400.1	Transcript	missense_variant	419	419	140	R/K	aGa/aAa	-	MODERATE	-	1	-	transcriptome.gff3.gz	PY17X_0101400	conserved rodent malaria protein%2C unknown function
Py17X_01_v3	150309	G	A	1	Py17X_01_v3_150309_G/A	Py17X_01_v3:150309	A	PY17X_0101400	PY17X_0101400.1	Transcript	missense_variant	424	424	142	D/N	Gat/Aat	-	MODERATE	-	1	-	transcriptome.gff3.gz	PY17X_0101400	conserved rodent malaria protein%2C unknown function
Py17X_01_v3	150327	G	T	1	Py17X_01_v3_150327_G/T	Py17X_01_v3:150327	T	PY17X_0101400	PY17X_0101400.1	Transcript	missense_variant	442	442	148	A/S	Gca/Tca	-	MODERATE	-	1	-	transcriptome.gff3.gz	PY17X_0101400	conserved rodent malaria protein%2C unknown function
Py17X_01_v3	152794	T	G	1	Py17X_01_v3_152794_T/G	Py17X_01_v3:152794	G	PY17X_0101500	PY17X_0101500.1	Transcript	missense_variant	227	227	76	D/A	gAt/gCt	-	MODERATE	-	-1	-	transcriptome.gff3.gz	PY17X_0101500	fam-c protein
Py17X_01_v3	152822	A	C	1	Py17X_01_v3_152822_A/C	Py17X_01_v3:152822	C	PY17X_0101500	PY17X_0101500.1	Transcript	missense_variant	199	199	67	L/V	Tta/Gta	-	MODERATE	-	-1	-	transcriptome.gff3.gz	PY17X_0101500	fam-c protein
Py17X_01_v3	152872	T	G	1	Py17X_01_v3_152872_T/G	Py17X_01_v3:152872	G	PY17X_0101500	PY17X_0101500.1	Transcript	missense_variant	149	149	50	Y/S	tAt/tCt	-	MODERATE	-	-1	-	transcriptome.gff3.gz	PY17X_0101500	fam-c protein
Py17X_01_v3	152885	G	T	1	Py17X_01_v3_152885_G/T	Py17X_01_v3:152885	T	PY17X_0101500	PY17X_0101500.1	Transcript	missense_variant	136	136	46	L/I	Cta/Ata	-	MODERATE	-	-1	-	transcriptome.gff3.gz	PY17X_0101500	fam-c protein
Py17X_01_v3	152921	C	T	1	Py17X_01_v3_152921_C/T	Py17X_01_v3:152921	T	PY17X_0101500	PY17X_0101500.1	Transcript	missense_variant	100	100	34	V/I	Gtc/Atc	-	MODERATE	-	-1	-	transcriptome.gff3.gz	PY17X_0101500	fam-c protein
Py17X_01_v3	154673	T	C	1	Py17X_01_v3_154673_T/C	Py17X_01_v3:154673	C	PY17X_0101600	PY17X_0101600.1	Transcript	missense_variant	485	485	162	Y/C	tAc/tGc	-	MODERATE	-	-1	-	transcriptome.gff3.gz	PY17X_0101600	PIR protein%2C pseudogene
Py17X_01_v3	154695	C	T	1	Py17X_01_v3_154695_C/T	Py17X_01_v3:154695	T	PY17X_0101600	PY17X_0101600.1	Transcript	missense_variant	463	463	155	E/K	Gaa/Aaa	-	MODERATE	-	-1	-	transcriptome.gff3.gz	PY17X_0101600	PIR protein%2C pseudogene
Py17X_01_v3	154706	T	C	1	Py17X_01_v3_154706_T/C	Py17X_01_v3:154706	C	PY17X_0101600	PY17X_0101600.1	Transcript	missense_variant	452	452	151	Y/C	tAt/tGt	-	MODERATE	-	-1	-	transcriptome.gff3.gz	PY17X_0101600	PIR protein%2C pseudogene
Py17X_01_v3	154718	T	C	1	Py17X_01_v3_154718_T/C	Py17X_01_v3:154718	C	PY17X_0101600	PY17X_0101600.1	Transcript	missense_variant	440	440	147	D/G	gAt/gGt	-	MODERATE	-	-1	-	transcriptome.gff3.gz	PY17X_0101600	PIR protein%2C pseudogene
Py17X_01_v3	154746	G	C	1	Py17X_01_v3_154746_G/C	Py17X_01_v3:154746	C	PY17X_0101600	PY17X_0101600.1	Transcript	missense_variant	412	412	138	P/A	Cca/Gca	-	MODERATE	-	-1	-	transcriptome.gff3.gz	PY17X_0101600	PIR protein%2C pseudogene
Py17X_01_v3	154775	A	G	1	Py17X_01_v3_154775_A/G	Py17X_01_v3:154775	G	PY17X_0101600	PY17X_0101600.1	Transcript	missense_variant	383	383	128	M/T	aTg/aCg	-	MODERATE	-	-1	-	transcriptome.gff3.gz	PY17X_0101600	PIR protein%2C pseudogene
Py17X_01_v3	154805	T	G	1	Py17X_01_v3_154805_T/G	Py17X_01_v3:154805	G	PY17X_0101600	PY17X_0101600.1	Transcript	missense_variant	353	353	118	D/A	gAt/gCt	-	MODERATE	-	-1	-	transcriptome.gff3.gz	PY17X_0101600	PIR protein%2C pseudogene
Py17X_01_v3	154879	T	G	1	Py17X_01_v3_154879_T/G	Py17X_01_v3:154879	G	PY17X_0101600	PY17X_0101600.1	Transcript	missense_variant	279	279	93	L/F	ttA/ttC	-	MODERATE	-	-1	-	transcriptome.gff3.gz	PY17X_0101600	PIR protein%2C pseudogene
Py17X_01_v3	154880	A	G	1	Py17X_01_v3_154880_A/G	Py17X_01_v3:154880	G	PY17X_0101600	PY17X_0101600.1	Transcript	missense_variant	278	278	93	L/S	tTa/tCa	-	MODERATE	-	-1	-	transcriptome.gff3.gz	PY17X_0101600	PIR protein%2C pseudogene
Py17X_01_v3	154887	C	T	1	Py17X_01_v3_154887_C/T	Py17X_01_v3:154887	T	PY17X_0101600	PY17X_0101600.1	Transcript	missense_variant	271	271	91	E/K	Gag/Aag	-	MODERATE	-	-1	-	transcriptome.gff3.gz	PY17X_0101600	PIR protein%2C pseudogene
Py17X_01_v3	154929	T	C	1	Py17X_01_v3_154929_T/C	Py17X_01_v3:154929	C	PY17X_0101600	PY17X_0101600.1	Transcript	missense_variant	229	229	77	N/D	Aat/Gat	-	MODERATE	-	-1	-	transcriptome.gff3.gz	PY17X_0101600	PIR protein%2C pseudogene
Py17X_01_v3	154932	T	A	1	Py17X_01_v3_154932_T/A	Py17X_01_v3:154932	A	PY17X_0101600	PY17X_0101600.1	Transcript	missense_variant	226	226	76	S/C	Agt/Tgt	-	MODERATE	-	-1	-	transcriptome.gff3.gz	PY17X_0101600	PIR protein%2C pseudogene
Py17X_01_v3	154952	C	T	1	Py17X_01_v3_154952_C/T	Py17X_01_v3:154952	T	PY17X_0101600	PY17X_0101600.1	Transcript	missense_variant	206	206	69	G/D	gGc/gAc	-	MODERATE	-	-1	-	transcriptome.gff3.gz	PY17X_0101600	PIR protein%2C pseudogene
Py17X_01_v3	154973	C	T	1	Py17X_01_v3_154973_C/T	Py17X_01_v3:154973	T	PY17X_0101600	PY17X_0101600.1	Transcript	missense_variant	185	185	62	S/N	aGt/aAt	-	MODERATE	-	-1	-	transcriptome.gff3.gz	PY17X_0101600	PIR protein%2C pseudogene
Py17X_01_v3	154998	T	C	1	Py17X_01_v3_154998_T/C	Py17X_01_v3:154998	C	PY17X_0101600	PY17X_0101600.1	Transcript	missense_variant	161	161	54	D/G	gAt/gGt	-	MODERATE	-	-1	-	transcriptome.gff3.gz	PY17X_0101600	PIR protein%2C pseudogene
Py17X_01_v3	155021	C	T	1	Py17X_01_v3_155021_C/T	Py17X_01_v3:155021	T	PY17X_0101600	PY17X_0101600.1	Transcript	missense_variant	138	138	46	M/I	atG/atA	-	MODERATE	-	-1	-	transcriptome.gff3.gz	PY17X_0101600	PIR protein%2C pseudogene
Py17X_01_v3	155044	T	A	1	Py17X_01_v3_155044_T/A	Py17X_01_v3:155044	A	PY17X_0101600	PY17X_0101600.1	Transcript	missense_variant	115	115	39	I/F	Atc/Ttc	-	MODERATE	-	-1	-	transcriptome.gff3.gz	PY17X_0101600	PIR protein%2C pseudogene
Py17X_01_v3	155047	C	T	1	Py17X_01_v3_155047_C/T	Py17X_01_v3:155047	T	PY17X_0101600	PY17X_0101600.1	Transcript	missense_variant	112	112	38	V/I	Gta/Ata	-	MODERATE	-	-1	-	transcriptome.gff3.gz	PY17X_0101600	PIR protein%2C pseudogene
Py17X_01_v3	155053	T	G	1	Py17X_01_v3_155053_T/G	Py17X_01_v3:155053	G	PY17X_0101600	PY17X_0101600.1	Transcript	missense_variant	106	106	36	I/L	Att/Ctt	-	MODERATE	-	-1	-	transcriptome.gff3.gz	PY17X_0101600	PIR protein%2C pseudogene
Py17X_01_v3	155071	T	C	1	Py17X_01_v3_155071_T/C	Py17X_01_v3:155071	C	PY17X_0101600	PY17X_0101600.1	Transcript	missense_variant	88	88	30	I/V	Att/Gtt	-	MODERATE	-	-1	-	transcriptome.gff3.gz	PY17X_0101600	PIR protein%2C pseudogene
Py17X_01_v3	155106	T	C	1	Py17X_01_v3_155106_T/C	Py17X_01_v3:155106	C	PY17X_0101600	PY17X_0101600.1	Transcript	missense_variant	53	53	18	D/G	gAt/gGt	-	MODERATE	-	-1	-	transcriptome.gff3.gz	PY17X_0101600	PIR protein%2C pseudogene
Py17X_01_v3	155117	A	C	1	Py17X_01_v3_155117_A/C	Py17X_01_v3:155117	C	PY17X_0101600	PY17X_0101600.1	Transcript	missense_variant	42	42	14	N/K	aaT/aaG	-	MODERATE	-	-1	-	transcriptome.gff3.gz	PY17X_0101600	PIR protein%2C pseudogene
Py17X_01_v3	155122	A	C	1	Py17X_01_v3_155122_A/C	Py17X_01_v3:155122	C	PY17X_0101600	PY17X_0101600.1	Transcript	missense_variant	37	37	13	Y/D	Tat/Gat	-	MODERATE	-	-1	-	transcriptome.gff3.gz	PY17X_0101600	PIR protein%2C pseudogene
Py17X_01_v3	155125	T	C	1	Py17X_01_v3_155125_T/C	Py17X_01_v3:155125	C	PY17X_0101600	PY17X_0101600.1	Transcript	missense_variant	34	34	12	I/V	Att/Gtt	-	MODERATE	-	-1	-	transcriptome.gff3.gz	PY17X_0101600	PIR protein%2C pseudogene
Py17X_01_v3	155142	C	T	1	Py17X_01_v3_155142_C/T	Py17X_01_v3:155142	T	PY17X_0101600	PY17X_0101600.1	Transcript	missense_variant,splice_region_variant	17	17	6	C/Y	tGt/tAt	-	MODERATE	-	-1	-	transcriptome.gff3.gz	PY17X_0101600	PIR protein%2C pseudogene
Py17X_01_v3	155250	C	T	1	Py17X_01_v3_155250_C/T	Py17X_01_v3:155250	T	PY17X_0101600	PY17X_0101600.1	Transcript	splice_donor_variant	-	-	-	-	-	-	HIGH	-	-1	-	transcriptome.gff3.gz	PY17X_0101600	PIR protein%2C pseudogene
Py17X_01_v3	155254	T	TC	1	Py17X_01_v3_155255_-/C	Py17X_01_v3:155254-155255	C	PY17X_0101600	PY17X_0101600.1	Transcript	frameshift_variant	43781	43781	4	V/VX	gta/gtGa	-	HIGH	-	-1	-	transcriptome.gff3.gz	PY17X_0101600	PIR protein%2C pseudogene
Py17X_01_v3	155256	C	T	1	Py17X_01_v3_155256_C/T	Py17X_01_v3:155256	T	PY17X_0101600	PY17X_0101600.1	Transcript	missense_variant	10	10	4	V/I	Gta/Ata	-	MODERATE	-	-1	-	transcriptome.gff3.gz	PY17X_0101600	PIR protein%2C pseudogene
Py17X_01_v3	155262	G	A	1	Py17X_01_v3_155262_G/A	Py17X_01_v3:155262	A	PY17X_0101600	PY17X_0101600.1	Transcript	missense_variant	4	4	2	L/F	Ctt/Ttt	-	MODERATE	-	-1	-	transcriptome.gff3.gz	PY17X_0101600	PIR protein%2C pseudogene
Py17X_01_v3	156344	G	A	1	Py17X_01_v3_156344_G/A	Py17X_01_v3:156344	A	PY17X_0101700	PY17X_0101700.1	Transcript	missense_variant	5	5	2	S/N	aGt/aAt	-	MODERATE	-	1	-	transcriptome.gff3.gz	PY17X_0101700	fam-a protein
Py17X_01_v3	156356	C	T	1	Py17X_01_v3_156356_C/T	Py17X_01_v3:156356	T	PY17X_0101700	PY17X_0101700.1	Transcript	missense_variant	17	17	6	T/I	aCa/aTa	-	MODERATE	-	1	-	transcriptome.gff3.gz	PY17X_0101700	fam-a protein
Py17X_01_v3	156388	G	A	1	Py17X_01_v3_156388_G/A	Py17X_01_v3:156388	A	PY17X_0101700	PY17X_0101700.1	Transcript	missense_variant	49	49	17	A/T	Gca/Aca	-	MODERATE	-	1	-	transcriptome.gff3.gz	PY17X_0101700	fam-a protein
Py17X_01_v3	156419	C	G	1	Py17X_01_v3_156419_C/G	Py17X_01_v3:156419	G	PY17X_0101700	PY17X_0101700.1	Transcript	missense_variant	80	80	27	T/S	aCt/aGt	-	MODERATE	-	1	-	transcriptome.gff3.gz	PY17X_0101700	fam-a protein
Py17X_01_v3	156436	C	T	1	Py17X_01_v3_156436_C/T	Py17X_01_v3:156436	T	PY17X_0101700	PY17X_0101700.1	Transcript	missense_variant	97	97	33	P/S	Cct/Tct	-	MODERATE	-	1	-	transcriptome.gff3.gz	PY17X_0101700	fam-a protein
Py17X_01_v3	156605	A	G	1	Py17X_01_v3_156605_A/G	Py17X_01_v3:156605	G	PY17X_0101700	PY17X_0101700.1	Transcript	missense_variant	130	130	44	N/D	Aat/Gat	-	MODERATE	-	1	-	transcriptome.gff3.gz	PY17X_0101700	fam-a protein
Py17X_01_v3	156620	T	C	1	Py17X_01_v3_156620_T/C	Py17X_01_v3:156620	C	PY17X_0101700	PY17X_0101700.1	Transcript	missense_variant	145	145	49	S/P	Tca/Cca	-	MODERATE	-	1	-	transcriptome.gff3.gz	PY17X_0101700	fam-a protein
Py17X_01_v3	156642	G	T	1	Py17X_01_v3_156642_G/T	Py17X_01_v3:156642	T	PY17X_0101700	PY17X_0101700.1	Transcript	missense_variant	167	167	56	R/I	aGa/aTa	-	MODERATE	-	1	-	transcriptome.gff3.gz	PY17X_0101700	fam-a protein
Py17X_01_v3	156644	G	A	1	Py17X_01_v3_156644_G/A	Py17X_01_v3:156644	A	PY17X_0101700	PY17X_0101700.1	Transcript	missense_variant	169	169	57	D/N	Gat/Aat	-	MODERATE	-	1	-	transcriptome.gff3.gz	PY17X_0101700	fam-a protein
Py17X_01_v3	156662	A	G	1	Py17X_01_v3_156662_A/G	Py17X_01_v3:156662	G	PY17X_0101700	PY17X_0101700.1	Transcript	missense_variant	187	187	63	R/G	Aga/Gga	-	MODERATE	-	1	-	transcriptome.gff3.gz	PY17X_0101700	fam-a protein
Py17X_01_v3	156704	C	T	1	Py17X_01_v3_156704_C/T	Py17X_01_v3:156704	T	PY17X_0101700	PY17X_0101700.1	Transcript	missense_variant	229	229	77	H/Y	Cat/Tat	-	MODERATE	-	1	-	transcriptome.gff3.gz	PY17X_0101700	fam-a protein
Py17X_01_v3	156938	A	G	1	Py17X_01_v3_156938_A/G	Py17X_01_v3:156938	G	PY17X_0101700	PY17X_0101700.1	Transcript	missense_variant	379	379	127	T/A	Acg/Gcg	-	MODERATE	-	1	-	transcriptome.gff3.gz	PY17X_0101700	fam-a protein
Py17X_01_v3	156959	G	A	1	Py17X_01_v3_156959_G/A	Py17X_01_v3:156959	A	PY17X_0101700	PY17X_0101700.1	Transcript	missense_variant	400	400	134	V/I	Gta/Ata	-	MODERATE	-	1	-	transcriptome.gff3.gz	PY17X_0101700	fam-a protein
Py17X_01_v3	156980	G	A	1	Py17X_01_v3_156980_G/A	Py17X_01_v3:156980	A	PY17X_0101700	PY17X_0101700.1	Transcript	missense_variant	421	421	141	V/I	Gtt/Att	-	MODERATE	-	1	-	transcriptome.gff3.gz	PY17X_0101700	fam-a protein
Py17X_01_v3	156989	A	G	1	Py17X_01_v3_156989_A/G	Py17X_01_v3:156989	G	PY17X_0101700	PY17X_0101700.1	Transcript	missense_variant,splice_region_variant	430	430	144	I/V	Ata/Gta	-	MODERATE	-	1	-	transcriptome.gff3.gz	PY17X_0101700	fam-a protein
Py17X_01_v3	157412	A	G	1	Py17X_01_v3_157412_A/G	Py17X_01_v3:157412	G	PY17X_0101700	PY17X_0101700.1	Transcript	missense_variant	571	571	191	T/A	Aca/Gca	-	MODERATE	-	1	-	transcriptome.gff3.gz	PY17X_0101700	fam-a protein
Py17X_01_v3	157433	T	C	1	Py17X_01_v3_157433_T/C	Py17X_01_v3:157433	C	PY17X_0101700	PY17X_0101700.1	Transcript	missense_variant	592	592	198	Y/H	Tac/Cac	-	MODERATE	-	1	-	transcriptome.gff3.gz	PY17X_0101700	fam-a protein
Py17X_01_v3	157479	A	G	1	Py17X_01_v3_157479_A/G	Py17X_01_v3:157479	G	PY17X_0101700	PY17X_0101700.1	Transcript	missense_variant	638	638	213	N/S	aAt/aGt	-	MODERATE	-	1	-	transcriptome.gff3.gz	PY17X_0101700	fam-a protein
Py17X_01_v3	157485	A	G	1	Py17X_01_v3_157485_A/G	Py17X_01_v3:157485	G	PY17X_0101700	PY17X_0101700.1	Transcript	missense_variant	644	644	215	N/S	aAt/aGt	-	MODERATE	-	1	-	transcriptome.gff3.gz	PY17X_0101700	fam-a protein
Py17X_01_v3	157533	A	G	1	Py17X_01_v3_157533_A/G	Py17X_01_v3:157533	G	PY17X_0101700	PY17X_0101700.1	Transcript	missense_variant	692	692	231	E/G	gAa/gGa	-	MODERATE	-	1	-	transcriptome.gff3.gz	PY17X_0101700	fam-a protein
Py17X_01_v3	157591	A	T	1	Py17X_01_v3_157591_A/T	Py17X_01_v3:157591	T	PY17X_0101700	PY17X_0101700.1	Transcript	missense_variant	750	750	250	Q/H	caA/caT	-	MODERATE	-	1	-	transcriptome.gff3.gz	PY17X_0101700	fam-a protein
Py17X_01_v3	159563	A	G	1	Py17X_01_v3_159563_A/G	Py17X_01_v3:159563	G	PY17X_0101800	PY17X_0101800.1	Transcript	missense_variant	112	112	38	N/D	Aac/Gac	-	MODERATE	-	1	-	transcriptome.gff3.gz	PY17X_0101800	Plasmodium exported protein%2C unknown function
Py17X_01_v3	159627	G	A	1	Py17X_01_v3_159627_G/A	Py17X_01_v3:159627	A	PY17X_0101800	PY17X_0101800.1	Transcript	missense_variant	176	176	59	R/H	cGt/cAt	-	MODERATE	-	1	-	transcriptome.gff3.gz	PY17X_0101800	Plasmodium exported protein%2C unknown function
Py17X_01_v3	159671	G	T	1	Py17X_01_v3_159671_G/T	Py17X_01_v3:159671	T	PY17X_0101800	PY17X_0101800.1	Transcript	missense_variant	220	220	74	D/Y	Gat/Tat	-	MODERATE	-	1	-	transcriptome.gff3.gz	PY17X_0101800	Plasmodium exported protein%2C unknown function
Py17X_01_v3	159742	A	C	1	Py17X_01_v3_159742_A/C	Py17X_01_v3:159742	C	PY17X_0101800	PY17X_0101800.1	Transcript	missense_variant	291	291	97	E/D	gaA/gaC	-	MODERATE	-	1	-	transcriptome.gff3.gz	PY17X_0101800	Plasmodium exported protein%2C unknown function
Py17X_01_v3	159855	T	A	1	Py17X_01_v3_159855_T/A	Py17X_01_v3:159855	A	PY17X_0101800	PY17X_0101800.1	Transcript	missense_variant	404	404	135	L/H	cTt/cAt	-	MODERATE	-	1	-	transcriptome.gff3.gz	PY17X_0101800	Plasmodium exported protein%2C unknown function
Py17X_01_v3	159897	G	T	1	Py17X_01_v3_159897_G/T	Py17X_01_v3:159897	T	PY17X_0101800	PY17X_0101800.1	Transcript	missense_variant	446	446	149	S/I	aGc/aTc	-	MODERATE	-	1	-	transcriptome.gff3.gz	PY17X_0101800	Plasmodium exported protein%2C unknown function
Py17X_01_v3	159999	A	T	1	Py17X_01_v3_159999_A/T	Py17X_01_v3:159999	T	PY17X_0101800	PY17X_0101800.1	Transcript	missense_variant	548	548	183	Y/F	tAt/tTt	-	MODERATE	-	1	-	transcriptome.gff3.gz	PY17X_0101800	Plasmodium exported protein%2C unknown function
Py17X_01_v3	160214	G	A	1	Py17X_01_v3_160214_G/A	Py17X_01_v3:160214	A	PY17X_0101800	PY17X_0101800.1	Transcript	missense_variant	763	763	255	A/T	Gca/Aca	-	MODERATE	-	1	-	transcriptome.gff3.gz	PY17X_0101800	Plasmodium exported protein%2C unknown function
Py17X_01_v3	160298	A	G	1	Py17X_01_v3_160298_A/G	Py17X_01_v3:160298	G	PY17X_0101800	PY17X_0101800.1	Transcript	missense_variant	847	847	283	I/V	Att/Gtt	-	MODERATE	-	1	-	transcriptome.gff3.gz	PY17X_0101800	Plasmodium exported protein%2C unknown function
Py17X_01_v3	160476	A	C	1	Py17X_01_v3_160476_A/C	Py17X_01_v3:160476	C	PY17X_0101800	PY17X_0101800.1	Transcript	stop_lost	1025	1025	342	*/S	tAa/tCa	-	HIGH	-	1	-	transcriptome.gff3.gz	PY17X_0101800	Plasmodium exported protein%2C unknown function
Py17X_01_v3	163252	C	G	1	Py17X_01_v3_163252_C/G	Py17X_01_v3:163252	G	PY17X_0101900	PY17X_0101900.1	Transcript	missense_variant	7	7	3	Q/E	Caa/Gaa	-	MODERATE	-	1	-	transcriptome.gff3.gz	PY17X_0101900	lysophospholipase%2C putative
Py17X_01_v3	163270	C	G	1	Py17X_01_v3_163270_C/G	Py17X_01_v3:163270	G	PY17X_0101900	PY17X_0101900.1	Transcript	missense_variant	25	25	9	P/A	Cct/Gct	-	MODERATE	-	1	-	transcriptome.gff3.gz	PY17X_0101900	lysophospholipase%2C putative
Py17X_01_v3	163271	C	A	1	Py17X_01_v3_163271_C/A	Py17X_01_v3:163271	A	PY17X_0101900	PY17X_0101900.1	Transcript	missense_variant	26	26	9	P/H	cCt/cAt	-	MODERATE	-	1	-	transcriptome.gff3.gz	PY17X_0101900	lysophospholipase%2C putative
Py17X_01_v3	163274	A	G	1	Py17X_01_v3_163274_A/G	Py17X_01_v3:163274	G	PY17X_0101900	PY17X_0101900.1	Transcript	missense_variant	29	29	10	E/G	gAa/gGa	-	MODERATE	-	1	-	transcriptome.gff3.gz	PY17X_0101900	lysophospholipase%2C putative
Py17X_01_v3	163464	A	C	1	Py17X_01_v3_163464_A/C	Py17X_01_v3:163464	C	PY17X_0101900	PY17X_0101900.1	Transcript	missense_variant	219	219	73	K/N	aaA/aaC	-	MODERATE	-	1	-	transcriptome.gff3.gz	PY17X_0101900	lysophospholipase%2C putative
Py17X_01_v3	163806	G	T	1	Py17X_01_v3_163806_G/T	Py17X_01_v3:163806	T	PY17X_0101900	PY17X_0101900.1	Transcript	missense_variant	561	561	187	K/N	aaG/aaT	-	MODERATE	-	1	-	transcriptome.gff3.gz	PY17X_0101900	lysophospholipase%2C putative
Py17X_01_v3	163819	A	G	1	Py17X_01_v3_163819_A/G	Py17X_01_v3:163819	G	PY17X_0101900	PY17X_0101900.1	Transcript	missense_variant	574	574	192	N/D	Aat/Gat	-	MODERATE	-	1	-	transcriptome.gff3.gz	PY17X_0101900	lysophospholipase%2C putative
Py17X_01_v3	163909	G	A	1	Py17X_01_v3_163909_G/A	Py17X_01_v3:163909	A	PY17X_0101900	PY17X_0101900.1	Transcript	missense_variant	664	664	222	D/N	Gat/Aat	-	MODERATE	-	1	-	transcriptome.gff3.gz	PY17X_0101900	lysophospholipase%2C putative
Py17X_01_v3	163963	C	T	1	Py17X_01_v3_163963_C/T	Py17X_01_v3:163963	T	PY17X_0101900	PY17X_0101900.1	Transcript	missense_variant	718	718	240	P/S	Ccc/Tcc	-	MODERATE	-	1	-	transcriptome.gff3.gz	PY17X_0101900	lysophospholipase%2C putative
Py17X_01_v3	163981	T	G	1	Py17X_01_v3_163981_T/G	Py17X_01_v3:163981	G	PY17X_0101900	PY17X_0101900.1	Transcript	missense_variant	736	736	246	S/A	Tct/Gct	-	MODERATE	-	1	-	transcriptome.gff3.gz	PY17X_0101900	lysophospholipase%2C putative
Py17X_01_v3	163993	T	G	1	Py17X_01_v3_163993_T/G	Py17X_01_v3:163993	G	PY17X_0101900	PY17X_0101900.1	Transcript	missense_variant	748	748	250	S/A	Tct/Gct	-	MODERATE	-	1	-	transcriptome.gff3.gz	PY17X_0101900	lysophospholipase%2C putative
Py17X_01_v3	164087	G	A	1	Py17X_01_v3_164087_G/A	Py17X_01_v3:164087	A	PY17X_0101900	PY17X_0101900.1	Transcript	missense_variant	842	842	281	R/K	aGa/aAa	-	MODERATE	-	1	-	transcriptome.gff3.gz	PY17X_0101900	lysophospholipase%2C putative
Py17X_01_v3	164107	G	A	1	Py17X_01_v3_164107_G/A	Py17X_01_v3:164107	A	PY17X_0101900	PY17X_0101900.1	Transcript	missense_variant	862	862	288	D/N	Gat/Aat	-	MODERATE	-	1	-	transcriptome.gff3.gz	PY17X_0101900	lysophospholipase%2C putative
Py17X_01_v3	164146	G	A	1	Py17X_01_v3_164146_G/A	Py17X_01_v3:164146	A	PY17X_0101900	PY17X_0101900.1	Transcript	missense_variant	901	901	301	V/I	Gta/Ata	-	MODERATE	-	1	-	transcriptome.gff3.gz	PY17X_0101900	lysophospholipase%2C putative
Py17X_01_v3	164391	T	A	1	Py17X_01_v3_164391_T/A	Py17X_01_v3:164391	A	PY17X_0101900	PY17X_0101900.1	Transcript	missense_variant	1146	1146	382	D/E	gaT/gaA	-	MODERATE	-	1	-	transcriptome.gff3.gz	PY17X_0101900	lysophospholipase%2C putative
Py17X_01_v3	164493	A	C	1	Py17X_01_v3_164493_A/C	Py17X_01_v3:164493	C	PY17X_0101900	PY17X_0101900.1	Transcript	missense_variant	1248	1248	416	E/D	gaA/gaC	-	MODERATE	-	1	-	transcriptome.gff3.gz	PY17X_0101900	lysophospholipase%2C putative
Py17X_01_v3	168276	G	A	1	Py17X_01_v3_168276_G/A	Py17X_01_v3:168276	A	PY17X_0102000	PY17X_0102000.1	Transcript	missense_variant	1378	1378	460	V/I	Gtt/Att	-	MODERATE	-	1	-	transcriptome.gff3.gz	PY17X_0102000	reticulocyte binding protein%2C putative
Py17X_01_v3	168382	G	A	1	Py17X_01_v3_168382_G/A	Py17X_01_v3:168382	A	PY17X_0102000	PY17X_0102000.1	Transcript	missense_variant	1484	1484	495	S/N	aGt/aAt	-	MODERATE	-	1	-	transcriptome.gff3.gz	PY17X_0102000	reticulocyte binding protein%2C putative
Py17X_01_v3	168391	C	A	1	Py17X_01_v3_168391_C/A	Py17X_01_v3:168391	A	PY17X_0102000	PY17X_0102000.1	Transcript	missense_variant	1493	1493	498	T/K	aCg/aAg	-	MODERATE	-	1	-	transcriptome.gff3.gz	PY17X_0102000	reticulocyte binding protein%2C putative
Py17X_01_v3	168573	A	G	1	Py17X_01_v3_168573_A/G	Py17X_01_v3:168573	G	PY17X_0102000	PY17X_0102000.1	Transcript	missense_variant	1675	1675	559	I/V	Ata/Gta	-	MODERATE	-	1	-	transcriptome.gff3.gz	PY17X_0102000	reticulocyte binding protein%2C putative
Py17X_01_v3	168612	G	C	1	Py17X_01_v3_168612_G/C	Py17X_01_v3:168612	C	PY17X_0102000	PY17X_0102000.1	Transcript	missense_variant	1714	1714	572	A/P	Gcg/Ccg	-	MODERATE	-	1	-	transcriptome.gff3.gz	PY17X_0102000	reticulocyte binding protein%2C putative
Py17X_01_v3	168613	C	A	1	Py17X_01_v3_168613_C/A	Py17X_01_v3:168613	A	PY17X_0102000	PY17X_0102000.1	Transcript	missense_variant	1715	1715	572	A/E	gCg/gAg	-	MODERATE	-	1	-	transcriptome.gff3.gz	PY17X_0102000	reticulocyte binding protein%2C putative
Py17X_01_v3	170419	G	C	1	Py17X_01_v3_170419_G/C	Py17X_01_v3:170419	C	PY17X_0102100	PY17X_0102100.1	Transcript	missense_variant	856	856	286	L/V	Cta/Gta	-	MODERATE	-	-1	-	transcriptome.gff3.gz	PY17X_0102100	PIR protein
Py17X_01_v3	170437	C	T	1	Py17X_01_v3_170437_C/T	Py17X_01_v3:170437	T	PY17X_0102100	PY17X_0102100.1	Transcript	missense_variant	838	838	280	A/T	Gct/Act	-	MODERATE	-	-1	-	transcriptome.gff3.gz	PY17X_0102100	PIR protein
Py17X_01_v3	170446	G	T	1	Py17X_01_v3_170446_G/T	Py17X_01_v3:170446	T	PY17X_0102100	PY17X_0102100.1	Transcript	missense_variant	829	829	277	Q/K	Caa/Aaa	-	MODERATE	-	-1	-	transcriptome.gff3.gz	PY17X_0102100	PIR protein
Py17X_01_v3	170451	G	A	1	Py17X_01_v3_170451_G/A	Py17X_01_v3:170451	A	PY17X_0102100	PY17X_0102100.1	Transcript	missense_variant	824	824	275	A/V	gCt/gTt	-	MODERATE	-	-1	-	transcriptome.gff3.gz	PY17X_0102100	PIR protein
Py17X_01_v3	170473	T	A	1	Py17X_01_v3_170473_T/A	Py17X_01_v3:170473	A	PY17X_0102100	PY17X_0102100.1	Transcript	missense_variant	802	802	268	T/S	Aca/Tca	-	MODERATE	-	-1	-	transcriptome.gff3.gz	PY17X_0102100	PIR protein
Py17X_01_v3	170913	C	T	1	Py17X_01_v3_170913_C/T	Py17X_01_v3:170913	T	PY17X_0102100	PY17X_0102100.1	Transcript	missense_variant	362	362	121	G/D	gGt/gAt	-	MODERATE	-	-1	-	transcriptome.gff3.gz	PY17X_0102100	PIR protein
Py17X_01_v3	170923	T	C	1	Py17X_01_v3_170923_T/C	Py17X_01_v3:170923	C	PY17X_0102100	PY17X_0102100.1	Transcript	missense_variant	352	352	118	K/E	Aaa/Gaa	-	MODERATE	-	-1	-	transcriptome.gff3.gz	PY17X_0102100	PIR protein
Py17X_01_v3	171072	C	T	1	Py17X_01_v3_171072_C/T	Py17X_01_v3:171072	T	PY17X_0102100	PY17X_0102100.1	Transcript	missense_variant	203	203	68	G/D	gGt/gAt	-	MODERATE	-	-1	-	transcriptome.gff3.gz	PY17X_0102100	PIR protein
Py17X_01_v3	173023	A	C	1	Py17X_01_v3_173023_A/C	Py17X_01_v3:173023	C	PY17X_0102200	PY17X_0102200.1	Transcript	missense_variant	172	172	58	K/Q	Aaa/Caa	-	MODERATE	-	1	-	transcriptome.gff3.gz	PY17X_0102200	schizont membrane associated cytoadherence protein%2C putative
Py17X_01_v3	173075	A	C	1	Py17X_01_v3_173075_A/C	Py17X_01_v3:173075	C	PY17X_0102200	PY17X_0102200.1	Transcript	missense_variant	224	224	75	N/T	aAt/aCt	-	MODERATE	-	1	-	transcriptome.gff3.gz	PY17X_0102200	schizont membrane associated cytoadherence protein%2C putative
Py17X_01_v3	173101	A	G	1	Py17X_01_v3_173101_A/G	Py17X_01_v3:173101	G	PY17X_0102200	PY17X_0102200.1	Transcript	missense_variant	250	250	84	T/A	Acc/Gcc	-	MODERATE	-	1	-	transcriptome.gff3.gz	PY17X_0102200	schizont membrane associated cytoadherence protein%2C putative
Py17X_01_v3	173110	G	C	1	Py17X_01_v3_173110_G/C	Py17X_01_v3:173110	C	PY17X_0102200	PY17X_0102200.1	Transcript	missense_variant	259	259	87	A/P	Gca/Cca	-	MODERATE	-	1	-	transcriptome.gff3.gz	PY17X_0102200	schizont membrane associated cytoadherence protein%2C putative
Py17X_01_v3	173141	G	A	1	Py17X_01_v3_173141_G/A	Py17X_01_v3:173141	A	PY17X_0102200	PY17X_0102200.1	Transcript	missense_variant	290	290	97	R/H	cGc/cAc	-	MODERATE	-	1	-	transcriptome.gff3.gz	PY17X_0102200	schizont membrane associated cytoadherence protein%2C putative
Py17X_01_v3	173177	C	A	1	Py17X_01_v3_173177_C/A	Py17X_01_v3:173177	A	PY17X_0102200	PY17X_0102200.1	Transcript	missense_variant	326	326	109	T/N	aCt/aAt	-	MODERATE	-	1	-	transcriptome.gff3.gz	PY17X_0102200	schizont membrane associated cytoadherence protein%2C putative
Py17X_01_v3	173305	A	C	1	Py17X_01_v3_173305_A/C	Py17X_01_v3:173305	C	PY17X_0102200	PY17X_0102200.1	Transcript	missense_variant	454	454	152	I/L	Ata/Cta	-	MODERATE	-	1	-	transcriptome.gff3.gz	PY17X_0102200	schizont membrane associated cytoadherence protein%2C putative
Py17X_01_v3	176113	T	C	1	Py17X_01_v3_176113_T/C	Py17X_01_v3:176113	C	PY17X_0102300	PY17X_0102300.1	Transcript	missense_variant	440	440	147	F/S	tTt/tCt	-	MODERATE	-	1	-	transcriptome.gff3.gz	PY17X_0102300	Plasmodium exported protein%2C unknown function
Py17X_01_v3	176122	C	A	1	Py17X_01_v3_176122_C/A	Py17X_01_v3:176122	A	PY17X_0102300	PY17X_0102300.1	Transcript	missense_variant	449	449	150	P/Q	cCa/cAa	-	MODERATE	-	1	-	transcriptome.gff3.gz	PY17X_0102300	Plasmodium exported protein%2C unknown function
Py17X_01_v3	176141	CGAATCT	C	1	Py17X_01_v3_176142_GAATCT/-	Py17X_01_v3:176142-176147	-	PY17X_0102300	PY17X_0102300.1	Transcript	inframe_deletion	469-474	469-474	157-158	ES/-	GAATCT/-	-	MODERATE	-	1	-	transcriptome.gff3.gz	PY17X_0102300	Plasmodium exported protein%2C unknown function
Py17X_01_v3	176194	C	A	1	Py17X_01_v3_176194_C/A	Py17X_01_v3:176194	A	PY17X_0102300	PY17X_0102300.1	Transcript	missense_variant	521	521	174	P/H	cCt/cAt	-	MODERATE	-	1	-	transcriptome.gff3.gz	PY17X_0102300	Plasmodium exported protein%2C unknown function
Py17X_01_v3	176199	T	G	1	Py17X_01_v3_176199_T/G	Py17X_01_v3:176199	G	PY17X_0102300	PY17X_0102300.1	Transcript	missense_variant	526	526	176	F/V	Ttc/Gtc	-	MODERATE	-	1	-	transcriptome.gff3.gz	PY17X_0102300	Plasmodium exported protein%2C unknown function
Py17X_01_v3	176216	AC	A	1	Py17X_01_v3_176217_C/-	Py17X_01_v3:176217	-	PY17X_0102300	PY17X_0102300.1	Transcript	frameshift_variant	544	544	182	Q/X	Caa/aa	-	HIGH	-	1	-	transcriptome.gff3.gz	PY17X_0102300	Plasmodium exported protein%2C unknown function
Py17X_01_v3	176220	AAT	A	1	Py17X_01_v3_176221_AT/-	Py17X_01_v3:176221-176222	-	PY17X_0102300	PY17X_0102300.1	Transcript	frameshift_variant	548-549	548-549	183	N/X	aAT/a	-	HIGH	-	1	-	transcriptome.gff3.gz	PY17X_0102300	Plasmodium exported protein%2C unknown function
Py17X_01_v3	176230	A	G	1	Py17X_01_v3_176230_A/G	Py17X_01_v3:176230	G	PY17X_0102300	PY17X_0102300.1	Transcript	missense_variant	557	557	186	E/G	gAa/gGa	-	MODERATE	-	1	-	transcriptome.gff3.gz	PY17X_0102300	Plasmodium exported protein%2C unknown function
Py17X_01_v3	176275	C	T	1	Py17X_01_v3_176275_C/T	Py17X_01_v3:176275	T	PY17X_0102300	PY17X_0102300.1	Transcript	missense_variant	602	602	201	A/V	gCa/gTa	-	MODERATE	-	1	-	transcriptome.gff3.gz	PY17X_0102300	Plasmodium exported protein%2C unknown function
Py17X_01_v3	176311	T	C	1	Py17X_01_v3_176311_T/C	Py17X_01_v3:176311	C	PY17X_0102300	PY17X_0102300.1	Transcript	missense_variant	638	638	213	V/A	gTt/gCt	-	MODERATE	-	1	-	transcriptome.gff3.gz	PY17X_0102300	Plasmodium exported protein%2C unknown function
Py17X_01_v3	176321	C	A	1	Py17X_01_v3_176321_C/A	Py17X_01_v3:176321	A	PY17X_0102300	PY17X_0102300.1	Transcript	missense_variant	648	648	216	D/E	gaC/gaA	-	MODERATE	-	1	-	transcriptome.gff3.gz	PY17X_0102300	Plasmodium exported protein%2C unknown function
Py17X_01_v3	176331	A	C	1	Py17X_01_v3_176331_A/C	Py17X_01_v3:176331	C	PY17X_0102300	PY17X_0102300.1	Transcript	missense_variant	658	658	220	K/Q	Aaa/Caa	-	MODERATE	-	1	-	transcriptome.gff3.gz	PY17X_0102300	Plasmodium exported protein%2C unknown function
Py17X_01_v3	176343	A	T	1	Py17X_01_v3_176343_A/T	Py17X_01_v3:176343	T	PY17X_0102300	PY17X_0102300.1	Transcript	missense_variant	670	670	224	T/S	Aca/Tca	-	MODERATE	-	1	-	transcriptome.gff3.gz	PY17X_0102300	Plasmodium exported protein%2C unknown function
Py17X_01_v3	176352	T	G	1	Py17X_01_v3_176352_T/G	Py17X_01_v3:176352	G	PY17X_0102300	PY17X_0102300.1	Transcript	missense_variant	679	679	227	F/V	Ttc/Gtc	-	MODERATE	-	1	-	transcriptome.gff3.gz	PY17X_0102300	Plasmodium exported protein%2C unknown function
Py17X_01_v3	176353	T	C	1	Py17X_01_v3_176353_T/C	Py17X_01_v3:176353	C	PY17X_0102300	PY17X_0102300.1	Transcript	missense_variant	680	680	227	F/S	tTc/tCc	-	MODERATE	-	1	-	transcriptome.gff3.gz	PY17X_0102300	Plasmodium exported protein%2C unknown function
Py17X_01_v3	176358	A	C	1	Py17X_01_v3_176358_A/C	Py17X_01_v3:176358	C	PY17X_0102300	PY17X_0102300.1	Transcript	missense_variant	685	685	229	I/L	Ata/Cta	-	MODERATE	-	1	-	transcriptome.gff3.gz	PY17X_0102300	Plasmodium exported protein%2C unknown function
Py17X_01_v3	176372	A	G	1	Py17X_01_v3_176372_A/G	Py17X_01_v3:176372	G	PY17X_0102300	PY17X_0102300.1	Transcript	missense_variant	699	699	233	I/M	atA/atG	-	MODERATE	-	1	-	transcriptome.gff3.gz	PY17X_0102300	Plasmodium exported protein%2C unknown function
Py17X_01_v3	176400	G	T	1	Py17X_01_v3_176400_G/T	Py17X_01_v3:176400	T	PY17X_0102300	PY17X_0102300.1	Transcript	missense_variant	727	727	243	V/L	Gta/Tta	-	MODERATE	-	1	-	transcriptome.gff3.gz	PY17X_0102300	Plasmodium exported protein%2C unknown function
Py17X_01_v3	176461	A	G	1	Py17X_01_v3_176461_A/G	Py17X_01_v3:176461	G	PY17X_0102300	PY17X_0102300.1	Transcript	missense_variant	788	788	263	K/R	aAa/aGa	-	MODERATE	-	1	-	transcriptome.gff3.gz	PY17X_0102300	Plasmodium exported protein%2C unknown function
Py17X_01_v3	176483	G	T	1	Py17X_01_v3_176483_G/T	Py17X_01_v3:176483	T	PY17X_0102300	PY17X_0102300.1	Transcript	missense_variant	810	810	270	E/D	gaG/gaT	-	MODERATE	-	1	-	transcriptome.gff3.gz	PY17X_0102300	Plasmodium exported protein%2C unknown function
Py17X_01_v3	176534	G	T	1	Py17X_01_v3_176534_G/T	Py17X_01_v3:176534	T	PY17X_0102300	PY17X_0102300.1	Transcript	missense_variant	861	861	287	E/D	gaG/gaT	-	MODERATE	-	1	-	transcriptome.gff3.gz	PY17X_0102300	Plasmodium exported protein%2C unknown function
Py17X_01_v3	176671	A	G	1	Py17X_01_v3_176671_A/G	Py17X_01_v3:176671	G	PY17X_0102300	PY17X_0102300.1	Transcript	missense_variant	998	998	333	K/R	aAa/aGa	-	MODERATE	-	1	-	transcriptome.gff3.gz	PY17X_0102300	Plasmodium exported protein%2C unknown function
Py17X_01_v3	176731	G	A	1	Py17X_01_v3_176731_G/A	Py17X_01_v3:176731	A	PY17X_0102300	PY17X_0102300.1	Transcript	missense_variant	1058	1058	353	S/N	aGc/aAc	-	MODERATE	-	1	-	transcriptome.gff3.gz	PY17X_0102300	Plasmodium exported protein%2C unknown function
Py17X_01_v3	176755	C	CAG	1	Py17X_01_v3_176756_-/AG	Py17X_01_v3:176755-176756	AG	PY17X_0102300	PY17X_0102300.1	Transcript	frameshift_variant	1082-1083	1082-1083	361	T/TX	aca/acAGa	-	HIGH	-	1	-	transcriptome.gff3.gz	PY17X_0102300	Plasmodium exported protein%2C unknown function
Py17X_01_v3	176762	C	A	1	Py17X_01_v3_176762_C/A	Py17X_01_v3:176762	A	PY17X_0102300	PY17X_0102300.1	Transcript	missense_variant	1089	1089	363	N/K	aaC/aaA	-	MODERATE	-	1	-	transcriptome.gff3.gz	PY17X_0102300	Plasmodium exported protein%2C unknown function
Py17X_01_v3	176765	ACC	A	1	Py17X_01_v3_176766_CC/-	Py17X_01_v3:176766-176767	-	PY17X_0102300	PY17X_0102300.1	Transcript	frameshift_variant	1093-1094	1093-1094	365	P/X	CCa/a	-	HIGH	-	1	-	transcriptome.gff3.gz	PY17X_0102300	Plasmodium exported protein%2C unknown function
Py17X_01_v3	178319	A	G	1	Py17X_01_v3_178319_A/G	Py17X_01_v3:178319	G	PY17X_0102400	PY17X_0102400.1	Transcript	missense_variant	3746	3746	1249	V/A	gTt/gCt	-	MODERATE	-	-1	-	transcriptome.gff3.gz	PY17X_0102400	zinc finger protein%2C putative
Py17X_01_v3	178354	C	A	1	Py17X_01_v3_178354_C/A	Py17X_01_v3:178354	A	PY17X_0102400	PY17X_0102400.1	Transcript	missense_variant	3711	3711	1237	Q/H	caG/caT	-	MODERATE	-	-1	-	transcriptome.gff3.gz	PY17X_0102400	zinc finger protein%2C putative
Py17X_01_v3	178446	C	T	1	Py17X_01_v3_178446_C/T	Py17X_01_v3:178446	T	PY17X_0102400	PY17X_0102400.1	Transcript	missense_variant	3619	3619	1207	A/T	Gcc/Acc	-	MODERATE	-	-1	-	transcriptome.gff3.gz	PY17X_0102400	zinc finger protein%2C putative
Py17X_01_v3	178926	T	G	1	Py17X_01_v3_178926_T/G	Py17X_01_v3:178926	G	PY17X_0102400	PY17X_0102400.1	Transcript	missense_variant	3139	3139	1047	N/H	Aac/Cac	-	MODERATE	-	-1	-	transcriptome.gff3.gz	PY17X_0102400	zinc finger protein%2C putative
Py17X_01_v3	178937	C	T	1	Py17X_01_v3_178937_C/T	Py17X_01_v3:178937	T	PY17X_0102400	PY17X_0102400.1	Transcript	missense_variant	3128	3128	1043	S/N	aGc/aAc	-	MODERATE	-	-1	-	transcriptome.gff3.gz	PY17X_0102400	zinc finger protein%2C putative
Py17X_01_v3	179070	A	C	1	Py17X_01_v3_179070_A/C	Py17X_01_v3:179070	C	PY17X_0102400	PY17X_0102400.1	Transcript	missense_variant	2995	2995	999	S/A	Tcg/Gcg	-	MODERATE	-	-1	-	transcriptome.gff3.gz	PY17X_0102400	zinc finger protein%2C putative
Py17X_01_v3	179110	A	ATTG	1	Py17X_01_v3_179111_-/TTG	Py17X_01_v3:179110-179111	TTG	PY17X_0102400	PY17X_0102400.1	Transcript	inframe_insertion	2954-2955	2954-2955	985	N/NN	aat/aaCAAt	-	MODERATE	-	-1	-	transcriptome.gff3.gz	PY17X_0102400	zinc finger protein%2C putative
Py17X_01_v3	179673	C	T	1	Py17X_01_v3_179673_C/T	Py17X_01_v3:179673	T	PY17X_0102400	PY17X_0102400.1	Transcript	missense_variant	2392	2392	798	V/I	Gtt/Att	-	MODERATE	-	-1	-	transcriptome.gff3.gz	PY17X_0102400	zinc finger protein%2C putative
Py17X_01_v3	179760	GGC	G	1	Py17X_01_v3_179761_GC/-	Py17X_01_v3:179761-179762	-	PY17X_0102400	PY17X_0102400.1	Transcript	frameshift_variant	2303-2304	2303-2304	768	C/X	tGC/t	-	HIGH	-	-1	-	transcriptome.gff3.gz	PY17X_0102400	zinc finger protein%2C putative
Py17X_01_v3	179765	A	AGG	1	Py17X_01_v3_179766_-/GG	Py17X_01_v3:179765-179766	GG	PY17X_0102400	PY17X_0102400.1	Transcript	frameshift_variant	2299-2300	2299-2300	767	V/AX	gtg/gCCtg	-	HIGH	-	-1	-	transcriptome.gff3.gz	PY17X_0102400	zinc finger protein%2C putative
Py17X_01_v3	179816	G	C	1	Py17X_01_v3_179816_G/C	Py17X_01_v3:179816	C	PY17X_0102400	PY17X_0102400.1	Transcript	missense_variant	2249	2249	750	S/C	tCc/tGc	-	MODERATE	-	-1	-	transcriptome.gff3.gz	PY17X_0102400	zinc finger protein%2C putative
Py17X_01_v3	179879	A	G	1	Py17X_01_v3_179879_A/G	Py17X_01_v3:179879	G	PY17X_0102400	PY17X_0102400.1	Transcript	missense_variant	2186	2186	729	L/S	tTg/tCg	-	MODERATE	-	-1	-	transcriptome.gff3.gz	PY17X_0102400	zinc finger protein%2C putative
Py17X_01_v3	179901	A	G	1	Py17X_01_v3_179901_A/G	Py17X_01_v3:179901	G	PY17X_0102400	PY17X_0102400.1	Transcript	missense_variant	2164	2164	722	S/P	Tct/Cct	-	MODERATE	-	-1	-	transcriptome.gff3.gz	PY17X_0102400	zinc finger protein%2C putative
Py17X_01_v3	180032	T	C	1	Py17X_01_v3_180032_T/C	Py17X_01_v3:180032	C	PY17X_0102400	PY17X_0102400.1	Transcript	missense_variant	2033	2033	678	N/S	aAt/aGt	-	MODERATE	-	-1	-	transcriptome.gff3.gz	PY17X_0102400	zinc finger protein%2C putative
Py17X_01_v3	180035	T	G	1	Py17X_01_v3_180035_T/G	Py17X_01_v3:180035	G	PY17X_0102400	PY17X_0102400.1	Transcript	missense_variant	2030	2030	677	N/T	aAt/aCt	-	MODERATE	-	-1	-	transcriptome.gff3.gz	PY17X_0102400	zinc finger protein%2C putative
Py17X_01_v3	180041	C	T	1	Py17X_01_v3_180041_C/T	Py17X_01_v3:180041	T	PY17X_0102400	PY17X_0102400.1	Transcript	missense_variant	2024	2024	675	S/N	aGt/aAt	-	MODERATE	-	-1	-	transcriptome.gff3.gz	PY17X_0102400	zinc finger protein%2C putative
Py17X_01_v3	180051	C	T	1	Py17X_01_v3_180051_C/T	Py17X_01_v3:180051	T	PY17X_0102400	PY17X_0102400.1	Transcript	missense_variant	2014	2014	672	A/T	Gca/Aca	-	MODERATE	-	-1	-	transcriptome.gff3.gz	PY17X_0102400	zinc finger protein%2C putative
Py17X_01_v3	180090	T	C	1	Py17X_01_v3_180090_T/C	Py17X_01_v3:180090	C	PY17X_0102400	PY17X_0102400.1	Transcript	missense_variant	1975	1975	659	I/V	Ata/Gta	-	MODERATE	-	-1	-	transcriptome.gff3.gz	PY17X_0102400	zinc finger protein%2C putative
Py17X_01_v3	180168	T	C	1	Py17X_01_v3_180168_T/C	Py17X_01_v3:180168	C	PY17X_0102400	PY17X_0102400.1	Transcript	missense_variant	1897	1897	633	T/A	Aca/Gca	-	MODERATE	-	-1	-	transcriptome.gff3.gz	PY17X_0102400	zinc finger protein%2C putative
Py17X_01_v3	180325	G	C	1	Py17X_01_v3_180325_G/C	Py17X_01_v3:180325	C	PY17X_0102400	PY17X_0102400.1	Transcript	missense_variant	1740	1740	580	D/E	gaC/gaG	-	MODERATE	-	-1	-	transcriptome.gff3.gz	PY17X_0102400	zinc finger protein%2C putative
Py17X_01_v3	180858	A	AATTATTATTATTATTATTATTATTATTATTATT	1	Py17X_01_v3_180859_-/ATTATTATTATTATTATTATTATTATTATTATT	Py17X_01_v3:180858-180859	ATTATTATTATTATTATTATTATTATTATTATT	PY17X_0102400	PY17X_0102400.1	Transcript	inframe_insertion	1206-1207	1206-1207	402-403	-/NNNNNNNNNNN	-/AATAATAATAATAATAATAATAATAATAATAAT	-	MODERATE	-	-1	-	transcriptome.gff3.gz	PY17X_0102400	zinc finger protein%2C putative
Py17X_01_v3	181175	C	T	1	Py17X_01_v3_181175_C/T	Py17X_01_v3:181175	T	PY17X_0102400	PY17X_0102400.1	Transcript	missense_variant	890	890	297	S/N	aGt/aAt	-	MODERATE	-	-1	-	transcriptome.gff3.gz	PY17X_0102400	zinc finger protein%2C putative
Py17X_01_v3	181178	T	TTATTTA	1	Py17X_01_v3_181179_-/TATTTA	Py17X_01_v3:181178-181179	TATTTA	PY17X_0102400	PY17X_0102400.1	Transcript	inframe_insertion	886-887	886-887	296	K/INK	aaa/aTAAATAaa	-	MODERATE	-	-1	-	transcriptome.gff3.gz	PY17X_0102400	zinc finger protein%2C putative
Py17X_01_v3	181430	C	T	1	Py17X_01_v3_181430_C/T	Py17X_01_v3:181430	T	PY17X_0102400	PY17X_0102400.1	Transcript	missense_variant	635	635	212	S/N	aGc/aAc	-	MODERATE	-	-1	-	transcriptome.gff3.gz	PY17X_0102400	zinc finger protein%2C putative
Py17X_01_v3	181526	C	T	1	Py17X_01_v3_181526_C/T	Py17X_01_v3:181526	T	PY17X_0102400	PY17X_0102400.1	Transcript	missense_variant	539	539	180	S/N	aGt/aAt	-	MODERATE	-	-1	-	transcriptome.gff3.gz	PY17X_0102400	zinc finger protein%2C putative
Py17X_01_v3	181556	T	C	1	Py17X_01_v3_181556_T/C	Py17X_01_v3:181556	C	PY17X_0102400	PY17X_0102400.1	Transcript	missense_variant	509	509	170	N/S	aAt/aGt	-	MODERATE	-	-1	-	transcriptome.gff3.gz	PY17X_0102400	zinc finger protein%2C putative
Py17X_01_v3	181563	T	G	1	Py17X_01_v3_181563_T/G	Py17X_01_v3:181563	G	PY17X_0102400	PY17X_0102400.1	Transcript	missense_variant	502	502	168	M/L	Atg/Ctg	-	MODERATE	-	-1	-	transcriptome.gff3.gz	PY17X_0102400	zinc finger protein%2C putative
Py17X_01_v3	186667	C	A	1	Py17X_01_v3_186667_C/A	Py17X_01_v3:186667	A	PY17X_0102500	PY17X_0102500.1	Transcript	missense_variant	61	61	21	L/I	Cta/Ata	-	MODERATE	-	1	-	transcriptome.gff3.gz	PY17X_0102500	ATP-dependent RNA helicase%2C putative
Py17X_01_v3	186671	C	T	1	Py17X_01_v3_186671_C/T	Py17X_01_v3:186671	T	PY17X_0102500	PY17X_0102500.1	Transcript	missense_variant	65	65	22	P/L	cCa/cTa	-	MODERATE	-	1	-	transcriptome.gff3.gz	PY17X_0102500	ATP-dependent RNA helicase%2C putative
Py17X_01_v3	186710	T	C	1	Py17X_01_v3_186710_T/C	Py17X_01_v3:186710	C	PY17X_0102500	PY17X_0102500.1	Transcript	missense_variant	104	104	35	V/A	gTa/gCa	-	MODERATE	-	1	-	transcriptome.gff3.gz	PY17X_0102500	ATP-dependent RNA helicase%2C putative
Py17X_01_v3	188885	C	T	1	Py17X_01_v3_188885_C/T	Py17X_01_v3:188885	T	PY17X_0102500	PY17X_0102500.1	Transcript	missense_variant	2279	2279	760	T/I	aCt/aTt	-	MODERATE	-	1	-	transcriptome.gff3.gz	PY17X_0102500	ATP-dependent RNA helicase%2C putative
Py17X_01_v3	188894	C	T	1	Py17X_01_v3_188894_C/T	Py17X_01_v3:188894	T	PY17X_0102500	PY17X_0102500.1	Transcript	missense_variant	2288	2288	763	T/M	aCg/aTg	-	MODERATE	-	1	-	transcriptome.gff3.gz	PY17X_0102500	ATP-dependent RNA helicase%2C putative
Py17X_01_v3	189197	A	G	1	Py17X_01_v3_189197_A/G	Py17X_01_v3:189197	G	PY17X_0102500	PY17X_0102500.1	Transcript	missense_variant	2591	2591	864	H/R	cAc/cGc	-	MODERATE	-	1	-	transcriptome.gff3.gz	PY17X_0102500	ATP-dependent RNA helicase%2C putative
Py17X_01_v3	189317	A	G	1	Py17X_01_v3_189317_A/G	Py17X_01_v3:189317	G	PY17X_0102500	PY17X_0102500.1	Transcript	missense_variant	2711	2711	904	K/R	aAg/aGg	-	MODERATE	-	1	-	transcriptome.gff3.gz	PY17X_0102500	ATP-dependent RNA helicase%2C putative
Py17X_01_v3	189321	T	G	1	Py17X_01_v3_189321_T/G	Py17X_01_v3:189321	G	PY17X_0102500	PY17X_0102500.1	Transcript	missense_variant	2715	2715	905	F/L	ttT/ttG	-	MODERATE	-	1	-	transcriptome.gff3.gz	PY17X_0102500	ATP-dependent RNA helicase%2C putative
Py17X_01_v3	189349	A	G	1	Py17X_01_v3_189349_A/G	Py17X_01_v3:189349	G	PY17X_0102500	PY17X_0102500.1	Transcript	missense_variant	2743	2743	915	N/D	Aat/Gat	-	MODERATE	-	1	-	transcriptome.gff3.gz	PY17X_0102500	ATP-dependent RNA helicase%2C putative
Py17X_01_v3	189352	A	C	1	Py17X_01_v3_189352_A/C	Py17X_01_v3:189352	C	PY17X_0102500	PY17X_0102500.1	Transcript	missense_variant	2746	2746	916	K/Q	Aaa/Caa	-	MODERATE	-	1	-	transcriptome.gff3.gz	PY17X_0102500	ATP-dependent RNA helicase%2C putative
Py17X_01_v3	189887	C	T	1	Py17X_01_v3_189887_C/T	Py17X_01_v3:189887	T	PY17X_0102500	PY17X_0102500.1	Transcript	missense_variant	3281	3281	1094	T/I	aCa/aTa	-	MODERATE	-	1	-	transcriptome.gff3.gz	PY17X_0102500	ATP-dependent RNA helicase%2C putative
Py17X_01_v3	189900	T	G	1	Py17X_01_v3_189900_T/G	Py17X_01_v3:189900	G	PY17X_0102500	PY17X_0102500.1	Transcript	missense_variant	3294	3294	1098	D/E	gaT/gaG	-	MODERATE	-	1	-	transcriptome.gff3.gz	PY17X_0102500	ATP-dependent RNA helicase%2C putative
Py17X_01_v3	189962	C	T	1	Py17X_01_v3_189962_C/T	Py17X_01_v3:189962	T	PY17X_0102500	PY17X_0102500.1	Transcript	missense_variant	3356	3356	1119	T/I	aCt/aTt	-	MODERATE	-	1	-	transcriptome.gff3.gz	PY17X_0102500	ATP-dependent RNA helicase%2C putative
Py17X_01_v3	192635	C	T	1	Py17X_01_v3_192635_C/T	Py17X_01_v3:192635	T	PY17X_0102600	PY17X_0102600.1	Transcript	missense_variant	646	646	216	P/S	Ccc/Tcc	-	MODERATE	-	1	-	transcriptome.gff3.gz	PY17X_0102600	MYND-type zinc finger protein%2C putative
Py17X_01_v3	194224	C	A	1	Py17X_01_v3_194224_C/A	Py17X_01_v3:194224	A	PY17X_0102700	PY17X_0102700.1	Transcript	missense_variant	170	170	57	T/N	aCc/aAc	-	MODERATE	-	1	-	transcriptome.gff3.gz	PY17X_0102700	liver merozoite formation protein%2C putative
Py17X_01_v3	194270	A	G	1	Py17X_01_v3_194270_A/G	Py17X_01_v3:194270	G	PY17X_0102700	PY17X_0102700.1	Transcript	missense_variant	216	216	72	I/M	atA/atG	-	MODERATE	-	1	-	transcriptome.gff3.gz	PY17X_0102700	liver merozoite formation protein%2C putative
Py17X_01_v3	194658	A	G	1	Py17X_01_v3_194658_A/G	Py17X_01_v3:194658	G	PY17X_0102700	PY17X_0102700.1	Transcript	missense_variant	604	604	202	K/E	Aaa/Gaa	-	MODERATE	-	1	-	transcriptome.gff3.gz	PY17X_0102700	liver merozoite formation protein%2C putative
Py17X_01_v3	194696	A	T	1	Py17X_01_v3_194696_A/T	Py17X_01_v3:194696	T	PY17X_0102700	PY17X_0102700.1	Transcript	missense_variant	642	642	214	L/F	ttA/ttT	-	MODERATE	-	1	-	transcriptome.gff3.gz	PY17X_0102700	liver merozoite formation protein%2C putative
Py17X_01_v3	194750	G	T	1	Py17X_01_v3_194750_G/T	Py17X_01_v3:194750	T	PY17X_0102700	PY17X_0102700.1	Transcript	missense_variant	696	696	232	M/I	atG/atT	-	MODERATE	-	1	-	transcriptome.gff3.gz	PY17X_0102700	liver merozoite formation protein%2C putative
Py17X_01_v3	196731	C	T	1	Py17X_01_v3_196731_C/T	Py17X_01_v3:196731	T	PY17X_0102800	PY17X_0102800.1	Transcript	missense_variant	2035	2035	679	V/I	Gtt/Att	-	MODERATE	-	-1	-	transcriptome.gff3.gz	PY17X_0102800	elongation factor G%2C putative
Py17X_01_v3	197187	G	C	1	Py17X_01_v3_197187_G/C	Py17X_01_v3:197187	C	PY17X_0102800	PY17X_0102800.1	Transcript	missense_variant	1579	1579	527	L/V	Cta/Gta	-	MODERATE	-	-1	-	transcriptome.gff3.gz	PY17X_0102800	elongation factor G%2C putative
Py17X_01_v3	197330	A	G	1	Py17X_01_v3_197330_A/G	Py17X_01_v3:197330	G	PY17X_0102800	PY17X_0102800.1	Transcript	missense_variant	1436	1436	479	L/S	tTa/tCa	-	MODERATE	-	-1	-	transcriptome.gff3.gz	PY17X_0102800	elongation factor G%2C putative
Py17X_01_v3	197357	C	T	1	Py17X_01_v3_197357_C/T	Py17X_01_v3:197357	T	PY17X_0102800	PY17X_0102800.1	Transcript	missense_variant	1409	1409	470	S/N	aGt/aAt	-	MODERATE	-	-1	-	transcriptome.gff3.gz	PY17X_0102800	elongation factor G%2C putative
Py17X_01_v3	197393	A	C	1	Py17X_01_v3_197393_A/C	Py17X_01_v3:197393	C	PY17X_0102800	PY17X_0102800.1	Transcript	missense_variant	1373	1373	458	V/G	gTa/gGa	-	MODERATE	-	-1	-	transcriptome.gff3.gz	PY17X_0102800	elongation factor G%2C putative
Py17X_01_v3	197421	T	C	1	Py17X_01_v3_197421_T/C	Py17X_01_v3:197421	C	PY17X_0102800	PY17X_0102800.1	Transcript	missense_variant	1345	1345	449	N/D	Aat/Gat	-	MODERATE	-	-1	-	transcriptome.gff3.gz	PY17X_0102800	elongation factor G%2C putative
Py17X_01_v3	197446	ATT	A	1	Py17X_01_v3_197447_TT/-	Py17X_01_v3:197447-197448	-	PY17X_0102800	PY17X_0102800.1	Transcript	frameshift_variant	1318-1319	1318-1319	440	N/X	AAt/t	-	HIGH	-	-1	-	transcriptome.gff3.gz	PY17X_0102800	elongation factor G%2C putative
Py17X_01_v3	197451	T	TGA	1	Py17X_01_v3_197452_-/GA	Py17X_01_v3:197451-197452	GA	PY17X_0102800	PY17X_0102800.1	Transcript	frameshift_variant	1314-1315	1314-1315	438-439	-/X	-/TC	-	HIGH	-	-1	-	transcriptome.gff3.gz	PY17X_0102800	elongation factor G%2C putative
Py17X_01_v3	197463	C	T	1	Py17X_01_v3_197463_C/T	Py17X_01_v3:197463	T	PY17X_0102800	PY17X_0102800.1	Transcript	missense_variant	1303	1303	435	V/I	Gtt/Att	-	MODERATE	-	-1	-	transcriptome.gff3.gz	PY17X_0102800	elongation factor G%2C putative
Py17X_01_v3	197493	C	T	1	Py17X_01_v3_197493_C/T	Py17X_01_v3:197493	T	PY17X_0102800	PY17X_0102800.1	Transcript	missense_variant	1273	1273	425	V/M	Gtg/Atg	-	MODERATE	-	-1	-	transcriptome.gff3.gz	PY17X_0102800	elongation factor G%2C putative
Py17X_01_v3	197516	C	T	1	Py17X_01_v3_197516_C/T	Py17X_01_v3:197516	T	PY17X_0102800	PY17X_0102800.1	Transcript	missense_variant	1250	1250	417	S/N	aGc/aAc	-	MODERATE	-	-1	-	transcriptome.gff3.gz	PY17X_0102800	elongation factor G%2C putative
Py17X_01_v3	198722	C	T	1	Py17X_01_v3_198722_C/T	Py17X_01_v3:198722	T	PY17X_0102800	PY17X_0102800.1	Transcript	missense_variant	44	44	15	R/K	aGa/aAa	-	MODERATE	-	-1	-	transcriptome.gff3.gz	PY17X_0102800	elongation factor G%2C putative
Py17X_01_v3	199765	C	A	1	Py17X_01_v3_199765_C/A	Py17X_01_v3:199765	A	PY17X_0102900	PY17X_0102900.1	Transcript	missense_variant	302	302	101	T/K	aCa/aAa	-	MODERATE	-	1	-	transcriptome.gff3.gz	PY17X_0102900	geranylgeranyl transferase type-2 subunit beta%2C putative
Py17X_01_v3	201538	G	C	1	Py17X_01_v3_201538_G/C	Py17X_01_v3:201538	C	PY17X_0103000	PY17X_0103000.1	Transcript	missense_variant	3337	3337	1113	P/A	Cca/Gca	-	MODERATE	-	-1	-	transcriptome.gff3.gz	PY17X_0103000	SAC3 domain-containing protein%2C putative
Py17X_01_v3	202768	G	T	1	Py17X_01_v3_202768_G/T	Py17X_01_v3:202768	T	PY17X_0103000	PY17X_0103000.1	Transcript	missense_variant	2535	2535	845	D/E	gaC/gaA	-	MODERATE	-	-1	-	transcriptome.gff3.gz	PY17X_0103000	SAC3 domain-containing protein%2C putative
Py17X_01_v3	202881	T	A	1	Py17X_01_v3_202881_T/A	Py17X_01_v3:202881	A	PY17X_0103000	PY17X_0103000.1	Transcript	missense_variant	2422	2422	808	I/L	Ata/Tta	-	MODERATE	-	-1	-	transcriptome.gff3.gz	PY17X_0103000	SAC3 domain-containing protein%2C putative
Py17X_01_v3	203233	T	C	1	Py17X_01_v3_203233_T/C	Py17X_01_v3:203233	C	PY17X_0103000	PY17X_0103000.1	Transcript	missense_variant	2266	2266	756	I/V	Ata/Gta	-	MODERATE	-	-1	-	transcriptome.gff3.gz	PY17X_0103000	SAC3 domain-containing protein%2C putative
Py17X_01_v3	203448	T	C	1	Py17X_01_v3_203448_T/C	Py17X_01_v3:203448	C	PY17X_0103000	PY17X_0103000.1	Transcript	missense_variant	2051	2051	684	N/S	aAt/aGt	-	MODERATE	-	-1	-	transcriptome.gff3.gz	PY17X_0103000	SAC3 domain-containing protein%2C putative
Py17X_01_v3	203508	G	T	1	Py17X_01_v3_203508_G/T	Py17X_01_v3:203508	T	PY17X_0103000	PY17X_0103000.1	Transcript	missense_variant	1991	1991	664	A/D	gCt/gAt	-	MODERATE	-	-1	-	transcriptome.gff3.gz	PY17X_0103000	SAC3 domain-containing protein%2C putative
Py17X_01_v3	203573	C	T	1	Py17X_01_v3_203573_C/T	Py17X_01_v3:203573	T	PY17X_0103000	PY17X_0103000.1	Transcript	missense_variant	1926	1926	642	M/I	atG/atA	-	MODERATE	-	-1	-	transcriptome.gff3.gz	PY17X_0103000	SAC3 domain-containing protein%2C putative
Py17X_01_v3	204046	G	T	1	Py17X_01_v3_204046_G/T	Py17X_01_v3:204046	T	PY17X_0103000	PY17X_0103000.1	Transcript	missense_variant	1453	1453	485	Q/K	Caa/Aaa	-	MODERATE	-	-1	-	transcriptome.gff3.gz	PY17X_0103000	SAC3 domain-containing protein%2C putative
Py17X_01_v3	204292	T	C	1	Py17X_01_v3_204292_T/C	Py17X_01_v3:204292	C	PY17X_0103000	PY17X_0103000.1	Transcript	missense_variant	1207	1207	403	S/G	Agt/Ggt	-	MODERATE	-	-1	-	transcriptome.gff3.gz	PY17X_0103000	SAC3 domain-containing protein%2C putative
Py17X_01_v3	204357	C	T	1	Py17X_01_v3_204357_C/T	Py17X_01_v3:204357	T	PY17X_0103000	PY17X_0103000.1	Transcript	missense_variant	1142	1142	381	S/N	aGt/aAt	-	MODERATE	-	-1	-	transcriptome.gff3.gz	PY17X_0103000	SAC3 domain-containing protein%2C putative
Py17X_01_v3	204469	G	C	1	Py17X_01_v3_204469_G/C	Py17X_01_v3:204469	C	PY17X_0103000	PY17X_0103000.1	Transcript	missense_variant	1030	1030	344	P/A	Cca/Gca	-	MODERATE	-	-1	-	transcriptome.gff3.gz	PY17X_0103000	SAC3 domain-containing protein%2C putative
Py17X_01_v3	204513	T	C	1	Py17X_01_v3_204513_T/C	Py17X_01_v3:204513	C	PY17X_0103000	PY17X_0103000.1	Transcript	missense_variant	986	986	329	N/S	aAt/aGt	-	MODERATE	-	-1	-	transcriptome.gff3.gz	PY17X_0103000	SAC3 domain-containing protein%2C putative
Py17X_01_v3	205116	C	T	1	Py17X_01_v3_205116_C/T	Py17X_01_v3:205116	T	PY17X_0103000	PY17X_0103000.1	Transcript	missense_variant	383	383	128	S/N	aGt/aAt	-	MODERATE	-	-1	-	transcriptome.gff3.gz	PY17X_0103000	SAC3 domain-containing protein%2C putative
Py17X_01_v3	205131	C	T	1	Py17X_01_v3_205131_C/T	Py17X_01_v3:205131	T	PY17X_0103000	PY17X_0103000.1	Transcript	missense_variant	368	368	123	G/E	gGa/gAa	-	MODERATE	-	-1	-	transcriptome.gff3.gz	PY17X_0103000	SAC3 domain-containing protein%2C putative
Py17X_01_v3	205206	A	C	1	Py17X_01_v3_205206_A/C	Py17X_01_v3:205206	C	PY17X_0103000	PY17X_0103000.1	Transcript	missense_variant	293	293	98	V/G	gTa/gGa	-	MODERATE	-	-1	-	transcriptome.gff3.gz	PY17X_0103000	SAC3 domain-containing protein%2C putative
Py17X_01_v3	205209	T	C	1	Py17X_01_v3_205209_T/C	Py17X_01_v3:205209	C	PY17X_0103000	PY17X_0103000.1	Transcript	missense_variant	290	290	97	K/R	aAa/aGa	-	MODERATE	-	-1	-	transcriptome.gff3.gz	PY17X_0103000	SAC3 domain-containing protein%2C putative
Py17X_01_v3	205305	T	C	1	Py17X_01_v3_205305_T/C	Py17X_01_v3:205305	C	PY17X_0103000	PY17X_0103000.1	Transcript	missense_variant	194	194	65	Y/C	tAt/tGt	-	MODERATE	-	-1	-	transcriptome.gff3.gz	PY17X_0103000	SAC3 domain-containing protein%2C putative
Py17X_01_v3	205321	G	A	1	Py17X_01_v3_205321_G/A	Py17X_01_v3:205321	A	PY17X_0103000	PY17X_0103000.1	Transcript	missense_variant	178	178	60	H/Y	Cac/Tac	-	MODERATE	-	-1	-	transcriptome.gff3.gz	PY17X_0103000	SAC3 domain-containing protein%2C putative
Py17X_01_v3	208108	T	C	1	Py17X_01_v3_208108_T/C	Py17X_01_v3:208108	C	PY17X_0103100	PY17X_0103100.1	Transcript	missense_variant	1402	1402	468	T/A	Aca/Gca	-	MODERATE	-	-1	-	transcriptome.gff3.gz	PY17X_0103100	conserved Plasmodium protein%2C unknown function
Py17X_01_v3	208615	T	C	1	Py17X_01_v3_208615_T/C	Py17X_01_v3:208615	C	PY17X_0103100	PY17X_0103100.1	Transcript	missense_variant	895	895	299	M/V	Atg/Gtg	-	MODERATE	-	-1	-	transcriptome.gff3.gz	PY17X_0103100	conserved Plasmodium protein%2C unknown function
Py17X_01_v3	208617	G	T	1	Py17X_01_v3_208617_G/T	Py17X_01_v3:208617	T	PY17X_0103100	PY17X_0103100.1	Transcript	missense_variant	893	893	298	T/K	aCa/aAa	-	MODERATE	-	-1	-	transcriptome.gff3.gz	PY17X_0103100	conserved Plasmodium protein%2C unknown function
Py17X_01_v3	208768	G	A	1	Py17X_01_v3_208768_G/A	Py17X_01_v3:208768	A	PY17X_0103100	PY17X_0103100.1	Transcript	missense_variant	742	742	248	P/S	Cca/Tca	-	MODERATE	-	-1	-	transcriptome.gff3.gz	PY17X_0103100	conserved Plasmodium protein%2C unknown function
Py17X_01_v3	208890	A	T	1	Py17X_01_v3_208890_A/T	Py17X_01_v3:208890	T	PY17X_0103100	PY17X_0103100.1	Transcript	missense_variant	620	620	207	V/E	gTg/gAg	-	MODERATE	-	-1	-	transcriptome.gff3.gz	PY17X_0103100	conserved Plasmodium protein%2C unknown function
Py17X_01_v3	208953	T	C	1	Py17X_01_v3_208953_T/C	Py17X_01_v3:208953	C	PY17X_0103100	PY17X_0103100.1	Transcript	missense_variant	557	557	186	K/R	aAa/aGa	-	MODERATE	-	-1	-	transcriptome.gff3.gz	PY17X_0103100	conserved Plasmodium protein%2C unknown function
Py17X_01_v3	209216	A	C	1	Py17X_01_v3_209216_A/C	Py17X_01_v3:209216	C	PY17X_0103100	PY17X_0103100.1	Transcript	missense_variant	294	294	98	F/L	ttT/ttG	-	MODERATE	-	-1	-	transcriptome.gff3.gz	PY17X_0103100	conserved Plasmodium protein%2C unknown function
Py17X_01_v3	210741	A	ACTT	1	Py17X_01_v3_210742_-/CTT	Py17X_01_v3:210741-210742	CTT	PY17X_0103200	PY17X_0103200.1	Transcript	inframe_insertion	595-596	595-596	199	T/TS	act/aCTTct	-	MODERATE	-	1	-	transcriptome.gff3.gz	PY17X_0103200	JmjC domain-containing protein%2C putative
Py17X_01_v3	210781	C	T	1	Py17X_01_v3_210781_C/T	Py17X_01_v3:210781	T	PY17X_0103200	PY17X_0103200.1	Transcript	missense_variant	635	635	212	P/L	cCt/cTt	-	MODERATE	-	1	-	transcriptome.gff3.gz	PY17X_0103200	JmjC domain-containing protein%2C putative
Py17X_01_v3	211834	G	C	1	Py17X_01_v3_211834_G/C	Py17X_01_v3:211834	C	PY17X_0103200	PY17X_0103200.1	Transcript	missense_variant	1688	1688	563	G/A	gGa/gCa	-	MODERATE	-	1	-	transcriptome.gff3.gz	PY17X_0103200	JmjC domain-containing protein%2C putative
Py17X_01_v3	211861	T	C	1	Py17X_01_v3_211861_T/C	Py17X_01_v3:211861	C	PY17X_0103200	PY17X_0103200.1	Transcript	missense_variant	1715	1715	572	I/T	aTc/aCc	-	MODERATE	-	1	-	transcriptome.gff3.gz	PY17X_0103200	JmjC domain-containing protein%2C putative
Py17X_01_v3	211866	C	A	1	Py17X_01_v3_211866_C/A	Py17X_01_v3:211866	A	PY17X_0103200	PY17X_0103200.1	Transcript	missense_variant	1720	1720	574	Q/K	Caa/Aaa	-	MODERATE	-	1	-	transcriptome.gff3.gz	PY17X_0103200	JmjC domain-containing protein%2C putative
Py17X_01_v3	212127	A	C	1	Py17X_01_v3_212127_A/C	Py17X_01_v3:212127	C	PY17X_0103200	PY17X_0103200.1	Transcript	missense_variant	1981	1981	661	I/L	Att/Ctt	-	MODERATE	-	1	-	transcriptome.gff3.gz	PY17X_0103200	JmjC domain-containing protein%2C putative
Py17X_01_v3	213398	G	A	1	Py17X_01_v3_213398_G/A	Py17X_01_v3:213398	A	PY17X_0103300	PY17X_0103300.1	Transcript	missense_variant	644	644	215	T/I	aCa/aTa	-	MODERATE	-	-1	-	transcriptome.gff3.gz	PY17X_0103300	conserved Plasmodium protein%2C unknown function
Py17X_01_v3	213741	C	T	1	Py17X_01_v3_213741_C/T	Py17X_01_v3:213741	T	PY17X_0103300	PY17X_0103300.1	Transcript	missense_variant	301	301	101	G/R	Gga/Aga	-	MODERATE	-	-1	-	transcriptome.gff3.gz	PY17X_0103300	conserved Plasmodium protein%2C unknown function
Py17X_01_v3	213745	T	A	1	Py17X_01_v3_213745_T/A	Py17X_01_v3:213745	A	PY17X_0103300	PY17X_0103300.1	Transcript	missense_variant	297	297	99	K/N	aaA/aaT	-	MODERATE	-	-1	-	transcriptome.gff3.gz	PY17X_0103300	conserved Plasmodium protein%2C unknown function
Py17X_01_v3	213750	C	T	1	Py17X_01_v3_213750_C/T	Py17X_01_v3:213750	T	PY17X_0103300	PY17X_0103300.1	Transcript	missense_variant	292	292	98	D/N	Gat/Aat	-	MODERATE	-	-1	-	transcriptome.gff3.gz	PY17X_0103300	conserved Plasmodium protein%2C unknown function
Py17X_01_v3	213814	T	A	1	Py17X_01_v3_213814_T/A	Py17X_01_v3:213814	A	PY17X_0103300	PY17X_0103300.1	Transcript	missense_variant	228	228	76	L/F	ttA/ttT	-	MODERATE	-	-1	-	transcriptome.gff3.gz	PY17X_0103300	conserved Plasmodium protein%2C unknown function
Py17X_01_v3	213819	C	T	1	Py17X_01_v3_213819_C/T	Py17X_01_v3:213819	T	PY17X_0103300	PY17X_0103300.1	Transcript	missense_variant	223	223	75	V/I	Gtt/Att	-	MODERATE	-	-1	-	transcriptome.gff3.gz	PY17X_0103300	conserved Plasmodium protein%2C unknown function
Py17X_01_v3	213829	TTTA	T	1	Py17X_01_v3_213830_TTA/-	Py17X_01_v3:213830-213832	-	PY17X_0103300	PY17X_0103300.1	Transcript	inframe_deletion	210-212	210-212	70-71	NK/K	aaTAAa/aaa	-	MODERATE	-	-1	-	transcriptome.gff3.gz	PY17X_0103300	conserved Plasmodium protein%2C unknown function
Py17X_01_v3	213882	C	T	1	Py17X_01_v3_213882_C/T	Py17X_01_v3:213882	T	PY17X_0103300	PY17X_0103300.1	Transcript	missense_variant	160	160	54	V/I	Gtc/Atc	-	MODERATE	-	-1	-	transcriptome.gff3.gz	PY17X_0103300	conserved Plasmodium protein%2C unknown function
Py17X_01_v3	213987	G	T	1	Py17X_01_v3_213987_G/T	Py17X_01_v3:213987	T	PY17X_0103300	PY17X_0103300.1	Transcript	missense_variant	55	55	19	P/T	Cca/Aca	-	MODERATE	-	-1	-	transcriptome.gff3.gz	PY17X_0103300	conserved Plasmodium protein%2C unknown function
Py17X_01_v3	214032	T	C	1	Py17X_01_v3_214032_T/C	Py17X_01_v3:214032	C	PY17X_0103300	PY17X_0103300.1	Transcript	missense_variant	10	10	4	I/V	Ata/Gta	-	MODERATE	-	-1	-	transcriptome.gff3.gz	PY17X_0103300	conserved Plasmodium protein%2C unknown function
Py17X_01_v3	214036	G	T	1	Py17X_01_v3_214036_G/T	Py17X_01_v3:214036	T	PY17X_0103300	PY17X_0103300.1	Transcript	missense_variant	6	6	2	D/E	gaC/gaA	-	MODERATE	-	-1	-	transcriptome.gff3.gz	PY17X_0103300	conserved Plasmodium protein%2C unknown function
Py17X_01_v3	216272	A	G	1	Py17X_01_v3_216272_A/G	Py17X_01_v3:216272	G	PY17X_0103400	PY17X_0103400.1	Transcript	missense_variant	319	319	107	T/A	Aca/Gca	-	MODERATE	-	1	-	transcriptome.gff3.gz	PY17X_0103400	conserved Plasmodium protein%2C unknown function
Py17X_01_v3	216327	C	T	1	Py17X_01_v3_216327_C/T	Py17X_01_v3:216327	T	PY17X_0103400	PY17X_0103400.1	Transcript	missense_variant	374	374	125	S/F	tCt/tTt	-	MODERATE	-	1	-	transcriptome.gff3.gz	PY17X_0103400	conserved Plasmodium protein%2C unknown function
Py17X_01_v3	216470	A	T	1	Py17X_01_v3_216470_A/T	Py17X_01_v3:216470	T	PY17X_0103400	PY17X_0103400.1	Transcript	missense_variant	517	517	173	I/L	Ata/Tta	-	MODERATE	-	1	-	transcriptome.gff3.gz	PY17X_0103400	conserved Plasmodium protein%2C unknown function
Py17X_01_v3	216495	TTGAAAATAATAAAATATTTTG	T	1	Py17X_01_v3_216496_TGAAAATAATAAAATATTTTG/-	Py17X_01_v3:216496-216516	-	PY17X_0103400	PY17X_0103400.1	Transcript	inframe_deletion	543-563	543-563	181-188	FENNKIFC/F	ttTGAAAATAATAAAATATTTTGt/ttt	-	MODERATE	-	1	-	transcriptome.gff3.gz	PY17X_0103400	conserved Plasmodium protein%2C unknown function
Py17X_01_v3	216842	T	C	1	Py17X_01_v3_216842_T/C	Py17X_01_v3:216842	C	PY17X_0103400	PY17X_0103400.1	Transcript	missense_variant	889	889	297	F/L	Ttt/Ctt	-	MODERATE	-	1	-	transcriptome.gff3.gz	PY17X_0103400	conserved Plasmodium protein%2C unknown function
Py17X_01_v3	217244	G	A	1	Py17X_01_v3_217244_G/A	Py17X_01_v3:217244	A	PY17X_0103400	PY17X_0103400.1	Transcript	missense_variant	1291	1291	431	V/M	Gtg/Atg	-	MODERATE	-	1	-	transcriptome.gff3.gz	PY17X_0103400	conserved Plasmodium protein%2C unknown function
Py17X_01_v3	218775	C	T	1	Py17X_01_v3_218775_C/T	Py17X_01_v3:218775	T	PY17X_0103500	PY17X_0103500.1	Transcript	missense_variant	1433	1433	478	G/D	gGt/gAt	-	MODERATE	-	-1	-	transcriptome.gff3.gz	PY17X_0103500	RNA-binding protein%2C putative
Py17X_01_v3	218982	T	A	1	Py17X_01_v3_218982_T/A	Py17X_01_v3:218982	A	PY17X_0103500	PY17X_0103500.1	Transcript	missense_variant	1226	1226	409	N/I	aAt/aTt	-	MODERATE	-	-1	-	transcriptome.gff3.gz	PY17X_0103500	RNA-binding protein%2C putative
Py17X_01_v3	219024	A	ATGT	1	Py17X_01_v3_219025_-/TGT	Py17X_01_v3:219024-219025	TGT	PY17X_0103500	PY17X_0103500.1	Transcript	inframe_insertion	1183-1184	1183-1184	395	I/NI	att/aACAtt	-	MODERATE	-	-1	-	transcriptome.gff3.gz	PY17X_0103500	RNA-binding protein%2C putative
Py17X_01_v3	219339	C	T	1	Py17X_01_v3_219339_C/T	Py17X_01_v3:219339	T	PY17X_0103500	PY17X_0103500.1	Transcript	missense_variant	869	869	290	S/N	aGc/aAc	-	MODERATE	-	-1	-	transcriptome.gff3.gz	PY17X_0103500	RNA-binding protein%2C putative
Py17X_01_v3	219747	T	TTGCTCACAC	1	Py17X_01_v3_219748_-/TGCTCACAC	Py17X_01_v3:219747-219748	TGCTCACAC	PY17X_0103500	PY17X_0103500.1	Transcript	inframe_insertion	460-461	460-461	154	N/SVSN	aat/aGTGTGAGCAat	-	MODERATE	-	-1	-	transcriptome.gff3.gz	PY17X_0103500	RNA-binding protein%2C putative
Py17X_01_v3	219753	G	A	1	Py17X_01_v3_219753_G/A	Py17X_01_v3:219753	A	PY17X_0103500	PY17X_0103500.1	Transcript	missense_variant	455	455	152	T/I	aCt/aTt	-	MODERATE	-	-1	-	transcriptome.gff3.gz	PY17X_0103500	RNA-binding protein%2C putative
Py17X_01_v3	219754	T	TATTGCTCAC	1	Py17X_01_v3_219755_-/ATTGCTCAC	Py17X_01_v3:219754-219755	ATTGCTCAC	PY17X_0103500	PY17X_0103500.1	Transcript	inframe_insertion	453-454	453-454	151-152	-/VSN	-/GTGAGCAAT	-	MODERATE	-	-1	-	transcriptome.gff3.gz	PY17X_0103500	RNA-binding protein%2C putative
Py17X_01_v3	219795	T	TTAATGTTGC	1	Py17X_01_v3_219796_-/TAATGTTGC	Py17X_01_v3:219795-219796	TAATGTTGC	PY17X_0103500	PY17X_0103500.1	Transcript	inframe_insertion	412-413	412-413	138	N/SNIN	aac/aGCAACATTAac	-	MODERATE	-	-1	-	transcriptome.gff3.gz	PY17X_0103500	RNA-binding protein%2C putative
Py17X_01_v3	219804	T	TTAATATTGCTAGTATTATTCATATTGCTAGTATTGTTCATATTGCTAGCATTGTTCATATTGTTAATATTATTCATATTGCTAGCATTGTTCATATTGC	1	Py17X_01_v3_219805_-/TAATATTGCTAGTATTATTCATATTGCTAGTATTGTTCATATTGCTAGCATTGTTCATATTGTTAATATTATTCATATTGCTAGCATTGTTCATATTGC	Py17X_01_v3:219804-219805	TAATATTGCTAGTATTATTCATATTGCTAGTATTGTTCATATTGCTAGCATTGTTCATATTGTTAATATTATTCATATTGCTAGCATTGTTCATATTGC	PY17X_0103500	PY17X_0103500.1	Transcript	inframe_insertion	403-404	403-404	135	N/SNMNNASNMNNINNMNNASNMNNTSNMNNTSNIN	aac/aGCAATATGAACAATGCTAGCAATATGAATAATATTAACAATATGAACAATGCTAGCAATATGAACAATACTAGCAATATGAATAATACTAGCAATATTAac	-	MODERATE	-	-1	-	transcriptome.gff3.gz	PY17X_0103500	RNA-binding protein%2C putative
Py17X_01_v3	219845	C	T	1	Py17X_01_v3_219845_C/T	Py17X_01_v3:219845	T	PY17X_0103500	PY17X_0103500.1	Transcript	missense_variant	363	363	121	M/I	atG/atA	-	MODERATE	-	-1	-	transcriptome.gff3.gz	PY17X_0103500	RNA-binding protein%2C putative
Py17X_01_v3	220080	C	A	1	Py17X_01_v3_220080_C/A	Py17X_01_v3:220080	A	PY17X_0103500	PY17X_0103500.1	Transcript	missense_variant	128	128	43	G/V	gGt/gTt	-	MODERATE	-	-1	-	transcriptome.gff3.gz	PY17X_0103500	RNA-binding protein%2C putative
Py17X_01_v3	220107	C	T	1	Py17X_01_v3_220107_C/T	Py17X_01_v3:220107	T	PY17X_0103500	PY17X_0103500.1	Transcript	missense_variant	101	101	34	S/N	aGt/aAt	-	MODERATE	-	-1	-	transcriptome.gff3.gz	PY17X_0103500	RNA-binding protein%2C putative
Py17X_01_v3	220122	G	GCATTGTTCATACCATTGA	1	Py17X_01_v3_220123_-/CATTGTTCATACCATTGA	Py17X_01_v3:220122-220123	CATTGTTCATACCATTGA	PY17X_0103500	PY17X_0103500.1	Transcript	inframe_insertion	85-86	85-86	29	A/VNGMNNA	gcc/gTCAATGGTATGAACAATGcc	-	MODERATE	-	-1	-	transcriptome.gff3.gz	PY17X_0103500	RNA-binding protein%2C putative
Py17X_01_v3	220159	C	T	1	Py17X_01_v3_220159_C/T	Py17X_01_v3:220159	T	PY17X_0103500	PY17X_0103500.1	Transcript	missense_variant	49	49	17	G/R	Ggg/Agg	-	MODERATE	-	-1	-	transcriptome.gff3.gz	PY17X_0103500	RNA-binding protein%2C putative
Py17X_01_v3	222863	A	G	1	Py17X_01_v3_222863_A/G	Py17X_01_v3:222863	G	PY17X_0103600	PY17X_0103600.1	Transcript	missense_variant	356	356	119	N/S	aAt/aGt	-	MODERATE	-	1	-	transcriptome.gff3.gz	PY17X_0103600	mitochondrial chaperone BCS1%2C putative
Py17X_01_v3	223487	C	T	1	Py17X_01_v3_223487_C/T	Py17X_01_v3:223487	T	PY17X_0103600	PY17X_0103600.1	Transcript	missense_variant	980	980	327	T/I	aCt/aTt	-	MODERATE	-	1	-	transcriptome.gff3.gz	PY17X_0103600	mitochondrial chaperone BCS1%2C putative
Py17X_01_v3	225620	G	A	1	Py17X_01_v3_225620_G/A	Py17X_01_v3:225620	A	PY17X_0103700	PY17X_0103700.1	Transcript	missense_variant	427	427	143	L/F	Ctt/Ttt	-	MODERATE	-	-1	-	transcriptome.gff3.gz	PY17X_0103700	dihydroorotate dehydrogenase%2C putative
Py17X_01_v3	225689	T	C	1	Py17X_01_v3_225689_T/C	Py17X_01_v3:225689	C	PY17X_0103700	PY17X_0103700.1	Transcript	missense_variant	358	358	120	I/V	Ata/Gta	-	MODERATE	-	-1	-	transcriptome.gff3.gz	PY17X_0103700	dihydroorotate dehydrogenase%2C putative
Py17X_01_v3	225920	T	TATA	1	Py17X_01_v3_225921_-/ATA	Py17X_01_v3:225920-225921	ATA	PY17X_0103700	PY17X_0103700.1	Transcript	inframe_insertion	126-127	126-127	42-43	-/Y	-/TAT	-	MODERATE	-	-1	-	transcriptome.gff3.gz	PY17X_0103700	dihydroorotate dehydrogenase%2C putative
Py17X_01_v3	225962	A	C	1	Py17X_01_v3_225962_A/C	Py17X_01_v3:225962	C	PY17X_0103700	PY17X_0103700.1	Transcript	missense_variant	85	85	29	L/V	Ttg/Gtg	-	MODERATE	-	-1	-	transcriptome.gff3.gz	PY17X_0103700	dihydroorotate dehydrogenase%2C putative
Py17X_01_v3	227549	T	G	1	Py17X_01_v3_227549_T/G	Py17X_01_v3:227549	G	PY17X_0103800	PY17X_0103800.1	Transcript	missense_variant	2456	2456	819	N/T	aAt/aCt	-	MODERATE	-	-1	-	transcriptome.gff3.gz	PY17X_0103800	trophozoite exported protein 1%2C putative
Py17X_01_v3	227741	C	T	1	Py17X_01_v3_227741_C/T	Py17X_01_v3:227741	T	PY17X_0103800	PY17X_0103800.1	Transcript	missense_variant	2264	2264	755	S/N	aGt/aAt	-	MODERATE	-	-1	-	transcriptome.gff3.gz	PY17X_0103800	trophozoite exported protein 1%2C putative
Py17X_01_v3	228054	T	C	1	Py17X_01_v3_228054_T/C	Py17X_01_v3:228054	C	PY17X_0103800	PY17X_0103800.1	Transcript	missense_variant	1951	1951	651	K/E	Aag/Gag	-	MODERATE	-	-1	-	transcriptome.gff3.gz	PY17X_0103800	trophozoite exported protein 1%2C putative
Py17X_01_v3	228164	C	T	1	Py17X_01_v3_228164_C/T	Py17X_01_v3:228164	T	PY17X_0103800	PY17X_0103800.1	Transcript	missense_variant	1841	1841	614	G/D	gGt/gAt	-	MODERATE	-	-1	-	transcriptome.gff3.gz	PY17X_0103800	trophozoite exported protein 1%2C putative
Py17X_01_v3	228204	C	T	1	Py17X_01_v3_228204_C/T	Py17X_01_v3:228204	T	PY17X_0103800	PY17X_0103800.1	Transcript	missense_variant	1801	1801	601	V/M	Gtg/Atg	-	MODERATE	-	-1	-	transcriptome.gff3.gz	PY17X_0103800	trophozoite exported protein 1%2C putative
Py17X_01_v3	228209	C	G	1	Py17X_01_v3_228209_C/G	Py17X_01_v3:228209	G	PY17X_0103800	PY17X_0103800.1	Transcript	missense_variant	1796	1796	599	G/A	gGa/gCa	-	MODERATE	-	-1	-	transcriptome.gff3.gz	PY17X_0103800	trophozoite exported protein 1%2C putative
Py17X_01_v3	228797	C	A	1	Py17X_01_v3_228797_C/A	Py17X_01_v3:228797	A	PY17X_0103800	PY17X_0103800.1	Transcript	missense_variant	1208	1208	403	G/V	gGa/gTa	-	MODERATE	-	-1	-	transcriptome.gff3.gz	PY17X_0103800	trophozoite exported protein 1%2C putative
Py17X_01_v3	228869	G	T	1	Py17X_01_v3_228869_G/T	Py17X_01_v3:228869	T	PY17X_0103800	PY17X_0103800.1	Transcript	missense_variant	1136	1136	379	A/D	gCc/gAc	-	MODERATE	-	-1	-	transcriptome.gff3.gz	PY17X_0103800	trophozoite exported protein 1%2C putative
Py17X_01_v3	228872	C	G	1	Py17X_01_v3_228872_C/G	Py17X_01_v3:228872	G	PY17X_0103800	PY17X_0103800.1	Transcript	missense_variant	1133	1133	378	S/T	aGc/aCc	-	MODERATE	-	-1	-	transcriptome.gff3.gz	PY17X_0103800	trophozoite exported protein 1%2C putative
Py17X_01_v3	229352	C	T	1	Py17X_01_v3_229352_C/T	Py17X_01_v3:229352	T	PY17X_0103800	PY17X_0103800.1	Transcript	missense_variant	653	653	218	S/N	aGc/aAc	-	MODERATE	-	-1	-	transcriptome.gff3.gz	PY17X_0103800	trophozoite exported protein 1%2C putative
Py17X_01_v3	229636	A	C	1	Py17X_01_v3_229636_A/C	Py17X_01_v3:229636	C	PY17X_0103800	PY17X_0103800.1	Transcript	missense_variant	369	369	123	I/M	atT/atG	-	MODERATE	-	-1	-	transcriptome.gff3.gz	PY17X_0103800	trophozoite exported protein 1%2C putative
Py17X_01_v3	235758	G	A	1	Py17X_01_v3_235758_G/A	Py17X_01_v3:235758	A	PY17X_0104000	PY17X_0104000.1	Transcript	missense_variant	5383	5383	1795	P/S	Cct/Tct	-	MODERATE	-	-1	-	transcriptome.gff3.gz	PY17X_0104000	conserved Plasmodium protein%2C unknown function
Py17X_01_v3	235906	A	C	1	Py17X_01_v3_235906_A/C	Py17X_01_v3:235906	C	PY17X_0104000	PY17X_0104000.1	Transcript	missense_variant	5235	5235	1745	H/Q	caT/caG	-	MODERATE	-	-1	-	transcriptome.gff3.gz	PY17X_0104000	conserved Plasmodium protein%2C unknown function
Py17X_01_v3	235916	C	T	1	Py17X_01_v3_235916_C/T	Py17X_01_v3:235916	T	PY17X_0104000	PY17X_0104000.1	Transcript	missense_variant	5225	5225	1742	S/N	aGc/aAc	-	MODERATE	-	-1	-	transcriptome.gff3.gz	PY17X_0104000	conserved Plasmodium protein%2C unknown function
Py17X_01_v3	235919	T	C	1	Py17X_01_v3_235919_T/C	Py17X_01_v3:235919	C	PY17X_0104000	PY17X_0104000.1	Transcript	missense_variant	5222	5222	1741	K/R	aAg/aGg	-	MODERATE	-	-1	-	transcriptome.gff3.gz	PY17X_0104000	conserved Plasmodium protein%2C unknown function
Py17X_01_v3	235996	G	T	1	Py17X_01_v3_235996_G/T	Py17X_01_v3:235996	T	PY17X_0104000	PY17X_0104000.1	Transcript	missense_variant	5145	5145	1715	D/E	gaC/gaA	-	MODERATE	-	-1	-	transcriptome.gff3.gz	PY17X_0104000	conserved Plasmodium protein%2C unknown function
Py17X_01_v3	236136	G	T	1	Py17X_01_v3_236136_G/T	Py17X_01_v3:236136	T	PY17X_0104000	PY17X_0104000.1	Transcript	missense_variant	5005	5005	1669	Q/K	Caa/Aaa	-	MODERATE	-	-1	-	transcriptome.gff3.gz	PY17X_0104000	conserved Plasmodium protein%2C unknown function
Py17X_01_v3	236235	T	A	1	Py17X_01_v3_236235_T/A	Py17X_01_v3:236235	A	PY17X_0104000	PY17X_0104000.1	Transcript	missense_variant	4906	4906	1636	I/F	Att/Ttt	-	MODERATE	-	-1	-	transcriptome.gff3.gz	PY17X_0104000	conserved Plasmodium protein%2C unknown function
Py17X_01_v3	236318	C	T	1	Py17X_01_v3_236318_C/T	Py17X_01_v3:236318	T	PY17X_0104000	PY17X_0104000.1	Transcript	missense_variant	4823	4823	1608	S/N	aGc/aAc	-	MODERATE	-	-1	-	transcriptome.gff3.gz	PY17X_0104000	conserved Plasmodium protein%2C unknown function
Py17X_01_v3	236387	C	T	1	Py17X_01_v3_236387_C/T	Py17X_01_v3:236387	T	PY17X_0104000	PY17X_0104000.1	Transcript	missense_variant	4754	4754	1585	G/E	gGa/gAa	-	MODERATE	-	-1	-	transcriptome.gff3.gz	PY17X_0104000	conserved Plasmodium protein%2C unknown function
Py17X_01_v3	237170	C	T	1	Py17X_01_v3_237170_C/T	Py17X_01_v3:237170	T	PY17X_0104000	PY17X_0104000.1	Transcript	missense_variant	3971	3971	1324	G/E	gGa/gAa	-	MODERATE	-	-1	-	transcriptome.gff3.gz	PY17X_0104000	conserved Plasmodium protein%2C unknown function
Py17X_01_v3	237190	A	C	1	Py17X_01_v3_237190_A/C	Py17X_01_v3:237190	C	PY17X_0104000	PY17X_0104000.1	Transcript	missense_variant	3951	3951	1317	N/K	aaT/aaG	-	MODERATE	-	-1	-	transcriptome.gff3.gz	PY17X_0104000	conserved Plasmodium protein%2C unknown function
Py17X_01_v3	237219	C	T	1	Py17X_01_v3_237219_C/T	Py17X_01_v3:237219	T	PY17X_0104000	PY17X_0104000.1	Transcript	missense_variant	3922	3922	1308	E/K	Gaa/Aaa	-	MODERATE	-	-1	-	transcriptome.gff3.gz	PY17X_0104000	conserved Plasmodium protein%2C unknown function
Py17X_01_v3	237369	T	G	1	Py17X_01_v3_237369_T/G	Py17X_01_v3:237369	G	PY17X_0104000	PY17X_0104000.1	Transcript	missense_variant	3772	3772	1258	K/Q	Aaa/Caa	-	MODERATE	-	-1	-	transcriptome.gff3.gz	PY17X_0104000	conserved Plasmodium protein%2C unknown function
Py17X_01_v3	237752	T	C	1	Py17X_01_v3_237752_T/C	Py17X_01_v3:237752	C	PY17X_0104000	PY17X_0104000.1	Transcript	missense_variant	3389	3389	1130	K/R	aAa/aGa	-	MODERATE	-	-1	-	transcriptome.gff3.gz	PY17X_0104000	conserved Plasmodium protein%2C unknown function
Py17X_01_v3	237842	A	T	1	Py17X_01_v3_237842_A/T	Py17X_01_v3:237842	T	PY17X_0104000	PY17X_0104000.1	Transcript	missense_variant	3299	3299	1100	I/N	aTt/aAt	-	MODERATE	-	-1	-	transcriptome.gff3.gz	PY17X_0104000	conserved Plasmodium protein%2C unknown function
Py17X_01_v3	237923	G	A	1	Py17X_01_v3_237923_G/A	Py17X_01_v3:237923	A	PY17X_0104000	PY17X_0104000.1	Transcript	missense_variant	3218	3218	1073	S/L	tCa/tTa	-	MODERATE	-	-1	-	transcriptome.gff3.gz	PY17X_0104000	conserved Plasmodium protein%2C unknown function
Py17X_01_v3	237969	C	T	1	Py17X_01_v3_237969_C/T	Py17X_01_v3:237969	T	PY17X_0104000	PY17X_0104000.1	Transcript	missense_variant	3172	3172	1058	G/S	Ggt/Agt	-	MODERATE	-	-1	-	transcriptome.gff3.gz	PY17X_0104000	conserved Plasmodium protein%2C unknown function
Py17X_01_v3	237983	C	T	1	Py17X_01_v3_237983_C/T	Py17X_01_v3:237983	T	PY17X_0104000	PY17X_0104000.1	Transcript	missense_variant	3158	3158	1053	C/Y	tGt/tAt	-	MODERATE	-	-1	-	transcriptome.gff3.gz	PY17X_0104000	conserved Plasmodium protein%2C unknown function
Py17X_01_v3	238013	G	T	1	Py17X_01_v3_238013_G/T	Py17X_01_v3:238013	T	PY17X_0104000	PY17X_0104000.1	Transcript	missense_variant	3128	3128	1043	T/K	aCa/aAa	-	MODERATE	-	-1	-	transcriptome.gff3.gz	PY17X_0104000	conserved Plasmodium protein%2C unknown function
Py17X_01_v3	238019	C	T	1	Py17X_01_v3_238019_C/T	Py17X_01_v3:238019	T	PY17X_0104000	PY17X_0104000.1	Transcript	missense_variant	3122	3122	1041	G/D	gGc/gAc	-	MODERATE	-	-1	-	transcriptome.gff3.gz	PY17X_0104000	conserved Plasmodium protein%2C unknown function
Py17X_01_v3	238041	C	T	1	Py17X_01_v3_238041_C/T	Py17X_01_v3:238041	T	PY17X_0104000	PY17X_0104000.1	Transcript	missense_variant	3100	3100	1034	G/R	Gga/Aga	-	MODERATE	-	-1	-	transcriptome.gff3.gz	PY17X_0104000	conserved Plasmodium protein%2C unknown function
Py17X_01_v3	238298	T	A	1	Py17X_01_v3_238298_T/A	Py17X_01_v3:238298	A	PY17X_0104000	PY17X_0104000.1	Transcript	missense_variant	2843	2843	948	Q/L	cAa/cTa	-	MODERATE	-	-1	-	transcriptome.gff3.gz	PY17X_0104000	conserved Plasmodium protein%2C unknown function
Py17X_01_v3	238761	T	C	1	Py17X_01_v3_238761_T/C	Py17X_01_v3:238761	C	PY17X_0104000	PY17X_0104000.1	Transcript	missense_variant	2380	2380	794	I/V	Att/Gtt	-	MODERATE	-	-1	-	transcriptome.gff3.gz	PY17X_0104000	conserved Plasmodium protein%2C unknown function
Py17X_01_v3	239678	T	C	1	Py17X_01_v3_239678_T/C	Py17X_01_v3:239678	C	PY17X_0104000	PY17X_0104000.1	Transcript	missense_variant	1670	1670	557	K/R	aAa/aGa	-	MODERATE	-	-1	-	transcriptome.gff3.gz	PY17X_0104000	conserved Plasmodium protein%2C unknown function
Py17X_01_v3	239679	T	C	1	Py17X_01_v3_239679_T/C	Py17X_01_v3:239679	C	PY17X_0104000	PY17X_0104000.1	Transcript	missense_variant	1669	1669	557	K/E	Aaa/Gaa	-	MODERATE	-	-1	-	transcriptome.gff3.gz	PY17X_0104000	conserved Plasmodium protein%2C unknown function
Py17X_01_v3	240013	G	C	1	Py17X_01_v3_240013_G/C	Py17X_01_v3:240013	C	PY17X_0104000	PY17X_0104000.1	Transcript	missense_variant	1335	1335	445	I/M	atC/atG	-	MODERATE	-	-1	-	transcriptome.gff3.gz	PY17X_0104000	conserved Plasmodium protein%2C unknown function
Py17X_01_v3	240053	T	C	1	Py17X_01_v3_240053_T/C	Py17X_01_v3:240053	C	PY17X_0104000	PY17X_0104000.1	Transcript	missense_variant	1295	1295	432	N/S	aAc/aGc	-	MODERATE	-	-1	-	transcriptome.gff3.gz	PY17X_0104000	conserved Plasmodium protein%2C unknown function
Py17X_01_v3	240072	T	G	1	Py17X_01_v3_240072_T/G	Py17X_01_v3:240072	G	PY17X_0104000	PY17X_0104000.1	Transcript	missense_variant	1276	1276	426	N/H	Aat/Cat	-	MODERATE	-	-1	-	transcriptome.gff3.gz	PY17X_0104000	conserved Plasmodium protein%2C unknown function
Py17X_01_v3	240189	T	C	1	Py17X_01_v3_240189_T/C	Py17X_01_v3:240189	C	PY17X_0104000	PY17X_0104000.1	Transcript	missense_variant	1159	1159	387	N/D	Aat/Gat	-	MODERATE	-	-1	-	transcriptome.gff3.gz	PY17X_0104000	conserved Plasmodium protein%2C unknown function
Py17X_01_v3	240935	C	T	1	Py17X_01_v3_240935_C/T	Py17X_01_v3:240935	T	PY17X_0104000	PY17X_0104000.1	Transcript	missense_variant	413	413	138	R/K	aGg/aAg	-	MODERATE	-	-1	-	transcriptome.gff3.gz	PY17X_0104000	conserved Plasmodium protein%2C unknown function
Py17X_01_v3	240936	T	C	1	Py17X_01_v3_240936_T/C	Py17X_01_v3:240936	C	PY17X_0104000	PY17X_0104000.1	Transcript	missense_variant	412	412	138	R/G	Agg/Ggg	-	MODERATE	-	-1	-	transcriptome.gff3.gz	PY17X_0104000	conserved Plasmodium protein%2C unknown function
Py17X_01_v3	243693	T	A	1	Py17X_01_v3_243693_T/A	Py17X_01_v3:243693	A	PY17X_0104100	PY17X_0104100.1	Transcript	missense_variant	540	540	180	N/K	aaT/aaA	-	MODERATE	-	1	-	transcriptome.gff3.gz	PY17X_0104100	phenylalanine--tRNA ligase%2C putative
Py17X_01_v3	243822	TAATAATAATAATAATAATAAA	T	1	Py17X_01_v3_243823_AATAATAATAATAATAATAAA/-	Py17X_01_v3:243823-243843	-	PY17X_0104100	PY17X_0104100.1	Transcript	inframe_deletion	670-690	670-690	224-230	NNNNNNK/-	AATAATAATAATAATAATAAA/-	-	MODERATE	-	1	-	transcriptome.gff3.gz	PY17X_0104100	phenylalanine--tRNA ligase%2C putative
Py17X_01_v3	243857	T	G	1	Py17X_01_v3_243857_T/G	Py17X_01_v3:243857	G	PY17X_0104100	PY17X_0104100.1	Transcript	missense_variant	704	704	235	I/S	aTt/aGt	-	MODERATE	-	1	-	transcriptome.gff3.gz	PY17X_0104100	phenylalanine--tRNA ligase%2C putative
Py17X_01_v3	243871	C	T	1	Py17X_01_v3_243871_C/T	Py17X_01_v3:243871	T	PY17X_0104100	PY17X_0104100.1	Transcript	missense_variant	718	718	240	P/S	Cca/Tca	-	MODERATE	-	1	-	transcriptome.gff3.gz	PY17X_0104100	phenylalanine--tRNA ligase%2C putative
Py17X_01_v3	243884	C	G	1	Py17X_01_v3_243884_C/G	Py17X_01_v3:243884	G	PY17X_0104100	PY17X_0104100.1	Transcript	missense_variant	731	731	244	T/R	aCa/aGa	-	MODERATE	-	1	-	transcriptome.gff3.gz	PY17X_0104100	phenylalanine--tRNA ligase%2C putative
Py17X_01_v3	244318	G	C	1	Py17X_01_v3_244318_G/C	Py17X_01_v3:244318	C	PY17X_0104100	PY17X_0104100.1	Transcript	missense_variant	1165	1165	389	E/Q	Gaa/Caa	-	MODERATE	-	1	-	transcriptome.gff3.gz	PY17X_0104100	phenylalanine--tRNA ligase%2C putative
Py17X_01_v3	244982	C	T	1	Py17X_01_v3_244982_C/T	Py17X_01_v3:244982	T	PY17X_0104200	PY17X_0104200.1	Transcript	missense_variant	5435	5435	1812	S/N	aGt/aAt	-	MODERATE	-	-1	-	transcriptome.gff3.gz	PY17X_0104200	centrosomal protein CEP76%2C putative
Py17X_01_v3	245570	T	C	1	Py17X_01_v3_245570_T/C	Py17X_01_v3:245570	C	PY17X_0104200	PY17X_0104200.1	Transcript	missense_variant	5143	5143	1715	N/D	Aat/Gat	-	MODERATE	-	-1	-	transcriptome.gff3.gz	PY17X_0104200	centrosomal protein CEP76%2C putative
Py17X_01_v3	245571	T	A	1	Py17X_01_v3_245571_T/A	Py17X_01_v3:245571	A	PY17X_0104200	PY17X_0104200.1	Transcript	missense_variant	5142	5142	1714	K/N	aaA/aaT	-	MODERATE	-	-1	-	transcriptome.gff3.gz	PY17X_0104200	centrosomal protein CEP76%2C putative
Py17X_01_v3	245578	A	T	1	Py17X_01_v3_245578_A/T	Py17X_01_v3:245578	T	PY17X_0104200	PY17X_0104200.1	Transcript	missense_variant	5135	5135	1712	I/N	aTt/aAt	-	MODERATE	-	-1	-	transcriptome.gff3.gz	PY17X_0104200	centrosomal protein CEP76%2C putative
Py17X_01_v3	245683	C	G	1	Py17X_01_v3_245683_C/G	Py17X_01_v3:245683	G	PY17X_0104200	PY17X_0104200.1	Transcript	missense_variant	5030	5030	1677	G/A	gGt/gCt	-	MODERATE	-	-1	-	transcriptome.gff3.gz	PY17X_0104200	centrosomal protein CEP76%2C putative
Py17X_01_v3	245697	T	C	1	Py17X_01_v3_245697_T/C	Py17X_01_v3:245697	C	PY17X_0104200	PY17X_0104200.1	Transcript	missense_variant	5016	5016	1672	I/M	atA/atG	-	MODERATE	-	-1	-	transcriptome.gff3.gz	PY17X_0104200	centrosomal protein CEP76%2C putative
Py17X_01_v3	245950	ATGT	A	1	Py17X_01_v3_245951_TGT/-	Py17X_01_v3:245951-245953	-	PY17X_0104200	PY17X_0104200.1	Transcript	inframe_deletion	4943-4945	4943-4945	1648-1649	NI/I	aACAtc/atc	-	MODERATE	-	-1	-	transcriptome.gff3.gz	PY17X_0104200	centrosomal protein CEP76%2C putative
Py17X_01_v3	245971	G	T	1	Py17X_01_v3_245971_G/T	Py17X_01_v3:245971	T	PY17X_0104200	PY17X_0104200.1	Transcript	missense_variant	4925	4925	1642	T/N	aCt/aAt	-	MODERATE	-	-1	-	transcriptome.gff3.gz	PY17X_0104200	centrosomal protein CEP76%2C putative
Py17X_01_v3	246041	T	G	1	Py17X_01_v3_246041_T/G	Py17X_01_v3:246041	G	PY17X_0104200	PY17X_0104200.1	Transcript	missense_variant	4855	4855	1619	I/L	Atc/Ctc	-	MODERATE	-	-1	-	transcriptome.gff3.gz	PY17X_0104200	centrosomal protein CEP76%2C putative
Py17X_01_v3	246109	C	T	1	Py17X_01_v3_246109_C/T	Py17X_01_v3:246109	T	PY17X_0104200	PY17X_0104200.1	Transcript	missense_variant	4787	4787	1596	R/K	aGa/aAa	-	MODERATE	-	-1	-	transcriptome.gff3.gz	PY17X_0104200	centrosomal protein CEP76%2C putative
Py17X_01_v3	246350	C	T	1	Py17X_01_v3_246350_C/T	Py17X_01_v3:246350	T	PY17X_0104200	PY17X_0104200.1	Transcript	missense_variant	4546	4546	1516	E/K	Gaa/Aaa	-	MODERATE	-	-1	-	transcriptome.gff3.gz	PY17X_0104200	centrosomal protein CEP76%2C putative
Py17X_01_v3	246365	A	T	1	Py17X_01_v3_246365_A/T	Py17X_01_v3:246365	T	PY17X_0104200	PY17X_0104200.1	Transcript	missense_variant	4531	4531	1511	F/I	Ttt/Att	-	MODERATE	-	-1	-	transcriptome.gff3.gz	PY17X_0104200	centrosomal protein CEP76%2C putative
Py17X_01_v3	246653	T	A	1	Py17X_01_v3_246653_T/A	Py17X_01_v3:246653	A	PY17X_0104200	PY17X_0104200.1	Transcript	missense_variant	4243	4243	1415	I/L	Ata/Tta	-	MODERATE	-	-1	-	transcriptome.gff3.gz	PY17X_0104200	centrosomal protein CEP76%2C putative
Py17X_01_v3	246924	A	T	1	Py17X_01_v3_246924_A/T	Py17X_01_v3:246924	T	PY17X_0104200	PY17X_0104200.1	Transcript	missense_variant	3972	3972	1324	N/K	aaT/aaA	-	MODERATE	-	-1	-	transcriptome.gff3.gz	PY17X_0104200	centrosomal protein CEP76%2C putative
Py17X_01_v3	246994	T	C	1	Py17X_01_v3_246994_T/C	Py17X_01_v3:246994	C	PY17X_0104200	PY17X_0104200.1	Transcript	missense_variant	3902	3902	1301	N/S	aAt/aGt	-	MODERATE	-	-1	-	transcriptome.gff3.gz	PY17X_0104200	centrosomal protein CEP76%2C putative
Py17X_01_v3	247043	A	G	1	Py17X_01_v3_247043_A/G	Py17X_01_v3:247043	G	PY17X_0104200	PY17X_0104200.1	Transcript	missense_variant	3853	3853	1285	C/R	Tgt/Cgt	-	MODERATE	-	-1	-	transcriptome.gff3.gz	PY17X_0104200	centrosomal protein CEP76%2C putative
Py17X_01_v3	247149	A	T	1	Py17X_01_v3_247149_A/T	Py17X_01_v3:247149	T	PY17X_0104200	PY17X_0104200.1	Transcript	missense_variant	3747	3747	1249	N/K	aaT/aaA	-	MODERATE	-	-1	-	transcriptome.gff3.gz	PY17X_0104200	centrosomal protein CEP76%2C putative
Py17X_01_v3	247475	G	T	1	Py17X_01_v3_247475_G/T	Py17X_01_v3:247475	T	PY17X_0104200	PY17X_0104200.1	Transcript	missense_variant	3421	3421	1141	H/N	Cat/Aat	-	MODERATE	-	-1	-	transcriptome.gff3.gz	PY17X_0104200	centrosomal protein CEP76%2C putative
Py17X_01_v3	248304	G	A	1	Py17X_01_v3_248304_G/A	Py17X_01_v3:248304	A	PY17X_0104200	PY17X_0104200.1	Transcript	missense_variant	2695	2695	899	R/C	Cgt/Tgt	-	MODERATE	-	-1	-	transcriptome.gff3.gz	PY17X_0104200	centrosomal protein CEP76%2C putative
Py17X_01_v3	248844	T	A	1	Py17X_01_v3_248844_T/A	Py17X_01_v3:248844	A	PY17X_0104200	PY17X_0104200.1	Transcript	missense_variant	2310	2310	770	E/D	gaA/gaT	-	MODERATE	-	-1	-	transcriptome.gff3.gz	PY17X_0104200	centrosomal protein CEP76%2C putative
Py17X_01_v3	249826	C	CCTCATAATT	1	Py17X_01_v3_249827_-/CTCATAATT	Py17X_01_v3:249826-249827	CTCATAATT	PY17X_0104200	PY17X_0104200.1	Transcript	inframe_insertion	1863-1864	1863-1864	621-622	-/NYE	-/AATTATGAG	-	MODERATE	-	-1	-	transcriptome.gff3.gz	PY17X_0104200	centrosomal protein CEP76%2C putative
Py17X_01_v3	252466	C	T	1	Py17X_01_v3_252466_C/T	Py17X_01_v3:252466	T	PY17X_0104200	PY17X_0104200.1	Transcript	missense_variant,splice_region_variant	288	288	96	M/I	atG/atA	-	MODERATE	-	-1	-	transcriptome.gff3.gz	PY17X_0104200	centrosomal protein CEP76%2C putative
Py17X_01_v3	252679	T	A	1	Py17X_01_v3_252679_T/A	Py17X_01_v3:252679	A	PY17X_0104200	PY17X_0104200.1	Transcript	missense_variant	75	75	25	K/N	aaA/aaT	-	MODERATE	-	-1	-	transcriptome.gff3.gz	PY17X_0104200	centrosomal protein CEP76%2C putative
Py17X_01_v3	253900	T	C	1	Py17X_01_v3_253900_T/C	Py17X_01_v3:253900	C	PY17X_0104300	PY17X_0104300.1	Transcript	missense_variant	868	868	290	N/D	Aat/Gat	-	MODERATE	-	-1	-	transcriptome.gff3.gz	PY17X_0104300	conserved Plasmodium protein%2C unknown function
Py17X_01_v3	253902	C	T	1	Py17X_01_v3_253902_C/T	Py17X_01_v3:253902	T	PY17X_0104300	PY17X_0104300.1	Transcript	missense_variant	866	866	289	S/N	aGc/aAc	-	MODERATE	-	-1	-	transcriptome.gff3.gz	PY17X_0104300	conserved Plasmodium protein%2C unknown function
Py17X_01_v3	254102	TTTTTTTTTTTCATCC	T	1	Py17X_01_v3_254103_TTTTTTTTTTCATCC/-	Py17X_01_v3:254103-254117	-	PY17X_0104300	PY17X_0104300.1	Transcript	inframe_deletion	651-665	651-665	217-222	KDEKKK/K	aaGGATGAAAAAAAAAAa/aaa	-	MODERATE	-	-1	-	transcriptome.gff3.gz	PY17X_0104300	conserved Plasmodium protein%2C unknown function
Py17X_01_v3	254126	TTCATCCTTTTGTTCC	T	1	Py17X_01_v3_254127_TCATCCTTTTGTTCC/-	Py17X_01_v3:254127-254141	-	PY17X_0104300	PY17X_0104300.1	Transcript	inframe_deletion	627-641	627-641	209-214	EEQKDE/E	gaGGAACAAAAGGATGAa/gaa	-	MODERATE	-	-1	-	transcriptome.gff3.gz	PY17X_0104300	conserved Plasmodium protein%2C unknown function
Py17X_01_v3	254175	G	C	1	Py17X_01_v3_254175_G/C	Py17X_01_v3:254175	C	PY17X_0104300	PY17X_0104300.1	Transcript	missense_variant	593	593	198	S/C	tCt/tGt	-	MODERATE	-	-1	-	transcriptome.gff3.gz	PY17X_0104300	conserved Plasmodium protein%2C unknown function
Py17X_01_v3	254178	T	C	1	Py17X_01_v3_254178_T/C	Py17X_01_v3:254178	C	PY17X_0104300	PY17X_0104300.1	Transcript	missense_variant	590	590	197	D/G	gAt/gGt	-	MODERATE	-	-1	-	transcriptome.gff3.gz	PY17X_0104300	conserved Plasmodium protein%2C unknown function
Py17X_01_v3	254207	A	ATTTTCTTTTTTTTCTTTT	1	Py17X_01_v3_254208_-/TTTTCTTTTTTTTCTTTT	Py17X_01_v3:254207-254208	TTTTCTTTTTTTTCTTTT	PY17X_0104300	PY17X_0104300.1	Transcript	inframe_insertion	560-561	560-561	187	N/KKEKKEN	aat/aaAAAAGAAAAAAAAGAAAAt	-	MODERATE	-	-1	-	transcriptome.gff3.gz	PY17X_0104300	conserved Plasmodium protein%2C unknown function
Py17X_01_v3	254227	T	G	1	Py17X_01_v3_254227_T/G	Py17X_01_v3:254227	G	PY17X_0104300	PY17X_0104300.1	Transcript	missense_variant	541	541	181	K/Q	Aaa/Caa	-	MODERATE	-	-1	-	transcriptome.gff3.gz	PY17X_0104300	conserved Plasmodium protein%2C unknown function
Py17X_01_v3	254254	T	G	1	Py17X_01_v3_254254_T/G	Py17X_01_v3:254254	G	PY17X_0104300	PY17X_0104300.1	Transcript	missense_variant	514	514	172	K/Q	Aag/Cag	-	MODERATE	-	-1	-	transcriptome.gff3.gz	PY17X_0104300	conserved Plasmodium protein%2C unknown function
Py17X_01_v3	254673	C	G	1	Py17X_01_v3_254673_C/G	Py17X_01_v3:254673	G	PY17X_0104300	PY17X_0104300.1	Transcript	missense_variant	95	95	32	R/T	aGa/aCa	-	MODERATE	-	-1	-	transcriptome.gff3.gz	PY17X_0104300	conserved Plasmodium protein%2C unknown function
Py17X_01_v3	254685	T	G	1	Py17X_01_v3_254685_T/G	Py17X_01_v3:254685	G	PY17X_0104300	PY17X_0104300.1	Transcript	missense_variant	83	83	28	E/A	gAa/gCa	-	MODERATE	-	-1	-	transcriptome.gff3.gz	PY17X_0104300	conserved Plasmodium protein%2C unknown function
Py17X_01_v3	256536	C	T	1	Py17X_01_v3_256536_C/T	Py17X_01_v3:256536	T	PY17X_0104400	PY17X_0104400.1	Transcript	missense_variant	3845	3845	1282	S/N	aGc/aAc	-	MODERATE	-	-1	-	transcriptome.gff3.gz	PY17X_0104400	conserved Plasmodium protein%2C unknown function
Py17X_01_v3	256579	C	T	1	Py17X_01_v3_256579_C/T	Py17X_01_v3:256579	T	PY17X_0104400	PY17X_0104400.1	Transcript	missense_variant	3802	3802	1268	D/N	Gat/Aat	-	MODERATE	-	-1	-	transcriptome.gff3.gz	PY17X_0104400	conserved Plasmodium protein%2C unknown function
Py17X_01_v3	257209	A	G	1	Py17X_01_v3_257209_A/G	Py17X_01_v3:257209	G	PY17X_0104400	PY17X_0104400.1	Transcript	missense_variant	3172	3172	1058	Y/H	Tat/Cat	-	MODERATE	-	-1	-	transcriptome.gff3.gz	PY17X_0104400	conserved Plasmodium protein%2C unknown function
Py17X_01_v3	257230	T	C	1	Py17X_01_v3_257230_T/C	Py17X_01_v3:257230	C	PY17X_0104400	PY17X_0104400.1	Transcript	missense_variant	3151	3151	1051	K/E	Aaa/Gaa	-	MODERATE	-	-1	-	transcriptome.gff3.gz	PY17X_0104400	conserved Plasmodium protein%2C unknown function
Py17X_01_v3	257238	A	G	1	Py17X_01_v3_257238_A/G	Py17X_01_v3:257238	G	PY17X_0104400	PY17X_0104400.1	Transcript	missense_variant	3143	3143	1048	L/S	tTa/tCa	-	MODERATE	-	-1	-	transcriptome.gff3.gz	PY17X_0104400	conserved Plasmodium protein%2C unknown function
Py17X_01_v3	257267	A	T	1	Py17X_01_v3_257267_A/T	Py17X_01_v3:257267	T	PY17X_0104400	PY17X_0104400.1	Transcript	missense_variant	3114	3114	1038	H/Q	caT/caA	-	MODERATE	-	-1	-	transcriptome.gff3.gz	PY17X_0104400	conserved Plasmodium protein%2C unknown function
Py17X_01_v3	257284	C	T	1	Py17X_01_v3_257284_C/T	Py17X_01_v3:257284	T	PY17X_0104400	PY17X_0104400.1	Transcript	missense_variant	3097	3097	1033	V/I	Gta/Ata	-	MODERATE	-	-1	-	transcriptome.gff3.gz	PY17X_0104400	conserved Plasmodium protein%2C unknown function
Py17X_01_v3	257301	A	C	1	Py17X_01_v3_257301_A/C	Py17X_01_v3:257301	C	PY17X_0104400	PY17X_0104400.1	Transcript	missense_variant	3080	3080	1027	V/G	gTa/gGa	-	MODERATE	-	-1	-	transcriptome.gff3.gz	PY17X_0104400	conserved Plasmodium protein%2C unknown function
Py17X_01_v3	257314	T	C	1	Py17X_01_v3_257314_T/C	Py17X_01_v3:257314	C	PY17X_0104400	PY17X_0104400.1	Transcript	missense_variant	3067	3067	1023	K/E	Aaa/Gaa	-	MODERATE	-	-1	-	transcriptome.gff3.gz	PY17X_0104400	conserved Plasmodium protein%2C unknown function
Py17X_01_v3	257344	A	G	1	Py17X_01_v3_257344_A/G	Py17X_01_v3:257344	G	PY17X_0104400	PY17X_0104400.1	Transcript	missense_variant	3037	3037	1013	Y/H	Tat/Cat	-	MODERATE	-	-1	-	transcriptome.gff3.gz	PY17X_0104400	conserved Plasmodium protein%2C unknown function
Py17X_01_v3	257501	G	GTCATTTATTATTTCT	1	Py17X_01_v3_257502_-/TCATTTATTATTTCT	Py17X_01_v3:257501-257502	TCATTTATTATTTCT	PY17X_0104400	PY17X_0104400.1	Transcript	inframe_insertion	2879-2880	2879-2880	960	D/EEIIND	gac/gaAGAAATAATAAATGAc	-	MODERATE	-	-1	-	transcriptome.gff3.gz	PY17X_0104400	conserved Plasmodium protein%2C unknown function
Py17X_01_v3	257557	C	CATT	1	Py17X_01_v3_257558_-/ATT	Py17X_01_v3:257557-257558	ATT	PY17X_0104400	PY17X_0104400.1	Transcript	inframe_insertion	2823-2824	2823-2824	941-942	-/N	-/AAT	-	MODERATE	-	-1	-	transcriptome.gff3.gz	PY17X_0104400	conserved Plasmodium protein%2C unknown function
Py17X_01_v3	257727	T	G	1	Py17X_01_v3_257727_T/G	Py17X_01_v3:257727	G	PY17X_0104400	PY17X_0104400.1	Transcript	missense_variant	2654	2654	885	K/T	aAa/aCa	-	MODERATE	-	-1	-	transcriptome.gff3.gz	PY17X_0104400	conserved Plasmodium protein%2C unknown function
Py17X_01_v3	257735	T	A	1	Py17X_01_v3_257735_T/A	Py17X_01_v3:257735	A	PY17X_0104400	PY17X_0104400.1	Transcript	missense_variant	2646	2646	882	E/D	gaA/gaT	-	MODERATE	-	-1	-	transcriptome.gff3.gz	PY17X_0104400	conserved Plasmodium protein%2C unknown function
Py17X_01_v3	257756	T	G	1	Py17X_01_v3_257756_T/G	Py17X_01_v3:257756	G	PY17X_0104400	PY17X_0104400.1	Transcript	missense_variant	2625	2625	875	K/N	aaA/aaC	-	MODERATE	-	-1	-	transcriptome.gff3.gz	PY17X_0104400	conserved Plasmodium protein%2C unknown function
Py17X_01_v3	257759	A	C	1	Py17X_01_v3_257759_A/C	Py17X_01_v3:257759	C	PY17X_0104400	PY17X_0104400.1	Transcript	missense_variant	2622	2622	874	N/K	aaT/aaG	-	MODERATE	-	-1	-	transcriptome.gff3.gz	PY17X_0104400	conserved Plasmodium protein%2C unknown function
Py17X_01_v3	257772	T	A	1	Py17X_01_v3_257772_T/A	Py17X_01_v3:257772	A	PY17X_0104400	PY17X_0104400.1	Transcript	missense_variant	2609	2609	870	E/V	gAa/gTa	-	MODERATE	-	-1	-	transcriptome.gff3.gz	PY17X_0104400	conserved Plasmodium protein%2C unknown function
Py17X_01_v3	257784	T	C	1	Py17X_01_v3_257784_T/C	Py17X_01_v3:257784	C	PY17X_0104400	PY17X_0104400.1	Transcript	missense_variant	2597	2597	866	K/R	aAg/aGg	-	MODERATE	-	-1	-	transcriptome.gff3.gz	PY17X_0104400	conserved Plasmodium protein%2C unknown function
Py17X_01_v3	257866	G	A	1	Py17X_01_v3_257866_G/A	Py17X_01_v3:257866	A	PY17X_0104400	PY17X_0104400.1	Transcript	missense_variant	2515	2515	839	H/Y	Cat/Tat	-	MODERATE	-	-1	-	transcriptome.gff3.gz	PY17X_0104400	conserved Plasmodium protein%2C unknown function
Py17X_01_v3	257974	T	A	1	Py17X_01_v3_257974_T/A	Py17X_01_v3:257974	A	PY17X_0104400	PY17X_0104400.1	Transcript	missense_variant	2407	2407	803	N/Y	Aat/Tat	-	MODERATE	-	-1	-	transcriptome.gff3.gz	PY17X_0104400	conserved Plasmodium protein%2C unknown function
Py17X_01_v3	257997	G	A	1	Py17X_01_v3_257997_G/A	Py17X_01_v3:257997	A	PY17X_0104400	PY17X_0104400.1	Transcript	missense_variant	2384	2384	795	A/V	gCa/gTa	-	MODERATE	-	-1	-	transcriptome.gff3.gz	PY17X_0104400	conserved Plasmodium protein%2C unknown function
Py17X_01_v3	258001	T	C	1	Py17X_01_v3_258001_T/C	Py17X_01_v3:258001	C	PY17X_0104400	PY17X_0104400.1	Transcript	missense_variant	2380	2380	794	N/D	Aat/Gat	-	MODERATE	-	-1	-	transcriptome.gff3.gz	PY17X_0104400	conserved Plasmodium protein%2C unknown function
Py17X_01_v3	258009	TTAC	T	1	Py17X_01_v3_258010_TAC/-	Py17X_01_v3:258010-258012	-	PY17X_0104400	PY17X_0104400.1	Transcript	inframe_deletion	2369-2371	2369-2371	790-791	SN/N	aGTAat/aat	-	MODERATE	-	-1	-	transcriptome.gff3.gz	PY17X_0104400	conserved Plasmodium protein%2C unknown function
Py17X_01_v3	258031	TATTATC	T	1	Py17X_01_v3_258032_ATTATC/-	Py17X_01_v3:258032-258037	-	PY17X_0104400	PY17X_0104400.1	Transcript	inframe_deletion	2344-2349	2344-2349	782-783	DN/-	GATAAT/-	-	MODERATE	-	-1	-	transcriptome.gff3.gz	PY17X_0104400	conserved Plasmodium protein%2C unknown function
Py17X_01_v3	258138	T	C	1	Py17X_01_v3_258138_T/C	Py17X_01_v3:258138	C	PY17X_0104400	PY17X_0104400.1	Transcript	missense_variant	2243	2243	748	Q/R	cAa/cGa	-	MODERATE	-	-1	-	transcriptome.gff3.gz	PY17X_0104400	conserved Plasmodium protein%2C unknown function
Py17X_01_v3	258247	T	G	1	Py17X_01_v3_258247_T/G	Py17X_01_v3:258247	G	PY17X_0104400	PY17X_0104400.1	Transcript	missense_variant	2134	2134	712	K/Q	Aaa/Caa	-	MODERATE	-	-1	-	transcriptome.gff3.gz	PY17X_0104400	conserved Plasmodium protein%2C unknown function
Py17X_01_v3	258322	T	C	1	Py17X_01_v3_258322_T/C	Py17X_01_v3:258322	C	PY17X_0104400	PY17X_0104400.1	Transcript	missense_variant	2059	2059	687	I/V	Att/Gtt	-	MODERATE	-	-1	-	transcriptome.gff3.gz	PY17X_0104400	conserved Plasmodium protein%2C unknown function
Py17X_01_v3	258414	A	G	1	Py17X_01_v3_258414_A/G	Py17X_01_v3:258414	G	PY17X_0104400	PY17X_0104400.1	Transcript	missense_variant	1967	1967	656	I/T	aTa/aCa	-	MODERATE	-	-1	-	transcriptome.gff3.gz	PY17X_0104400	conserved Plasmodium protein%2C unknown function
Py17X_01_v3	258420	C	T	1	Py17X_01_v3_258420_C/T	Py17X_01_v3:258420	T	PY17X_0104400	PY17X_0104400.1	Transcript	missense_variant	1961	1961	654	S/N	aGt/aAt	-	MODERATE	-	-1	-	transcriptome.gff3.gz	PY17X_0104400	conserved Plasmodium protein%2C unknown function
Py17X_01_v3	258468	A	T	1	Py17X_01_v3_258468_A/T	Py17X_01_v3:258468	T	PY17X_0104400	PY17X_0104400.1	Transcript	missense_variant	1913	1913	638	I/N	aTt/aAt	-	MODERATE	-	-1	-	transcriptome.gff3.gz	PY17X_0104400	conserved Plasmodium protein%2C unknown function
Py17X_01_v3	258910	T	A	1	Py17X_01_v3_258910_T/A	Py17X_01_v3:258910	A	PY17X_0104400	PY17X_0104400.1	Transcript	missense_variant	1471	1471	491	I/L	Ata/Tta	-	MODERATE	-	-1	-	transcriptome.gff3.gz	PY17X_0104400	conserved Plasmodium protein%2C unknown function
Py17X_01_v3	258965	T	A	1	Py17X_01_v3_258965_T/A	Py17X_01_v3:258965	A	PY17X_0104400	PY17X_0104400.1	Transcript	missense_variant	1416	1416	472	K/N	aaA/aaT	-	MODERATE	-	-1	-	transcriptome.gff3.gz	PY17X_0104400	conserved Plasmodium protein%2C unknown function
Py17X_01_v3	258970	T	G	1	Py17X_01_v3_258970_T/G	Py17X_01_v3:258970	G	PY17X_0104400	PY17X_0104400.1	Transcript	missense_variant	1411	1411	471	K/Q	Aaa/Caa	-	MODERATE	-	-1	-	transcriptome.gff3.gz	PY17X_0104400	conserved Plasmodium protein%2C unknown function
Py17X_01_v3	259206	T	C	1	Py17X_01_v3_259206_T/C	Py17X_01_v3:259206	C	PY17X_0104400	PY17X_0104400.1	Transcript	missense_variant	1175	1175	392	K/R	aAa/aGa	-	MODERATE	-	-1	-	transcriptome.gff3.gz	PY17X_0104400	conserved Plasmodium protein%2C unknown function
Py17X_01_v3	259630	A	T	1	Py17X_01_v3_259630_A/T	Py17X_01_v3:259630	T	PY17X_0104400	PY17X_0104400.1	Transcript	missense_variant	751	751	251	S/T	Tca/Aca	-	MODERATE	-	-1	-	transcriptome.gff3.gz	PY17X_0104400	conserved Plasmodium protein%2C unknown function
Py17X_01_v3	259639	T	A	1	Py17X_01_v3_259639_T/A	Py17X_01_v3:259639	A	PY17X_0104400	PY17X_0104400.1	Transcript	missense_variant	742	742	248	I/L	Ata/Tta	-	MODERATE	-	-1	-	transcriptome.gff3.gz	PY17X_0104400	conserved Plasmodium protein%2C unknown function
Py17X_01_v3	260143	T	A	1	Py17X_01_v3_260143_T/A	Py17X_01_v3:260143	A	PY17X_0104400	PY17X_0104400.1	Transcript	missense_variant	238	238	80	T/S	Aca/Tca	-	MODERATE	-	-1	-	transcriptome.gff3.gz	PY17X_0104400	conserved Plasmodium protein%2C unknown function
Py17X_01_v3	260198	C	T	1	Py17X_01_v3_260198_C/T	Py17X_01_v3:260198	T	PY17X_0104400	PY17X_0104400.1	Transcript	missense_variant	183	183	61	M/I	atG/atA	-	MODERATE	-	-1	-	transcriptome.gff3.gz	PY17X_0104400	conserved Plasmodium protein%2C unknown function
Py17X_01_v3	260232	T	A	1	Py17X_01_v3_260232_T/A	Py17X_01_v3:260232	A	PY17X_0104400	PY17X_0104400.1	Transcript	missense_variant	149	149	50	N/I	aAt/aTt	-	MODERATE	-	-1	-	transcriptome.gff3.gz	PY17X_0104400	conserved Plasmodium protein%2C unknown function
Py17X_01_v3	260239	T	G	1	Py17X_01_v3_260239_T/G	Py17X_01_v3:260239	G	PY17X_0104400	PY17X_0104400.1	Transcript	missense_variant	142	142	48	K/Q	Aaa/Caa	-	MODERATE	-	-1	-	transcriptome.gff3.gz	PY17X_0104400	conserved Plasmodium protein%2C unknown function
Py17X_01_v3	265074	T	C	1	Py17X_01_v3_265074_T/C	Py17X_01_v3:265074	C	PY17X_0104500	PY17X_0104500.1	Transcript	missense_variant	2066	2066	689	N/S	aAt/aGt	-	MODERATE	-	-1	-	transcriptome.gff3.gz	PY17X_0104500	AP2 domain transcription factor%2C putative
Py17X_01_v3	265077	T	A	1	Py17X_01_v3_265077_T/A	Py17X_01_v3:265077	A	PY17X_0104500	PY17X_0104500.1	Transcript	missense_variant	2063	2063	688	Y/F	tAt/tTt	-	MODERATE	-	-1	-	transcriptome.gff3.gz	PY17X_0104500	AP2 domain transcription factor%2C putative
Py17X_01_v3	265147	C	T	1	Py17X_01_v3_265147_C/T	Py17X_01_v3:265147	T	PY17X_0104500	PY17X_0104500.1	Transcript	missense_variant	1993	1993	665	V/I	Gta/Ata	-	MODERATE	-	-1	-	transcriptome.gff3.gz	PY17X_0104500	AP2 domain transcription factor%2C putative
Py17X_01_v3	265170	C	T	1	Py17X_01_v3_265170_C/T	Py17X_01_v3:265170	T	PY17X_0104500	PY17X_0104500.1	Transcript	missense_variant	1970	1970	657	S/N	aGt/aAt	-	MODERATE	-	-1	-	transcriptome.gff3.gz	PY17X_0104500	AP2 domain transcription factor%2C putative
Py17X_01_v3	265172	T	A	1	Py17X_01_v3_265172_T/A	Py17X_01_v3:265172	A	PY17X_0104500	PY17X_0104500.1	Transcript	missense_variant	1968	1968	656	L/F	ttA/ttT	-	MODERATE	-	-1	-	transcriptome.gff3.gz	PY17X_0104500	AP2 domain transcription factor%2C putative
Py17X_01_v3	265219	T	G	1	Py17X_01_v3_265219_T/G	Py17X_01_v3:265219	G	PY17X_0104500	PY17X_0104500.1	Transcript	missense_variant	1921	1921	641	I/L	Att/Ctt	-	MODERATE	-	-1	-	transcriptome.gff3.gz	PY17X_0104500	AP2 domain transcription factor%2C putative
Py17X_01_v3	265280	G	GTTATTA	1	Py17X_01_v3_265281_-/TTATTA	Py17X_01_v3:265280-265281	TTATTA	PY17X_0104500	PY17X_0104500.1	Transcript	inframe_insertion	1859-1860	1859-1860	620	N/NNN	aac/aaTAATAAc	-	MODERATE	-	-1	-	transcriptome.gff3.gz	PY17X_0104500	AP2 domain transcription factor%2C putative
Py17X_01_v3	265312	CATTATTATTATT	C	1	Py17X_01_v3_265313_ATTATTATTATT/-	Py17X_01_v3:265313-265324	-	PY17X_0104500	PY17X_0104500.1	Transcript	inframe_deletion	1816-1827	1816-1827	606-609	NNNN/-	AATAATAATAAT/-	-	MODERATE	-	-1	-	transcriptome.gff3.gz	PY17X_0104500	AP2 domain transcription factor%2C putative
Py17X_01_v3	265365	T	C	1	Py17X_01_v3_265365_T/C	Py17X_01_v3:265365	C	PY17X_0104500	PY17X_0104500.1	Transcript	missense_variant	1775	1775	592	D/G	gAt/gGt	-	MODERATE	-	-1	-	transcriptome.gff3.gz	PY17X_0104500	AP2 domain transcription factor%2C putative
Py17X_01_v3	265727	T	C	1	Py17X_01_v3_265727_T/C	Py17X_01_v3:265727	C	PY17X_0104500	PY17X_0104500.1	Transcript	missense_variant	1413	1413	471	I/M	atA/atG	-	MODERATE	-	-1	-	transcriptome.gff3.gz	PY17X_0104500	AP2 domain transcription factor%2C putative
Py17X_01_v3	265749	C	T	1	Py17X_01_v3_265749_C/T	Py17X_01_v3:265749	T	PY17X_0104500	PY17X_0104500.1	Transcript	missense_variant	1391	1391	464	R/Q	cGa/cAa	-	MODERATE	-	-1	-	transcriptome.gff3.gz	PY17X_0104500	AP2 domain transcription factor%2C putative
Py17X_01_v3	265751	T	A	1	Py17X_01_v3_265751_T/A	Py17X_01_v3:265751	A	PY17X_0104500	PY17X_0104500.1	Transcript	missense_variant	1389	1389	463	E/D	gaA/gaT	-	MODERATE	-	-1	-	transcriptome.gff3.gz	PY17X_0104500	AP2 domain transcription factor%2C putative
Py17X_01_v3	265801	C	T	1	Py17X_01_v3_265801_C/T	Py17X_01_v3:265801	T	PY17X_0104500	PY17X_0104500.1	Transcript	missense_variant	1339	1339	447	V/I	Gta/Ata	-	MODERATE	-	-1	-	transcriptome.gff3.gz	PY17X_0104500	AP2 domain transcription factor%2C putative
Py17X_01_v3	265806	C	T	1	Py17X_01_v3_265806_C/T	Py17X_01_v3:265806	T	PY17X_0104500	PY17X_0104500.1	Transcript	missense_variant	1334	1334	445	G/D	gGt/gAt	-	MODERATE	-	-1	-	transcriptome.gff3.gz	PY17X_0104500	AP2 domain transcription factor%2C putative
Py17X_01_v3	265807	C	T	1	Py17X_01_v3_265807_C/T	Py17X_01_v3:265807	T	PY17X_0104500	PY17X_0104500.1	Transcript	missense_variant	1333	1333	445	G/S	Ggt/Agt	-	MODERATE	-	-1	-	transcriptome.gff3.gz	PY17X_0104500	AP2 domain transcription factor%2C putative
Py17X_01_v3	265879	T	TAAC	1	Py17X_01_v3_265880_-/AAC	Py17X_01_v3:265879-265880	AAC	PY17X_0104500	PY17X_0104500.1	Transcript	inframe_insertion	1260-1261	1260-1261	420-421	-/V	-/GTT	-	MODERATE	-	-1	-	transcriptome.gff3.gz	PY17X_0104500	AP2 domain transcription factor%2C putative
Py17X_01_v3	265902	A	C	1	Py17X_01_v3_265902_A/C	Py17X_01_v3:265902	C	PY17X_0104500	PY17X_0104500.1	Transcript	missense_variant	1238	1238	413	I/R	aTa/aGa	-	MODERATE	-	-1	-	transcriptome.gff3.gz	PY17X_0104500	AP2 domain transcription factor%2C putative
Py17X_01_v3	265926	T	TTTGGA	1	Py17X_01_v3_265927_-/TTGGA	Py17X_01_v3:265926-265927	TTGGA	PY17X_0104500	PY17X_0104500.1	Transcript	frameshift_variant	1213-1214	1213-1214	405	N/IQX	aat/aTCCAAat	-	HIGH	-	-1	-	transcriptome.gff3.gz	PY17X_0104500	AP2 domain transcription factor%2C putative
Py17X_01_v3	265928	C	CATTGTATTGATTATTTGGATCATTGTATTGATTGTTT	1	Py17X_01_v3_265929_-/ATTGTATTGATTATTTGGATCATTGTATTGATTGTTT	Py17X_01_v3:265928-265929	ATTGTATTGATTATTTGGATCATTGTATTGATTGTTT	PY17X_0104500	PY17X_0104500.1	Transcript	frameshift_variant	1211-1212	1211-1212	404	P/PNNQYNDPNNQYNX	ccg/ccAAACAATCAATACAATGATCCAAATAATCAATACAATg	-	HIGH	-	-1	-	transcriptome.gff3.gz	PY17X_0104500	AP2 domain transcription factor%2C putative
Py17X_01_v3	265971	C	G	1	Py17X_01_v3_265971_C/G	Py17X_01_v3:265971	G	PY17X_0104500	PY17X_0104500.1	Transcript	missense_variant	1169	1169	390	G/A	gGa/gCa	-	MODERATE	-	-1	-	transcriptome.gff3.gz	PY17X_0104500	AP2 domain transcription factor%2C putative
Py17X_01_v3	266080	T	C	1	Py17X_01_v3_266080_T/C	Py17X_01_v3:266080	C	PY17X_0104500	PY17X_0104500.1	Transcript	missense_variant	1060	1060	354	T/A	Aca/Gca	-	MODERATE	-	-1	-	transcriptome.gff3.gz	PY17X_0104500	AP2 domain transcription factor%2C putative
Py17X_01_v3	266092	G	T	1	Py17X_01_v3_266092_G/T	Py17X_01_v3:266092	T	PY17X_0104500	PY17X_0104500.1	Transcript	missense_variant	1048	1048	350	P/T	Cca/Aca	-	MODERATE	-	-1	-	transcriptome.gff3.gz	PY17X_0104500	AP2 domain transcription factor%2C putative
Py17X_01_v3	266166	T	G	1	Py17X_01_v3_266166_T/G	Py17X_01_v3:266166	G	PY17X_0104500	PY17X_0104500.1	Transcript	missense_variant	974	974	325	N/T	aAt/aCt	-	MODERATE	-	-1	-	transcriptome.gff3.gz	PY17X_0104500	AP2 domain transcription factor%2C putative
Py17X_01_v3	266170	G	A	1	Py17X_01_v3_266170_G/A	Py17X_01_v3:266170	A	PY17X_0104500	PY17X_0104500.1	Transcript	missense_variant	970	970	324	H/Y	Cac/Tac	-	MODERATE	-	-1	-	transcriptome.gff3.gz	PY17X_0104500	AP2 domain transcription factor%2C putative
Py17X_01_v3	266181	G	A	1	Py17X_01_v3_266181_G/A	Py17X_01_v3:266181	A	PY17X_0104500	PY17X_0104500.1	Transcript	missense_variant	959	959	320	A/V	gCg/gTg	-	MODERATE	-	-1	-	transcriptome.gff3.gz	PY17X_0104500	AP2 domain transcription factor%2C putative
Py17X_01_v3	266182	C	T	1	Py17X_01_v3_266182_C/T	Py17X_01_v3:266182	T	PY17X_0104500	PY17X_0104500.1	Transcript	missense_variant	958	958	320	A/T	Gcg/Acg	-	MODERATE	-	-1	-	transcriptome.gff3.gz	PY17X_0104500	AP2 domain transcription factor%2C putative
Py17X_01_v3	266200	T	A	1	Py17X_01_v3_266200_T/A	Py17X_01_v3:266200	A	PY17X_0104500	PY17X_0104500.1	Transcript	missense_variant	940	940	314	I/L	Ata/Tta	-	MODERATE	-	-1	-	transcriptome.gff3.gz	PY17X_0104500	AP2 domain transcription factor%2C putative
Py17X_01_v3	266208	A	ATCTCATTACTAT	1	Py17X_01_v3_266209_-/TCTCATTACTAT	Py17X_01_v3:266208-266209	TCTCATTACTAT	PY17X_0104500	PY17X_0104500.1	Transcript	inframe_insertion	931-932	931-932	311	I/NSNEI	att/aATAGTAATGAGAtt	-	MODERATE	-	-1	-	transcriptome.gff3.gz	PY17X_0104500	AP2 domain transcription factor%2C putative
Py17X_01_v3	266220	G	T	1	Py17X_01_v3_266220_G/T	Py17X_01_v3:266220	T	PY17X_0104500	PY17X_0104500.1	Transcript	missense_variant	920	920	307	T/N	aCt/aAt	-	MODERATE	-	-1	-	transcriptome.gff3.gz	PY17X_0104500	AP2 domain transcription factor%2C putative
Py17X_01_v3	266229	C	T	1	Py17X_01_v3_266229_C/T	Py17X_01_v3:266229	T	PY17X_0104500	PY17X_0104500.1	Transcript	missense_variant	911	911	304	S/N	aGt/aAt	-	MODERATE	-	-1	-	transcriptome.gff3.gz	PY17X_0104500	AP2 domain transcription factor%2C putative
Py17X_01_v3	266281	TG	T	1	Py17X_01_v3_266282_G/-	Py17X_01_v3:266282	-	PY17X_0104500	PY17X_0104500.1	Transcript	frameshift_variant	858	858	286	I/X	atC/at	-	HIGH	-	-1	-	transcriptome.gff3.gz	PY17X_0104500	AP2 domain transcription factor%2C putative
Py17X_01_v3	266284	T	TC	1	Py17X_01_v3_266285_-/C	Py17X_01_v3:266284-266285	C	PY17X_0104500	PY17X_0104500.1	Transcript	frameshift_variant	855-856	855-856	285-286	-/X	-/G	-	HIGH	-	-1	-	transcriptome.gff3.gz	PY17X_0104500	AP2 domain transcription factor%2C putative
Py17X_01_v3	266289	G	C	1	Py17X_01_v3_266289_G/C	Py17X_01_v3:266289	C	PY17X_0104500	PY17X_0104500.1	Transcript	missense_variant	851	851	284	A/G	gCt/gGt	-	MODERATE	-	-1	-	transcriptome.gff3.gz	PY17X_0104500	AP2 domain transcription factor%2C putative
Py17X_01_v3	266295	G	C	1	Py17X_01_v3_266295_G/C	Py17X_01_v3:266295	C	PY17X_0104500	PY17X_0104500.1	Transcript	missense_variant	845	845	282	A/G	gCt/gGt	-	MODERATE	-	-1	-	transcriptome.gff3.gz	PY17X_0104500	AP2 domain transcription factor%2C putative
Py17X_01_v3	266331	G	T	1	Py17X_01_v3_266331_G/T	Py17X_01_v3:266331	T	PY17X_0104500	PY17X_0104500.1	Transcript	missense_variant	809	809	270	T/K	aCa/aAa	-	MODERATE	-	-1	-	transcriptome.gff3.gz	PY17X_0104500	AP2 domain transcription factor%2C putative
Py17X_01_v3	266733	T	C	1	Py17X_01_v3_266733_T/C	Py17X_01_v3:266733	C	PY17X_0104500	PY17X_0104500.1	Transcript	missense_variant	407	407	136	K/R	aAa/aGa	-	MODERATE	-	-1	-	transcriptome.gff3.gz	PY17X_0104500	AP2 domain transcription factor%2C putative
Py17X_01_v3	266959	G	GA	1	Py17X_01_v3_266960_-/A	Py17X_01_v3:266959-266960	A	PY17X_0104500	PY17X_0104500.1	Transcript	frameshift_variant	180-181	180-181	60-61	-/X	-/T	-	HIGH	-	-1	-	transcriptome.gff3.gz	PY17X_0104500	AP2 domain transcription factor%2C putative
Py17X_01_v3	266961	AT	A	1	Py17X_01_v3_266962_T/-	Py17X_01_v3:266962	-	PY17X_0104500	PY17X_0104500.1	Transcript	frameshift_variant	178	178	60	I/X	Atc/tc	-	HIGH	-	-1	-	transcriptome.gff3.gz	PY17X_0104500	AP2 domain transcription factor%2C putative
Py17X_01_v3	266997	C	T	1	Py17X_01_v3_266997_C/T	Py17X_01_v3:266997	T	PY17X_0104500	PY17X_0104500.1	Transcript	missense_variant	143	143	48	S/N	aGt/aAt	-	MODERATE	-	-1	-	transcriptome.gff3.gz	PY17X_0104500	AP2 domain transcription factor%2C putative
Py17X_01_v3	267022	A	T	1	Py17X_01_v3_267022_A/T	Py17X_01_v3:267022	T	PY17X_0104500	PY17X_0104500.1	Transcript	missense_variant	118	118	40	S/T	Tca/Aca	-	MODERATE	-	-1	-	transcriptome.gff3.gz	PY17X_0104500	AP2 domain transcription factor%2C putative
Py17X_01_v3	267034	C	T	1	Py17X_01_v3_267034_C/T	Py17X_01_v3:267034	T	PY17X_0104500	PY17X_0104500.1	Transcript	missense_variant	106	106	36	V/I	Gta/Ata	-	MODERATE	-	-1	-	transcriptome.gff3.gz	PY17X_0104500	AP2 domain transcription factor%2C putative
Py17X_01_v3	267046	T	C	1	Py17X_01_v3_267046_T/C	Py17X_01_v3:267046	C	PY17X_0104500	PY17X_0104500.1	Transcript	missense_variant	94	94	32	R/G	Aga/Gga	-	MODERATE	-	-1	-	transcriptome.gff3.gz	PY17X_0104500	AP2 domain transcription factor%2C putative
Py17X_01_v3	267087	AATAGATTATTAAATC	A	1	Py17X_01_v3_267088_ATAGATTATTAAATC/-	Py17X_01_v3:267088-267102	-	PY17X_0104500	PY17X_0104500.1	Transcript	inframe_deletion	38-52	38-52	13-18	RFNNLL/I	aGATTTAATAATCTATta/ata	-	MODERATE	-	-1	-	transcriptome.gff3.gz	PY17X_0104500	AP2 domain transcription factor%2C putative
Py17X_01_v3	267123	C	G	1	Py17X_01_v3_267123_C/G	Py17X_01_v3:267123	G	PY17X_0104500	PY17X_0104500.1	Transcript	missense_variant	17	17	6	R/T	aGa/aCa	-	MODERATE	-	-1	-	transcriptome.gff3.gz	PY17X_0104500	AP2 domain transcription factor%2C putative
Py17X_01_v3	267132	G	C	1	Py17X_01_v3_267132_G/C	Py17X_01_v3:267132	C	PY17X_0104500	PY17X_0104500.1	Transcript	missense_variant	8	8	3	T/R	aCa/aGa	-	MODERATE	-	-1	-	transcriptome.gff3.gz	PY17X_0104500	AP2 domain transcription factor%2C putative
Py17X_01_v3	273015	A	G	1	Py17X_01_v3_273015_A/G	Py17X_01_v3:273015	G	PY17X_0104700	PY17X_0104700.1	Transcript	missense_variant	326	326	109	E/G	gAa/gGa	-	MODERATE	-	1	-	transcriptome.gff3.gz	PY17X_0104700	conserved Plasmodium protein%2C unknown function
Py17X_01_v3	273058	A	AAAT	1	Py17X_01_v3_273059_-/AAT	Py17X_01_v3:273058-273059	AAT	PY17X_0104700	PY17X_0104700.1	Transcript	inframe_insertion	369-370	369-370	123-124	-/N	-/AAT	-	MODERATE	-	1	-	transcriptome.gff3.gz	PY17X_0104700	conserved Plasmodium protein%2C unknown function
Py17X_01_v3	273060	G	GCGGGAAAAATTGCGGGAAAAATTGCGGGAAAAATTGCGAGAAAAATGGCGAGAAAAA	1	Py17X_01_v3_273061_-/CGGGAAAAATTGCGGGAAAAATTGCGGGAAAAATTGCGAGAAAAATGGCGAGAAAAA	Py17X_01_v3:273060-273061	CGGGAAAAATTGCGGGAAAAATTGCGGGAAAAATTGCGAGAAAAATGGCGAGAAAAA	PY17X_0104700	PY17X_0104700.1	Transcript	inframe_insertion	371-372	371-372	124	C/CGKNCGKNCGKNCEKNGEKN	tgt/tgCGGGAAAAATTGCGGGAAAAATTGCGGGAAAAATTGCGAGAAAAATGGCGAGAAAAAt	-	MODERATE	-	1	-	transcriptome.gff3.gz	PY17X_0104700	conserved Plasmodium protein%2C unknown function
Py17X_01_v3	273067	C	A	1	Py17X_01_v3_273067_C/A	Py17X_01_v3:273067	A	PY17X_0104700	PY17X_0104700.1	Transcript	missense_variant	378	378	126	D/E	gaC/gaA	-	MODERATE	-	1	-	transcriptome.gff3.gz	PY17X_0104700	conserved Plasmodium protein%2C unknown function
Py17X_01_v3	273085	TTGCG	T	1	Py17X_01_v3_273086_TGCG/-	Py17X_01_v3:273086-273089	-	PY17X_0104700	PY17X_0104700.1	Transcript	frameshift_variant	397-400	397-400	133-134	CG/X	TGCGga/ga	-	HIGH	-	1	-	transcriptome.gff3.gz	PY17X_0104700	conserved Plasmodium protein%2C unknown function
Py17X_01_v3	273091	A	AAGGC	1	Py17X_01_v3_273092_-/AGGC	Py17X_01_v3:273091-273092	AGGC	PY17X_0104700	PY17X_0104700.1	Transcript	frameshift_variant	402-403	402-403	134-135	-/RX	-/AGGC	-	HIGH	-	1	-	transcriptome.gff3.gz	PY17X_0104700	conserved Plasmodium protein%2C unknown function
Py17X_01_v3	273099	G	C	1	Py17X_01_v3_273099_G/C	Py17X_01_v3:273099	C	PY17X_0104700	PY17X_0104700.1	Transcript	missense_variant	410	410	137	C/S	tGc/tCc	-	MODERATE	-	1	-	transcriptome.gff3.gz	PY17X_0104700	conserved Plasmodium protein%2C unknown function
Py17X_01_v3	273103	G	C	1	Py17X_01_v3_273103_G/C	Py17X_01_v3:273103	C	PY17X_0104700	PY17X_0104700.1	Transcript	missense_variant	414	414	138	E/D	gaG/gaC	-	MODERATE	-	1	-	transcriptome.gff3.gz	PY17X_0104700	conserved Plasmodium protein%2C unknown function
Py17X_01_v3	273110	G	A	1	Py17X_01_v3_273110_G/A	Py17X_01_v3:273110	A	PY17X_0104700	PY17X_0104700.1	Transcript	missense_variant	421	421	141	D/N	Gac/Aac	-	MODERATE	-	1	-	transcriptome.gff3.gz	PY17X_0104700	conserved Plasmodium protein%2C unknown function
Py17X_01_v3	273125	G	A	1	Py17X_01_v3_273125_G/A	Py17X_01_v3:273125	A	PY17X_0104700	PY17X_0104700.1	Transcript	missense_variant	436	436	146	A/T	Gcc/Acc	-	MODERATE	-	1	-	transcriptome.gff3.gz	PY17X_0104700	conserved Plasmodium protein%2C unknown function
Py17X_01_v3	273132	C	T	1	Py17X_01_v3_273132_C/T	Py17X_01_v3:273132	T	PY17X_0104700	PY17X_0104700.1	Transcript	missense_variant	443	443	148	S/L	tCa/tTa	-	MODERATE	-	1	-	transcriptome.gff3.gz	PY17X_0104700	conserved Plasmodium protein%2C unknown function
Py17X_01_v3	273455	C	T	1	Py17X_01_v3_273455_C/T	Py17X_01_v3:273455	T	PY17X_0104700	PY17X_0104700.1	Transcript	missense_variant	766	766	256	P/S	Cca/Tca	-	MODERATE	-	1	-	transcriptome.gff3.gz	PY17X_0104700	conserved Plasmodium protein%2C unknown function
Py17X_01_v3	273520	A	AAAAAAAAATAATAATAATAATAATGATAATAATAATAATAATAATAAT	1	Py17X_01_v3_273521_-/AAAAAAAATAATAATAATAATAATGATAATAATAATAATAATAATAAT	Py17X_01_v3:273520-273521	AAAAAAAATAATAATAATAATAATGATAATAATAATAATAATAATAAT	PY17X_0104700	PY17X_0104700.1	Transcript	inframe_insertion	831-832	831-832	277-278	-/KKNNNNNNDNNNNNNN	-/AAAAAAAATAATAATAATAATAATGATAATAATAATAATAATAATAAT	-	MODERATE	-	1	-	transcriptome.gff3.gz	PY17X_0104700	conserved Plasmodium protein%2C unknown function
Py17X_01_v3	273560	G	A	1	Py17X_01_v3_273560_G/A	Py17X_01_v3:273560	A	PY17X_0104700	PY17X_0104700.1	Transcript	missense_variant	871	871	291	D/N	Gat/Aat	-	MODERATE	-	1	-	transcriptome.gff3.gz	PY17X_0104700	conserved Plasmodium protein%2C unknown function
Py17X_01_v3	273581	T	C	1	Py17X_01_v3_273581_T/C	Py17X_01_v3:273581	C	PY17X_0104700	PY17X_0104700.1	Transcript	missense_variant	892	892	298	S/P	Tcc/Ccc	-	MODERATE	-	1	-	transcriptome.gff3.gz	PY17X_0104700	conserved Plasmodium protein%2C unknown function
Py17X_01_v3	273673	C	A	1	Py17X_01_v3_273673_C/A	Py17X_01_v3:273673	A	PY17X_0104700	PY17X_0104700.1	Transcript	missense_variant	984	984	328	N/K	aaC/aaA	-	MODERATE	-	1	-	transcriptome.gff3.gz	PY17X_0104700	conserved Plasmodium protein%2C unknown function
Py17X_01_v3	273735	G	T	1	Py17X_01_v3_273735_G/T	Py17X_01_v3:273735	T	PY17X_0104700	PY17X_0104700.1	Transcript	missense_variant	1046	1046	349	S/I	aGt/aTt	-	MODERATE	-	1	-	transcriptome.gff3.gz	PY17X_0104700	conserved Plasmodium protein%2C unknown function
Py17X_01_v3	273806	A	G	1	Py17X_01_v3_273806_A/G	Py17X_01_v3:273806	G	PY17X_0104700	PY17X_0104700.1	Transcript	missense_variant	1117	1117	373	N/D	Aat/Gat	-	MODERATE	-	1	-	transcriptome.gff3.gz	PY17X_0104700	conserved Plasmodium protein%2C unknown function
Py17X_01_v3	274271	C	G	1	Py17X_01_v3_274271_C/G	Py17X_01_v3:274271	G	PY17X_0104700	PY17X_0104700.1	Transcript	missense_variant	1582	1582	528	Q/E	Caa/Gaa	-	MODERATE	-	1	-	transcriptome.gff3.gz	PY17X_0104700	conserved Plasmodium protein%2C unknown function
Py17X_01_v3	275645	T	G	1	Py17X_01_v3_275645_T/G	Py17X_01_v3:275645	G	PY17X_0104800	PY17X_0104800.1	Transcript	missense_variant	25	25	9	S/A	Tca/Gca	-	MODERATE	-	1	-	transcriptome.gff3.gz	PY17X_0104800	conserved protein%2C unknown function
Py17X_01_v3	275771	C	A	1	Py17X_01_v3_275771_C/A	Py17X_01_v3:275771	A	PY17X_0104800	PY17X_0104800.1	Transcript	missense_variant	151	151	51	Q/K	Caa/Aaa	-	MODERATE	-	1	-	transcriptome.gff3.gz	PY17X_0104800	conserved protein%2C unknown function
Py17X_01_v3	275853	G	C	1	Py17X_01_v3_275853_G/C	Py17X_01_v3:275853	C	PY17X_0104800	PY17X_0104800.1	Transcript	missense_variant	233	233	78	S/T	aGc/aCc	-	MODERATE	-	1	-	transcriptome.gff3.gz	PY17X_0104800	conserved protein%2C unknown function
Py17X_01_v3	275942	C	A	1	Py17X_01_v3_275942_C/A	Py17X_01_v3:275942	A	PY17X_0104800	PY17X_0104800.1	Transcript	missense_variant	322	322	108	L/I	Cta/Ata	-	MODERATE	-	1	-	transcriptome.gff3.gz	PY17X_0104800	conserved protein%2C unknown function
Py17X_01_v3	276181	G	A	1	Py17X_01_v3_276181_G/A	Py17X_01_v3:276181	A	PY17X_0104800	PY17X_0104800.1	Transcript	missense_variant	400	400	134	G/R	Gga/Aga	-	MODERATE	-	1	-	transcriptome.gff3.gz	PY17X_0104800	conserved protein%2C unknown function
Py17X_01_v3	276203	G	A	1	Py17X_01_v3_276203_G/A	Py17X_01_v3:276203	A	PY17X_0104800	PY17X_0104800.1	Transcript	missense_variant	422	422	141	R/K	aGa/aAa	-	MODERATE	-	1	-	transcriptome.gff3.gz	PY17X_0104800	conserved protein%2C unknown function
Py17X_01_v3	276226	T	C	1	Py17X_01_v3_276226_T/C	Py17X_01_v3:276226	C	PY17X_0104800	PY17X_0104800.1	Transcript	missense_variant	445	445	149	S/P	Tcc/Ccc	-	MODERATE	-	1	-	transcriptome.gff3.gz	PY17X_0104800	conserved protein%2C unknown function
Py17X_01_v3	276736	G	A	1	Py17X_01_v3_276736_G/A	Py17X_01_v3:276736	A	PY17X_0104800	PY17X_0104800.1	Transcript	missense_variant	550	550	184	V/I	Gta/Ata	-	MODERATE	-	1	-	transcriptome.gff3.gz	PY17X_0104800	conserved protein%2C unknown function
Py17X_01_v3	280031	C	A	1	Py17X_01_v3_280031_C/A	Py17X_01_v3:280031	A	PY17X_0104900	PY17X_0104900.1	Transcript	missense_variant	198	198	66	D/E	gaC/gaA	-	MODERATE	-	1	-	transcriptome.gff3.gz	PY17X_0104900	conserved Plasmodium protein%2C unknown function
Py17X_01_v3	280051	T	C	1	Py17X_01_v3_280051_T/C	Py17X_01_v3:280051	C	PY17X_0104900	PY17X_0104900.1	Transcript	missense_variant	218	218	73	I/T	aTa/aCa	-	MODERATE	-	1	-	transcriptome.gff3.gz	PY17X_0104900	conserved Plasmodium protein%2C unknown function
Py17X_01_v3	280094	A	G	1	Py17X_01_v3_280094_A/G	Py17X_01_v3:280094	G	PY17X_0104900	PY17X_0104900.1	Transcript	missense_variant	261	261	87	I/M	atA/atG	-	MODERATE	-	1	-	transcriptome.gff3.gz	PY17X_0104900	conserved Plasmodium protein%2C unknown function
Py17X_01_v3	280174	G	A	1	Py17X_01_v3_280174_G/A	Py17X_01_v3:280174	A	PY17X_0104900	PY17X_0104900.1	Transcript	missense_variant	341	341	114	S/N	aGt/aAt	-	MODERATE	-	1	-	transcriptome.gff3.gz	PY17X_0104900	conserved Plasmodium protein%2C unknown function
Py17X_01_v3	280282	A	T	1	Py17X_01_v3_280282_A/T	Py17X_01_v3:280282	T	PY17X_0104900	PY17X_0104900.1	Transcript	missense_variant	449	449	150	Y/F	tAt/tTt	-	MODERATE	-	1	-	transcriptome.gff3.gz	PY17X_0104900	conserved Plasmodium protein%2C unknown function
Py17X_01_v3	280299	C	A	1	Py17X_01_v3_280299_C/A	Py17X_01_v3:280299	A	PY17X_0104900	PY17X_0104900.1	Transcript	missense_variant	466	466	156	P/T	Cct/Act	-	MODERATE	-	1	-	transcriptome.gff3.gz	PY17X_0104900	conserved Plasmodium protein%2C unknown function
Py17X_01_v3	280300	C	A	1	Py17X_01_v3_280300_C/A	Py17X_01_v3:280300	A	PY17X_0104900	PY17X_0104900.1	Transcript	missense_variant	467	467	156	P/H	cCt/cAt	-	MODERATE	-	1	-	transcriptome.gff3.gz	PY17X_0104900	conserved Plasmodium protein%2C unknown function
Py17X_01_v3	280351	C	A	1	Py17X_01_v3_280351_C/A	Py17X_01_v3:280351	A	PY17X_0104900	PY17X_0104900.1	Transcript	missense_variant	518	518	173	T/N	aCc/aAc	-	MODERATE	-	1	-	transcriptome.gff3.gz	PY17X_0104900	conserved Plasmodium protein%2C unknown function
Py17X_01_v3	280370	T	A	1	Py17X_01_v3_280370_T/A	Py17X_01_v3:280370	A	PY17X_0104900	PY17X_0104900.1	Transcript	missense_variant	537	537	179	D/E	gaT/gaA	-	MODERATE	-	1	-	transcriptome.gff3.gz	PY17X_0104900	conserved Plasmodium protein%2C unknown function
Py17X_01_v3	280419	A	C	1	Py17X_01_v3_280419_A/C	Py17X_01_v3:280419	C	PY17X_0104900	PY17X_0104900.1	Transcript	missense_variant	586	586	196	T/P	Acg/Ccg	-	MODERATE	-	1	-	transcriptome.gff3.gz	PY17X_0104900	conserved Plasmodium protein%2C unknown function
Py17X_01_v3	280536	A	C	1	Py17X_01_v3_280536_A/C	Py17X_01_v3:280536	C	PY17X_0104900	PY17X_0104900.1	Transcript	missense_variant	703	703	235	I/L	Ata/Cta	-	MODERATE	-	1	-	transcriptome.gff3.gz	PY17X_0104900	conserved Plasmodium protein%2C unknown function
Py17X_01_v3	280566	A	C	1	Py17X_01_v3_280566_A/C	Py17X_01_v3:280566	C	PY17X_0104900	PY17X_0104900.1	Transcript	missense_variant	733	733	245	N/H	Aac/Cac	-	MODERATE	-	1	-	transcriptome.gff3.gz	PY17X_0104900	conserved Plasmodium protein%2C unknown function
Py17X_01_v3	280567	A	T	1	Py17X_01_v3_280567_A/T	Py17X_01_v3:280567	T	PY17X_0104900	PY17X_0104900.1	Transcript	missense_variant	734	734	245	N/I	aAc/aTc	-	MODERATE	-	1	-	transcriptome.gff3.gz	PY17X_0104900	conserved Plasmodium protein%2C unknown function
Py17X_01_v3	280573	T	G	1	Py17X_01_v3_280573_T/G	Py17X_01_v3:280573	G	PY17X_0104900	PY17X_0104900.1	Transcript	missense_variant	740	740	247	V/G	gTc/gGc	-	MODERATE	-	1	-	transcriptome.gff3.gz	PY17X_0104900	conserved Plasmodium protein%2C unknown function
Py17X_01_v3	280588	G	A	1	Py17X_01_v3_280588_G/A	Py17X_01_v3:280588	A	PY17X_0104900	PY17X_0104900.1	Transcript	missense_variant	755	755	252	S/N	aGt/aAt	-	MODERATE	-	1	-	transcriptome.gff3.gz	PY17X_0104900	conserved Plasmodium protein%2C unknown function
Py17X_01_v3	280594	A	ATGTCAATAACAGTGGTAG	1	Py17X_01_v3_280595_-/TGTCAATAACAGTGGTAG	Py17X_01_v3:280594-280595	TGTCAATAACAGTGGTAG	PY17X_0104900	PY17X_0104900.1	Transcript	inframe_insertion	761-762	761-762	254	N/NVNNSGS	aat/aaTGTCAATAACAGTGGTAGt	-	MODERATE	-	1	-	transcriptome.gff3.gz	PY17X_0104900	conserved Plasmodium protein%2C unknown function
Py17X_01_v3	280603	A	T	1	Py17X_01_v3_280603_A/T	Py17X_01_v3:280603	T	PY17X_0104900	PY17X_0104900.1	Transcript	missense_variant	770	770	257	D/V	gAc/gTc	-	MODERATE	-	1	-	transcriptome.gff3.gz	PY17X_0104900	conserved Plasmodium protein%2C unknown function
Py17X_01_v3	280609	C	A	1	Py17X_01_v3_280609_C/A	Py17X_01_v3:280609	A	PY17X_0104900	PY17X_0104900.1	Transcript	missense_variant	776	776	259	T/N	aCc/aAc	-	MODERATE	-	1	-	transcriptome.gff3.gz	PY17X_0104900	conserved Plasmodium protein%2C unknown function
Py17X_01_v3	280612	GCAC	G	1	Py17X_01_v3_280613_CAC/-	Py17X_01_v3:280613-280615	-	PY17X_0104900	PY17X_0104900.1	Transcript	inframe_deletion	780-782	780-782	260-261	ST/S	agCACt/agt	-	MODERATE	-	1	-	transcriptome.gff3.gz	PY17X_0104900	conserved Plasmodium protein%2C unknown function
Py17X_01_v3	280616	T	TGGC	1	Py17X_01_v3_280617_-/GGC	Py17X_01_v3:280616-280617	GGC	PY17X_0104900	PY17X_0104900.1	Transcript	inframe_insertion	783-784	783-784	261-262	-/G	-/GGC	-	MODERATE	-	1	-	transcriptome.gff3.gz	PY17X_0104900	conserved Plasmodium protein%2C unknown function
Py17X_01_v3	280618	A	G	1	Py17X_01_v3_280618_A/G	Py17X_01_v3:280618	G	PY17X_0104900	PY17X_0104900.1	Transcript	missense_variant	785	785	262	N/S	aAt/aGt	-	MODERATE	-	1	-	transcriptome.gff3.gz	PY17X_0104900	conserved Plasmodium protein%2C unknown function
Py17X_01_v3	280624	A	C	1	Py17X_01_v3_280624_A/C	Py17X_01_v3:280624	C	PY17X_0104900	PY17X_0104900.1	Transcript	missense_variant	791	791	264	N/T	aAc/aCc	-	MODERATE	-	1	-	transcriptome.gff3.gz	PY17X_0104900	conserved Plasmodium protein%2C unknown function
Py17X_01_v3	280636	C	T	1	Py17X_01_v3_280636_C/T	Py17X_01_v3:280636	T	PY17X_0104900	PY17X_0104900.1	Transcript	missense_variant	803	803	268	T/I	aCc/aTc	-	MODERATE	-	1	-	transcriptome.gff3.gz	PY17X_0104900	conserved Plasmodium protein%2C unknown function
Py17X_01_v3	280664	C	CAACAATGGAAAT	1	Py17X_01_v3_280665_-/AACAATGGAAAT	Py17X_01_v3:280664-280665	AACAATGGAAAT	PY17X_0104900	PY17X_0104900.1	Transcript	inframe_insertion	831-832	831-832	277-278	-/NNGN	-/AACAATGGAAAT	-	MODERATE	-	1	-	transcriptome.gff3.gz	PY17X_0104900	conserved Plasmodium protein%2C unknown function
Py17X_01_v3	280767	G	A	1	Py17X_01_v3_280767_G/A	Py17X_01_v3:280767	A	PY17X_0104900	PY17X_0104900.1	Transcript	missense_variant	934	934	312	D/N	Gat/Aat	-	MODERATE	-	1	-	transcriptome.gff3.gz	PY17X_0104900	conserved Plasmodium protein%2C unknown function
Py17X_01_v3	280772	G	A	1	Py17X_01_v3_280772_G/A	Py17X_01_v3:280772	A	PY17X_0104900	PY17X_0104900.1	Transcript	missense_variant	939	939	313	M/I	atG/atA	-	MODERATE	-	1	-	transcriptome.gff3.gz	PY17X_0104900	conserved Plasmodium protein%2C unknown function
Py17X_01_v3	280830	AAC	A	1	Py17X_01_v3_280831_AC/-	Py17X_01_v3:280831-280832	-	PY17X_0104900	PY17X_0104900.1	Transcript	frameshift_variant	998-999	998-999	333	N/X	aAC/a	-	HIGH	-	1	-	transcriptome.gff3.gz	PY17X_0104900	conserved Plasmodium protein%2C unknown function
Py17X_01_v3	280834	TTGGAAACAAC	T	1	Py17X_01_v3_280835_TGGAAACAAC/-	Py17X_01_v3:280835-280844	-	PY17X_0104900	PY17X_0104900.1	Transcript	frameshift_variant	1002-1011	1002-1011	334-337	IGNN/X	atTGGAAACAAC/at	-	HIGH	-	1	-	transcriptome.gff3.gz	PY17X_0104900	conserved Plasmodium protein%2C unknown function
Py17X_01_v3	280861	G	T	1	Py17X_01_v3_280861_G/T	Py17X_01_v3:280861	T	PY17X_0104900	PY17X_0104900.1	Transcript	missense_variant	1028	1028	343	S/I	aGt/aTt	-	MODERATE	-	1	-	transcriptome.gff3.gz	PY17X_0104900	conserved Plasmodium protein%2C unknown function
Py17X_01_v3	280863	A	G	1	Py17X_01_v3_280863_A/G	Py17X_01_v3:280863	G	PY17X_0104900	PY17X_0104900.1	Transcript	missense_variant	1030	1030	344	S/G	Agt/Ggt	-	MODERATE	-	1	-	transcriptome.gff3.gz	PY17X_0104900	conserved Plasmodium protein%2C unknown function
Py17X_01_v3	280866	G	A	1	Py17X_01_v3_280866_G/A	Py17X_01_v3:280866	A	PY17X_0104900	PY17X_0104900.1	Transcript	missense_variant	1033	1033	345	V/I	Gtc/Atc	-	MODERATE	-	1	-	transcriptome.gff3.gz	PY17X_0104900	conserved Plasmodium protein%2C unknown function
Py17X_01_v3	281063	G	A	1	Py17X_01_v3_281063_G/A	Py17X_01_v3:281063	A	PY17X_0104900	PY17X_0104900.1	Transcript	missense_variant	1230	1230	410	M/I	atG/atA	-	MODERATE	-	1	-	transcriptome.gff3.gz	PY17X_0104900	conserved Plasmodium protein%2C unknown function
Py17X_01_v3	281070	A	G	1	Py17X_01_v3_281070_A/G	Py17X_01_v3:281070	G	PY17X_0104900	PY17X_0104900.1	Transcript	missense_variant	1237	1237	413	T/A	Acg/Gcg	-	MODERATE	-	1	-	transcriptome.gff3.gz	PY17X_0104900	conserved Plasmodium protein%2C unknown function
Py17X_01_v3	281120	G	A	1	Py17X_01_v3_281120_G/A	Py17X_01_v3:281120	A	PY17X_0104900	PY17X_0104900.1	Transcript	missense_variant	1287	1287	429	M/I	atG/atA	-	MODERATE	-	1	-	transcriptome.gff3.gz	PY17X_0104900	conserved Plasmodium protein%2C unknown function
Py17X_01_v3	281175	T	A	1	Py17X_01_v3_281175_T/A	Py17X_01_v3:281175	A	PY17X_0104900	PY17X_0104900.1	Transcript	missense_variant	1342	1342	448	Y/N	Tat/Aat	-	MODERATE	-	1	-	transcriptome.gff3.gz	PY17X_0104900	conserved Plasmodium protein%2C unknown function
Py17X_01_v3	281251	C	T	1	Py17X_01_v3_281251_C/T	Py17X_01_v3:281251	T	PY17X_0104900	PY17X_0104900.1	Transcript	missense_variant	1418	1418	473	T/M	aCg/aTg	-	MODERATE	-	1	-	transcriptome.gff3.gz	PY17X_0104900	conserved Plasmodium protein%2C unknown function
Py17X_01_v3	281323	C	A	1	Py17X_01_v3_281323_C/A	Py17X_01_v3:281323	A	PY17X_0104900	PY17X_0104900.1	Transcript	missense_variant	1490	1490	497	T/N	aCc/aAc	-	MODERATE	-	1	-	transcriptome.gff3.gz	PY17X_0104900	conserved Plasmodium protein%2C unknown function
Py17X_01_v3	281424	A	C	1	Py17X_01_v3_281424_A/C	Py17X_01_v3:281424	C	PY17X_0104900	PY17X_0104900.1	Transcript	missense_variant	1591	1591	531	T/P	Acc/Ccc	-	MODERATE	-	1	-	transcriptome.gff3.gz	PY17X_0104900	conserved Plasmodium protein%2C unknown function
Py17X_01_v3	281452	A	ACAATAATAATAGCAATAGCAATAG	1	Py17X_01_v3_281453_-/CAATAATAATAGCAATAGCAATAG	Py17X_01_v3:281452-281453	CAATAATAATAGCAATAGCAATAG	PY17X_0104900	PY17X_0104900.1	Transcript	inframe_insertion	1619-1620	1619-1620	540	N/NNNNSNSNS	aac/aaCAATAATAATAGCAATAGCAATAGc	-	MODERATE	-	1	-	transcriptome.gff3.gz	PY17X_0104900	conserved Plasmodium protein%2C unknown function
Py17X_01_v3	281476	G	A	1	Py17X_01_v3_281476_G/A	Py17X_01_v3:281476	A	PY17X_0104900	PY17X_0104900.1	Transcript	missense_variant	1643	1643	548	S/N	aGc/aAc	-	MODERATE	-	1	-	transcriptome.gff3.gz	PY17X_0104900	conserved Plasmodium protein%2C unknown function
Py17X_01_v3	281577	A	G	1	Py17X_01_v3_281577_A/G	Py17X_01_v3:281577	G	PY17X_0104900	PY17X_0104900.1	Transcript	missense_variant	1744	1744	582	I/V	Att/Gtt	-	MODERATE	-	1	-	transcriptome.gff3.gz	PY17X_0104900	conserved Plasmodium protein%2C unknown function
Py17X_01_v3	281673	G	A	1	Py17X_01_v3_281673_G/A	Py17X_01_v3:281673	A	PY17X_0104900	PY17X_0104900.1	Transcript	missense_variant	1840	1840	614	V/I	Gtt/Att	-	MODERATE	-	1	-	transcriptome.gff3.gz	PY17X_0104900	conserved Plasmodium protein%2C unknown function
Py17X_01_v3	281823	ATTGGGCTAATAGGAGGAAGTG	A	1	Py17X_01_v3_281824_TTGGGCTAATAGGAGGAAGTG/-	Py17X_01_v3:281824-281844	-	PY17X_0104900	PY17X_0104900.1	Transcript	inframe_deletion	1991-2011	1991-2011	664-671	IGLIGGSV/I	aTTGGGCTAATAGGAGGAAGTGtt/att	-	MODERATE	-	1	-	transcriptome.gff3.gz	PY17X_0104900	conserved Plasmodium protein%2C unknown function
Py17X_01_v3	281889	A	T	1	Py17X_01_v3_281889_A/T	Py17X_01_v3:281889	T	PY17X_0104900	PY17X_0104900.1	Transcript	missense_variant	2056	2056	686	I/F	Att/Ttt	-	MODERATE	-	1	-	transcriptome.gff3.gz	PY17X_0104900	conserved Plasmodium protein%2C unknown function
Py17X_01_v3	282114	G	GATAATA	1	Py17X_01_v3_282115_-/ATAATA	Py17X_01_v3:282114-282115	ATAATA	PY17X_0104900	PY17X_0104900.1	Transcript	inframe_insertion	2281-2282	2281-2282	761	D/DNN	gat/gATAATAat	-	MODERATE	-	1	-	transcriptome.gff3.gz	PY17X_0104900	conserved Plasmodium protein%2C unknown function
Py17X_01_v3	282160	A	T	1	Py17X_01_v3_282160_A/T	Py17X_01_v3:282160	T	PY17X_0104900	PY17X_0104900.1	Transcript	missense_variant	2327	2327	776	N/I	aAt/aTt	-	MODERATE	-	1	-	transcriptome.gff3.gz	PY17X_0104900	conserved Plasmodium protein%2C unknown function
Py17X_01_v3	282348	T	A	1	Py17X_01_v3_282348_T/A	Py17X_01_v3:282348	A	PY17X_0104900	PY17X_0104900.1	Transcript	missense_variant	2515	2515	839	F/I	Ttt/Att	-	MODERATE	-	1	-	transcriptome.gff3.gz	PY17X_0104900	conserved Plasmodium protein%2C unknown function
Py17X_01_v3	282530	A	T	1	Py17X_01_v3_282530_A/T	Py17X_01_v3:282530	T	PY17X_0104900	PY17X_0104900.1	Transcript	missense_variant	2697	2697	899	K/N	aaA/aaT	-	MODERATE	-	1	-	transcriptome.gff3.gz	PY17X_0104900	conserved Plasmodium protein%2C unknown function
Py17X_01_v3	282579	A	G	1	Py17X_01_v3_282579_A/G	Py17X_01_v3:282579	G	PY17X_0104900	PY17X_0104900.1	Transcript	missense_variant	2746	2746	916	I/V	Att/Gtt	-	MODERATE	-	1	-	transcriptome.gff3.gz	PY17X_0104900	conserved Plasmodium protein%2C unknown function
Py17X_01_v3	282586	C	CTAATAATAATAA	1	Py17X_01_v3_282587_-/TAATAATAATAA	Py17X_01_v3:282586-282587	TAATAATAATAA	PY17X_0104900	PY17X_0104900.1	Transcript	inframe_insertion	2753-2754	2753-2754	918	S/SNNNN	tct/tcTAATAATAATAAt	-	MODERATE	-	1	-	transcriptome.gff3.gz	PY17X_0104900	conserved Plasmodium protein%2C unknown function
Py17X_01_v3	282716	T	G	1	Py17X_01_v3_282716_T/G	Py17X_01_v3:282716	G	PY17X_0104900	PY17X_0104900.1	Transcript	missense_variant	2883	2883	961	F/L	ttT/ttG	-	MODERATE	-	1	-	transcriptome.gff3.gz	PY17X_0104900	conserved Plasmodium protein%2C unknown function
Py17X_01_v3	282732	A	G	1	Py17X_01_v3_282732_A/G	Py17X_01_v3:282732	G	PY17X_0104900	PY17X_0104900.1	Transcript	missense_variant	2899	2899	967	R/G	Agg/Ggg	-	MODERATE	-	1	-	transcriptome.gff3.gz	PY17X_0104900	conserved Plasmodium protein%2C unknown function
Py17X_01_v3	282736	C	T	1	Py17X_01_v3_282736_C/T	Py17X_01_v3:282736	T	PY17X_0104900	PY17X_0104900.1	Transcript	missense_variant	2903	2903	968	T/I	aCc/aTc	-	MODERATE	-	1	-	transcriptome.gff3.gz	PY17X_0104900	conserved Plasmodium protein%2C unknown function
Py17X_01_v3	282815	A	T	1	Py17X_01_v3_282815_A/T	Py17X_01_v3:282815	T	PY17X_0104900	PY17X_0104900.1	Transcript	missense_variant	2982	2982	994	K/N	aaA/aaT	-	MODERATE	-	1	-	transcriptome.gff3.gz	PY17X_0104900	conserved Plasmodium protein%2C unknown function
Py17X_01_v3	282823	A	G	1	Py17X_01_v3_282823_A/G	Py17X_01_v3:282823	G	PY17X_0104900	PY17X_0104900.1	Transcript	missense_variant	2990	2990	997	N/S	aAc/aGc	-	MODERATE	-	1	-	transcriptome.gff3.gz	PY17X_0104900	conserved Plasmodium protein%2C unknown function
Py17X_01_v3	282904	C	T	1	Py17X_01_v3_282904_C/T	Py17X_01_v3:282904	T	PY17X_0104900	PY17X_0104900.1	Transcript	missense_variant	3071	3071	1024	P/L	cCc/cTc	-	MODERATE	-	1	-	transcriptome.gff3.gz	PY17X_0104900	conserved Plasmodium protein%2C unknown function
Py17X_01_v3	282918	A	G	1	Py17X_01_v3_282918_A/G	Py17X_01_v3:282918	G	PY17X_0104900	PY17X_0104900.1	Transcript	missense_variant	3085	3085	1029	N/D	Aat/Gat	-	MODERATE	-	1	-	transcriptome.gff3.gz	PY17X_0104900	conserved Plasmodium protein%2C unknown function
Py17X_01_v3	282919	A	T	1	Py17X_01_v3_282919_A/T	Py17X_01_v3:282919	T	PY17X_0104900	PY17X_0104900.1	Transcript	missense_variant	3086	3086	1029	N/I	aAt/aTt	-	MODERATE	-	1	-	transcriptome.gff3.gz	PY17X_0104900	conserved Plasmodium protein%2C unknown function
Py17X_01_v3	282988	T	C	1	Py17X_01_v3_282988_T/C	Py17X_01_v3:282988	C	PY17X_0104900	PY17X_0104900.1	Transcript	missense_variant	3155	3155	1052	L/S	tTa/tCa	-	MODERATE	-	1	-	transcriptome.gff3.gz	PY17X_0104900	conserved Plasmodium protein%2C unknown function
Py17X_01_v3	282991	C	T	1	Py17X_01_v3_282991_C/T	Py17X_01_v3:282991	T	PY17X_0104900	PY17X_0104900.1	Transcript	missense_variant	3158	3158	1053	S/L	tCa/tTa	-	MODERATE	-	1	-	transcriptome.gff3.gz	PY17X_0104900	conserved Plasmodium protein%2C unknown function
Py17X_01_v3	283105	T	A	1	Py17X_01_v3_283105_T/A	Py17X_01_v3:283105	A	PY17X_0104900	PY17X_0104900.1	Transcript	missense_variant	3272	3272	1091	F/Y	tTt/tAt	-	MODERATE	-	1	-	transcriptome.gff3.gz	PY17X_0104900	conserved Plasmodium protein%2C unknown function
Py17X_01_v3	283240	C	G	1	Py17X_01_v3_283240_C/G	Py17X_01_v3:283240	G	PY17X_0104900	PY17X_0104900.1	Transcript	missense_variant	3407	3407	1136	T/S	aCt/aGt	-	MODERATE	-	1	-	transcriptome.gff3.gz	PY17X_0104900	conserved Plasmodium protein%2C unknown function
Py17X_01_v3	283290	A	T	1	Py17X_01_v3_283290_A/T	Py17X_01_v3:283290	T	PY17X_0104900	PY17X_0104900.1	Transcript	missense_variant	3457	3457	1153	N/Y	Aat/Tat	-	MODERATE	-	1	-	transcriptome.gff3.gz	PY17X_0104900	conserved Plasmodium protein%2C unknown function
Py17X_01_v3	283300	G	A	1	Py17X_01_v3_283300_G/A	Py17X_01_v3:283300	A	PY17X_0104900	PY17X_0104900.1	Transcript	missense_variant	3467	3467	1156	S/N	aGt/aAt	-	MODERATE	-	1	-	transcriptome.gff3.gz	PY17X_0104900	conserved Plasmodium protein%2C unknown function
Py17X_01_v3	283516	T	C	1	Py17X_01_v3_283516_T/C	Py17X_01_v3:283516	C	PY17X_0104900	PY17X_0104900.1	Transcript	missense_variant	3683	3683	1228	V/A	gTt/gCt	-	MODERATE	-	1	-	transcriptome.gff3.gz	PY17X_0104900	conserved Plasmodium protein%2C unknown function
Py17X_01_v3	283536	G	A	1	Py17X_01_v3_283536_G/A	Py17X_01_v3:283536	A	PY17X_0104900	PY17X_0104900.1	Transcript	missense_variant	3703	3703	1235	A/T	Gca/Aca	-	MODERATE	-	1	-	transcriptome.gff3.gz	PY17X_0104900	conserved Plasmodium protein%2C unknown function
Py17X_01_v3	283547	A	AAAT	1	Py17X_01_v3_283548_-/AAT	Py17X_01_v3:283547-283548	AAT	PY17X_0104900	PY17X_0104900.1	Transcript	inframe_insertion	3714-3715	3714-3715	1238-1239	-/N	-/AAT	-	MODERATE	-	1	-	transcriptome.gff3.gz	PY17X_0104900	conserved Plasmodium protein%2C unknown function
Py17X_01_v3	283622	A	C	1	Py17X_01_v3_283622_A/C	Py17X_01_v3:283622	C	PY17X_0104900	PY17X_0104900.1	Transcript	missense_variant	3789	3789	1263	K/N	aaA/aaC	-	MODERATE	-	1	-	transcriptome.gff3.gz	PY17X_0104900	conserved Plasmodium protein%2C unknown function
Py17X_01_v3	283786	G	A	1	Py17X_01_v3_283786_G/A	Py17X_01_v3:283786	A	PY17X_0104900	PY17X_0104900.1	Transcript	missense_variant	3953	3953	1318	S/N	aGt/aAt	-	MODERATE	-	1	-	transcriptome.gff3.gz	PY17X_0104900	conserved Plasmodium protein%2C unknown function
Py17X_01_v3	283894	C	A	1	Py17X_01_v3_283894_C/A	Py17X_01_v3:283894	A	PY17X_0104900	PY17X_0104900.1	Transcript	missense_variant	4061	4061	1354	P/Q	cCa/cAa	-	MODERATE	-	1	-	transcriptome.gff3.gz	PY17X_0104900	conserved Plasmodium protein%2C unknown function
Py17X_01_v3	283967	A	AAATAAC	1	Py17X_01_v3_283968_-/AATAAC	Py17X_01_v3:283967-283968	AATAAC	PY17X_0104900	PY17X_0104900.1	Transcript	inframe_insertion	4134-4135	4134-4135	1378-1379	-/NN	-/AATAAC	-	MODERATE	-	1	-	transcriptome.gff3.gz	PY17X_0104900	conserved Plasmodium protein%2C unknown function
Py17X_01_v3	284172	A	G	1	Py17X_01_v3_284172_A/G	Py17X_01_v3:284172	G	PY17X_0104900	PY17X_0104900.1	Transcript	missense_variant	4339	4339	1447	N/D	Aat/Gat	-	MODERATE	-	1	-	transcriptome.gff3.gz	PY17X_0104900	conserved Plasmodium protein%2C unknown function
Py17X_01_v3	284301	G	A	1	Py17X_01_v3_284301_G/A	Py17X_01_v3:284301	A	PY17X_0104900	PY17X_0104900.1	Transcript	missense_variant	4468	4468	1490	V/I	Gtt/Att	-	MODERATE	-	1	-	transcriptome.gff3.gz	PY17X_0104900	conserved Plasmodium protein%2C unknown function
Py17X_01_v3	284325	A	G	1	Py17X_01_v3_284325_A/G	Py17X_01_v3:284325	G	PY17X_0104900	PY17X_0104900.1	Transcript	missense_variant	4492	4492	1498	N/D	Aat/Gat	-	MODERATE	-	1	-	transcriptome.gff3.gz	PY17X_0104900	conserved Plasmodium protein%2C unknown function
Py17X_01_v3	284329	G	A	1	Py17X_01_v3_284329_G/A	Py17X_01_v3:284329	A	PY17X_0104900	PY17X_0104900.1	Transcript	missense_variant	4496	4496	1499	R/H	cGt/cAt	-	MODERATE	-	1	-	transcriptome.gff3.gz	PY17X_0104900	conserved Plasmodium protein%2C unknown function
Py17X_01_v3	284353	T	A	1	Py17X_01_v3_284353_T/A	Py17X_01_v3:284353	A	PY17X_0104900	PY17X_0104900.1	Transcript	missense_variant	4520	4520	1507	I/K	aTa/aAa	-	MODERATE	-	1	-	transcriptome.gff3.gz	PY17X_0104900	conserved Plasmodium protein%2C unknown function
Py17X_01_v3	284373	C	T	1	Py17X_01_v3_284373_C/T	Py17X_01_v3:284373	T	PY17X_0104900	PY17X_0104900.1	Transcript	missense_variant	4540	4540	1514	P/S	Ccc/Tcc	-	MODERATE	-	1	-	transcriptome.gff3.gz	PY17X_0104900	conserved Plasmodium protein%2C unknown function
Py17X_01_v3	284794	C	T	1	Py17X_01_v3_284794_C/T	Py17X_01_v3:284794	T	PY17X_0104900	PY17X_0104900.1	Transcript	missense_variant	4961	4961	1654	T/I	aCc/aTc	-	MODERATE	-	1	-	transcriptome.gff3.gz	PY17X_0104900	conserved Plasmodium protein%2C unknown function
Py17X_01_v3	284806	A	C	1	Py17X_01_v3_284806_A/C	Py17X_01_v3:284806	C	PY17X_0104900	PY17X_0104900.1	Transcript	missense_variant	4973	4973	1658	Y/S	tAt/tCt	-	MODERATE	-	1	-	transcriptome.gff3.gz	PY17X_0104900	conserved Plasmodium protein%2C unknown function
Py17X_01_v3	284919	G	A	1	Py17X_01_v3_284919_G/A	Py17X_01_v3:284919	A	PY17X_0104900	PY17X_0104900.1	Transcript	missense_variant	5086	5086	1696	D/N	Gat/Aat	-	MODERATE	-	1	-	transcriptome.gff3.gz	PY17X_0104900	conserved Plasmodium protein%2C unknown function
Py17X_01_v3	284994	G	C	1	Py17X_01_v3_284994_G/C	Py17X_01_v3:284994	C	PY17X_0104900	PY17X_0104900.1	Transcript	missense_variant	5161	5161	1721	A/P	Gct/Cct	-	MODERATE	-	1	-	transcriptome.gff3.gz	PY17X_0104900	conserved Plasmodium protein%2C unknown function
Py17X_01_v3	285038	T	A	1	Py17X_01_v3_285038_T/A	Py17X_01_v3:285038	A	PY17X_0104900	PY17X_0104900.1	Transcript	missense_variant	5205	5205	1735	N/K	aaT/aaA	-	MODERATE	-	1	-	transcriptome.gff3.gz	PY17X_0104900	conserved Plasmodium protein%2C unknown function
Py17X_01_v3	285118	C	T	1	Py17X_01_v3_285118_C/T	Py17X_01_v3:285118	T	PY17X_0104900	PY17X_0104900.1	Transcript	missense_variant	5285	5285	1762	A/V	gCa/gTa	-	MODERATE	-	1	-	transcriptome.gff3.gz	PY17X_0104900	conserved Plasmodium protein%2C unknown function
Py17X_01_v3	285260	A	C	1	Py17X_01_v3_285260_A/C	Py17X_01_v3:285260	C	PY17X_0104900	PY17X_0104900.1	Transcript	missense_variant	5427	5427	1809	E/D	gaA/gaC	-	MODERATE	-	1	-	transcriptome.gff3.gz	PY17X_0104900	conserved Plasmodium protein%2C unknown function
Py17X_01_v3	285290	T	A	1	Py17X_01_v3_285290_T/A	Py17X_01_v3:285290	A	PY17X_0104900	PY17X_0104900.1	Transcript	missense_variant	5457	5457	1819	D/E	gaT/gaA	-	MODERATE	-	1	-	transcriptome.gff3.gz	PY17X_0104900	conserved Plasmodium protein%2C unknown function
Py17X_01_v3	285292	A	G	1	Py17X_01_v3_285292_A/G	Py17X_01_v3:285292	G	PY17X_0104900	PY17X_0104900.1	Transcript	missense_variant	5459	5459	1820	D/G	gAt/gGt	-	MODERATE	-	1	-	transcriptome.gff3.gz	PY17X_0104900	conserved Plasmodium protein%2C unknown function
Py17X_01_v3	285300	G	A	1	Py17X_01_v3_285300_G/A	Py17X_01_v3:285300	A	PY17X_0104900	PY17X_0104900.1	Transcript	missense_variant	5467	5467	1823	G/S	Ggt/Agt	-	MODERATE	-	1	-	transcriptome.gff3.gz	PY17X_0104900	conserved Plasmodium protein%2C unknown function
Py17X_01_v3	285614	T	TAGTAGTAGTAATAACAATAATAAC	1	Py17X_01_v3_285615_-/AGTAGTAGTAATAACAATAATAAC	Py17X_01_v3:285614-285615	AGTAGTAGTAATAACAATAATAAC	PY17X_0104900	PY17X_0104900.1	Transcript	inframe_insertion	5781-5782	5781-5782	1927-1928	-/SSSNNNNN	-/AGTAGTAGTAATAACAATAATAAC	-	MODERATE	-	1	-	transcriptome.gff3.gz	PY17X_0104900	conserved Plasmodium protein%2C unknown function
Py17X_01_v3	285619	G	GTAGTAGTAATAA	1	Py17X_01_v3_285620_-/TAGTAGTAATAA	Py17X_01_v3:285619-285620	TAGTAGTAATAA	PY17X_0104900	PY17X_0104900.1	Transcript	inframe_insertion	5786-5787	5786-5787	1929	S/SSSNN	agc/agTAGTAGTAATAAc	-	MODERATE	-	1	-	transcriptome.gff3.gz	PY17X_0104900	conserved Plasmodium protein%2C unknown function
Py17X_01_v3	285622	A	ATAATAG	1	Py17X_01_v3_285623_-/TAATAG	Py17X_01_v3:285622-285623	TAATAG	PY17X_0104900	PY17X_0104900.1	Transcript	inframe_insertion	5789-5790	5789-5790	1930	N/NNS	aat/aaTAATAGt	-	MODERATE	-	1	-	transcriptome.gff3.gz	PY17X_0104900	conserved Plasmodium protein%2C unknown function
Py17X_01_v3	285642	A	AGT	1	Py17X_01_v3_285643_-/GT	Py17X_01_v3:285642-285643	GT	PY17X_0104900	PY17X_0104900.1	Transcript	frameshift_variant	5809-5810	5809-5810	1937	N/SX	aat/aGTat	-	HIGH	-	1	-	transcriptome.gff3.gz	PY17X_0104900	conserved Plasmodium protein%2C unknown function
Py17X_01_v3	285643	A	AATAGTAGTAG	1	Py17X_01_v3_285644_-/ATAGTAGTAG	Py17X_01_v3:285643-285644	ATAGTAGTAG	PY17X_0104900	PY17X_0104900.1	Transcript	stop_gained,frameshift_variant	5810-5811	5810-5811	1937	N/K***X	aat/aaATAGTAGTAGt	-	HIGH	-	1	-	transcriptome.gff3.gz	PY17X_0104900	conserved Plasmodium protein%2C unknown function
Py17X_01_v3	285650	C	CAAGTCG	1	Py17X_01_v3_285651_-/AAGTCG	Py17X_01_v3:285650-285651	AAGTCG	PY17X_0104900	PY17X_0104900.1	Transcript	inframe_insertion	5817-5818	5817-5818	1939-1940	-/KS	-/AAGTCG	-	MODERATE	-	1	-	transcriptome.gff3.gz	PY17X_0104900	conserved Plasmodium protein%2C unknown function
Py17X_01_v3	285685	A	G	1	Py17X_01_v3_285685_A/G	Py17X_01_v3:285685	G	PY17X_0104900	PY17X_0104900.1	Transcript	missense_variant	5852	5852	1951	N/S	aAc/aGc	-	MODERATE	-	1	-	transcriptome.gff3.gz	PY17X_0104900	conserved Plasmodium protein%2C unknown function
Py17X_01_v3	286330	A	C	1	Py17X_01_v3_286330_A/C	Py17X_01_v3:286330	C	PY17X_0104900	PY17X_0104900.1	Transcript	missense_variant	6048	6048	2016	E/D	gaA/gaC	-	MODERATE	-	1	-	transcriptome.gff3.gz	PY17X_0104900	conserved Plasmodium protein%2C unknown function
Py17X_01_v3	286337	G	T	1	Py17X_01_v3_286337_G/T	Py17X_01_v3:286337	T	PY17X_0104900	PY17X_0104900.1	Transcript	missense_variant	6055	6055	2019	V/F	Gtt/Ttt	-	MODERATE	-	1	-	transcriptome.gff3.gz	PY17X_0104900	conserved Plasmodium protein%2C unknown function
Py17X_01_v3	287036	T	TATG	1	Py17X_01_v3_287037_-/ATG	Py17X_01_v3:287036-287037	ATG	PY17X_0105000	PY17X_0105000.1	Transcript	inframe_insertion	931-932	931-932	311	*/S*	tag/tCATag	-	MODERATE	-	-1	-	transcriptome.gff3.gz	PY17X_0105000	glyoxalase I-like protein GILP%2C putative
Py17X_01_v3	287144	A	G	1	Py17X_01_v3_287144_A/G	Py17X_01_v3:287144	G	PY17X_0105000	PY17X_0105000.1	Transcript	missense_variant	824	824	275	I/T	aTa/aCa	-	MODERATE	-	-1	-	transcriptome.gff3.gz	PY17X_0105000	glyoxalase I-like protein GILP%2C putative
Py17X_01_v3	287154	C	T	1	Py17X_01_v3_287154_C/T	Py17X_01_v3:287154	T	PY17X_0105000	PY17X_0105000.1	Transcript	missense_variant	814	814	272	D/N	Gat/Aat	-	MODERATE	-	-1	-	transcriptome.gff3.gz	PY17X_0105000	glyoxalase I-like protein GILP%2C putative
Py17X_01_v3	288591	T	A	1	Py17X_01_v3_288591_T/A	Py17X_01_v3:288591	A	PY17X_0105000	PY17X_0105000.1	Transcript	missense_variant	34	34	12	I/L	Ata/Tta	-	MODERATE	-	-1	-	transcriptome.gff3.gz	PY17X_0105000	glyoxalase I-like protein GILP%2C putative
Py17X_01_v3	289728	C	T	1	Py17X_01_v3_289728_C/T	Py17X_01_v3:289728	T	PY17X_0105100	PY17X_0105100.1	Transcript	missense_variant	3883	3883	1295	V/I	Gta/Ata	-	MODERATE	-	-1	-	transcriptome.gff3.gz	PY17X_0105100	RAP protein%2C putative
Py17X_01_v3	289812	T	G	1	Py17X_01_v3_289812_T/G	Py17X_01_v3:289812	G	PY17X_0105100	PY17X_0105100.1	Transcript	missense_variant	3799	3799	1267	K/Q	Aaa/Caa	-	MODERATE	-	-1	-	transcriptome.gff3.gz	PY17X_0105100	RAP protein%2C putative
Py17X_01_v3	289898	A	C	1	Py17X_01_v3_289898_A/C	Py17X_01_v3:289898	C	PY17X_0105100	PY17X_0105100.1	Transcript	missense_variant	3713	3713	1238	I/R	aTa/aGa	-	MODERATE	-	-1	-	transcriptome.gff3.gz	PY17X_0105100	RAP protein%2C putative
Py17X_01_v3	289921	C	A	1	Py17X_01_v3_289921_C/A	Py17X_01_v3:289921	A	PY17X_0105100	PY17X_0105100.1	Transcript	missense_variant	3690	3690	1230	K/N	aaG/aaT	-	MODERATE	-	-1	-	transcriptome.gff3.gz	PY17X_0105100	RAP protein%2C putative
Py17X_01_v3	290118	C	T	1	Py17X_01_v3_290118_C/T	Py17X_01_v3:290118	T	PY17X_0105100	PY17X_0105100.1	Transcript	missense_variant	3493	3493	1165	D/N	Gat/Aat	-	MODERATE	-	-1	-	transcriptome.gff3.gz	PY17X_0105100	RAP protein%2C putative
Py17X_01_v3	290330	G	C	1	Py17X_01_v3_290330_G/C	Py17X_01_v3:290330	C	PY17X_0105100	PY17X_0105100.1	Transcript	missense_variant	3281	3281	1094	P/R	cCt/cGt	-	MODERATE	-	-1	-	transcriptome.gff3.gz	PY17X_0105100	RAP protein%2C putative
Py17X_01_v3	290396	G	A	1	Py17X_01_v3_290396_G/A	Py17X_01_v3:290396	A	PY17X_0105100	PY17X_0105100.1	Transcript	missense_variant	3215	3215	1072	S/L	tCg/tTg	-	MODERATE	-	-1	-	transcriptome.gff3.gz	PY17X_0105100	RAP protein%2C putative
Py17X_01_v3	290520	C	T	1	Py17X_01_v3_290520_C/T	Py17X_01_v3:290520	T	PY17X_0105100	PY17X_0105100.1	Transcript	missense_variant	3091	3091	1031	V/I	Gtt/Att	-	MODERATE	-	-1	-	transcriptome.gff3.gz	PY17X_0105100	RAP protein%2C putative
Py17X_01_v3	290618	T	C	1	Py17X_01_v3_290618_T/C	Py17X_01_v3:290618	C	PY17X_0105100	PY17X_0105100.1	Transcript	missense_variant	2993	2993	998	N/S	aAt/aGt	-	MODERATE	-	-1	-	transcriptome.gff3.gz	PY17X_0105100	RAP protein%2C putative
Py17X_01_v3	290627	C	T	1	Py17X_01_v3_290627_C/T	Py17X_01_v3:290627	T	PY17X_0105100	PY17X_0105100.1	Transcript	missense_variant	2984	2984	995	S/N	aGc/aAc	-	MODERATE	-	-1	-	transcriptome.gff3.gz	PY17X_0105100	RAP protein%2C putative
Py17X_01_v3	290705	G	T	1	Py17X_01_v3_290705_G/T	Py17X_01_v3:290705	T	PY17X_0105100	PY17X_0105100.1	Transcript	missense_variant	2906	2906	969	T/N	aCt/aAt	-	MODERATE	-	-1	-	transcriptome.gff3.gz	PY17X_0105100	RAP protein%2C putative
Py17X_01_v3	290720	T	G	1	Py17X_01_v3_290720_T/G	Py17X_01_v3:290720	G	PY17X_0105100	PY17X_0105100.1	Transcript	missense_variant	2891	2891	964	H/P	cAt/cCt	-	MODERATE	-	-1	-	transcriptome.gff3.gz	PY17X_0105100	RAP protein%2C putative
Py17X_01_v3	290873	T	C	1	Py17X_01_v3_290873_T/C	Py17X_01_v3:290873	C	PY17X_0105100	PY17X_0105100.1	Transcript	missense_variant	2738	2738	913	D/G	gAt/gGt	-	MODERATE	-	-1	-	transcriptome.gff3.gz	PY17X_0105100	RAP protein%2C putative
Py17X_01_v3	290877	G	T	1	Py17X_01_v3_290877_G/T	Py17X_01_v3:290877	T	PY17X_0105100	PY17X_0105100.1	Transcript	missense_variant	2734	2734	912	H/N	Cat/Aat	-	MODERATE	-	-1	-	transcriptome.gff3.gz	PY17X_0105100	RAP protein%2C putative
Py17X_01_v3	290881	A	ATCACTT	1	Py17X_01_v3_290882_-/TCACTT	Py17X_01_v3:290881-290882	TCACTT	PY17X_0105100	PY17X_0105100.1	Transcript	protein_altering_variant	2729-2730	2729-2730	910	S/RSD	agt/agAAGTGAt	-	MODERATE	-	-1	-	transcriptome.gff3.gz	PY17X_0105100	RAP protein%2C putative
Py17X_01_v3	290885	T	TCA	1	Py17X_01_v3_290886_-/CA	Py17X_01_v3:290885-290886	CA	PY17X_0105100	PY17X_0105100.1	Transcript	frameshift_variant	2725-2726	2725-2726	909	N/MX	aat/aTGat	-	HIGH	-	-1	-	transcriptome.gff3.gz	PY17X_0105100	RAP protein%2C putative
Py17X_01_v3	290889	T	TC	1	Py17X_01_v3_290890_-/C	Py17X_01_v3:290889-290890	C	PY17X_0105100	PY17X_0105100.1	Transcript	frameshift_variant	2721-2722	2721-2722	907-908	-/X	-/G	-	HIGH	-	-1	-	transcriptome.gff3.gz	PY17X_0105100	RAP protein%2C putative
Py17X_01_v3	290912	T	C	1	Py17X_01_v3_290912_T/C	Py17X_01_v3:290912	C	PY17X_0105100	PY17X_0105100.1	Transcript	missense_variant	2699	2699	900	N/S	aAt/aGt	-	MODERATE	-	-1	-	transcriptome.gff3.gz	PY17X_0105100	RAP protein%2C putative
Py17X_01_v3	290915	T	C	1	Py17X_01_v3_290915_T/C	Py17X_01_v3:290915	C	PY17X_0105100	PY17X_0105100.1	Transcript	missense_variant	2696	2696	899	E/G	gAa/gGa	-	MODERATE	-	-1	-	transcriptome.gff3.gz	PY17X_0105100	RAP protein%2C putative
Py17X_01_v3	290916	C	T	1	Py17X_01_v3_290916_C/T	Py17X_01_v3:290916	T	PY17X_0105100	PY17X_0105100.1	Transcript	missense_variant	2695	2695	899	E/K	Gaa/Aaa	-	MODERATE	-	-1	-	transcriptome.gff3.gz	PY17X_0105100	RAP protein%2C putative
Py17X_01_v3	290918	C	T	1	Py17X_01_v3_290918_C/T	Py17X_01_v3:290918	T	PY17X_0105100	PY17X_0105100.1	Transcript	missense_variant	2693	2693	898	G/D	gGt/gAt	-	MODERATE	-	-1	-	transcriptome.gff3.gz	PY17X_0105100	RAP protein%2C putative
Py17X_01_v3	290927	T	C	1	Py17X_01_v3_290927_T/C	Py17X_01_v3:290927	C	PY17X_0105100	PY17X_0105100.1	Transcript	missense_variant	2684	2684	895	N/S	aAt/aGt	-	MODERATE	-	-1	-	transcriptome.gff3.gz	PY17X_0105100	RAP protein%2C putative
Py17X_01_v3	290928	T	C	1	Py17X_01_v3_290928_T/C	Py17X_01_v3:290928	C	PY17X_0105100	PY17X_0105100.1	Transcript	missense_variant	2683	2683	895	N/D	Aat/Gat	-	MODERATE	-	-1	-	transcriptome.gff3.gz	PY17X_0105100	RAP protein%2C putative
Py17X_01_v3	291220	T	A	1	Py17X_01_v3_291220_T/A	Py17X_01_v3:291220	A	PY17X_0105100	PY17X_0105100.1	Transcript	missense_variant	2391	2391	797	K/N	aaA/aaT	-	MODERATE	-	-1	-	transcriptome.gff3.gz	PY17X_0105100	RAP protein%2C putative
Py17X_01_v3	291222	T	TCTC	1	Py17X_01_v3_291223_-/CTC	Py17X_01_v3:291222-291223	CTC	PY17X_0105100	PY17X_0105100.1	Transcript	inframe_insertion	2388-2389	2388-2389	796-797	-/E	-/GAG	-	MODERATE	-	-1	-	transcriptome.gff3.gz	PY17X_0105100	RAP protein%2C putative
Py17X_01_v3	291228	T	C	1	Py17X_01_v3_291228_T/C	Py17X_01_v3:291228	C	PY17X_0105100	PY17X_0105100.1	Transcript	missense_variant	2383	2383	795	K/E	Aaa/Gaa	-	MODERATE	-	-1	-	transcriptome.gff3.gz	PY17X_0105100	RAP protein%2C putative
Py17X_01_v3	291230	T	C	1	Py17X_01_v3_291230_T/C	Py17X_01_v3:291230	C	PY17X_0105100	PY17X_0105100.1	Transcript	missense_variant	2381	2381	794	E/G	gAa/gGa	-	MODERATE	-	-1	-	transcriptome.gff3.gz	PY17X_0105100	RAP protein%2C putative
Py17X_01_v3	291256	C	G	1	Py17X_01_v3_291256_C/G	Py17X_01_v3:291256	G	PY17X_0105100	PY17X_0105100.1	Transcript	missense_variant	2355	2355	785	M/I	atG/atC	-	MODERATE	-	-1	-	transcriptome.gff3.gz	PY17X_0105100	RAP protein%2C putative
Py17X_01_v3	291291	A	G	1	Py17X_01_v3_291291_A/G	Py17X_01_v3:291291	G	PY17X_0105100	PY17X_0105100.1	Transcript	missense_variant	2320	2320	774	S/P	Tcc/Ccc	-	MODERATE	-	-1	-	transcriptome.gff3.gz	PY17X_0105100	RAP protein%2C putative
Py17X_01_v3	291492	T	G	1	Py17X_01_v3_291492_T/G	Py17X_01_v3:291492	G	PY17X_0105100	PY17X_0105100.1	Transcript	missense_variant	2119	2119	707	S/R	Agc/Cgc	-	MODERATE	-	-1	-	transcriptome.gff3.gz	PY17X_0105100	RAP protein%2C putative
Py17X_01_v3	291530	C	A	1	Py17X_01_v3_291530_C/A	Py17X_01_v3:291530	A	PY17X_0105100	PY17X_0105100.1	Transcript	missense_variant	2081	2081	694	C/F	tGt/tTt	-	MODERATE	-	-1	-	transcriptome.gff3.gz	PY17X_0105100	RAP protein%2C putative
Py17X_01_v3	291633	C	A	1	Py17X_01_v3_291633_C/A	Py17X_01_v3:291633	A	PY17X_0105100	PY17X_0105100.1	Transcript	missense_variant	1978	1978	660	V/L	Gta/Tta	-	MODERATE	-	-1	-	transcriptome.gff3.gz	PY17X_0105100	RAP protein%2C putative
Py17X_01_v3	291646	C	T	1	Py17X_01_v3_291646_C/T	Py17X_01_v3:291646	T	PY17X_0105100	PY17X_0105100.1	Transcript	missense_variant	1965	1965	655	M/I	atG/atA	-	MODERATE	-	-1	-	transcriptome.gff3.gz	PY17X_0105100	RAP protein%2C putative
Py17X_01_v3	291788	T	A	1	Py17X_01_v3_291788_T/A	Py17X_01_v3:291788	A	PY17X_0105100	PY17X_0105100.1	Transcript	missense_variant	1823	1823	608	K/M	aAg/aTg	-	MODERATE	-	-1	-	transcriptome.gff3.gz	PY17X_0105100	RAP protein%2C putative
Py17X_01_v3	291821	A	G	1	Py17X_01_v3_291821_A/G	Py17X_01_v3:291821	G	PY17X_0105100	PY17X_0105100.1	Transcript	missense_variant	1790	1790	597	I/T	aTt/aCt	-	MODERATE	-	-1	-	transcriptome.gff3.gz	PY17X_0105100	RAP protein%2C putative
Py17X_01_v3	291822	T	G	1	Py17X_01_v3_291822_T/G	Py17X_01_v3:291822	G	PY17X_0105100	PY17X_0105100.1	Transcript	missense_variant	1789	1789	597	I/L	Att/Ctt	-	MODERATE	-	-1	-	transcriptome.gff3.gz	PY17X_0105100	RAP protein%2C putative
Py17X_01_v3	291826	C	A	1	Py17X_01_v3_291826_C/A	Py17X_01_v3:291826	A	PY17X_0105100	PY17X_0105100.1	Transcript	missense_variant	1785	1785	595	L/F	ttG/ttT	-	MODERATE	-	-1	-	transcriptome.gff3.gz	PY17X_0105100	RAP protein%2C putative
Py17X_01_v3	291842	T	A	1	Py17X_01_v3_291842_T/A	Py17X_01_v3:291842	A	PY17X_0105100	PY17X_0105100.1	Transcript	missense_variant	1769	1769	590	N/I	aAt/aTt	-	MODERATE	-	-1	-	transcriptome.gff3.gz	PY17X_0105100	RAP protein%2C putative
Py17X_01_v3	292019	G	A	1	Py17X_01_v3_292019_G/A	Py17X_01_v3:292019	A	PY17X_0105100	PY17X_0105100.1	Transcript	missense_variant	1592	1592	531	T/I	aCa/aTa	-	MODERATE	-	-1	-	transcriptome.gff3.gz	PY17X_0105100	RAP protein%2C putative
Py17X_01_v3	292107	A	C	1	Py17X_01_v3_292107_A/C	Py17X_01_v3:292107	C	PY17X_0105100	PY17X_0105100.1	Transcript	missense_variant	1504	1504	502	S/A	Tca/Gca	-	MODERATE	-	-1	-	transcriptome.gff3.gz	PY17X_0105100	RAP protein%2C putative
Py17X_01_v3	292179	A	T	1	Py17X_01_v3_292179_A/T	Py17X_01_v3:292179	T	PY17X_0105100	PY17X_0105100.1	Transcript	missense_variant	1432	1432	478	L/I	Tta/Ata	-	MODERATE	-	-1	-	transcriptome.gff3.gz	PY17X_0105100	RAP protein%2C putative
Py17X_01_v3	292455	T	A	1	Py17X_01_v3_292455_T/A	Py17X_01_v3:292455	A	PY17X_0105100	PY17X_0105100.1	Transcript	missense_variant	1156	1156	386	I/F	Att/Ttt	-	MODERATE	-	-1	-	transcriptome.gff3.gz	PY17X_0105100	RAP protein%2C putative
Py17X_01_v3	292618	T	A	1	Py17X_01_v3_292618_T/A	Py17X_01_v3:292618	A	PY17X_0105100	PY17X_0105100.1	Transcript	missense_variant	993	993	331	E/D	gaA/gaT	-	MODERATE	-	-1	-	transcriptome.gff3.gz	PY17X_0105100	RAP protein%2C putative
Py17X_01_v3	292665	C	G	1	Py17X_01_v3_292665_C/G	Py17X_01_v3:292665	G	PY17X_0105100	PY17X_0105100.1	Transcript	missense_variant	946	946	316	D/H	Gac/Cac	-	MODERATE	-	-1	-	transcriptome.gff3.gz	PY17X_0105100	RAP protein%2C putative
Py17X_01_v3	292690	TATTTTATTC	T	1	Py17X_01_v3_292691_ATTTTATTC/-	Py17X_01_v3:292691-292699	-	PY17X_0105100	PY17X_0105100.1	Transcript	inframe_deletion	912-920	912-920	304-307	LNKI/L	ttGAATAAAATa/tta	-	MODERATE	-	-1	-	transcriptome.gff3.gz	PY17X_0105100	RAP protein%2C putative
Py17X_01_v3	292805	T	A	1	Py17X_01_v3_292805_T/A	Py17X_01_v3:292805	A	PY17X_0105100	PY17X_0105100.1	Transcript	missense_variant	806	806	269	K/I	aAa/aTa	-	MODERATE	-	-1	-	transcriptome.gff3.gz	PY17X_0105100	RAP protein%2C putative
Py17X_01_v3	292810	C	T	1	Py17X_01_v3_292810_C/T	Py17X_01_v3:292810	T	PY17X_0105100	PY17X_0105100.1	Transcript	missense_variant	801	801	267	M/I	atG/atA	-	MODERATE	-	-1	-	transcriptome.gff3.gz	PY17X_0105100	RAP protein%2C putative
Py17X_01_v3	292842	A	C	1	Py17X_01_v3_292842_A/C	Py17X_01_v3:292842	C	PY17X_0105100	PY17X_0105100.1	Transcript	missense_variant	769	769	257	F/V	Ttt/Gtt	-	MODERATE	-	-1	-	transcriptome.gff3.gz	PY17X_0105100	RAP protein%2C putative
Py17X_01_v3	292884	T	A	1	Py17X_01_v3_292884_T/A	Py17X_01_v3:292884	A	PY17X_0105100	PY17X_0105100.1	Transcript	missense_variant	727	727	243	I/L	Ata/Tta	-	MODERATE	-	-1	-	transcriptome.gff3.gz	PY17X_0105100	RAP protein%2C putative
Py17X_01_v3	292935	G	T	1	Py17X_01_v3_292935_G/T	Py17X_01_v3:292935	T	PY17X_0105100	PY17X_0105100.1	Transcript	missense_variant	676	676	226	L/I	Cta/Ata	-	MODERATE	-	-1	-	transcriptome.gff3.gz	PY17X_0105100	RAP protein%2C putative
Py17X_01_v3	293045	A	G	1	Py17X_01_v3_293045_A/G	Py17X_01_v3:293045	G	PY17X_0105100	PY17X_0105100.1	Transcript	missense_variant	566	566	189	I/T	aTc/aCc	-	MODERATE	-	-1	-	transcriptome.gff3.gz	PY17X_0105100	RAP protein%2C putative
Py17X_01_v3	293268	C	T	1	Py17X_01_v3_293268_C/T	Py17X_01_v3:293268	T	PY17X_0105100	PY17X_0105100.1	Transcript	missense_variant	343	343	115	D/N	Gat/Aat	-	MODERATE	-	-1	-	transcriptome.gff3.gz	PY17X_0105100	RAP protein%2C putative
Py17X_01_v3	293289	T	C	1	Py17X_01_v3_293289_T/C	Py17X_01_v3:293289	C	PY17X_0105100	PY17X_0105100.1	Transcript	missense_variant	322	322	108	I/V	Ata/Gta	-	MODERATE	-	-1	-	transcriptome.gff3.gz	PY17X_0105100	RAP protein%2C putative
Py17X_01_v3	293324	T	C	1	Py17X_01_v3_293324_T/C	Py17X_01_v3:293324	C	PY17X_0105100	PY17X_0105100.1	Transcript	missense_variant	287	287	96	Y/C	tAt/tGt	-	MODERATE	-	-1	-	transcriptome.gff3.gz	PY17X_0105100	RAP protein%2C putative
Py17X_01_v3	296250	A	C	1	Py17X_01_v3_296250_A/C	Py17X_01_v3:296250	C	PY17X_0105300	PY17X_0105300.1	Transcript	missense_variant	458	458	153	E/A	gAa/gCa	-	MODERATE	-	1	-	transcriptome.gff3.gz	PY17X_0105300	50S ribosomal protein L24%2C putative
Py17X_01_v3	300241	T	C	1	Py17X_01_v3_300241_T/C	Py17X_01_v3:300241	C	PY17X_0105400	PY17X_0105400.1	Transcript	missense_variant	80	80	27	V/A	gTt/gCt	-	MODERATE	-	1	-	transcriptome.gff3.gz	PY17X_0105400	RNA-binding protein%2C putative
Py17X_01_v3	300257	A	C	1	Py17X_01_v3_300257_A/C	Py17X_01_v3:300257	C	PY17X_0105400	PY17X_0105400.1	Transcript	missense_variant	96	96	32	Q/H	caA/caC	-	MODERATE	-	1	-	transcriptome.gff3.gz	PY17X_0105400	RNA-binding protein%2C putative
Py17X_01_v3	300446	C	A	1	Py17X_01_v3_300446_C/A	Py17X_01_v3:300446	A	PY17X_0105400	PY17X_0105400.1	Transcript	missense_variant	285	285	95	N/K	aaC/aaA	-	MODERATE	-	1	-	transcriptome.gff3.gz	PY17X_0105400	RNA-binding protein%2C putative
Py17X_01_v3	300448	T	C	1	Py17X_01_v3_300448_T/C	Py17X_01_v3:300448	C	PY17X_0105400	PY17X_0105400.1	Transcript	missense_variant	287	287	96	I/T	aTa/aCa	-	MODERATE	-	1	-	transcriptome.gff3.gz	PY17X_0105400	RNA-binding protein%2C putative
Py17X_01_v3	300933	A	G	1	Py17X_01_v3_300933_A/G	Py17X_01_v3:300933	G	PY17X_0105400	PY17X_0105400.1	Transcript	missense_variant	772	772	258	I/V	Ata/Gta	-	MODERATE	-	1	-	transcriptome.gff3.gz	PY17X_0105400	RNA-binding protein%2C putative
Py17X_01_v3	301052	A	AAATAATAATAATATGAATTATAATAAT	1	Py17X_01_v3_301053_-/AATAATAATAATATGAATTATAATAAT	Py17X_01_v3:301052-301053	AATAATAATAATATGAATTATAATAAT	PY17X_0105400	PY17X_0105400.1	Transcript	inframe_insertion	891-892	891-892	297-298	-/NNNNMNYNN	-/AATAATAATAATATGAATTATAATAAT	-	MODERATE	-	1	-	transcriptome.gff3.gz	PY17X_0105400	RNA-binding protein%2C putative
Py17X_01_v3	301750	CTAATAA	C	1	Py17X_01_v3_301751_TAATAA/-	Py17X_01_v3:301751-301756	-	PY17X_0105400	PY17X_0105400.1	Transcript	inframe_deletion	1590-1595	1590-1595	530-532	SNN/S	tcTAATAAt/tct	-	MODERATE	-	1	-	transcriptome.gff3.gz	PY17X_0105400	RNA-binding protein%2C putative
Py17X_01_v3	301819	G	A	1	Py17X_01_v3_301819_G/A	Py17X_01_v3:301819	A	PY17X_0105400	PY17X_0105400.1	Transcript	missense_variant	1658	1658	553	S/N	aGt/aAt	-	MODERATE	-	1	-	transcriptome.gff3.gz	PY17X_0105400	RNA-binding protein%2C putative
Py17X_01_v3	301928	A	G	1	Py17X_01_v3_301928_A/G	Py17X_01_v3:301928	G	PY17X_0105400	PY17X_0105400.1	Transcript	missense_variant	1767	1767	589	I/M	atA/atG	-	MODERATE	-	1	-	transcriptome.gff3.gz	PY17X_0105400	RNA-binding protein%2C putative
Py17X_01_v3	301938	A	C	1	Py17X_01_v3_301938_A/C	Py17X_01_v3:301938	C	PY17X_0105400	PY17X_0105400.1	Transcript	missense_variant	1777	1777	593	M/L	Atg/Ctg	-	MODERATE	-	1	-	transcriptome.gff3.gz	PY17X_0105400	RNA-binding protein%2C putative
Py17X_01_v3	302375	T	A	1	Py17X_01_v3_302375_T/A	Py17X_01_v3:302375	A	PY17X_0105400	PY17X_0105400.1	Transcript	missense_variant	2214	2214	738	H/Q	caT/caA	-	MODERATE	-	1	-	transcriptome.gff3.gz	PY17X_0105400	RNA-binding protein%2C putative
Py17X_01_v3	307102	G	A	1	Py17X_01_v3_307102_G/A	Py17X_01_v3:307102	A	PY17X_0105600	PY17X_0105600.1	Transcript	missense_variant	811	811	271	D/N	Gat/Aat	-	MODERATE	-	1	-	transcriptome.gff3.gz	PY17X_0105600	serine/threonine protein kinase%2C putative
Py17X_01_v3	307181	C	A	1	Py17X_01_v3_307181_C/A	Py17X_01_v3:307181	A	PY17X_0105600	PY17X_0105600.1	Transcript	missense_variant	890	890	297	T/N	aCt/aAt	-	MODERATE	-	1	-	transcriptome.gff3.gz	PY17X_0105600	serine/threonine protein kinase%2C putative
Py17X_01_v3	309588	A	T	1	Py17X_01_v3_309588_A/T	Py17X_01_v3:309588	T	PY17X_0105800	PY17X_0105800.1	Transcript	missense_variant	1355	1355	452	F/Y	tTt/tAt	-	MODERATE	-	-1	-	transcriptome.gff3.gz	PY17X_0105800	cyclin dependent kinase binding protein%2C putative
Py17X_01_v3	309784	T	G	1	Py17X_01_v3_309784_T/G	Py17X_01_v3:309784	G	PY17X_0105800	PY17X_0105800.1	Transcript	missense_variant	1159	1159	387	K/Q	Aaa/Caa	-	MODERATE	-	-1	-	transcriptome.gff3.gz	PY17X_0105800	cyclin dependent kinase binding protein%2C putative
Py17X_01_v3	309895	C	T	1	Py17X_01_v3_309895_C/T	Py17X_01_v3:309895	T	PY17X_0105800	PY17X_0105800.1	Transcript	missense_variant	1048	1048	350	D/N	Gat/Aat	-	MODERATE	-	-1	-	transcriptome.gff3.gz	PY17X_0105800	cyclin dependent kinase binding protein%2C putative
Py17X_01_v3	310246	G	T	1	Py17X_01_v3_310246_G/T	Py17X_01_v3:310246	T	PY17X_0105800	PY17X_0105800.1	Transcript	missense_variant	697	697	233	H/N	Cat/Aat	-	MODERATE	-	-1	-	transcriptome.gff3.gz	PY17X_0105800	cyclin dependent kinase binding protein%2C putative
Py17X_01_v3	310252	C	T	1	Py17X_01_v3_310252_C/T	Py17X_01_v3:310252	T	PY17X_0105800	PY17X_0105800.1	Transcript	missense_variant	691	691	231	G/R	Ggg/Agg	-	MODERATE	-	-1	-	transcriptome.gff3.gz	PY17X_0105800	cyclin dependent kinase binding protein%2C putative
Py17X_01_v3	310276	A	C	1	Py17X_01_v3_310276_A/C	Py17X_01_v3:310276	C	PY17X_0105800	PY17X_0105800.1	Transcript	missense_variant	667	667	223	Y/D	Tat/Gat	-	MODERATE	-	-1	-	transcriptome.gff3.gz	PY17X_0105800	cyclin dependent kinase binding protein%2C putative
Py17X_01_v3	310312	G	A	1	Py17X_01_v3_310312_G/A	Py17X_01_v3:310312	A	PY17X_0105800	PY17X_0105800.1	Transcript	missense_variant	631	631	211	P/S	Cct/Tct	-	MODERATE	-	-1	-	transcriptome.gff3.gz	PY17X_0105800	cyclin dependent kinase binding protein%2C putative
Py17X_01_v3	310401	G	A	1	Py17X_01_v3_310401_G/A	Py17X_01_v3:310401	A	PY17X_0105800	PY17X_0105800.1	Transcript	missense_variant	542	542	181	A/V	gCt/gTt	-	MODERATE	-	-1	-	transcriptome.gff3.gz	PY17X_0105800	cyclin dependent kinase binding protein%2C putative
Py17X_01_v3	310403	C	A	1	Py17X_01_v3_310403_C/A	Py17X_01_v3:310403	A	PY17X_0105800	PY17X_0105800.1	Transcript	missense_variant	540	540	180	E/D	gaG/gaT	-	MODERATE	-	-1	-	transcriptome.gff3.gz	PY17X_0105800	cyclin dependent kinase binding protein%2C putative
Py17X_01_v3	310408	C	CACTTGCTTTTGTATA	1	Py17X_01_v3_310409_-/ACTTGCTTTTGTATA	Py17X_01_v3:310408-310409	ACTTGCTTTTGTATA	PY17X_0105800	PY17X_0105800.1	Transcript	inframe_insertion	534-535	534-535	178-179	-/YTKAS	-/TATACAAAAGCAAGT	-	MODERATE	-	-1	-	transcriptome.gff3.gz	PY17X_0105800	cyclin dependent kinase binding protein%2C putative
Py17X_01_v3	310419	A	G	1	Py17X_01_v3_310419_A/G	Py17X_01_v3:310419	G	PY17X_0105800	PY17X_0105800.1	Transcript	missense_variant	524	524	175	I/T	aTa/aCa	-	MODERATE	-	-1	-	transcriptome.gff3.gz	PY17X_0105800	cyclin dependent kinase binding protein%2C putative
Py17X_01_v3	310432	T	TTG	1	Py17X_01_v3_310433_-/TG	Py17X_01_v3:310432-310433	TG	PY17X_0105800	PY17X_0105800.1	Transcript	frameshift_variant	510-511	510-511	170-171	-/X	-/CA	-	HIGH	-	-1	-	transcriptome.gff3.gz	PY17X_0105800	cyclin dependent kinase binding protein%2C putative
Py17X_01_v3	310435	TGC	T	1	Py17X_01_v3_310436_GC/-	Py17X_01_v3:310436-310437	-	PY17X_0105800	PY17X_0105800.1	Transcript	frameshift_variant	506-507	506-507	169	G/X	gGC/g	-	HIGH	-	-1	-	transcriptome.gff3.gz	PY17X_0105800	cyclin dependent kinase binding protein%2C putative
Py17X_01_v3	310438	C	A	1	Py17X_01_v3_310438_C/A	Py17X_01_v3:310438	A	PY17X_0105800	PY17X_0105800.1	Transcript	missense_variant	505	505	169	G/C	Ggc/Tgc	-	MODERATE	-	-1	-	transcriptome.gff3.gz	PY17X_0105800	cyclin dependent kinase binding protein%2C putative
Py17X_01_v3	310449	G	GTGC	1	Py17X_01_v3_310450_-/TGC	Py17X_01_v3:310449-310450	TGC	PY17X_0105800	PY17X_0105800.1	Transcript	protein_altering_variant	493-494	493-494	165	A/GT	gca/gGCAca	-	MODERATE	-	-1	-	transcriptome.gff3.gz	PY17X_0105800	cyclin dependent kinase binding protein%2C putative
Py17X_01_v3	310452	TAA	T	1	Py17X_01_v3_310453_AA/-	Py17X_01_v3:310453-310454	-	PY17X_0105800	PY17X_0105800.1	Transcript	frameshift_variant	489-490	489-490	163-164	NY/KX	aaTTat/aaat	-	HIGH	-	-1	-	transcriptome.gff3.gz	PY17X_0105800	cyclin dependent kinase binding protein%2C putative
Py17X_01_v3	310457	TG	T	1	Py17X_01_v3_310458_G/-	Py17X_01_v3:310458	-	PY17X_0105800	PY17X_0105800.1	Transcript	frameshift_variant	485	485	162	T/X	aCa/aa	-	HIGH	-	-1	-	transcriptome.gff3.gz	PY17X_0105800	cyclin dependent kinase binding protein%2C putative
Py17X_01_v3	310459	T	C	1	Py17X_01_v3_310459_T/C	Py17X_01_v3:310459	C	PY17X_0105800	PY17X_0105800.1	Transcript	missense_variant	484	484	162	T/A	Aca/Gca	-	MODERATE	-	-1	-	transcriptome.gff3.gz	PY17X_0105800	cyclin dependent kinase binding protein%2C putative
Py17X_01_v3	310465	C	T	1	Py17X_01_v3_310465_C/T	Py17X_01_v3:310465	T	PY17X_0105800	PY17X_0105800.1	Transcript	missense_variant	478	478	160	A/T	Gca/Aca	-	MODERATE	-	-1	-	transcriptome.gff3.gz	PY17X_0105800	cyclin dependent kinase binding protein%2C putative
Py17X_01_v3	310490	T	A	1	Py17X_01_v3_310490_T/A	Py17X_01_v3:310490	A	PY17X_0105800	PY17X_0105800.1	Transcript	missense_variant	453	453	151	K/N	aaA/aaT	-	MODERATE	-	-1	-	transcriptome.gff3.gz	PY17X_0105800	cyclin dependent kinase binding protein%2C putative
Py17X_01_v3	310526	T	G	1	Py17X_01_v3_310526_T/G	Py17X_01_v3:310526	G	PY17X_0105800	PY17X_0105800.1	Transcript	missense_variant	417	417	139	K/N	aaA/aaC	-	MODERATE	-	-1	-	transcriptome.gff3.gz	PY17X_0105800	cyclin dependent kinase binding protein%2C putative
Py17X_01_v3	310534	C	T	1	Py17X_01_v3_310534_C/T	Py17X_01_v3:310534	T	PY17X_0105800	PY17X_0105800.1	Transcript	missense_variant	409	409	137	V/I	Gtt/Att	-	MODERATE	-	-1	-	transcriptome.gff3.gz	PY17X_0105800	cyclin dependent kinase binding protein%2C putative
Py17X_01_v3	310546	T	C	1	Py17X_01_v3_310546_T/C	Py17X_01_v3:310546	C	PY17X_0105800	PY17X_0105800.1	Transcript	missense_variant	397	397	133	I/V	Ata/Gta	-	MODERATE	-	-1	-	transcriptome.gff3.gz	PY17X_0105800	cyclin dependent kinase binding protein%2C putative
Py17X_01_v3	310578	C	T	1	Py17X_01_v3_310578_C/T	Py17X_01_v3:310578	T	PY17X_0105800	PY17X_0105800.1	Transcript	missense_variant	365	365	122	S/N	aGt/aAt	-	MODERATE	-	-1	-	transcriptome.gff3.gz	PY17X_0105800	cyclin dependent kinase binding protein%2C putative
Py17X_01_v3	310580	A	T	1	Py17X_01_v3_310580_A/T	Py17X_01_v3:310580	T	PY17X_0105800	PY17X_0105800.1	Transcript	missense_variant	363	363	121	D/E	gaT/gaA	-	MODERATE	-	-1	-	transcriptome.gff3.gz	PY17X_0105800	cyclin dependent kinase binding protein%2C putative
Py17X_01_v3	310587	G	A	1	Py17X_01_v3_310587_G/A	Py17X_01_v3:310587	A	PY17X_0105800	PY17X_0105800.1	Transcript	missense_variant	356	356	119	P/L	cCt/cTt	-	MODERATE	-	-1	-	transcriptome.gff3.gz	PY17X_0105800	cyclin dependent kinase binding protein%2C putative
Py17X_01_v3	310588	G	C	1	Py17X_01_v3_310588_G/C	Py17X_01_v3:310588	C	PY17X_0105800	PY17X_0105800.1	Transcript	missense_variant	355	355	119	P/A	Cct/Gct	-	MODERATE	-	-1	-	transcriptome.gff3.gz	PY17X_0105800	cyclin dependent kinase binding protein%2C putative
Py17X_01_v3	310633	A	ATTT	1	Py17X_01_v3_310634_-/TTT	Py17X_01_v3:310633-310634	TTT	PY17X_0105800	PY17X_0105800.1	Transcript	inframe_insertion	309-310	309-310	103-104	-/K	-/AAA	-	MODERATE	-	-1	-	transcriptome.gff3.gz	PY17X_0105800	cyclin dependent kinase binding protein%2C putative
Py17X_01_v3	310675	G	T	1	Py17X_01_v3_310675_G/T	Py17X_01_v3:310675	T	PY17X_0105800	PY17X_0105800.1	Transcript	missense_variant	268	268	90	L/I	Cta/Ata	-	MODERATE	-	-1	-	transcriptome.gff3.gz	PY17X_0105800	cyclin dependent kinase binding protein%2C putative
Py17X_01_v3	310690	A	T	1	Py17X_01_v3_310690_A/T	Py17X_01_v3:310690	T	PY17X_0105800	PY17X_0105800.1	Transcript	missense_variant	253	253	85	S/T	Tca/Aca	-	MODERATE	-	-1	-	transcriptome.gff3.gz	PY17X_0105800	cyclin dependent kinase binding protein%2C putative
Py17X_01_v3	310692	C	T	1	Py17X_01_v3_310692_C/T	Py17X_01_v3:310692	T	PY17X_0105800	PY17X_0105800.1	Transcript	missense_variant	251	251	84	S/N	aGc/aAc	-	MODERATE	-	-1	-	transcriptome.gff3.gz	PY17X_0105800	cyclin dependent kinase binding protein%2C putative
Py17X_01_v3	310779	A	G	1	Py17X_01_v3_310779_A/G	Py17X_01_v3:310779	G	PY17X_0105800	PY17X_0105800.1	Transcript	missense_variant	164	164	55	I/T	aTa/aCa	-	MODERATE	-	-1	-	transcriptome.gff3.gz	PY17X_0105800	cyclin dependent kinase binding protein%2C putative
Py17X_01_v3	310787	T	TGTA	1	Py17X_01_v3_310788_-/GTA	Py17X_01_v3:310787-310788	GTA	PY17X_0105800	PY17X_0105800.1	Transcript	protein_altering_variant	155-156	155-156	52	K/NT	aaa/aaTACa	-	MODERATE	-	-1	-	transcriptome.gff3.gz	PY17X_0105800	cyclin dependent kinase binding protein%2C putative
Py17X_01_v3	310789	T	A	1	Py17X_01_v3_310789_T/A	Py17X_01_v3:310789	A	PY17X_0105800	PY17X_0105800.1	Transcript	stop_gained	154	154	52	K/*	Aaa/Taa	-	HIGH	-	-1	-	transcriptome.gff3.gz	PY17X_0105800	cyclin dependent kinase binding protein%2C putative
Py17X_01_v3	311336	A	G	1	Py17X_01_v3_311336_A/G	Py17X_01_v3:311336	G	PY17X_0105900	PY17X_0105900.1	Transcript	missense_variant	5294	5294	1765	F/S	tTt/tCt	-	MODERATE	-	-1	-	transcriptome.gff3.gz	PY17X_0105900	nucleoside diphosphate kinase%2C putative
Py17X_01_v3	311344	C	T	1	Py17X_01_v3_311344_C/T	Py17X_01_v3:311344	T	PY17X_0105900	PY17X_0105900.1	Transcript	missense_variant	5286	5286	1762	M/I	atG/atA	-	MODERATE	-	-1	-	transcriptome.gff3.gz	PY17X_0105900	nucleoside diphosphate kinase%2C putative
Py17X_01_v3	311345	A	G	1	Py17X_01_v3_311345_A/G	Py17X_01_v3:311345	G	PY17X_0105900	PY17X_0105900.1	Transcript	missense_variant	5285	5285	1762	M/T	aTg/aCg	-	MODERATE	-	-1	-	transcriptome.gff3.gz	PY17X_0105900	nucleoside diphosphate kinase%2C putative
Py17X_01_v3	311587	C	G	1	Py17X_01_v3_311587_C/G	Py17X_01_v3:311587	G	PY17X_0105900	PY17X_0105900.1	Transcript	missense_variant	5043	5043	1681	K/N	aaG/aaC	-	MODERATE	-	-1	-	transcriptome.gff3.gz	PY17X_0105900	nucleoside diphosphate kinase%2C putative
Py17X_01_v3	311675	G	C	1	Py17X_01_v3_311675_G/C	Py17X_01_v3:311675	C	PY17X_0105900	PY17X_0105900.1	Transcript	missense_variant	4955	4955	1652	T/R	aCa/aGa	-	MODERATE	-	-1	-	transcriptome.gff3.gz	PY17X_0105900	nucleoside diphosphate kinase%2C putative
Py17X_01_v3	311688	T	C	1	Py17X_01_v3_311688_T/C	Py17X_01_v3:311688	C	PY17X_0105900	PY17X_0105900.1	Transcript	missense_variant	4942	4942	1648	I/V	Att/Gtt	-	MODERATE	-	-1	-	transcriptome.gff3.gz	PY17X_0105900	nucleoside diphosphate kinase%2C putative
Py17X_01_v3	311691	G	A	1	Py17X_01_v3_311691_G/A	Py17X_01_v3:311691	A	PY17X_0105900	PY17X_0105900.1	Transcript	missense_variant	4939	4939	1647	P/S	Cct/Tct	-	MODERATE	-	-1	-	transcriptome.gff3.gz	PY17X_0105900	nucleoside diphosphate kinase%2C putative
Py17X_01_v3	312177	G	C	1	Py17X_01_v3_312177_G/C	Py17X_01_v3:312177	C	PY17X_0105900	PY17X_0105900.1	Transcript	missense_variant	4453	4453	1485	H/D	Cat/Gat	-	MODERATE	-	-1	-	transcriptome.gff3.gz	PY17X_0105900	nucleoside diphosphate kinase%2C putative
Py17X_01_v3	312222	T	G	1	Py17X_01_v3_312222_T/G	Py17X_01_v3:312222	G	PY17X_0105900	PY17X_0105900.1	Transcript	missense_variant	4408	4408	1470	T/P	Aca/Cca	-	MODERATE	-	-1	-	transcriptome.gff3.gz	PY17X_0105900	nucleoside diphosphate kinase%2C putative
Py17X_01_v3	312263	C	T	1	Py17X_01_v3_312263_C/T	Py17X_01_v3:312263	T	PY17X_0105900	PY17X_0105900.1	Transcript	missense_variant	4367	4367	1456	S/N	aGc/aAc	-	MODERATE	-	-1	-	transcriptome.gff3.gz	PY17X_0105900	nucleoside diphosphate kinase%2C putative
Py17X_01_v3	312351	T	C	1	Py17X_01_v3_312351_T/C	Py17X_01_v3:312351	C	PY17X_0105900	PY17X_0105900.1	Transcript	missense_variant	4279	4279	1427	I/V	Att/Gtt	-	MODERATE	-	-1	-	transcriptome.gff3.gz	PY17X_0105900	nucleoside diphosphate kinase%2C putative
Py17X_01_v3	312370	T	A	1	Py17X_01_v3_312370_T/A	Py17X_01_v3:312370	A	PY17X_0105900	PY17X_0105900.1	Transcript	missense_variant	4260	4260	1420	L/F	ttA/ttT	-	MODERATE	-	-1	-	transcriptome.gff3.gz	PY17X_0105900	nucleoside diphosphate kinase%2C putative
Py17X_01_v3	312373	T	A	1	Py17X_01_v3_312373_T/A	Py17X_01_v3:312373	A	PY17X_0105900	PY17X_0105900.1	Transcript	missense_variant	4257	4257	1419	K/N	aaA/aaT	-	MODERATE	-	-1	-	transcriptome.gff3.gz	PY17X_0105900	nucleoside diphosphate kinase%2C putative
Py17X_01_v3	312414	C	T	1	Py17X_01_v3_312414_C/T	Py17X_01_v3:312414	T	PY17X_0105900	PY17X_0105900.1	Transcript	missense_variant	4216	4216	1406	D/N	Gat/Aat	-	MODERATE	-	-1	-	transcriptome.gff3.gz	PY17X_0105900	nucleoside diphosphate kinase%2C putative
Py17X_01_v3	312435	C	T	1	Py17X_01_v3_312435_C/T	Py17X_01_v3:312435	T	PY17X_0105900	PY17X_0105900.1	Transcript	missense_variant	4195	4195	1399	A/T	Gct/Act	-	MODERATE	-	-1	-	transcriptome.gff3.gz	PY17X_0105900	nucleoside diphosphate kinase%2C putative
Py17X_01_v3	312437	A	T	1	Py17X_01_v3_312437_A/T	Py17X_01_v3:312437	T	PY17X_0105900	PY17X_0105900.1	Transcript	missense_variant	4193	4193	1398	I/K	aTa/aAa	-	MODERATE	-	-1	-	transcriptome.gff3.gz	PY17X_0105900	nucleoside diphosphate kinase%2C putative
Py17X_01_v3	312575	G	A	1	Py17X_01_v3_312575_G/A	Py17X_01_v3:312575	A	PY17X_0105900	PY17X_0105900.1	Transcript	missense_variant	4055	4055	1352	A/V	gCt/gTt	-	MODERATE	-	-1	-	transcriptome.gff3.gz	PY17X_0105900	nucleoside diphosphate kinase%2C putative
Py17X_01_v3	312598	T	G	1	Py17X_01_v3_312598_T/G	Py17X_01_v3:312598	G	PY17X_0105900	PY17X_0105900.1	Transcript	missense_variant	4032	4032	1344	K/N	aaA/aaC	-	MODERATE	-	-1	-	transcriptome.gff3.gz	PY17X_0105900	nucleoside diphosphate kinase%2C putative
Py17X_01_v3	312602	A	T	1	Py17X_01_v3_312602_A/T	Py17X_01_v3:312602	T	PY17X_0105900	PY17X_0105900.1	Transcript	missense_variant	4028	4028	1343	V/E	gTg/gAg	-	MODERATE	-	-1	-	transcriptome.gff3.gz	PY17X_0105900	nucleoside diphosphate kinase%2C putative
Py17X_01_v3	312610	C	CT	1	Py17X_01_v3_312611_-/T	Py17X_01_v3:312610-312611	T	PY17X_0105900	PY17X_0105900.1	Transcript	frameshift_variant	4019-4020	4019-4020	1340	G/GX	ggg/ggAg	-	HIGH	-	-1	-	transcriptome.gff3.gz	PY17X_0105900	nucleoside diphosphate kinase%2C putative
Py17X_01_v3	312611	C	CGTTAT	1	Py17X_01_v3_312612_-/GTTAT	Py17X_01_v3:312611-312612	GTTAT	PY17X_0105900	PY17X_0105900.1	Transcript	frameshift_variant	4018-4019	4018-4019	1340	G/DNX	ggg/gATAACgg	-	HIGH	-	-1	-	transcriptome.gff3.gz	PY17X_0105900	nucleoside diphosphate kinase%2C putative
Py17X_01_v3	312615	CCT	C	1	Py17X_01_v3_312616_CT/-	Py17X_01_v3:312616-312617	-	PY17X_0105900	PY17X_0105900.1	Transcript	frameshift_variant	4013-4014	4013-4014	1338	K/X	aAG/a	-	HIGH	-	-1	-	transcriptome.gff3.gz	PY17X_0105900	nucleoside diphosphate kinase%2C putative
Py17X_01_v3	312621	C	CGT	1	Py17X_01_v3_312622_-/GT	Py17X_01_v3:312621-312622	GT	PY17X_0105900	PY17X_0105900.1	Transcript	frameshift_variant	4008-4009	4008-4009	1336-1337	-/X	-/AC	-	HIGH	-	-1	-	transcriptome.gff3.gz	PY17X_0105900	nucleoside diphosphate kinase%2C putative
Py17X_01_v3	312622	TACC	T	1	Py17X_01_v3_312623_ACC/-	Py17X_01_v3:312623-312625	-	PY17X_0105900	PY17X_0105900.1	Transcript	inframe_deletion	4005-4007	4005-4007	1335-1336	EV/E	gaGGTa/gaa	-	MODERATE	-	-1	-	transcriptome.gff3.gz	PY17X_0105900	nucleoside diphosphate kinase%2C putative
Py17X_01_v3	312653	A	G	1	Py17X_01_v3_312653_A/G	Py17X_01_v3:312653	G	PY17X_0105900	PY17X_0105900.1	Transcript	missense_variant	3977	3977	1326	M/T	aTg/aCg	-	MODERATE	-	-1	-	transcriptome.gff3.gz	PY17X_0105900	nucleoside diphosphate kinase%2C putative
Py17X_01_v3	312656	TCGCCCC	T	1	Py17X_01_v3_312657_CGCCCC/-	Py17X_01_v3:312657-312662	-	PY17X_0105900	PY17X_0105900.1	Transcript	inframe_deletion	3968-3973	3968-3973	1323-1325	GGE/E	gGGGGCGaa/gaa	-	MODERATE	-	-1	-	transcriptome.gff3.gz	PY17X_0105900	nucleoside diphosphate kinase%2C putative
Py17X_01_v3	312674	A	G	1	Py17X_01_v3_312674_A/G	Py17X_01_v3:312674	G	PY17X_0105900	PY17X_0105900.1	Transcript	missense_variant	3956	3956	1319	V/A	gTg/gCg	-	MODERATE	-	-1	-	transcriptome.gff3.gz	PY17X_0105900	nucleoside diphosphate kinase%2C putative
Py17X_01_v3	312675	C	T	1	Py17X_01_v3_312675_C/T	Py17X_01_v3:312675	T	PY17X_0105900	PY17X_0105900.1	Transcript	missense_variant	3955	3955	1319	V/M	Gtg/Atg	-	MODERATE	-	-1	-	transcriptome.gff3.gz	PY17X_0105900	nucleoside diphosphate kinase%2C putative
Py17X_01_v3	312689	A	G	1	Py17X_01_v3_312689_A/G	Py17X_01_v3:312689	G	PY17X_0105900	PY17X_0105900.1	Transcript	missense_variant	3941	3941	1314	M/T	aTg/aCg	-	MODERATE	-	-1	-	transcriptome.gff3.gz	PY17X_0105900	nucleoside diphosphate kinase%2C putative
Py17X_01_v3	312692	TCTC	T	1	Py17X_01_v3_312693_CTC/-	Py17X_01_v3:312693-312695	-	PY17X_0105900	PY17X_0105900.1	Transcript	inframe_deletion	3935-3937	3935-3937	1312-1313	GE/E	gGAGaa/gaa	-	MODERATE	-	-1	-	transcriptome.gff3.gz	PY17X_0105900	nucleoside diphosphate kinase%2C putative
Py17X_01_v3	312702	CCT	C	1	Py17X_01_v3_312703_CT/-	Py17X_01_v3:312703-312704	-	PY17X_0105900	PY17X_0105900.1	Transcript	frameshift_variant	3926-3927	3926-3927	1309	K/X	aAG/a	-	HIGH	-	-1	-	transcriptome.gff3.gz	PY17X_0105900	nucleoside diphosphate kinase%2C putative
Py17X_01_v3	312711	C	T	1	Py17X_01_v3_312711_C/T	Py17X_01_v3:312711	T	PY17X_0105900	PY17X_0105900.1	Transcript	missense_variant	3919	3919	1307	G/R	Gga/Aga	-	MODERATE	-	-1	-	transcriptome.gff3.gz	PY17X_0105900	nucleoside diphosphate kinase%2C putative
Py17X_01_v3	312714	CT	C	1	Py17X_01_v3_312715_T/-	Py17X_01_v3:312715	-	PY17X_0105900	PY17X_0105900.1	Transcript	frameshift_variant	3915	3915	1305	E/X	gaA/ga	-	HIGH	-	-1	-	transcriptome.gff3.gz	PY17X_0105900	nucleoside diphosphate kinase%2C putative
Py17X_01_v3	312746	A	T	1	Py17X_01_v3_312746_A/T	Py17X_01_v3:312746	T	PY17X_0105900	PY17X_0105900.1	Transcript	missense_variant	3884	3884	1295	V/E	gTg/gAg	-	MODERATE	-	-1	-	transcriptome.gff3.gz	PY17X_0105900	nucleoside diphosphate kinase%2C putative
Py17X_01_v3	312749	TCCC	T	1	Py17X_01_v3_312750_CCC/-	Py17X_01_v3:312750-312752	-	PY17X_0105900	PY17X_0105900.1	Transcript	inframe_deletion	3878-3880	3878-3880	1293-1294	GE/E	gGGGaa/gaa	-	MODERATE	-	-1	-	transcriptome.gff3.gz	PY17X_0105900	nucleoside diphosphate kinase%2C putative
Py17X_01_v3	312753	C	T	1	Py17X_01_v3_312753_C/T	Py17X_01_v3:312753	T	PY17X_0105900	PY17X_0105900.1	Transcript	missense_variant	3877	3877	1293	G/R	Ggg/Agg	-	MODERATE	-	-1	-	transcriptome.gff3.gz	PY17X_0105900	nucleoside diphosphate kinase%2C putative
Py17X_01_v3	312759	TCGTTTC	T	1	Py17X_01_v3_312760_CGTTTC/-	Py17X_01_v3:312760-312765	-	PY17X_0105900	PY17X_0105900.1	Transcript	inframe_deletion	3865-3870	3865-3870	1289-1290	ET/-	GAAACG/-	-	MODERATE	-	-1	-	transcriptome.gff3.gz	PY17X_0105900	nucleoside diphosphate kinase%2C putative
Py17X_01_v3	312767	T	A	1	Py17X_01_v3_312767_T/A	Py17X_01_v3:312767	A	PY17X_0105900	PY17X_0105900.1	Transcript	missense_variant	3863	3863	1288	E/V	gAg/gTg	-	MODERATE	-	-1	-	transcriptome.gff3.gz	PY17X_0105900	nucleoside diphosphate kinase%2C putative
Py17X_01_v3	312775	CGTT	C	1	Py17X_01_v3_312776_GTT/-	Py17X_01_v3:312776-312778	-	PY17X_0105900	PY17X_0105900.1	Transcript	inframe_deletion	3852-3854	3852-3854	1284-1285	ET/E	gaAACg/gag	-	MODERATE	-	-1	-	transcriptome.gff3.gz	PY17X_0105900	nucleoside diphosphate kinase%2C putative
Py17X_01_v3	312782	C	T	1	Py17X_01_v3_312782_C/T	Py17X_01_v3:312782	T	PY17X_0105900	PY17X_0105900.1	Transcript	missense_variant	3848	3848	1283	G/E	gGa/gAa	-	MODERATE	-	-1	-	transcriptome.gff3.gz	PY17X_0105900	nucleoside diphosphate kinase%2C putative
Py17X_01_v3	312783	C	T	1	Py17X_01_v3_312783_C/T	Py17X_01_v3:312783	T	PY17X_0105900	PY17X_0105900.1	Transcript	missense_variant	3847	3847	1283	G/R	Gga/Aga	-	MODERATE	-	-1	-	transcriptome.gff3.gz	PY17X_0105900	nucleoside diphosphate kinase%2C putative
Py17X_01_v3	312788	T	TTCA	1	Py17X_01_v3_312789_-/TCA	Py17X_01_v3:312788-312789	TCA	PY17X_0105900	PY17X_0105900.1	Transcript	protein_altering_variant	3841-3842	3841-3842	1281	E/VK	gaa/gTGAaa	-	MODERATE	-	-1	-	transcriptome.gff3.gz	PY17X_0105900	nucleoside diphosphate kinase%2C putative
Py17X_01_v3	312809	G	A	1	Py17X_01_v3_312809_G/A	Py17X_01_v3:312809	A	PY17X_0105900	PY17X_0105900.1	Transcript	missense_variant	3821	3821	1274	A/V	gCg/gTg	-	MODERATE	-	-1	-	transcriptome.gff3.gz	PY17X_0105900	nucleoside diphosphate kinase%2C putative
Py17X_01_v3	313208	T	C	1	Py17X_01_v3_313208_T/C	Py17X_01_v3:313208	C	PY17X_0105900	PY17X_0105900.1	Transcript	missense_variant	3422	3422	1141	D/G	gAt/gGt	-	MODERATE	-	-1	-	transcriptome.gff3.gz	PY17X_0105900	nucleoside diphosphate kinase%2C putative
Py17X_01_v3	313214	G	C	1	Py17X_01_v3_313214_G/C	Py17X_01_v3:313214	C	PY17X_0105900	PY17X_0105900.1	Transcript	missense_variant	3416	3416	1139	S/C	tCt/tGt	-	MODERATE	-	-1	-	transcriptome.gff3.gz	PY17X_0105900	nucleoside diphosphate kinase%2C putative
Py17X_01_v3	313252	T	C	1	Py17X_01_v3_313252_T/C	Py17X_01_v3:313252	C	PY17X_0105900	PY17X_0105900.1	Transcript	missense_variant	3378	3378	1126	I/M	atA/atG	-	MODERATE	-	-1	-	transcriptome.gff3.gz	PY17X_0105900	nucleoside diphosphate kinase%2C putative
Py17X_01_v3	313297	G	T	1	Py17X_01_v3_313297_G/T	Py17X_01_v3:313297	T	PY17X_0105900	PY17X_0105900.1	Transcript	missense_variant	3333	3333	1111	D/E	gaC/gaA	-	MODERATE	-	-1	-	transcriptome.gff3.gz	PY17X_0105900	nucleoside diphosphate kinase%2C putative
Py17X_01_v3	313308	C	CATA	1	Py17X_01_v3_313309_-/ATA	Py17X_01_v3:313308-313309	ATA	PY17X_0105900	PY17X_0105900.1	Transcript	inframe_insertion	3321-3322	3321-3322	1107-1108	-/Y	-/TAT	-	MODERATE	-	-1	-	transcriptome.gff3.gz	PY17X_0105900	nucleoside diphosphate kinase%2C putative
Py17X_01_v3	313625	A	G	1	Py17X_01_v3_313625_A/G	Py17X_01_v3:313625	G	PY17X_0105900	PY17X_0105900.1	Transcript	missense_variant	3005	3005	1002	I/T	aTa/aCa	-	MODERATE	-	-1	-	transcriptome.gff3.gz	PY17X_0105900	nucleoside diphosphate kinase%2C putative
Py17X_01_v3	313644	C	T	1	Py17X_01_v3_313644_C/T	Py17X_01_v3:313644	T	PY17X_0105900	PY17X_0105900.1	Transcript	missense_variant	2986	2986	996	E/K	Gaa/Aaa	-	MODERATE	-	-1	-	transcriptome.gff3.gz	PY17X_0105900	nucleoside diphosphate kinase%2C putative
Py17X_01_v3	313672	G	T	1	Py17X_01_v3_313672_G/T	Py17X_01_v3:313672	T	PY17X_0105900	PY17X_0105900.1	Transcript	missense_variant	2958	2958	986	D/E	gaC/gaA	-	MODERATE	-	-1	-	transcriptome.gff3.gz	PY17X_0105900	nucleoside diphosphate kinase%2C putative
Py17X_01_v3	313680	C	T	1	Py17X_01_v3_313680_C/T	Py17X_01_v3:313680	T	PY17X_0105900	PY17X_0105900.1	Transcript	missense_variant	2950	2950	984	V/I	Gta/Ata	-	MODERATE	-	-1	-	transcriptome.gff3.gz	PY17X_0105900	nucleoside diphosphate kinase%2C putative
Py17X_01_v3	313713	C	T	1	Py17X_01_v3_313713_C/T	Py17X_01_v3:313713	T	PY17X_0105900	PY17X_0105900.1	Transcript	missense_variant	2917	2917	973	V/I	Gtt/Att	-	MODERATE	-	-1	-	transcriptome.gff3.gz	PY17X_0105900	nucleoside diphosphate kinase%2C putative
Py17X_01_v3	313723	TTTATTCATATTATTCATA	T	1	Py17X_01_v3_313724_TTATTCATATTATTCATA/-	Py17X_01_v3:313724-313741	-	PY17X_0105900	PY17X_0105900.1	Transcript	inframe_deletion	2889-2906	2889-2906	963-969	NMNNMNK/K	aaTATGAATAATATGAATAAa/aaa	-	MODERATE	-	-1	-	transcriptome.gff3.gz	PY17X_0105900	nucleoside diphosphate kinase%2C putative
Py17X_01_v3	313771	A	C	1	Py17X_01_v3_313771_A/C	Py17X_01_v3:313771	C	PY17X_0105900	PY17X_0105900.1	Transcript	missense_variant	2859	2859	953	I/M	atT/atG	-	MODERATE	-	-1	-	transcriptome.gff3.gz	PY17X_0105900	nucleoside diphosphate kinase%2C putative
Py17X_01_v3	314669	T	TATG	1	Py17X_01_v3_314670_-/ATG	Py17X_01_v3:314669-314670	ATG	PY17X_0105900	PY17X_0105900.1	Transcript	protein_altering_variant	1960-1961	1960-1961	654	N/TY	aat/aCATat	-	MODERATE	-	-1	-	transcriptome.gff3.gz	PY17X_0105900	nucleoside diphosphate kinase%2C putative
Py17X_01_v3	314672	T	TTCAAATTTG	1	Py17X_01_v3_314673_-/TCAAATTTG	Py17X_01_v3:314672-314673	TCAAATTTG	PY17X_0105900	PY17X_0105900.1	Transcript	inframe_insertion	1957-1958	1957-1958	653	K/TNLK	aaa/aCAAATTTGAaa	-	MODERATE	-	-1	-	transcriptome.gff3.gz	PY17X_0105900	nucleoside diphosphate kinase%2C putative
Py17X_01_v3	314694	C	T	1	Py17X_01_v3_314694_C/T	Py17X_01_v3:314694	T	PY17X_0105900	PY17X_0105900.1	Transcript	missense_variant	1936	1936	646	A/T	Gcg/Acg	-	MODERATE	-	-1	-	transcriptome.gff3.gz	PY17X_0105900	nucleoside diphosphate kinase%2C putative
Py17X_01_v3	314715	A	C	1	Py17X_01_v3_314715_A/C	Py17X_01_v3:314715	C	PY17X_0105900	PY17X_0105900.1	Transcript	missense_variant	1915	1915	639	F/V	Ttt/Gtt	-	MODERATE	-	-1	-	transcriptome.gff3.gz	PY17X_0105900	nucleoside diphosphate kinase%2C putative
Py17X_01_v3	314731	T	G	1	Py17X_01_v3_314731_T/G	Py17X_01_v3:314731	G	PY17X_0105900	PY17X_0105900.1	Transcript	missense_variant	1899	1899	633	E/D	gaA/gaC	-	MODERATE	-	-1	-	transcriptome.gff3.gz	PY17X_0105900	nucleoside diphosphate kinase%2C putative
Py17X_01_v3	315002	G	T	1	Py17X_01_v3_315002_G/T	Py17X_01_v3:315002	T	PY17X_0105900	PY17X_0105900.1	Transcript	missense_variant	1628	1628	543	T/K	aCa/aAa	-	MODERATE	-	-1	-	transcriptome.gff3.gz	PY17X_0105900	nucleoside diphosphate kinase%2C putative
Py17X_01_v3	315048	C	CGCT	1	Py17X_01_v3_315049_-/GCT	Py17X_01_v3:315048-315049	GCT	PY17X_0105900	PY17X_0105900.1	Transcript	inframe_insertion	1581-1582	1581-1582	527-528	-/S	-/AGC	-	MODERATE	-	-1	-	transcriptome.gff3.gz	PY17X_0105900	nucleoside diphosphate kinase%2C putative
Py17X_01_v3	315049	A	T	1	Py17X_01_v3_315049_A/T	Py17X_01_v3:315049	T	PY17X_0105900	PY17X_0105900.1	Transcript	missense_variant	1581	1581	527	N/K	aaT/aaA	-	MODERATE	-	-1	-	transcriptome.gff3.gz	PY17X_0105900	nucleoside diphosphate kinase%2C putative
Py17X_01_v3	315058	G	GCTTTTTTTTTCA	1	Py17X_01_v3_315059_-/CTTTTTTTTTCA	Py17X_01_v3:315058-315059	CTTTTTTTTTCA	PY17X_0105900	PY17X_0105900.1	Transcript	inframe_insertion	1571-1572	1571-1572	524	S/SEKKS	agc/agTGAAAAAAAAAGc	-	MODERATE	-	-1	-	transcriptome.gff3.gz	PY17X_0105900	nucleoside diphosphate kinase%2C putative
Py17X_01_v3	315082	C	T	1	Py17X_01_v3_315082_C/T	Py17X_01_v3:315082	T	PY17X_0105900	PY17X_0105900.1	Transcript	missense_variant	1548	1548	516	M/I	atG/atA	-	MODERATE	-	-1	-	transcriptome.gff3.gz	PY17X_0105900	nucleoside diphosphate kinase%2C putative
Py17X_01_v3	315095	G	C	1	Py17X_01_v3_315095_G/C	Py17X_01_v3:315095	C	PY17X_0105900	PY17X_0105900.1	Transcript	missense_variant	1535	1535	512	T/R	aCa/aGa	-	MODERATE	-	-1	-	transcriptome.gff3.gz	PY17X_0105900	nucleoside diphosphate kinase%2C putative
Py17X_01_v3	315137	C	T	1	Py17X_01_v3_315137_C/T	Py17X_01_v3:315137	T	PY17X_0105900	PY17X_0105900.1	Transcript	missense_variant	1493	1493	498	R/Q	cGg/cAg	-	MODERATE	-	-1	-	transcriptome.gff3.gz	PY17X_0105900	nucleoside diphosphate kinase%2C putative
Py17X_01_v3	315151	A	ATCAAAATTATCAAAATTG	1	Py17X_01_v3_315152_-/TCAAAATTATCAAAATTG	Py17X_01_v3:315151-315152	TCAAAATTATCAAAATTG	PY17X_0105900	PY17X_0105900.1	Transcript	inframe_insertion	1478-1479	1478-1479	493	D/DNFDNFD	gat/gaCAATTTTGATAATTTTGAt	-	MODERATE	-	-1	-	transcriptome.gff3.gz	PY17X_0105900	nucleoside diphosphate kinase%2C putative
Py17X_01_v3	315160	A	ATCAGAATTATCAAAATTG	1	Py17X_01_v3_315161_-/TCAGAATTATCAAAATTG	Py17X_01_v3:315160-315161	TCAGAATTATCAAAATTG	PY17X_0105900	PY17X_0105900.1	Transcript	inframe_insertion	1469-1470	1469-1470	490	D/DNFDNSD	gat/gaCAATTTTGATAATTCTGAt	-	MODERATE	-	-1	-	transcriptome.gff3.gz	PY17X_0105900	nucleoside diphosphate kinase%2C putative
Py17X_01_v3	315169	A	ATCAGAATTATCAAAATTG	1	Py17X_01_v3_315170_-/TCAGAATTATCAAAATTG	Py17X_01_v3:315169-315170	TCAGAATTATCAAAATTG	PY17X_0105900	PY17X_0105900.1	Transcript	inframe_insertion	1460-1461	1460-1461	487	D/DNFDNSD	gat/gaCAATTTTGATAATTCTGAt	-	MODERATE	-	-1	-	transcriptome.gff3.gz	PY17X_0105900	nucleoside diphosphate kinase%2C putative
Py17X_01_v3	315193	G	T	1	Py17X_01_v3_315193_G/T	Py17X_01_v3:315193	T	PY17X_0105900	PY17X_0105900.1	Transcript	missense_variant	1437	1437	479	D/E	gaC/gaA	-	MODERATE	-	-1	-	transcriptome.gff3.gz	PY17X_0105900	nucleoside diphosphate kinase%2C putative
Py17X_01_v3	315317	T	C	1	Py17X_01_v3_315317_T/C	Py17X_01_v3:315317	C	PY17X_0105900	PY17X_0105900.1	Transcript	missense_variant	1313	1313	438	N/S	aAt/aGt	-	MODERATE	-	-1	-	transcriptome.gff3.gz	PY17X_0105900	nucleoside diphosphate kinase%2C putative
Py17X_01_v3	315491	ATTTTGGATTCATTTACAT	A	1	Py17X_01_v3_315492_TTTTGGATTCATTTACAT/-	Py17X_01_v3:315492-315509	-	PY17X_0105900	PY17X_0105900.1	Transcript	inframe_deletion	1121-1138	1121-1138	374-380	NVNESKI/I	aATGTAAATGAATCCAAAAta/ata	-	MODERATE	-	-1	-	transcriptome.gff3.gz	PY17X_0105900	nucleoside diphosphate kinase%2C putative
Py17X_01_v3	315609	T	C	1	Py17X_01_v3_315609_T/C	Py17X_01_v3:315609	C	PY17X_0105900	PY17X_0105900.1	Transcript	missense_variant	1021	1021	341	N/D	Aat/Gat	-	MODERATE	-	-1	-	transcriptome.gff3.gz	PY17X_0105900	nucleoside diphosphate kinase%2C putative
Py17X_01_v3	315632	T	C	1	Py17X_01_v3_315632_T/C	Py17X_01_v3:315632	C	PY17X_0105900	PY17X_0105900.1	Transcript	missense_variant	998	998	333	K/R	aAg/aGg	-	MODERATE	-	-1	-	transcriptome.gff3.gz	PY17X_0105900	nucleoside diphosphate kinase%2C putative
Py17X_01_v3	315639	C	T	1	Py17X_01_v3_315639_C/T	Py17X_01_v3:315639	T	PY17X_0105900	PY17X_0105900.1	Transcript	missense_variant	991	991	331	V/I	Gtt/Att	-	MODERATE	-	-1	-	transcriptome.gff3.gz	PY17X_0105900	nucleoside diphosphate kinase%2C putative
Py17X_01_v3	315641	T	G	1	Py17X_01_v3_315641_T/G	Py17X_01_v3:315641	G	PY17X_0105900	PY17X_0105900.1	Transcript	missense_variant	989	989	330	N/T	aAt/aCt	-	MODERATE	-	-1	-	transcriptome.gff3.gz	PY17X_0105900	nucleoside diphosphate kinase%2C putative
Py17X_01_v3	316332	C	T	1	Py17X_01_v3_316332_C/T	Py17X_01_v3:316332	T	PY17X_0105900	PY17X_0105900.1	Transcript	missense_variant	640	640	214	D/N	Gac/Aac	-	MODERATE	-	-1	-	transcriptome.gff3.gz	PY17X_0105900	nucleoside diphosphate kinase%2C putative
Py17X_01_v3	316667	C	A	1	Py17X_01_v3_316667_C/A	Py17X_01_v3:316667	A	PY17X_0105900	PY17X_0105900.1	Transcript	missense_variant	405	405	135	M/I	atG/atT	-	MODERATE	-	-1	-	transcriptome.gff3.gz	PY17X_0105900	nucleoside diphosphate kinase%2C putative
Py17X_01_v3	316936	C	T	1	Py17X_01_v3_316936_C/T	Py17X_01_v3:316936	T	PY17X_0105900	PY17X_0105900.1	Transcript	missense_variant	272	272	91	R/H	cGt/cAt	-	MODERATE	-	-1	-	transcriptome.gff3.gz	PY17X_0105900	nucleoside diphosphate kinase%2C putative
Py17X_01_v3	319606	A	G	1	Py17X_01_v3_319606_A/G	Py17X_01_v3:319606	G	PY17X_0106000	PY17X_0106000.1	Transcript	missense_variant	43	43	15	I/V	Att/Gtt	-	MODERATE	-	1	-	transcriptome.gff3.gz	PY17X_0106000	conserved Plasmodium protein%2C unknown function
Py17X_01_v3	319766	A	C	1	Py17X_01_v3_319766_A/C	Py17X_01_v3:319766	C	PY17X_0106000	PY17X_0106000.1	Transcript	missense_variant	203	203	68	D/A	gAt/gCt	-	MODERATE	-	1	-	transcriptome.gff3.gz	PY17X_0106000	conserved Plasmodium protein%2C unknown function
Py17X_01_v3	319774	C	A	1	Py17X_01_v3_319774_C/A	Py17X_01_v3:319774	A	PY17X_0106000	PY17X_0106000.1	Transcript	missense_variant	211	211	71	Q/K	Caa/Aaa	-	MODERATE	-	1	-	transcriptome.gff3.gz	PY17X_0106000	conserved Plasmodium protein%2C unknown function
Py17X_01_v3	320065	T	A	1	Py17X_01_v3_320065_T/A	Py17X_01_v3:320065	A	PY17X_0106000	PY17X_0106000.1	Transcript	missense_variant	502	502	168	L/I	Tta/Ata	-	MODERATE	-	1	-	transcriptome.gff3.gz	PY17X_0106000	conserved Plasmodium protein%2C unknown function
Py17X_01_v3	321783	A	G	1	Py17X_01_v3_321783_A/G	Py17X_01_v3:321783	G	PY17X_0106100	PY17X_0106100.1	Transcript	missense_variant	4810	4810	1604	Y/H	Tat/Cat	-	MODERATE	-	-1	-	transcriptome.gff3.gz	PY17X_0106100	DNA repair protein RAD50%2C putative
Py17X_01_v3	321872	G	A	1	Py17X_01_v3_321872_G/A	Py17X_01_v3:321872	A	PY17X_0106100	PY17X_0106100.1	Transcript	missense_variant	4721	4721	1574	T/I	aCa/aTa	-	MODERATE	-	-1	-	transcriptome.gff3.gz	PY17X_0106100	DNA repair protein RAD50%2C putative
Py17X_01_v3	321886	G	C	1	Py17X_01_v3_321886_G/C	Py17X_01_v3:321886	C	PY17X_0106100	PY17X_0106100.1	Transcript	missense_variant	4707	4707	1569	D/E	gaC/gaG	-	MODERATE	-	-1	-	transcriptome.gff3.gz	PY17X_0106100	DNA repair protein RAD50%2C putative
Py17X_01_v3	321911	G	A	1	Py17X_01_v3_321911_G/A	Py17X_01_v3:321911	A	PY17X_0106100	PY17X_0106100.1	Transcript	missense_variant	4682	4682	1561	T/I	aCa/aTa	-	MODERATE	-	-1	-	transcriptome.gff3.gz	PY17X_0106100	DNA repair protein RAD50%2C putative
Py17X_01_v3	322207	A	T	1	Py17X_01_v3_322207_A/T	Py17X_01_v3:322207	T	PY17X_0106100	PY17X_0106100.1	Transcript	missense_variant	4386	4386	1462	S/R	agT/agA	-	MODERATE	-	-1	-	transcriptome.gff3.gz	PY17X_0106100	DNA repair protein RAD50%2C putative
Py17X_01_v3	322221	T	C	1	Py17X_01_v3_322221_T/C	Py17X_01_v3:322221	C	PY17X_0106100	PY17X_0106100.1	Transcript	missense_variant	4372	4372	1458	K/E	Aaa/Gaa	-	MODERATE	-	-1	-	transcriptome.gff3.gz	PY17X_0106100	DNA repair protein RAD50%2C putative
Py17X_01_v3	322640	A	C	1	Py17X_01_v3_322640_A/C	Py17X_01_v3:322640	C	PY17X_0106100	PY17X_0106100.1	Transcript	missense_variant	3953	3953	1318	I/R	aTa/aGa	-	MODERATE	-	-1	-	transcriptome.gff3.gz	PY17X_0106100	DNA repair protein RAD50%2C putative
Py17X_01_v3	322736	T	C	1	Py17X_01_v3_322736_T/C	Py17X_01_v3:322736	C	PY17X_0106100	PY17X_0106100.1	Transcript	missense_variant	3857	3857	1286	K/R	aAa/aGa	-	MODERATE	-	-1	-	transcriptome.gff3.gz	PY17X_0106100	DNA repair protein RAD50%2C putative
Py17X_01_v3	322737	T	C	1	Py17X_01_v3_322737_T/C	Py17X_01_v3:322737	C	PY17X_0106100	PY17X_0106100.1	Transcript	missense_variant	3856	3856	1286	K/E	Aaa/Gaa	-	MODERATE	-	-1	-	transcriptome.gff3.gz	PY17X_0106100	DNA repair protein RAD50%2C putative
Py17X_01_v3	322769	C	A	1	Py17X_01_v3_322769_C/A	Py17X_01_v3:322769	A	PY17X_0106100	PY17X_0106100.1	Transcript	missense_variant	3824	3824	1275	R/I	aGa/aTa	-	MODERATE	-	-1	-	transcriptome.gff3.gz	PY17X_0106100	DNA repair protein RAD50%2C putative
Py17X_01_v3	322980	T	C	1	Py17X_01_v3_322980_T/C	Py17X_01_v3:322980	C	PY17X_0106100	PY17X_0106100.1	Transcript	missense_variant	3613	3613	1205	T/A	Act/Gct	-	MODERATE	-	-1	-	transcriptome.gff3.gz	PY17X_0106100	DNA repair protein RAD50%2C putative
Py17X_01_v3	322995	A	T	1	Py17X_01_v3_322995_A/T	Py17X_01_v3:322995	T	PY17X_0106100	PY17X_0106100.1	Transcript	missense_variant	3598	3598	1200	Y/N	Tat/Aat	-	MODERATE	-	-1	-	transcriptome.gff3.gz	PY17X_0106100	DNA repair protein RAD50%2C putative
Py17X_01_v3	323015	C	A	1	Py17X_01_v3_323015_C/A	Py17X_01_v3:323015	A	PY17X_0106100	PY17X_0106100.1	Transcript	missense_variant	3578	3578	1193	R/I	aGa/aTa	-	MODERATE	-	-1	-	transcriptome.gff3.gz	PY17X_0106100	DNA repair protein RAD50%2C putative
Py17X_01_v3	323239	C	A	1	Py17X_01_v3_323239_C/A	Py17X_01_v3:323239	A	PY17X_0106100	PY17X_0106100.1	Transcript	missense_variant	3354	3354	1118	K/N	aaG/aaT	-	MODERATE	-	-1	-	transcriptome.gff3.gz	PY17X_0106100	DNA repair protein RAD50%2C putative
Py17X_01_v3	323244	C	T	1	Py17X_01_v3_323244_C/T	Py17X_01_v3:323244	T	PY17X_0106100	PY17X_0106100.1	Transcript	missense_variant	3349	3349	1117	V/I	Gtt/Att	-	MODERATE	-	-1	-	transcriptome.gff3.gz	PY17X_0106100	DNA repair protein RAD50%2C putative
Py17X_01_v3	323284	A	T	1	Py17X_01_v3_323284_A/T	Py17X_01_v3:323284	T	PY17X_0106100	PY17X_0106100.1	Transcript	missense_variant	3309	3309	1103	F/L	ttT/ttA	-	MODERATE	-	-1	-	transcriptome.gff3.gz	PY17X_0106100	DNA repair protein RAD50%2C putative
Py17X_01_v3	323415	T	C	1	Py17X_01_v3_323415_T/C	Py17X_01_v3:323415	C	PY17X_0106100	PY17X_0106100.1	Transcript	missense_variant	3178	3178	1060	I/V	Att/Gtt	-	MODERATE	-	-1	-	transcriptome.gff3.gz	PY17X_0106100	DNA repair protein RAD50%2C putative
Py17X_01_v3	323471	T	A	1	Py17X_01_v3_323471_T/A	Py17X_01_v3:323471	A	PY17X_0106100	PY17X_0106100.1	Transcript	missense_variant	3122	3122	1041	K/I	aAa/aTa	-	MODERATE	-	-1	-	transcriptome.gff3.gz	PY17X_0106100	DNA repair protein RAD50%2C putative
Py17X_01_v3	323504	G	T	1	Py17X_01_v3_323504_G/T	Py17X_01_v3:323504	T	PY17X_0106100	PY17X_0106100.1	Transcript	missense_variant	3089	3089	1030	T/K	aCa/aAa	-	MODERATE	-	-1	-	transcriptome.gff3.gz	PY17X_0106100	DNA repair protein RAD50%2C putative
Py17X_01_v3	323556	C	A	1	Py17X_01_v3_323556_C/A	Py17X_01_v3:323556	A	PY17X_0106100	PY17X_0106100.1	Transcript	missense_variant	3037	3037	1013	D/Y	Gat/Tat	-	MODERATE	-	-1	-	transcriptome.gff3.gz	PY17X_0106100	DNA repair protein RAD50%2C putative
Py17X_01_v3	323735	T	A	1	Py17X_01_v3_323735_T/A	Py17X_01_v3:323735	A	PY17X_0106100	PY17X_0106100.1	Transcript	missense_variant	2858	2858	953	N/I	aAt/aTt	-	MODERATE	-	-1	-	transcriptome.gff3.gz	PY17X_0106100	DNA repair protein RAD50%2C putative
Py17X_01_v3	323779	A	T	1	Py17X_01_v3_323779_A/T	Py17X_01_v3:323779	T	PY17X_0106100	PY17X_0106100.1	Transcript	missense_variant	2814	2814	938	N/K	aaT/aaA	-	MODERATE	-	-1	-	transcriptome.gff3.gz	PY17X_0106100	DNA repair protein RAD50%2C putative
Py17X_01_v3	323787	T	C	1	Py17X_01_v3_323787_T/C	Py17X_01_v3:323787	C	PY17X_0106100	PY17X_0106100.1	Transcript	missense_variant	2806	2806	936	I/V	Ata/Gta	-	MODERATE	-	-1	-	transcriptome.gff3.gz	PY17X_0106100	DNA repair protein RAD50%2C putative
Py17X_01_v3	323938	T	C	1	Py17X_01_v3_323938_T/C	Py17X_01_v3:323938	C	PY17X_0106100	PY17X_0106100.1	Transcript	missense_variant	2655	2655	885	I/M	atA/atG	-	MODERATE	-	-1	-	transcriptome.gff3.gz	PY17X_0106100	DNA repair protein RAD50%2C putative
Py17X_01_v3	323952	G	T	1	Py17X_01_v3_323952_G/T	Py17X_01_v3:323952	T	PY17X_0106100	PY17X_0106100.1	Transcript	missense_variant	2641	2641	881	Q/K	Caa/Aaa	-	MODERATE	-	-1	-	transcriptome.gff3.gz	PY17X_0106100	DNA repair protein RAD50%2C putative
Py17X_01_v3	323969	G	A	1	Py17X_01_v3_323969_G/A	Py17X_01_v3:323969	A	PY17X_0106100	PY17X_0106100.1	Transcript	missense_variant	2624	2624	875	T/I	aCa/aTa	-	MODERATE	-	-1	-	transcriptome.gff3.gz	PY17X_0106100	DNA repair protein RAD50%2C putative
Py17X_01_v3	323973	C	CGT	1	Py17X_01_v3_323974_-/GT	Py17X_01_v3:323973-323974	GT	PY17X_0106100	PY17X_0106100.1	Transcript	frameshift_variant	2619-2620	2619-2620	873-874	-/X	-/AC	-	HIGH	-	-1	-	transcriptome.gff3.gz	PY17X_0106100	DNA repair protein RAD50%2C putative
Py17X_01_v3	323974	A	AAT	1	Py17X_01_v3_323975_-/AT	Py17X_01_v3:323974-323975	AT	PY17X_0106100	PY17X_0106100.1	Transcript	stop_gained,frameshift_variant	2618-2619	2618-2619	873	C/*	tgt/tgATt	-	HIGH	-	-1	-	transcriptome.gff3.gz	PY17X_0106100	DNA repair protein RAD50%2C putative
Py17X_01_v3	323975	C	CCATTTCGTAATCCATTTCGTAATCTATTCCGTAATCTATTCCGTAATCTATTCCGTAATCTATTCCGTAATCTATTTCGT	1	Py17X_01_v3_323976_-/CATTTCGTAATCCATTTCGTAATCTATTCCGTAATCTATTCCGTAATCTATTCCGTAATCTATTCCGTAATCTATTTCGT	Py17X_01_v3:323975-323976	CATTTCGTAATCCATTTCGTAATCTATTCCGTAATCTATTCCGTAATCTATTCCGTAATCTATTCCGTAATCTATTTCGT	PY17X_0106100	PY17X_0106100.1	Transcript	frameshift_variant	2617-2618	2617-2618	873	C/YEIDYGIDYGIDYGIDYGIDYEMDYEMX	tgt/tACGAAATAGATTACGGAATAGATTACGGAATAGATTACGGAATAGATTACGGAATAGATTACGAAATGGATTACGAAATGgt	-	HIGH	-	-1	-	transcriptome.gff3.gz	PY17X_0106100	DNA repair protein RAD50%2C putative
Py17X_01_v3	323984	T	C	1	Py17X_01_v3_323984_T/C	Py17X_01_v3:323984	C	PY17X_0106100	PY17X_0106100.1	Transcript	missense_variant	2609	2609	870	E/G	gAa/gGa	-	MODERATE	-	-1	-	transcriptome.gff3.gz	PY17X_0106100	DNA repair protein RAD50%2C putative
Py17X_01_v3	324015	T	TG	1	Py17X_01_v3_324016_-/G	Py17X_01_v3:324015-324016	G	PY17X_0106100	PY17X_0106100.1	Transcript	frameshift_variant	2577-2578	2577-2578	859-860	-/X	-/C	-	HIGH	-	-1	-	transcriptome.gff3.gz	PY17X_0106100	DNA repair protein RAD50%2C putative
Py17X_01_v3	324016	T	TTTATTTTGTTTATTTTG	1	Py17X_01_v3_324017_-/TTATTTTGTTTATTTTG	Py17X_01_v3:324016-324017	TTATTTTGTTTATTTTG	PY17X_0106100	PY17X_0106100.1	Transcript	frameshift_variant	2576-2577	2576-2577	859	E/DKINKIX	gaa/gaCAAAATAAACAAAATAAa	-	HIGH	-	-1	-	transcriptome.gff3.gz	PY17X_0106100	DNA repair protein RAD50%2C putative
Py17X_01_v3	324026	C	T	1	Py17X_01_v3_324026_C/T	Py17X_01_v3:324026	T	PY17X_0106100	PY17X_0106100.1	Transcript	missense_variant	2567	2567	856	S/N	aGc/aAc	-	MODERATE	-	-1	-	transcriptome.gff3.gz	PY17X_0106100	DNA repair protein RAD50%2C putative
Py17X_01_v3	324036	C	CTATTTTTTCTATTTTTTCTATTTT	1	Py17X_01_v3_324037_-/TATTTTTTCTATTTTTTCTATTTT	Py17X_01_v3:324036-324037	TATTTTTTCTATTTTTTCTATTTT	PY17X_0106100	PY17X_0106100.1	Transcript	inframe_insertion	2556-2557	2556-2557	852-853	-/KIEKIEKI	-/AAAATAGAAAAAATAGAAAAAATA	-	MODERATE	-	-1	-	transcriptome.gff3.gz	PY17X_0106100	DNA repair protein RAD50%2C putative
Py17X_01_v3	324037	G	GTCTATTTTGTTT	1	Py17X_01_v3_324038_-/TCTATTTTGTTT	Py17X_01_v3:324037-324038	TCTATTTTGTTT	PY17X_0106100	PY17X_0106100.1	Transcript	inframe_insertion	2555-2556	2555-2556	852	I/INKID	atc/atAAACAAAATAGAc	-	MODERATE	-	-1	-	transcriptome.gff3.gz	PY17X_0106100	DNA repair protein RAD50%2C putative
Py17X_01_v3	324178	A	C	1	Py17X_01_v3_324178_A/C	Py17X_01_v3:324178	C	PY17X_0106100	PY17X_0106100.1	Transcript	missense_variant	2415	2415	805	I/M	atT/atG	-	MODERATE	-	-1	-	transcriptome.gff3.gz	PY17X_0106100	DNA repair protein RAD50%2C putative
Py17X_01_v3	324225	T	A	1	Py17X_01_v3_324225_T/A	Py17X_01_v3:324225	A	PY17X_0106100	PY17X_0106100.1	Transcript	missense_variant	2368	2368	790	I/L	Ata/Tta	-	MODERATE	-	-1	-	transcriptome.gff3.gz	PY17X_0106100	DNA repair protein RAD50%2C putative
Py17X_01_v3	324296	A	C	1	Py17X_01_v3_324296_A/C	Py17X_01_v3:324296	C	PY17X_0106100	PY17X_0106100.1	Transcript	missense_variant	2297	2297	766	L/W	tTg/tGg	-	MODERATE	-	-1	-	transcriptome.gff3.gz	PY17X_0106100	DNA repair protein RAD50%2C putative
Py17X_01_v3	324301	G	C	1	Py17X_01_v3_324301_G/C	Py17X_01_v3:324301	C	PY17X_0106100	PY17X_0106100.1	Transcript	missense_variant	2292	2292	764	D/E	gaC/gaG	-	MODERATE	-	-1	-	transcriptome.gff3.gz	PY17X_0106100	DNA repair protein RAD50%2C putative
Py17X_01_v3	324396	T	A	1	Py17X_01_v3_324396_T/A	Py17X_01_v3:324396	A	PY17X_0106100	PY17X_0106100.1	Transcript	missense_variant	2197	2197	733	S/C	Agt/Tgt	-	MODERATE	-	-1	-	transcriptome.gff3.gz	PY17X_0106100	DNA repair protein RAD50%2C putative
Py17X_01_v3	324517	T	A	1	Py17X_01_v3_324517_T/A	Py17X_01_v3:324517	A	PY17X_0106100	PY17X_0106100.1	Transcript	missense_variant	2076	2076	692	L/F	ttA/ttT	-	MODERATE	-	-1	-	transcriptome.gff3.gz	PY17X_0106100	DNA repair protein RAD50%2C putative
Py17X_01_v3	324735	T	C	1	Py17X_01_v3_324735_T/C	Py17X_01_v3:324735	C	PY17X_0106100	PY17X_0106100.1	Transcript	missense_variant	1858	1858	620	N/D	Aat/Gat	-	MODERATE	-	-1	-	transcriptome.gff3.gz	PY17X_0106100	DNA repair protein RAD50%2C putative
Py17X_01_v3	324738	T	TATCATC	1	Py17X_01_v3_324739_-/ATCATC	Py17X_01_v3:324738-324739	ATCATC	PY17X_0106100	PY17X_0106100.1	Transcript	inframe_insertion	1854-1855	1854-1855	618-619	-/DD	-/GATGAT	-	MODERATE	-	-1	-	transcriptome.gff3.gz	PY17X_0106100	DNA repair protein RAD50%2C putative
Py17X_01_v3	324755	T	TTATCAGCATCATTATCAG	1	Py17X_01_v3_324756_-/TATCAGCATCATTATCAG	Py17X_01_v3:324755-324756	TATCAGCATCATTATCAG	PY17X_0106100	PY17X_0106100.1	Transcript	protein_altering_variant	1837-1838	1837-1838	613	D/ADNDADN	gat/gCTGATAATGATGCTGATAat	-	MODERATE	-	-1	-	transcriptome.gff3.gz	PY17X_0106100	DNA repair protein RAD50%2C putative
Py17X_01_v3	324797	T	TTATCAG	1	Py17X_01_v3_324798_-/TATCAG	Py17X_01_v3:324797-324798	TATCAG	PY17X_0106100	PY17X_0106100.1	Transcript	protein_altering_variant	1795-1796	1795-1796	599	D/ADN	gat/gCTGATAat	-	MODERATE	-	-1	-	transcriptome.gff3.gz	PY17X_0106100	DNA repair protein RAD50%2C putative
Py17X_01_v3	324803	T	TCAG	1	Py17X_01_v3_324804_-/CAG	Py17X_01_v3:324803-324804	CAG	PY17X_0106100	PY17X_0106100.1	Transcript	inframe_insertion	1789-1790	1789-1790	597	D/AD	gat/gCTGat	-	MODERATE	-	-1	-	transcriptome.gff3.gz	PY17X_0106100	DNA repair protein RAD50%2C putative
Py17X_01_v3	324807	T	TATCAGCATCATCAGCATTATCAGCATCATCAGCATTATCAGCATTGTCAGCATTATCAGCATC	1	Py17X_01_v3_324808_-/ATCAGCATCATCAGCATTATCAGCATCATCAGCATTATCAGCATTGTCAGCATTATCAGCATC	Py17X_01_v3:324807-324808	ATCAGCATCATCAGCATTATCAGCATCATCAGCATTATCAGCATTGTCAGCATTATCAGCATC	PY17X_0106100	PY17X_0106100.1	Transcript	inframe_insertion	1785-1786	1785-1786	595-596	-/DADNADNADNADDADNADDAD	-/GATGCTGATAATGCTGACAATGCTGATAATGCTGATGATGCTGATAATGCTGATGATGCTGAT	-	MODERATE	-	-1	-	transcriptome.gff3.gz	PY17X_0106100	DNA repair protein RAD50%2C putative
Py17X_01_v3	324903	T	G	1	Py17X_01_v3_324903_T/G	Py17X_01_v3:324903	G	PY17X_0106100	PY17X_0106100.1	Transcript	missense_variant	1690	1690	564	K/Q	Aaa/Caa	-	MODERATE	-	-1	-	transcriptome.gff3.gz	PY17X_0106100	DNA repair protein RAD50%2C putative
Py17X_01_v3	325194	C	T	1	Py17X_01_v3_325194_C/T	Py17X_01_v3:325194	T	PY17X_0106100	PY17X_0106100.1	Transcript	missense_variant	1399	1399	467	D/N	Gat/Aat	-	MODERATE	-	-1	-	transcriptome.gff3.gz	PY17X_0106100	DNA repair protein RAD50%2C putative
Py17X_01_v3	325269	T	C	1	Py17X_01_v3_325269_T/C	Py17X_01_v3:325269	C	PY17X_0106100	PY17X_0106100.1	Transcript	missense_variant	1324	1324	442	S/G	Agt/Ggt	-	MODERATE	-	-1	-	transcriptome.gff3.gz	PY17X_0106100	DNA repair protein RAD50%2C putative
Py17X_01_v3	325276	A	C	1	Py17X_01_v3_325276_A/C	Py17X_01_v3:325276	C	PY17X_0106100	PY17X_0106100.1	Transcript	missense_variant	1317	1317	439	N/K	aaT/aaG	-	MODERATE	-	-1	-	transcriptome.gff3.gz	PY17X_0106100	DNA repair protein RAD50%2C putative
Py17X_01_v3	325439	C	T	1	Py17X_01_v3_325439_C/T	Py17X_01_v3:325439	T	PY17X_0106100	PY17X_0106100.1	Transcript	missense_variant	1154	1154	385	C/Y	tGc/tAc	-	MODERATE	-	-1	-	transcriptome.gff3.gz	PY17X_0106100	DNA repair protein RAD50%2C putative
Py17X_01_v3	325479	G	A	1	Py17X_01_v3_325479_G/A	Py17X_01_v3:325479	A	PY17X_0106100	PY17X_0106100.1	Transcript	missense_variant	1114	1114	372	L/F	Ctt/Ttt	-	MODERATE	-	-1	-	transcriptome.gff3.gz	PY17X_0106100	DNA repair protein RAD50%2C putative
Py17X_01_v3	325635	T	C	1	Py17X_01_v3_325635_T/C	Py17X_01_v3:325635	C	PY17X_0106100	PY17X_0106100.1	Transcript	missense_variant	958	958	320	I/V	Att/Gtt	-	MODERATE	-	-1	-	transcriptome.gff3.gz	PY17X_0106100	DNA repair protein RAD50%2C putative
Py17X_01_v3	325644	T	C	1	Py17X_01_v3_325644_T/C	Py17X_01_v3:325644	C	PY17X_0106100	PY17X_0106100.1	Transcript	missense_variant	949	949	317	T/A	Acc/Gcc	-	MODERATE	-	-1	-	transcriptome.gff3.gz	PY17X_0106100	DNA repair protein RAD50%2C putative
Py17X_01_v3	329451	G	T	1	Py17X_01_v3_329451_G/T	Py17X_01_v3:329451	T	PY17X_0106200	PY17X_0106200.1	Transcript	missense_variant	226	226	76	A/S	Gca/Tca	-	MODERATE	-	1	-	transcriptome.gff3.gz	PY17X_0106200	long chain polyunsaturated fatty acid elongation enzyme%2C putative
Py17X_01_v3	330812	A	G	1	Py17X_01_v3_330812_A/G	Py17X_01_v3:330812	G	PY17X_0106200	PY17X_0106200.1	Transcript	missense_variant	730	730	244	I/V	Att/Gtt	-	MODERATE	-	1	-	transcriptome.gff3.gz	PY17X_0106200	long chain polyunsaturated fatty acid elongation enzyme%2C putative
Py17X_01_v3	331925	T	C	1	Py17X_01_v3_331925_T/C	Py17X_01_v3:331925	C	PY17X_0106300	PY17X_0106300.1	Transcript	missense_variant	2581	2581	861	T/A	Aca/Gca	-	MODERATE	-	-1	-	transcriptome.gff3.gz	PY17X_0106300	conserved Plasmodium protein%2C unknown function
Py17X_01_v3	332621	G	T	1	Py17X_01_v3_332621_G/T	Py17X_01_v3:332621	T	PY17X_0106300	PY17X_0106300.1	Transcript	missense_variant	1885	1885	629	Q/K	Caa/Aaa	-	MODERATE	-	-1	-	transcriptome.gff3.gz	PY17X_0106300	conserved Plasmodium protein%2C unknown function
Py17X_01_v3	332658	T	C	1	Py17X_01_v3_332658_T/C	Py17X_01_v3:332658	C	PY17X_0106300	PY17X_0106300.1	Transcript	missense_variant	1848	1848	616	I/M	atA/atG	-	MODERATE	-	-1	-	transcriptome.gff3.gz	PY17X_0106300	conserved Plasmodium protein%2C unknown function
Py17X_01_v3	332664	G	C	1	Py17X_01_v3_332664_G/C	Py17X_01_v3:332664	C	PY17X_0106300	PY17X_0106300.1	Transcript	missense_variant	1842	1842	614	N/K	aaC/aaG	-	MODERATE	-	-1	-	transcriptome.gff3.gz	PY17X_0106300	conserved Plasmodium protein%2C unknown function
Py17X_01_v3	332680	A	G	1	Py17X_01_v3_332680_A/G	Py17X_01_v3:332680	G	PY17X_0106300	PY17X_0106300.1	Transcript	missense_variant	1826	1826	609	L/S	tTa/tCa	-	MODERATE	-	-1	-	transcriptome.gff3.gz	PY17X_0106300	conserved Plasmodium protein%2C unknown function
Py17X_01_v3	332767	C	T	1	Py17X_01_v3_332767_C/T	Py17X_01_v3:332767	T	PY17X_0106300	PY17X_0106300.1	Transcript	missense_variant	1739	1739	580	S/N	aGt/aAt	-	MODERATE	-	-1	-	transcriptome.gff3.gz	PY17X_0106300	conserved Plasmodium protein%2C unknown function
Py17X_01_v3	332772	G	C	1	Py17X_01_v3_332772_G/C	Py17X_01_v3:332772	C	PY17X_0106300	PY17X_0106300.1	Transcript	missense_variant	1734	1734	578	D/E	gaC/gaG	-	MODERATE	-	-1	-	transcriptome.gff3.gz	PY17X_0106300	conserved Plasmodium protein%2C unknown function
Py17X_01_v3	333693	C	T	1	Py17X_01_v3_333693_C/T	Py17X_01_v3:333693	T	PY17X_0106300	PY17X_0106300.1	Transcript	missense_variant	813	813	271	M/I	atG/atA	-	MODERATE	-	-1	-	transcriptome.gff3.gz	PY17X_0106300	conserved Plasmodium protein%2C unknown function
Py17X_01_v3	334142	A	ATTCATT	1	Py17X_01_v3_334143_-/TTCATT	Py17X_01_v3:334142-334143	TTCATT	PY17X_0106300	PY17X_0106300.1	Transcript	inframe_insertion	363-364	363-364	121-122	-/NE	-/AATGAA	-	MODERATE	-	-1	-	transcriptome.gff3.gz	PY17X_0106300	conserved Plasmodium protein%2C unknown function
Py17X_01_v3	334243	T	C	1	Py17X_01_v3_334243_T/C	Py17X_01_v3:334243	C	PY17X_0106300	PY17X_0106300.1	Transcript	missense_variant	263	263	88	E/G	gAa/gGa	-	MODERATE	-	-1	-	transcriptome.gff3.gz	PY17X_0106300	conserved Plasmodium protein%2C unknown function
Py17X_01_v3	334342	T	C	1	Py17X_01_v3_334342_T/C	Py17X_01_v3:334342	C	PY17X_0106300	PY17X_0106300.1	Transcript	missense_variant	164	164	55	D/G	gAt/gGt	-	MODERATE	-	-1	-	transcriptome.gff3.gz	PY17X_0106300	conserved Plasmodium protein%2C unknown function
Py17X_01_v3	338055	A	G	1	Py17X_01_v3_338055_A/G	Py17X_01_v3:338055	G	PY17X_0106400	PY17X_0106400.1	Transcript	missense_variant	320	320	107	N/S	aAt/aGt	-	MODERATE	-	1	-	transcriptome.gff3.gz	PY17X_0106400	RNA-binding protein%2C putative
Py17X_01_v3	338284	A	G	1	Py17X_01_v3_338284_A/G	Py17X_01_v3:338284	G	PY17X_0106400	PY17X_0106400.1	Transcript	missense_variant	398	398	133	K/R	aAa/aGa	-	MODERATE	-	1	-	transcriptome.gff3.gz	PY17X_0106400	RNA-binding protein%2C putative
Py17X_01_v3	338364	A	G	1	Py17X_01_v3_338364_A/G	Py17X_01_v3:338364	G	PY17X_0106400	PY17X_0106400.1	Transcript	missense_variant	478	478	160	I/V	Atc/Gtc	-	MODERATE	-	1	-	transcriptome.gff3.gz	PY17X_0106400	RNA-binding protein%2C putative
Py17X_01_v3	338765	C	A	1	Py17X_01_v3_338765_C/A	Py17X_01_v3:338765	A	PY17X_0106400	PY17X_0106400.1	Transcript	missense_variant	749	749	250	T/K	aCa/aAa	-	MODERATE	-	1	-	transcriptome.gff3.gz	PY17X_0106400	RNA-binding protein%2C putative
Py17X_01_v3	338801	A	G	1	Py17X_01_v3_338801_A/G	Py17X_01_v3:338801	G	PY17X_0106400	PY17X_0106400.1	Transcript	missense_variant	785	785	262	N/S	aAt/aGt	-	MODERATE	-	1	-	transcriptome.gff3.gz	PY17X_0106400	RNA-binding protein%2C putative
Py17X_01_v3	338804	C	A	1	Py17X_01_v3_338804_C/A	Py17X_01_v3:338804	A	PY17X_0106400	PY17X_0106400.1	Transcript	missense_variant	788	788	263	T/N	aCt/aAt	-	MODERATE	-	1	-	transcriptome.gff3.gz	PY17X_0106400	RNA-binding protein%2C putative
Py17X_01_v3	338884	G	T	1	Py17X_01_v3_338884_G/T	Py17X_01_v3:338884	T	PY17X_0106400	PY17X_0106400.1	Transcript	missense_variant	868	868	290	V/L	Gta/Tta	-	MODERATE	-	1	-	transcriptome.gff3.gz	PY17X_0106400	RNA-binding protein%2C putative
Py17X_01_v3	338917	C	A	1	Py17X_01_v3_338917_C/A	Py17X_01_v3:338917	A	PY17X_0106400	PY17X_0106400.1	Transcript	missense_variant	901	901	301	Q/K	Caa/Aaa	-	MODERATE	-	1	-	transcriptome.gff3.gz	PY17X_0106400	RNA-binding protein%2C putative
Py17X_01_v3	338955	C	CAAT	1	Py17X_01_v3_338956_-/AAT	Py17X_01_v3:338955-338956	AAT	PY17X_0106400	PY17X_0106400.1	Transcript	inframe_insertion	939-940	939-940	313-314	-/N	-/AAT	-	MODERATE	-	1	-	transcriptome.gff3.gz	PY17X_0106400	RNA-binding protein%2C putative
Py17X_01_v3	339029	T	C	1	Py17X_01_v3_339029_T/C	Py17X_01_v3:339029	C	PY17X_0106400	PY17X_0106400.1	Transcript	missense_variant	1013	1013	338	F/S	tTc/tCc	-	MODERATE	-	1	-	transcriptome.gff3.gz	PY17X_0106400	RNA-binding protein%2C putative
Py17X_01_v3	339035	CTGATGATAAAAAAAA	C	1	Py17X_01_v3_339036_TGATGATAAAAAAAA/-	Py17X_01_v3:339036-339050	-	PY17X_0106400	PY17X_0106400.1	Transcript	inframe_deletion	1020-1034	1020-1034	340-345	SDDKKN/S	tcTGATGATAAAAAAAAt/tct	-	MODERATE	-	1	-	transcriptome.gff3.gz	PY17X_0106400	RNA-binding protein%2C putative
Py17X_01_v3	339096	A	T	1	Py17X_01_v3_339096_A/T	Py17X_01_v3:339096	T	PY17X_0106400	PY17X_0106400.1	Transcript	missense_variant	1080	1080	360	K/N	aaA/aaT	-	MODERATE	-	1	-	transcriptome.gff3.gz	PY17X_0106400	RNA-binding protein%2C putative
Py17X_01_v3	339175	T	G	1	Py17X_01_v3_339175_T/G	Py17X_01_v3:339175	G	PY17X_0106400	PY17X_0106400.1	Transcript	missense_variant	1159	1159	387	Y/D	Tac/Gac	-	MODERATE	-	1	-	transcriptome.gff3.gz	PY17X_0106400	RNA-binding protein%2C putative
Py17X_01_v3	339219	C	A	1	Py17X_01_v3_339219_C/A	Py17X_01_v3:339219	A	PY17X_0106400	PY17X_0106400.1	Transcript	missense_variant	1203	1203	401	S/R	agC/agA	-	MODERATE	-	1	-	transcriptome.gff3.gz	PY17X_0106400	RNA-binding protein%2C putative
Py17X_01_v3	339243	CAGAAGTAGAAGCAGT	C	1	Py17X_01_v3_339244_AGAAGTAGAAGCAGT/-	Py17X_01_v3:339244-339258	-	PY17X_0106400	PY17X_0106400.1	Transcript	inframe_deletion	1228-1242	1228-1242	410-414	RSRSS/-	AGAAGTAGAAGCAGT/-	-	MODERATE	-	1	-	transcriptome.gff3.gz	PY17X_0106400	RNA-binding protein%2C putative
Py17X_01_v3	339294	T	A	1	Py17X_01_v3_339294_T/A	Py17X_01_v3:339294	A	PY17X_0106400	PY17X_0106400.1	Transcript	missense_variant	1278	1278	426	S/R	agT/agA	-	MODERATE	-	1	-	transcriptome.gff3.gz	PY17X_0106400	RNA-binding protein%2C putative
Py17X_01_v3	339297	A	T	1	Py17X_01_v3_339297_A/T	Py17X_01_v3:339297	T	PY17X_0106400	PY17X_0106400.1	Transcript	missense_variant	1281	1281	427	R/S	agA/agT	-	MODERATE	-	1	-	transcriptome.gff3.gz	PY17X_0106400	RNA-binding protein%2C putative
Py17X_01_v3	339308	G	A	1	Py17X_01_v3_339308_G/A	Py17X_01_v3:339308	A	PY17X_0106400	PY17X_0106400.1	Transcript	missense_variant	1292	1292	431	G/D	gGt/gAt	-	MODERATE	-	1	-	transcriptome.gff3.gz	PY17X_0106400	RNA-binding protein%2C putative
Py17X_01_v3	339352	A	G	1	Py17X_01_v3_339352_A/G	Py17X_01_v3:339352	G	PY17X_0106400	PY17X_0106400.1	Transcript	missense_variant	1336	1336	446	S/G	Agc/Ggc	-	MODERATE	-	1	-	transcriptome.gff3.gz	PY17X_0106400	RNA-binding protein%2C putative
Py17X_01_v3	339418	C	T	1	Py17X_01_v3_339418_C/T	Py17X_01_v3:339418	T	PY17X_0106400	PY17X_0106400.1	Transcript	missense_variant	1402	1402	468	P/S	Cca/Tca	-	MODERATE	-	1	-	transcriptome.gff3.gz	PY17X_0106400	RNA-binding protein%2C putative
Py17X_01_v3	339457	T	C	1	Py17X_01_v3_339457_T/C	Py17X_01_v3:339457	C	PY17X_0106400	PY17X_0106400.1	Transcript	missense_variant	1441	1441	481	Y/H	Tat/Cat	-	MODERATE	-	1	-	transcriptome.gff3.gz	PY17X_0106400	RNA-binding protein%2C putative
Py17X_01_v3	339467	A	G	1	Py17X_01_v3_339467_A/G	Py17X_01_v3:339467	G	PY17X_0106400	PY17X_0106400.1	Transcript	missense_variant	1451	1451	484	Q/R	cAa/cGa	-	MODERATE	-	1	-	transcriptome.gff3.gz	PY17X_0106400	RNA-binding protein%2C putative
Py17X_01_v3	339470	A	G	1	Py17X_01_v3_339470_A/G	Py17X_01_v3:339470	G	PY17X_0106400	PY17X_0106400.1	Transcript	missense_variant	1454	1454	485	N/S	aAt/aGt	-	MODERATE	-	1	-	transcriptome.gff3.gz	PY17X_0106400	RNA-binding protein%2C putative
Py17X_01_v3	339783	G	GGATAGAGATAGAGATAGA	1	Py17X_01_v3_339784_-/GATAGAGATAGAGATAGA	Py17X_01_v3:339783-339784	GATAGAGATAGAGATAGA	PY17X_0106400	PY17X_0106400.1	Transcript	inframe_insertion	1767-1768	1767-1768	589-590	-/DRDRDR	-/GATAGAGATAGAGATAGA	-	MODERATE	-	1	-	transcriptome.gff3.gz	PY17X_0106400	RNA-binding protein%2C putative
Py17X_01_v3	339812	G	GAGATAGGAAATAGAGATAGAGATAGAGATA	1	Py17X_01_v3_339813_-/AGATAGGAAATAGAGATAGAGATAGAGATA	Py17X_01_v3:339812-339813	AGATAGGAAATAGAGATAGAGATAGAGATA	PY17X_0106400	PY17X_0106400.1	Transcript	stop_gained,inframe_insertion	1796-1797	1796-1797	599	R/RDRK*R*R*R*	agg/agAGATAGGAAATAGAGATAGAGATAGAGATAg	-	HIGH	-	1	-	transcriptome.gff3.gz	PY17X_0106400	RNA-binding protein%2C putative
Py17X_01_v3	343397	T	C	1	Py17X_01_v3_343397_T/C	Py17X_01_v3:343397	C	PY17X_0106600	PY17X_0106600.1	Transcript	missense_variant	365	365	122	N/S	aAc/aGc	-	MODERATE	-	-1	-	transcriptome.gff3.gz	PY17X_0106600	conserved Plasmodium protein%2C unknown function
Py17X_01_v3	343410	T	G	1	Py17X_01_v3_343410_T/G	Py17X_01_v3:343410	G	PY17X_0106600	PY17X_0106600.1	Transcript	missense_variant	352	352	118	K/Q	Aaa/Caa	-	MODERATE	-	-1	-	transcriptome.gff3.gz	PY17X_0106600	conserved Plasmodium protein%2C unknown function
Py17X_01_v3	343953	T	C	1	Py17X_01_v3_343953_T/C	Py17X_01_v3:343953	C	PY17X_0106600	PY17X_0106600.1	Transcript	missense_variant	200	200	67	Y/C	tAt/tGt	-	MODERATE	-	-1	-	transcriptome.gff3.gz	PY17X_0106600	conserved Plasmodium protein%2C unknown function
Py17X_01_v3	343999	T	C	1	Py17X_01_v3_343999_T/C	Py17X_01_v3:343999	C	PY17X_0106600	PY17X_0106600.1	Transcript	missense_variant	154	154	52	I/V	Att/Gtt	-	MODERATE	-	-1	-	transcriptome.gff3.gz	PY17X_0106600	conserved Plasmodium protein%2C unknown function
Py17X_01_v3	344014	T	G	1	Py17X_01_v3_344014_T/G	Py17X_01_v3:344014	G	PY17X_0106600	PY17X_0106600.1	Transcript	missense_variant	139	139	47	K/Q	Aaa/Caa	-	MODERATE	-	-1	-	transcriptome.gff3.gz	PY17X_0106600	conserved Plasmodium protein%2C unknown function
Py17X_01_v3	346868	T	A	1	Py17X_01_v3_346868_T/A	Py17X_01_v3:346868	A	PY17X_0106700	PY17X_0106700.1	Transcript	missense_variant	1237	1237	413	T/S	Act/Tct	-	MODERATE	-	-1	-	transcriptome.gff3.gz	PY17X_0106700	polypyrimidine tract-binding protein%2C putative
Py17X_01_v3	347165	CAATGCCACCACTTGCATTTCCACTACTTGCAATGCCACTACTTGT	C	1	Py17X_01_v3_347166_AATGCCACCACTTGCATTTCCACTACTTGCAATGCCACTACTTGT/-	Py17X_01_v3:347166-347210	-	PY17X_0106700	PY17X_0106700.1	Transcript	inframe_deletion	895-939	895-939	299-313	TSSGIASSGNASGGI/-	ACAAGTAGTGGCATTGCAAGTAGTGGAAATGCAAGTGGTGGCATT/-	-	MODERATE	-	-1	-	transcriptome.gff3.gz	PY17X_0106700	polypyrimidine tract-binding protein%2C putative
Py17X_01_v3	347243	T	C	1	Py17X_01_v3_347243_T/C	Py17X_01_v3:347243	C	PY17X_0106700	PY17X_0106700.1	Transcript	missense_variant	862	862	288	N/D	Aat/Gat	-	MODERATE	-	-1	-	transcriptome.gff3.gz	PY17X_0106700	polypyrimidine tract-binding protein%2C putative
Py17X_01_v3	347255	C	T	1	Py17X_01_v3_347255_C/T	Py17X_01_v3:347255	T	PY17X_0106700	PY17X_0106700.1	Transcript	missense_variant	850	850	284	D/N	Gat/Aat	-	MODERATE	-	-1	-	transcriptome.gff3.gz	PY17X_0106700	polypyrimidine tract-binding protein%2C putative
Py17X_01_v3	347464	C	T	1	Py17X_01_v3_347464_C/T	Py17X_01_v3:347464	T	PY17X_0106700	PY17X_0106700.1	Transcript	missense_variant	641	641	214	R/K	aGa/aAa	-	MODERATE	-	-1	-	transcriptome.gff3.gz	PY17X_0106700	polypyrimidine tract-binding protein%2C putative
Py17X_01_v3	347491	C	T	1	Py17X_01_v3_347491_C/T	Py17X_01_v3:347491	T	PY17X_0106700	PY17X_0106700.1	Transcript	missense_variant	614	614	205	S/N	aGt/aAt	-	MODERATE	-	-1	-	transcriptome.gff3.gz	PY17X_0106700	polypyrimidine tract-binding protein%2C putative
Py17X_01_v3	347673	C	CCCATTATTTTTA	1	Py17X_01_v3_347674_-/CCATTATTTTTA	Py17X_01_v3:347673-347674	CCATTATTTTTA	PY17X_0106700	PY17X_0106700.1	Transcript	inframe_insertion	431-432	431-432	144	G/GKNNG	ggg/ggTAAAAATAATGGg	-	MODERATE	-	-1	-	transcriptome.gff3.gz	PY17X_0106700	polypyrimidine tract-binding protein%2C putative
Py17X_01_v3	347698	T	C	1	Py17X_01_v3_347698_T/C	Py17X_01_v3:347698	C	PY17X_0106700	PY17X_0106700.1	Transcript	missense_variant	407	407	136	D/G	gAc/gGc	-	MODERATE	-	-1	-	transcriptome.gff3.gz	PY17X_0106700	polypyrimidine tract-binding protein%2C putative
Py17X_01_v3	347716	G	T	1	Py17X_01_v3_347716_G/T	Py17X_01_v3:347716	T	PY17X_0106700	PY17X_0106700.1	Transcript	missense_variant	389	389	130	T/N	aCt/aAt	-	MODERATE	-	-1	-	transcriptome.gff3.gz	PY17X_0106700	polypyrimidine tract-binding protein%2C putative
Py17X_01_v3	347734	C	T	1	Py17X_01_v3_347734_C/T	Py17X_01_v3:347734	T	PY17X_0106700	PY17X_0106700.1	Transcript	missense_variant	371	371	124	G/D	gGc/gAc	-	MODERATE	-	-1	-	transcriptome.gff3.gz	PY17X_0106700	polypyrimidine tract-binding protein%2C putative
Py17X_01_v3	347748	A	ATTATTTTGGT	1	Py17X_01_v3_347749_-/TTATTTTGGT	Py17X_01_v3:347748-347749	TTATTTTGGT	PY17X_0106700	PY17X_0106700.1	Transcript	stop_gained,frameshift_variant	356-357	356-357	119	S/RPK*X	agt/agACCAAAATAAt	-	HIGH	-	-1	-	transcriptome.gff3.gz	PY17X_0106700	polypyrimidine tract-binding protein%2C putative
Py17X_01_v3	347749	C	CATTATTTTGGTCAT	1	Py17X_01_v3_347750_-/ATTATTTTGGTCAT	Py17X_01_v3:347749-347750	ATTATTTTGGTCAT	PY17X_0106700	PY17X_0106700.1	Transcript	frameshift_variant	355-356	355-356	119	S/NDQNNX	agt/aATGACCAAAATAATgt	-	HIGH	-	-1	-	transcriptome.gff3.gz	PY17X_0106700	polypyrimidine tract-binding protein%2C putative
Py17X_01_v3	347785	T	TTATTTTGGCCATTGTGTTCGCCACTATTTTGGCCCTTGTGTTCGCCACTATTTTGGCCATTGTGTTCGCCAC	1	Py17X_01_v3_347786_-/TATTTTGGCCATTGTGTTCGCCACTATTTTGGCCCTTGTGTTCGCCACTATTTTGGCCATTGTGTTCGCCAC	Py17X_01_v3:347785-347786	TATTTTGGCCATTGTGTTCGCCACTATTTTGGCCCTTGTGTTCGCCACTATTTTGGCCATTGTGTTCGCCAC	PY17X_0106700	PY17X_0106700.1	Transcript	inframe_insertion	319-320	319-320	107	N/SGEHNGQNSGEHKGQNSGEHNGQNN	aat/aGTGGCGAACACAATGGCCAAAATAGTGGCGAACACAAGGGCCAAAATAGTGGCGAACACAATGGCCAAAATAat	-	MODERATE	-	-1	-	transcriptome.gff3.gz	PY17X_0106700	polypyrimidine tract-binding protein%2C putative
Py17X_01_v3	347852	T	C	1	Py17X_01_v3_347852_T/C	Py17X_01_v3:347852	C	PY17X_0106700	PY17X_0106700.1	Transcript	missense_variant	253	253	85	N/D	Aat/Gat	-	MODERATE	-	-1	-	transcriptome.gff3.gz	PY17X_0106700	polypyrimidine tract-binding protein%2C putative
Py17X_01_v3	347906	A	G	1	Py17X_01_v3_347906_A/G	Py17X_01_v3:347906	G	PY17X_0106700	PY17X_0106700.1	Transcript	missense_variant	199	199	67	S/P	Tct/Cct	-	MODERATE	-	-1	-	transcriptome.gff3.gz	PY17X_0106700	polypyrimidine tract-binding protein%2C putative
Py17X_01_v3	347923	G	T	1	Py17X_01_v3_347923_G/T	Py17X_01_v3:347923	T	PY17X_0106700	PY17X_0106700.1	Transcript	missense_variant	182	182	61	S/Y	tCt/tAt	-	MODERATE	-	-1	-	transcriptome.gff3.gz	PY17X_0106700	polypyrimidine tract-binding protein%2C putative
Py17X_01_v3	347977	CCATTTTTCAAATTTT	C	1	Py17X_01_v3_347978_CATTTTTCAAATTTT/-	Py17X_01_v3:347978-347992	-	PY17X_0106700	PY17X_0106700.1	Transcript	inframe_deletion	113-127	113-127	38-43	ENLKNG/G	gAAAATTTGAAAAATGga/gga	-	MODERATE	-	-1	-	transcriptome.gff3.gz	PY17X_0106700	polypyrimidine tract-binding protein%2C putative
Py17X_01_v3	350582	T	G	1	Py17X_01_v3_350582_T/G	Py17X_01_v3:350582	G	PY17X_0106800	PY17X_0106800.1	Transcript	missense_variant	5596	5596	1866	I/L	Att/Ctt	-	MODERATE	-	-1	-	transcriptome.gff3.gz	PY17X_0106800	conserved Plasmodium protein%2C unknown function
Py17X_01_v3	350658	T	C	1	Py17X_01_v3_350658_T/C	Py17X_01_v3:350658	C	PY17X_0106800	PY17X_0106800.1	Transcript	missense_variant	5520	5520	1840	I/M	atA/atG	-	MODERATE	-	-1	-	transcriptome.gff3.gz	PY17X_0106800	conserved Plasmodium protein%2C unknown function
Py17X_01_v3	350831	G	T	1	Py17X_01_v3_350831_G/T	Py17X_01_v3:350831	T	PY17X_0106800	PY17X_0106800.1	Transcript	missense_variant	5347	5347	1783	Q/K	Caa/Aaa	-	MODERATE	-	-1	-	transcriptome.gff3.gz	PY17X_0106800	conserved Plasmodium protein%2C unknown function
Py17X_01_v3	351124	T	G	1	Py17X_01_v3_351124_T/G	Py17X_01_v3:351124	G	PY17X_0106800	PY17X_0106800.1	Transcript	missense_variant	5054	5054	1685	N/T	aAt/aCt	-	MODERATE	-	-1	-	transcriptome.gff3.gz	PY17X_0106800	conserved Plasmodium protein%2C unknown function
Py17X_01_v3	351129	C	T	1	Py17X_01_v3_351129_C/T	Py17X_01_v3:351129	T	PY17X_0106800	PY17X_0106800.1	Transcript	missense_variant	5049	5049	1683	M/I	atG/atA	-	MODERATE	-	-1	-	transcriptome.gff3.gz	PY17X_0106800	conserved Plasmodium protein%2C unknown function
Py17X_01_v3	351467	A	G	1	Py17X_01_v3_351467_A/G	Py17X_01_v3:351467	G	PY17X_0106800	PY17X_0106800.1	Transcript	missense_variant	4711	4711	1571	F/L	Ttt/Ctt	-	MODERATE	-	-1	-	transcriptome.gff3.gz	PY17X_0106800	conserved Plasmodium protein%2C unknown function
Py17X_01_v3	351503	T	C	1	Py17X_01_v3_351503_T/C	Py17X_01_v3:351503	C	PY17X_0106800	PY17X_0106800.1	Transcript	missense_variant	4675	4675	1559	T/A	Act/Gct	-	MODERATE	-	-1	-	transcriptome.gff3.gz	PY17X_0106800	conserved Plasmodium protein%2C unknown function
Py17X_01_v3	351586	T	C	1	Py17X_01_v3_351586_T/C	Py17X_01_v3:351586	C	PY17X_0106800	PY17X_0106800.1	Transcript	missense_variant	4592	4592	1531	K/R	aAa/aGa	-	MODERATE	-	-1	-	transcriptome.gff3.gz	PY17X_0106800	conserved Plasmodium protein%2C unknown function
Py17X_01_v3	351686	C	T	1	Py17X_01_v3_351686_C/T	Py17X_01_v3:351686	T	PY17X_0106800	PY17X_0106800.1	Transcript	missense_variant	4492	4492	1498	V/I	Gtt/Att	-	MODERATE	-	-1	-	transcriptome.gff3.gz	PY17X_0106800	conserved Plasmodium protein%2C unknown function
Py17X_01_v3	351817	C	T	1	Py17X_01_v3_351817_C/T	Py17X_01_v3:351817	T	PY17X_0106800	PY17X_0106800.1	Transcript	missense_variant	4361	4361	1454	R/K	aGa/aAa	-	MODERATE	-	-1	-	transcriptome.gff3.gz	PY17X_0106800	conserved Plasmodium protein%2C unknown function
Py17X_01_v3	351856	G	A	1	Py17X_01_v3_351856_G/A	Py17X_01_v3:351856	A	PY17X_0106800	PY17X_0106800.1	Transcript	missense_variant	4322	4322	1441	T/I	aCa/aTa	-	MODERATE	-	-1	-	transcriptome.gff3.gz	PY17X_0106800	conserved Plasmodium protein%2C unknown function
Py17X_01_v3	351890	A	C	1	Py17X_01_v3_351890_A/C	Py17X_01_v3:351890	C	PY17X_0106800	PY17X_0106800.1	Transcript	missense_variant	4288	4288	1430	L/V	Tta/Gta	-	MODERATE	-	-1	-	transcriptome.gff3.gz	PY17X_0106800	conserved Plasmodium protein%2C unknown function
Py17X_01_v3	351909	A	T	1	Py17X_01_v3_351909_A/T	Py17X_01_v3:351909	T	PY17X_0106800	PY17X_0106800.1	Transcript	missense_variant	4269	4269	1423	F/L	ttT/ttA	-	MODERATE	-	-1	-	transcriptome.gff3.gz	PY17X_0106800	conserved Plasmodium protein%2C unknown function
Py17X_01_v3	352240	G	A	1	Py17X_01_v3_352240_G/A	Py17X_01_v3:352240	A	PY17X_0106800	PY17X_0106800.1	Transcript	missense_variant	3938	3938	1313	T/I	aCt/aTt	-	MODERATE	-	-1	-	transcriptome.gff3.gz	PY17X_0106800	conserved Plasmodium protein%2C unknown function
Py17X_01_v3	352243	C	T	1	Py17X_01_v3_352243_C/T	Py17X_01_v3:352243	T	PY17X_0106800	PY17X_0106800.1	Transcript	missense_variant	3935	3935	1312	R/K	aGa/aAa	-	MODERATE	-	-1	-	transcriptome.gff3.gz	PY17X_0106800	conserved Plasmodium protein%2C unknown function
Py17X_01_v3	352253	C	T	1	Py17X_01_v3_352253_C/T	Py17X_01_v3:352253	T	PY17X_0106800	PY17X_0106800.1	Transcript	missense_variant	3925	3925	1309	E/K	Gaa/Aaa	-	MODERATE	-	-1	-	transcriptome.gff3.gz	PY17X_0106800	conserved Plasmodium protein%2C unknown function
Py17X_01_v3	352254	G	GCCACTTTTA	1	Py17X_01_v3_352255_-/CCACTTTTA	Py17X_01_v3:352254-352255	CCACTTTTA	PY17X_0106800	PY17X_0106800.1	Transcript	inframe_insertion	3923-3924	3923-3924	1308	G/GKSG	ggc/ggTAAAAGTGGc	-	MODERATE	-	-1	-	transcriptome.gff3.gz	PY17X_0106800	conserved Plasmodium protein%2C unknown function
Py17X_01_v3	352283	C	CATTTTCACA	1	Py17X_01_v3_352284_-/ATTTTCACA	Py17X_01_v3:352283-352284	ATTTTCACA	PY17X_0106800	PY17X_0106800.1	Transcript	inframe_insertion	3894-3895	3894-3895	1298-1299	-/CEN	-/TGTGAAAAT	-	MODERATE	-	-1	-	transcriptome.gff3.gz	PY17X_0106800	conserved Plasmodium protein%2C unknown function
Py17X_01_v3	352398	T	G	1	Py17X_01_v3_352398_T/G	Py17X_01_v3:352398	G	PY17X_0106800	PY17X_0106800.1	Transcript	missense_variant	3780	3780	1260	K/N	aaA/aaC	-	MODERATE	-	-1	-	transcriptome.gff3.gz	PY17X_0106800	conserved Plasmodium protein%2C unknown function
Py17X_01_v3	352517	C	T	1	Py17X_01_v3_352517_C/T	Py17X_01_v3:352517	T	PY17X_0106800	PY17X_0106800.1	Transcript	missense_variant	3661	3661	1221	V/M	Gtg/Atg	-	MODERATE	-	-1	-	transcriptome.gff3.gz	PY17X_0106800	conserved Plasmodium protein%2C unknown function
Py17X_01_v3	352538	C	T	1	Py17X_01_v3_352538_C/T	Py17X_01_v3:352538	T	PY17X_0106800	PY17X_0106800.1	Transcript	missense_variant	3640	3640	1214	D/N	Gat/Aat	-	MODERATE	-	-1	-	transcriptome.gff3.gz	PY17X_0106800	conserved Plasmodium protein%2C unknown function
Py17X_01_v3	352631	C	CTATTTTTTCCGGTTT	1	Py17X_01_v3_352632_-/TATTTTTTCCGGTTT	Py17X_01_v3:352631-352632	TATTTTTTCCGGTTT	PY17X_0106800	PY17X_0106800.1	Transcript	inframe_insertion	3546-3547	3546-3547	1182-1183	-/KPEKI	-/AAACCGGAAAAAATA	-	MODERATE	-	-1	-	transcriptome.gff3.gz	PY17X_0106800	conserved Plasmodium protein%2C unknown function
Py17X_01_v3	352733	T	C	1	Py17X_01_v3_352733_T/C	Py17X_01_v3:352733	C	PY17X_0106800	PY17X_0106800.1	Transcript	missense_variant	3445	3445	1149	K/E	Aaa/Gaa	-	MODERATE	-	-1	-	transcriptome.gff3.gz	PY17X_0106800	conserved Plasmodium protein%2C unknown function
Py17X_01_v3	352903	T	G	1	Py17X_01_v3_352903_T/G	Py17X_01_v3:352903	G	PY17X_0106800	PY17X_0106800.1	Transcript	missense_variant	3275	3275	1092	Y/S	tAt/tCt	-	MODERATE	-	-1	-	transcriptome.gff3.gz	PY17X_0106800	conserved Plasmodium protein%2C unknown function
Py17X_01_v3	352905	C	A	1	Py17X_01_v3_352905_C/A	Py17X_01_v3:352905	A	PY17X_0106800	PY17X_0106800.1	Transcript	missense_variant	3273	3273	1091	L/F	ttG/ttT	-	MODERATE	-	-1	-	transcriptome.gff3.gz	PY17X_0106800	conserved Plasmodium protein%2C unknown function
Py17X_01_v3	352920	ACC	A	1	Py17X_01_v3_352921_CC/-	Py17X_01_v3:352921-352922	-	PY17X_0106800	PY17X_0106800.1	Transcript	frameshift_variant	3256-3257	3256-3257	1086	G/X	GGt/t	-	HIGH	-	-1	-	transcriptome.gff3.gz	PY17X_0106800	conserved Plasmodium protein%2C unknown function
Py17X_01_v3	352972	G	T	1	Py17X_01_v3_352972_G/T	Py17X_01_v3:352972	T	PY17X_0106800	PY17X_0106800.1	Transcript	missense_variant	3206	3206	1069	T/N	aCc/aAc	-	MODERATE	-	-1	-	transcriptome.gff3.gz	PY17X_0106800	conserved Plasmodium protein%2C unknown function
Py17X_01_v3	352976	C	T	1	Py17X_01_v3_352976_C/T	Py17X_01_v3:352976	T	PY17X_0106800	PY17X_0106800.1	Transcript	missense_variant	3202	3202	1068	D/N	Gat/Aat	-	MODERATE	-	-1	-	transcriptome.gff3.gz	PY17X_0106800	conserved Plasmodium protein%2C unknown function
Py17X_01_v3	353235	T	C	1	Py17X_01_v3_353235_T/C	Py17X_01_v3:353235	C	PY17X_0106800	PY17X_0106800.1	Transcript	missense_variant	2943	2943	981	I/M	atA/atG	-	MODERATE	-	-1	-	transcriptome.gff3.gz	PY17X_0106800	conserved Plasmodium protein%2C unknown function
Py17X_01_v3	353270	C	T	1	Py17X_01_v3_353270_C/T	Py17X_01_v3:353270	T	PY17X_0106800	PY17X_0106800.1	Transcript	missense_variant	2908	2908	970	D/N	Gat/Aat	-	MODERATE	-	-1	-	transcriptome.gff3.gz	PY17X_0106800	conserved Plasmodium protein%2C unknown function
Py17X_01_v3	353279	C	T	1	Py17X_01_v3_353279_C/T	Py17X_01_v3:353279	T	PY17X_0106800	PY17X_0106800.1	Transcript	missense_variant	2899	2899	967	D/N	Gat/Aat	-	MODERATE	-	-1	-	transcriptome.gff3.gz	PY17X_0106800	conserved Plasmodium protein%2C unknown function
Py17X_01_v3	353282	C	CATTATT	1	Py17X_01_v3_353283_-/ATTATT	Py17X_01_v3:353282-353283	ATTATT	PY17X_0106800	PY17X_0106800.1	Transcript	inframe_insertion	2895-2896	2895-2896	965-966	-/NN	-/AATAAT	-	MODERATE	-	-1	-	transcriptome.gff3.gz	PY17X_0106800	conserved Plasmodium protein%2C unknown function
Py17X_01_v3	353293	G	T	1	Py17X_01_v3_353293_G/T	Py17X_01_v3:353293	T	PY17X_0106800	PY17X_0106800.1	Transcript	missense_variant	2885	2885	962	A/D	gCt/gAt	-	MODERATE	-	-1	-	transcriptome.gff3.gz	PY17X_0106800	conserved Plasmodium protein%2C unknown function
Py17X_01_v3	353306	C	CATCATT	1	Py17X_01_v3_353307_-/ATCATT	Py17X_01_v3:353306-353307	ATCATT	PY17X_0106800	PY17X_0106800.1	Transcript	inframe_insertion	2871-2872	2871-2872	957-958	-/ND	-/AATGAT	-	MODERATE	-	-1	-	transcriptome.gff3.gz	PY17X_0106800	conserved Plasmodium protein%2C unknown function
Py17X_01_v3	353318	C	CATTATT	1	Py17X_01_v3_353319_-/ATTATT	Py17X_01_v3:353318-353319	ATTATT	PY17X_0106800	PY17X_0106800.1	Transcript	inframe_insertion	2859-2860	2859-2860	953-954	-/NN	-/AATAAT	-	MODERATE	-	-1	-	transcriptome.gff3.gz	PY17X_0106800	conserved Plasmodium protein%2C unknown function
Py17X_01_v3	353330	C	T	1	Py17X_01_v3_353330_C/T	Py17X_01_v3:353330	T	PY17X_0106800	PY17X_0106800.1	Transcript	missense_variant	2848	2848	950	D/N	Gat/Aat	-	MODERATE	-	-1	-	transcriptome.gff3.gz	PY17X_0106800	conserved Plasmodium protein%2C unknown function
Py17X_01_v3	353343	A	ATTG	1	Py17X_01_v3_353344_-/TTG	Py17X_01_v3:353343-353344	TTG	PY17X_0106800	PY17X_0106800.1	Transcript	inframe_insertion	2834-2835	2834-2835	945	N/NN	aat/aaCAAt	-	MODERATE	-	-1	-	transcriptome.gff3.gz	PY17X_0106800	conserved Plasmodium protein%2C unknown function
Py17X_01_v3	353348	T	TATCATC	1	Py17X_01_v3_353349_-/ATCATC	Py17X_01_v3:353348-353349	ATCATC	PY17X_0106800	PY17X_0106800.1	Transcript	inframe_insertion	2829-2830	2829-2830	943-944	-/DD	-/GATGAT	-	MODERATE	-	-1	-	transcriptome.gff3.gz	PY17X_0106800	conserved Plasmodium protein%2C unknown function
Py17X_01_v3	353355	AACAG	A	1	Py17X_01_v3_353356_ACAG/-	Py17X_01_v3:353356-353359	-	PY17X_0106800	PY17X_0106800.1	Transcript	frameshift_variant	2819-2822	2819-2822	940-941	TV/X	aCTGTt/at	-	HIGH	-	-1	-	transcriptome.gff3.gz	PY17X_0106800	conserved Plasmodium protein%2C unknown function
Py17X_01_v3	353360	T	TTATC	1	Py17X_01_v3_353361_-/TATC	Py17X_01_v3:353360-353361	TATC	PY17X_0106800	PY17X_0106800.1	Transcript	frameshift_variant	2817-2818	2817-2818	939-940	-/DX	-/GATA	-	HIGH	-	-1	-	transcriptome.gff3.gz	PY17X_0106800	conserved Plasmodium protein%2C unknown function
Py17X_01_v3	353380	G	T	1	Py17X_01_v3_353380_G/T	Py17X_01_v3:353380	T	PY17X_0106800	PY17X_0106800.1	Transcript	missense_variant	2798	2798	933	T/N	aCc/aAc	-	MODERATE	-	-1	-	transcriptome.gff3.gz	PY17X_0106800	conserved Plasmodium protein%2C unknown function
Py17X_01_v3	353384	C	T	1	Py17X_01_v3_353384_C/T	Py17X_01_v3:353384	T	PY17X_0106800	PY17X_0106800.1	Transcript	missense_variant	2794	2794	932	D/N	Gat/Aat	-	MODERATE	-	-1	-	transcriptome.gff3.gz	PY17X_0106800	conserved Plasmodium protein%2C unknown function
Py17X_01_v3	353402	C	T	1	Py17X_01_v3_353402_C/T	Py17X_01_v3:353402	T	PY17X_0106800	PY17X_0106800.1	Transcript	missense_variant	2776	2776	926	E/K	Gaa/Aaa	-	MODERATE	-	-1	-	transcriptome.gff3.gz	PY17X_0106800	conserved Plasmodium protein%2C unknown function
Py17X_01_v3	353404	C	T	1	Py17X_01_v3_353404_C/T	Py17X_01_v3:353404	T	PY17X_0106800	PY17X_0106800.1	Transcript	missense_variant	2774	2774	925	G/D	gGt/gAt	-	MODERATE	-	-1	-	transcriptome.gff3.gz	PY17X_0106800	conserved Plasmodium protein%2C unknown function
Py17X_01_v3	353648	T	G	1	Py17X_01_v3_353648_T/G	Py17X_01_v3:353648	G	PY17X_0106800	PY17X_0106800.1	Transcript	missense_variant	2530	2530	844	I/L	Att/Ctt	-	MODERATE	-	-1	-	transcriptome.gff3.gz	PY17X_0106800	conserved Plasmodium protein%2C unknown function
Py17X_01_v3	353659	G	A	1	Py17X_01_v3_353659_G/A	Py17X_01_v3:353659	A	PY17X_0106800	PY17X_0106800.1	Transcript	missense_variant	2519	2519	840	A/V	gCa/gTa	-	MODERATE	-	-1	-	transcriptome.gff3.gz	PY17X_0106800	conserved Plasmodium protein%2C unknown function
Py17X_01_v3	353660	C	T	1	Py17X_01_v3_353660_C/T	Py17X_01_v3:353660	T	PY17X_0106800	PY17X_0106800.1	Transcript	missense_variant	2518	2518	840	A/T	Gca/Aca	-	MODERATE	-	-1	-	transcriptome.gff3.gz	PY17X_0106800	conserved Plasmodium protein%2C unknown function
Py17X_01_v3	353673	GCATAATTTATTTTCA	G	1	Py17X_01_v3_353674_CATAATTTATTTTCA/-	Py17X_01_v3:353674-353688	-	PY17X_0106800	PY17X_0106800.1	Transcript	inframe_deletion	2490-2504	2490-2504	830-835	CENKLC/C	tgTGAAAATAAATTATGc/tgc	-	MODERATE	-	-1	-	transcriptome.gff3.gz	PY17X_0106800	conserved Plasmodium protein%2C unknown function
Py17X_01_v3	353765	G	A	1	Py17X_01_v3_353765_G/A	Py17X_01_v3:353765	A	PY17X_0106800	PY17X_0106800.1	Transcript	missense_variant	2413	2413	805	H/Y	Cat/Tat	-	MODERATE	-	-1	-	transcriptome.gff3.gz	PY17X_0106800	conserved Plasmodium protein%2C unknown function
Py17X_01_v3	353815	G	A	1	Py17X_01_v3_353815_G/A	Py17X_01_v3:353815	A	PY17X_0106800	PY17X_0106800.1	Transcript	missense_variant	2363	2363	788	T/I	aCa/aTa	-	MODERATE	-	-1	-	transcriptome.gff3.gz	PY17X_0106800	conserved Plasmodium protein%2C unknown function
Py17X_01_v3	353825	G	GTTTTATTTCACCATGTTTTATTTCACCATGTTTTATTTCACCATGTTTTATTTCACCATGTTTTATTTCACCATGTTTTATTTCACCATGTTTTATTTCACCATGTTTTATTTCACCATGTTTTATTTCACCATGTTTTATTTCACCATGTTTTATTTCACCATGTTTTATTTCATCATGTTTTATTTCACCATATTTTATTTCACCATA	1	Py17X_01_v3_353826_-/TTTTATTTCACCATGTTTTATTTCACCATGTTTTATTTCACCATGTTTTATTTCACCATGTTTTATTTCACCATGTTTTATTTCACCATGTTTTATTTCACCATGTTTTATTTCACCATGTTTTATTTCACCATGTTTTATTTCACCATGTTTTATTTCACCATGTTTTATTTCATCATGTTTTATTTCACCATATTTTATTTCACCATA	Py17X_01_v3:353825-353826	TTTTATTTCACCATGTTTTATTTCACCATGTTTTATTTCACCATGTTTTATTTCACCATGTTTTATTTCACCATGTTTTATTTCACCATGTTTTATTTCACCATGTTTTATTTCACCATGTTTTATTTCACCATGTTTTATTTCACCATGTTTTATTTCACCATGTTTTATTTCATCATGTTTTATTTCACCATATTTTATTTCACCATA	PY17X_0106800	PY17X_0106800.1	Transcript	inframe_insertion	2352-2353	2352-2353	784-785	-/YGEIKYGEIKHDEIKHGEIKHGEIKHGEIKHGEIKHGEIKHGEIKHGEIKHGEIKHGEIKHGEIKHGEIK	-/TATGGTGAAATAAAATATGGTGAAATAAAACATGATGAAATAAAACATGGTGAAATAAAACATGGTGAAATAAAACATGGTGAAATAAAACATGGTGAAATAAAACATGGTGAAATAAAACATGGTGAAATAAAACATGGTGAAATAAAACATGGTGAAATAAAACATGGTGAAATAAAACATGGTGAAATAAAACATGGTGAAATAAAA	-	MODERATE	-	-1	-	transcriptome.gff3.gz	PY17X_0106800	conserved Plasmodium protein%2C unknown function
Py17X_01_v3	353870	G	T	1	Py17X_01_v3_353870_G/T	Py17X_01_v3:353870	T	PY17X_0106800	PY17X_0106800.1	Transcript	missense_variant	2308	2308	770	Q/K	Caa/Aaa	-	MODERATE	-	-1	-	transcriptome.gff3.gz	PY17X_0106800	conserved Plasmodium protein%2C unknown function
Py17X_01_v3	353954	T	C	1	Py17X_01_v3_353954_T/C	Py17X_01_v3:353954	C	PY17X_0106800	PY17X_0106800.1	Transcript	missense_variant	2224	2224	742	K/E	Aaa/Gaa	-	MODERATE	-	-1	-	transcriptome.gff3.gz	PY17X_0106800	conserved Plasmodium protein%2C unknown function
Py17X_01_v3	354076	G	A	1	Py17X_01_v3_354076_G/A	Py17X_01_v3:354076	A	PY17X_0106800	PY17X_0106800.1	Transcript	missense_variant	2102	2102	701	A/V	gCa/gTa	-	MODERATE	-	-1	-	transcriptome.gff3.gz	PY17X_0106800	conserved Plasmodium protein%2C unknown function
Py17X_01_v3	354128	T	G	1	Py17X_01_v3_354128_T/G	Py17X_01_v3:354128	G	PY17X_0106800	PY17X_0106800.1	Transcript	missense_variant	2050	2050	684	T/P	Act/Cct	-	MODERATE	-	-1	-	transcriptome.gff3.gz	PY17X_0106800	conserved Plasmodium protein%2C unknown function
Py17X_01_v3	354622	G	A	1	Py17X_01_v3_354622_G/A	Py17X_01_v3:354622	A	PY17X_0106800	PY17X_0106800.1	Transcript	missense_variant	1556	1556	519	S/F	tCt/tTt	-	MODERATE	-	-1	-	transcriptome.gff3.gz	PY17X_0106800	conserved Plasmodium protein%2C unknown function
Py17X_01_v3	354712	G	A	1	Py17X_01_v3_354712_G/A	Py17X_01_v3:354712	A	PY17X_0106800	PY17X_0106800.1	Transcript	missense_variant	1466	1466	489	T/I	aCa/aTa	-	MODERATE	-	-1	-	transcriptome.gff3.gz	PY17X_0106800	conserved Plasmodium protein%2C unknown function
Py17X_01_v3	354724	G	GTATTATTAT	1	Py17X_01_v3_354725_-/TATTATTAT	Py17X_01_v3:354724-354725	TATTATTAT	PY17X_0106800	PY17X_0106800.1	Transcript	inframe_insertion	1453-1454	1453-1454	485	T/NNNT	aca/aATAATAATAca	-	MODERATE	-	-1	-	transcriptome.gff3.gz	PY17X_0106800	conserved Plasmodium protein%2C unknown function
Py17X_01_v3	354886	TCGTTATCGCCATTATCGCCATTATCGC	T	1	Py17X_01_v3_354887_CGTTATCGCCATTATCGCCATTATCGC/-	Py17X_01_v3:354887-354913	-	PY17X_0106800	PY17X_0106800.1	Transcript	inframe_deletion	1265-1291	1265-1291	422-431	GDNGDNGDNE/E	gGCGATAATGGCGATAATGGCGATAACGaa/gaa	-	MODERATE	-	-1	-	transcriptome.gff3.gz	PY17X_0106800	conserved Plasmodium protein%2C unknown function
Py17X_01_v3	354920	C	T	1	Py17X_01_v3_354920_C/T	Py17X_01_v3:354920	T	PY17X_0106800	PY17X_0106800.1	Transcript	missense_variant	1258	1258	420	D/N	Gat/Aat	-	MODERATE	-	-1	-	transcriptome.gff3.gz	PY17X_0106800	conserved Plasmodium protein%2C unknown function
Py17X_01_v3	354935	TATCACCATTATCGTCATTATCATC	T	1	Py17X_01_v3_354936_ATCACCATTATCGTCATTATCATC/-	Py17X_01_v3:354936-354959	-	PY17X_0106800	PY17X_0106800.1	Transcript	inframe_deletion	1219-1242	1219-1242	407-414	DDNDDNGD/-	GATGATAATGACGATAATGGTGAT/-	-	MODERATE	-	-1	-	transcriptome.gff3.gz	PY17X_0106800	conserved Plasmodium protein%2C unknown function
Py17X_01_v3	354976	TC	T	1	Py17X_01_v3_354977_C/-	Py17X_01_v3:354977	-	PY17X_0106800	PY17X_0106800.1	Transcript	frameshift_variant	1201	1201	401	E/X	Gaa/aa	-	HIGH	-	-1	-	transcriptome.gff3.gz	PY17X_0106800	conserved Plasmodium protein%2C unknown function
Py17X_01_v3	354978	TTTGATGCC	T	1	Py17X_01_v3_354979_TTGATGCC/-	Py17X_01_v3:354979-354986	-	PY17X_0106800	PY17X_0106800.1	Transcript	frameshift_variant	1192-1199	1192-1199	398-400	GIK/X	GGCATCAAa/a	-	HIGH	-	-1	-	transcriptome.gff3.gz	PY17X_0106800	conserved Plasmodium protein%2C unknown function
Py17X_01_v3	354990	T	A	1	Py17X_01_v3_354990_T/A	Py17X_01_v3:354990	A	PY17X_0106800	PY17X_0106800.1	Transcript	missense_variant	1188	1188	396	E/D	gaA/gaT	-	MODERATE	-	-1	-	transcriptome.gff3.gz	PY17X_0106800	conserved Plasmodium protein%2C unknown function
Py17X_01_v3	354992	CTTTGATGCCATTTTCTTTGATGCCATTTTCTTTGTT	C	1	Py17X_01_v3_354993_TTTGATGCCATTTTCTTTGATGCCATTTTCTTTGTT/-	Py17X_01_v3:354993-355028	-	PY17X_0106800	PY17X_0106800.1	Transcript	inframe_deletion	1150-1185	1150-1185	384-395	NKENGIKENGIK/-	AACAAAGAAAATGGCATCAAAGAAAATGGCATCAAA/-	-	MODERATE	-	-1	-	transcriptome.gff3.gz	PY17X_0106800	conserved Plasmodium protein%2C unknown function
Py17X_01_v3	355057	G	A	1	Py17X_01_v3_355057_G/A	Py17X_01_v3:355057	A	PY17X_0106800	PY17X_0106800.1	Transcript	missense_variant	1121	1121	374	T/I	aCa/aTa	-	MODERATE	-	-1	-	transcriptome.gff3.gz	PY17X_0106800	conserved Plasmodium protein%2C unknown function
Py17X_01_v3	355072	A	T	1	Py17X_01_v3_355072_A/T	Py17X_01_v3:355072	T	PY17X_0106800	PY17X_0106800.1	Transcript	missense_variant	1106	1106	369	F/Y	tTt/tAt	-	MODERATE	-	-1	-	transcriptome.gff3.gz	PY17X_0106800	conserved Plasmodium protein%2C unknown function
Py17X_01_v3	355181	G	T	1	Py17X_01_v3_355181_G/T	Py17X_01_v3:355181	T	PY17X_0106800	PY17X_0106800.1	Transcript	missense_variant	997	997	333	L/I	Ctt/Att	-	MODERATE	-	-1	-	transcriptome.gff3.gz	PY17X_0106800	conserved Plasmodium protein%2C unknown function
Py17X_01_v3	355184	G	A	1	Py17X_01_v3_355184_G/A	Py17X_01_v3:355184	A	PY17X_0106800	PY17X_0106800.1	Transcript	missense_variant	994	994	332	L/F	Ctt/Ttt	-	MODERATE	-	-1	-	transcriptome.gff3.gz	PY17X_0106800	conserved Plasmodium protein%2C unknown function
Py17X_01_v3	355415	G	T	1	Py17X_01_v3_355415_G/T	Py17X_01_v3:355415	T	PY17X_0106800	PY17X_0106800.1	Transcript	missense_variant	763	763	255	H/N	Cat/Aat	-	MODERATE	-	-1	-	transcriptome.gff3.gz	PY17X_0106800	conserved Plasmodium protein%2C unknown function
Py17X_01_v3	359931	G	A	1	Py17X_01_v3_359931_G/A	Py17X_01_v3:359931	A	PY17X_0106900	PY17X_0106900.1	Transcript	missense_variant	839	839	280	S/N	aGt/aAt	-	MODERATE	-	1	-	transcriptome.gff3.gz	PY17X_0106900	coatomer alpha subunit%2C putative
Py17X_01_v3	360264	T	A	1	Py17X_01_v3_360264_T/A	Py17X_01_v3:360264	A	PY17X_0106900	PY17X_0106900.1	Transcript	missense_variant	1172	1172	391	F/Y	tTt/tAt	-	MODERATE	-	1	-	transcriptome.gff3.gz	PY17X_0106900	coatomer alpha subunit%2C putative
Py17X_01_v3	360547	T	A	1	Py17X_01_v3_360547_T/A	Py17X_01_v3:360547	A	PY17X_0106900	PY17X_0106900.1	Transcript	missense_variant	1455	1455	485	D/E	gaT/gaA	-	MODERATE	-	1	-	transcriptome.gff3.gz	PY17X_0106900	coatomer alpha subunit%2C putative
Py17X_01_v3	360665	C	CATAATA	1	Py17X_01_v3_360666_-/ATAATA	Py17X_01_v3:360665-360666	ATAATA	PY17X_0106900	PY17X_0106900.1	Transcript	inframe_insertion	1573-1574	1573-1574	525	H/HNN	cat/cATAATAat	-	MODERATE	-	1	-	transcriptome.gff3.gz	PY17X_0106900	coatomer alpha subunit%2C putative
Py17X_01_v3	360887	A	T	1	Py17X_01_v3_360887_A/T	Py17X_01_v3:360887	T	PY17X_0106900	PY17X_0106900.1	Transcript	missense_variant	1795	1795	599	I/F	Att/Ttt	-	MODERATE	-	1	-	transcriptome.gff3.gz	PY17X_0106900	coatomer alpha subunit%2C putative
Py17X_01_v3	361070	A	G	1	Py17X_01_v3_361070_A/G	Py17X_01_v3:361070	G	PY17X_0106900	PY17X_0106900.1	Transcript	missense_variant	1978	1978	660	S/G	Agt/Ggt	-	MODERATE	-	1	-	transcriptome.gff3.gz	PY17X_0106900	coatomer alpha subunit%2C putative
Py17X_01_v3	361631	G	A	1	Py17X_01_v3_361631_G/A	Py17X_01_v3:361631	A	PY17X_0106900	PY17X_0106900.1	Transcript	missense_variant	2539	2539	847	D/N	Gat/Aat	-	MODERATE	-	1	-	transcriptome.gff3.gz	PY17X_0106900	coatomer alpha subunit%2C putative
Py17X_01_v3	361815	C	A	1	Py17X_01_v3_361815_C/A	Py17X_01_v3:361815	A	PY17X_0106900	PY17X_0106900.1	Transcript	missense_variant	2723	2723	908	T/K	aCa/aAa	-	MODERATE	-	1	-	transcriptome.gff3.gz	PY17X_0106900	coatomer alpha subunit%2C putative
Py17X_01_v3	361883	C	T	1	Py17X_01_v3_361883_C/T	Py17X_01_v3:361883	T	PY17X_0106900	PY17X_0106900.1	Transcript	missense_variant	2791	2791	931	P/S	Ccc/Tcc	-	MODERATE	-	1	-	transcriptome.gff3.gz	PY17X_0106900	coatomer alpha subunit%2C putative
Py17X_01_v3	361966	T	A	1	Py17X_01_v3_361966_T/A	Py17X_01_v3:361966	A	PY17X_0106900	PY17X_0106900.1	Transcript	missense_variant	2874	2874	958	H/Q	caT/caA	-	MODERATE	-	1	-	transcriptome.gff3.gz	PY17X_0106900	coatomer alpha subunit%2C putative
Py17X_01_v3	361971	A	G	1	Py17X_01_v3_361971_A/G	Py17X_01_v3:361971	G	PY17X_0106900	PY17X_0106900.1	Transcript	missense_variant	2879	2879	960	N/S	aAt/aGt	-	MODERATE	-	1	-	transcriptome.gff3.gz	PY17X_0106900	coatomer alpha subunit%2C putative
Py17X_01_v3	362014	A	G	1	Py17X_01_v3_362014_A/G	Py17X_01_v3:362014	G	PY17X_0106900	PY17X_0106900.1	Transcript	missense_variant	2922	2922	974	I/M	atA/atG	-	MODERATE	-	1	-	transcriptome.gff3.gz	PY17X_0106900	coatomer alpha subunit%2C putative
Py17X_01_v3	362020	T	TATG	1	Py17X_01_v3_362021_-/ATG	Py17X_01_v3:362020-362021	ATG	PY17X_0106900	PY17X_0106900.1	Transcript	inframe_insertion	2928-2929	2928-2929	976-977	-/M	-/ATG	-	MODERATE	-	1	-	transcriptome.gff3.gz	PY17X_0106900	coatomer alpha subunit%2C putative
Py17X_01_v3	362067	G	C	1	Py17X_01_v3_362067_G/C	Py17X_01_v3:362067	C	PY17X_0106900	PY17X_0106900.1	Transcript	missense_variant	2975	2975	992	S/T	aGt/aCt	-	MODERATE	-	1	-	transcriptome.gff3.gz	PY17X_0106900	coatomer alpha subunit%2C putative
Py17X_01_v3	362106	G	A	1	Py17X_01_v3_362106_G/A	Py17X_01_v3:362106	A	PY17X_0106900	PY17X_0106900.1	Transcript	missense_variant	3014	3014	1005	C/Y	tGt/tAt	-	MODERATE	-	1	-	transcriptome.gff3.gz	PY17X_0106900	coatomer alpha subunit%2C putative
Py17X_01_v3	362112	A	G	1	Py17X_01_v3_362112_A/G	Py17X_01_v3:362112	G	PY17X_0106900	PY17X_0106900.1	Transcript	missense_variant	3020	3020	1007	D/G	gAt/gGt	-	MODERATE	-	1	-	transcriptome.gff3.gz	PY17X_0106900	coatomer alpha subunit%2C putative
Py17X_01_v3	362120	T	G	1	Py17X_01_v3_362120_T/G	Py17X_01_v3:362120	G	PY17X_0106900	PY17X_0106900.1	Transcript	missense_variant	3028	3028	1010	Y/D	Tat/Gat	-	MODERATE	-	1	-	transcriptome.gff3.gz	PY17X_0106900	coatomer alpha subunit%2C putative
Py17X_01_v3	362121	A	ATGG	1	Py17X_01_v3_362122_-/TGG	Py17X_01_v3:362121-362122	TGG	PY17X_0106900	PY17X_0106900.1	Transcript	inframe_insertion	3029-3030	3029-3030	1010	Y/YG	tat/taTGGt	-	MODERATE	-	1	-	transcriptome.gff3.gz	PY17X_0106900	coatomer alpha subunit%2C putative
Py17X_01_v3	362128	TG	T	1	Py17X_01_v3_362129_G/-	Py17X_01_v3:362129	-	PY17X_0106900	PY17X_0106900.1	Transcript	frameshift_variant	3037	3037	1013	D/X	Gat/at	-	HIGH	-	1	-	transcriptome.gff3.gz	PY17X_0106900	coatomer alpha subunit%2C putative
Py17X_01_v3	362132	G	GGGCC	1	Py17X_01_v3_362133_-/GGCC	Py17X_01_v3:362132-362133	GGCC	PY17X_0106900	PY17X_0106900.1	Transcript	frameshift_variant	3040-3041	3040-3041	1014	D/GPX	gat/gGGCCat	-	HIGH	-	1	-	transcriptome.gff3.gz	PY17X_0106900	coatomer alpha subunit%2C putative
Py17X_01_v3	362134	T	A	1	Py17X_01_v3_362134_T/A	Py17X_01_v3:362134	A	PY17X_0106900	PY17X_0106900.1	Transcript	missense_variant	3042	3042	1014	D/E	gaT/gaA	-	MODERATE	-	1	-	transcriptome.gff3.gz	PY17X_0106900	coatomer alpha subunit%2C putative
Py17X_01_v3	362137	T	G	1	Py17X_01_v3_362137_T/G	Py17X_01_v3:362137	G	PY17X_0106900	PY17X_0106900.1	Transcript	missense_variant	3045	3045	1015	N/K	aaT/aaG	-	MODERATE	-	1	-	transcriptome.gff3.gz	PY17X_0106900	coatomer alpha subunit%2C putative
Py17X_01_v3	362138	A	T	1	Py17X_01_v3_362138_A/T	Py17X_01_v3:362138	T	PY17X_0106900	PY17X_0106900.1	Transcript	missense_variant	3046	3046	1016	N/Y	Aat/Tat	-	MODERATE	-	1	-	transcriptome.gff3.gz	PY17X_0106900	coatomer alpha subunit%2C putative
Py17X_01_v3	362210	G	A	1	Py17X_01_v3_362210_G/A	Py17X_01_v3:362210	A	PY17X_0106900	PY17X_0106900.1	Transcript	missense_variant	3118	3118	1040	D/N	Gat/Aat	-	MODERATE	-	1	-	transcriptome.gff3.gz	PY17X_0106900	coatomer alpha subunit%2C putative
Py17X_01_v3	362256	GTAA	G	1	Py17X_01_v3_362257_TAA/-	Py17X_01_v3:362257-362259	-	PY17X_0106900	PY17X_0106900.1	Transcript	inframe_deletion	3165-3167	3165-3167	1055-1056	GN/G	ggTAAt/ggt	-	MODERATE	-	1	-	transcriptome.gff3.gz	PY17X_0106900	coatomer alpha subunit%2C putative
Py17X_01_v3	362303	T	A	1	Py17X_01_v3_362303_T/A	Py17X_01_v3:362303	A	PY17X_0106900	PY17X_0106900.1	Transcript	missense_variant	3211	3211	1071	L/I	Tta/Ata	-	MODERATE	-	1	-	transcriptome.gff3.gz	PY17X_0106900	coatomer alpha subunit%2C putative
Py17X_01_v3	362309	C	T	1	Py17X_01_v3_362309_C/T	Py17X_01_v3:362309	T	PY17X_0106900	PY17X_0106900.1	Transcript	missense_variant	3217	3217	1073	H/Y	Cat/Tat	-	MODERATE	-	1	-	transcriptome.gff3.gz	PY17X_0106900	coatomer alpha subunit%2C putative
Py17X_01_v3	362374	A	T	1	Py17X_01_v3_362374_A/T	Py17X_01_v3:362374	T	PY17X_0106900	PY17X_0106900.1	Transcript	missense_variant	3282	3282	1094	K/N	aaA/aaT	-	MODERATE	-	1	-	transcriptome.gff3.gz	PY17X_0106900	coatomer alpha subunit%2C putative
Py17X_01_v3	362527	A	C	1	Py17X_01_v3_362527_A/C	Py17X_01_v3:362527	C	PY17X_0106900	PY17X_0106900.1	Transcript	missense_variant	3435	3435	1145	E/D	gaA/gaC	-	MODERATE	-	1	-	transcriptome.gff3.gz	PY17X_0106900	coatomer alpha subunit%2C putative
Py17X_01_v3	364797	T	G	1	Py17X_01_v3_364797_T/G	Py17X_01_v3:364797	G	PY17X_0107000	PY17X_0107000.1	Transcript	missense_variant	508	508	170	K/Q	Aaa/Caa	-	MODERATE	-	-1	-	transcriptome.gff3.gz	PY17X_0107000	glutaredoxin-like protein
Py17X_01_v3	367714	AAGG	A	1	Py17X_01_v3_367715_AGG/-	Py17X_01_v3:367715-367717	-	PY17X_0107100	PY17X_0107100.1	Transcript	inframe_deletion	102-104	102-104	34-35	EG/E	gaAGGa/gaa	-	MODERATE	-	1	-	transcriptome.gff3.gz	PY17X_0107100	translation initiation factor IF-2%2C putative
Py17X_01_v3	367724	A	C	1	Py17X_01_v3_367724_A/C	Py17X_01_v3:367724	C	PY17X_0107100	PY17X_0107100.1	Transcript	missense_variant	111	111	37	E/D	gaA/gaC	-	MODERATE	-	1	-	transcriptome.gff3.gz	PY17X_0107100	translation initiation factor IF-2%2C putative
Py17X_01_v3	367850	A	AGAT	1	Py17X_01_v3_367851_-/GAT	Py17X_01_v3:367850-367851	GAT	PY17X_0107100	PY17X_0107100.1	Transcript	inframe_insertion	237-238	237-238	79-80	-/D	-/GAT	-	MODERATE	-	1	-	transcriptome.gff3.gz	PY17X_0107100	translation initiation factor IF-2%2C putative
Py17X_01_v3	367854	G	GGAA	1	Py17X_01_v3_367855_-/GAA	Py17X_01_v3:367854-367855	GAA	PY17X_0107100	PY17X_0107100.1	Transcript	protein_altering_variant	241-242	241-242	81	E/GK	gaa/gGAAaa	-	MODERATE	-	1	-	transcriptome.gff3.gz	PY17X_0107100	translation initiation factor IF-2%2C putative
Py17X_01_v3	367860	GC	G	1	Py17X_01_v3_367861_C/-	Py17X_01_v3:367861	-	PY17X_0107100	PY17X_0107100.1	Transcript	frameshift_variant	248	248	83	A/X	gCg/gg	-	HIGH	-	1	-	transcriptome.gff3.gz	PY17X_0107100	translation initiation factor IF-2%2C putative
Py17X_01_v3	367862	G	GAGAAAAAGATGGAGAA	1	Py17X_01_v3_367863_-/AGAAAAAGATGGAGAA	Py17X_01_v3:367862-367863	AGAAAAAGATGGAGAA	PY17X_0107100	PY17X_0107100.1	Transcript	frameshift_variant	249-250	249-250	83-84	-/RKRWRX	-/AGAAAAAGATGGAGAA	-	HIGH	-	1	-	transcriptome.gff3.gz	PY17X_0107100	translation initiation factor IF-2%2C putative
Py17X_01_v3	367895	A	AGAAAAAGATGGT	1	Py17X_01_v3_367896_-/GAAAAAGATGGT	Py17X_01_v3:367895-367896	GAAAAAGATGGT	PY17X_0107100	PY17X_0107100.1	Transcript	inframe_insertion	282-283	282-283	94-95	-/EKDG	-/GAAAAAGATGGT	-	MODERATE	-	1	-	transcriptome.gff3.gz	PY17X_0107100	translation initiation factor IF-2%2C putative
Py17X_01_v3	367899	C	A	1	Py17X_01_v3_367899_C/A	Py17X_01_v3:367899	A	PY17X_0107100	PY17X_0107100.1	Transcript	missense_variant	286	286	96	Q/K	Caa/Aaa	-	MODERATE	-	1	-	transcriptome.gff3.gz	PY17X_0107100	translation initiation factor IF-2%2C putative
Py17X_01_v3	367924	C	T	1	Py17X_01_v3_367924_C/T	Py17X_01_v3:367924	T	PY17X_0107100	PY17X_0107100.1	Transcript	missense_variant	311	311	104	A/V	gCt/gTt	-	MODERATE	-	1	-	transcriptome.gff3.gz	PY17X_0107100	translation initiation factor IF-2%2C putative
Py17X_01_v3	367958	G	T	1	Py17X_01_v3_367958_G/T	Py17X_01_v3:367958	T	PY17X_0107100	PY17X_0107100.1	Transcript	missense_variant	345	345	115	E/D	gaG/gaT	-	MODERATE	-	1	-	transcriptome.gff3.gz	PY17X_0107100	translation initiation factor IF-2%2C putative
Py17X_01_v3	368406	A	G	1	Py17X_01_v3_368406_A/G	Py17X_01_v3:368406	G	PY17X_0107100	PY17X_0107100.1	Transcript	missense_variant	793	793	265	K/E	Aaa/Gaa	-	MODERATE	-	1	-	transcriptome.gff3.gz	PY17X_0107100	translation initiation factor IF-2%2C putative
Py17X_01_v3	368445	A	G	1	Py17X_01_v3_368445_A/G	Py17X_01_v3:368445	G	PY17X_0107100	PY17X_0107100.1	Transcript	missense_variant	832	832	278	I/V	Atc/Gtc	-	MODERATE	-	1	-	transcriptome.gff3.gz	PY17X_0107100	translation initiation factor IF-2%2C putative
Py17X_01_v3	368619	T	A	1	Py17X_01_v3_368619_T/A	Py17X_01_v3:368619	A	PY17X_0107100	PY17X_0107100.1	Transcript	missense_variant	1006	1006	336	Y/N	Tat/Aat	-	MODERATE	-	1	-	transcriptome.gff3.gz	PY17X_0107100	translation initiation factor IF-2%2C putative
Py17X_01_v3	369441	G	A	1	Py17X_01_v3_369441_G/A	Py17X_01_v3:369441	A	PY17X_0107100	PY17X_0107100.1	Transcript	missense_variant	1828	1828	610	V/I	Gtt/Att	-	MODERATE	-	1	-	transcriptome.gff3.gz	PY17X_0107100	translation initiation factor IF-2%2C putative
Py17X_01_v3	370300	T	A	1	Py17X_01_v3_370300_T/A	Py17X_01_v3:370300	A	PY17X_0107100	PY17X_0107100.1	Transcript	missense_variant	2687	2687	896	F/Y	tTt/tAt	-	MODERATE	-	1	-	transcriptome.gff3.gz	PY17X_0107100	translation initiation factor IF-2%2C putative
Py17X_01_v3	371326	G	C	1	Py17X_01_v3_371326_G/C	Py17X_01_v3:371326	C	PY17X_0107200	PY17X_0107200.1	Transcript	missense_variant	6	6	2	E/D	gaG/gaC	-	MODERATE	-	1	-	transcriptome.gff3.gz	PY17X_0107200	MYND-type zinc finger protein%2C putative
Py17X_01_v3	371833	A	C	1	Py17X_01_v3_371833_A/C	Py17X_01_v3:371833	C	PY17X_0107200	PY17X_0107200.1	Transcript	missense_variant	256	256	86	I/L	Att/Ctt	-	MODERATE	-	1	-	transcriptome.gff3.gz	PY17X_0107200	MYND-type zinc finger protein%2C putative
Py17X_01_v3	375167	C	T	1	Py17X_01_v3_375167_C/T	Py17X_01_v3:375167	T	PY17X_0107300	PY17X_0107300.1	Transcript	missense_variant	1012	1012	338	V/I	Gtt/Att	-	MODERATE	-	-1	-	transcriptome.gff3.gz	PY17X_0107300	RING zinc finger protein%2C putative
Py17X_01_v3	375264	T	A	1	Py17X_01_v3_375264_T/A	Py17X_01_v3:375264	A	PY17X_0107300	PY17X_0107300.1	Transcript	missense_variant	915	915	305	K/N	aaA/aaT	-	MODERATE	-	-1	-	transcriptome.gff3.gz	PY17X_0107300	RING zinc finger protein%2C putative
Py17X_01_v3	375370	A	G	1	Py17X_01_v3_375370_A/G	Py17X_01_v3:375370	G	PY17X_0107300	PY17X_0107300.1	Transcript	missense_variant	809	809	270	I/T	aTa/aCa	-	MODERATE	-	-1	-	transcriptome.gff3.gz	PY17X_0107300	RING zinc finger protein%2C putative
Py17X_01_v3	375406	T	C	1	Py17X_01_v3_375406_T/C	Py17X_01_v3:375406	C	PY17X_0107300	PY17X_0107300.1	Transcript	missense_variant	773	773	258	N/S	aAt/aGt	-	MODERATE	-	-1	-	transcriptome.gff3.gz	PY17X_0107300	RING zinc finger protein%2C putative
Py17X_01_v3	375410	C	G	1	Py17X_01_v3_375410_C/G	Py17X_01_v3:375410	G	PY17X_0107300	PY17X_0107300.1	Transcript	missense_variant	769	769	257	D/H	Gat/Cat	-	MODERATE	-	-1	-	transcriptome.gff3.gz	PY17X_0107300	RING zinc finger protein%2C putative
Py17X_01_v3	375439	T	C	1	Py17X_01_v3_375439_T/C	Py17X_01_v3:375439	C	PY17X_0107300	PY17X_0107300.1	Transcript	missense_variant	740	740	247	N/S	aAt/aGt	-	MODERATE	-	-1	-	transcriptome.gff3.gz	PY17X_0107300	RING zinc finger protein%2C putative
Py17X_01_v3	375448	G	C	1	Py17X_01_v3_375448_G/C	Py17X_01_v3:375448	C	PY17X_0107300	PY17X_0107300.1	Transcript	missense_variant	731	731	244	A/G	gCt/gGt	-	MODERATE	-	-1	-	transcriptome.gff3.gz	PY17X_0107300	RING zinc finger protein%2C putative
Py17X_01_v3	375480	T	A	1	Py17X_01_v3_375480_T/A	Py17X_01_v3:375480	A	PY17X_0107300	PY17X_0107300.1	Transcript	missense_variant	699	699	233	K/N	aaA/aaT	-	MODERATE	-	-1	-	transcriptome.gff3.gz	PY17X_0107300	RING zinc finger protein%2C putative
Py17X_01_v3	375484	G	T	1	Py17X_01_v3_375484_G/T	Py17X_01_v3:375484	T	PY17X_0107300	PY17X_0107300.1	Transcript	missense_variant	695	695	232	T/K	aCa/aAa	-	MODERATE	-	-1	-	transcriptome.gff3.gz	PY17X_0107300	RING zinc finger protein%2C putative
Py17X_01_v3	375592	T	C	1	Py17X_01_v3_375592_T/C	Py17X_01_v3:375592	C	PY17X_0107300	PY17X_0107300.1	Transcript	missense_variant	587	587	196	K/R	aAa/aGa	-	MODERATE	-	-1	-	transcriptome.gff3.gz	PY17X_0107300	RING zinc finger protein%2C putative
Py17X_01_v3	375779	T	A	1	Py17X_01_v3_375779_T/A	Py17X_01_v3:375779	A	PY17X_0107300	PY17X_0107300.1	Transcript	missense_variant	400	400	134	I/L	Ata/Tta	-	MODERATE	-	-1	-	transcriptome.gff3.gz	PY17X_0107300	RING zinc finger protein%2C putative
Py17X_01_v3	375829	G	A	1	Py17X_01_v3_375829_G/A	Py17X_01_v3:375829	A	PY17X_0107300	PY17X_0107300.1	Transcript	missense_variant	350	350	117	A/V	gCa/gTa	-	MODERATE	-	-1	-	transcriptome.gff3.gz	PY17X_0107300	RING zinc finger protein%2C putative
Py17X_01_v3	375830	C	A	1	Py17X_01_v3_375830_C/A	Py17X_01_v3:375830	A	PY17X_0107300	PY17X_0107300.1	Transcript	missense_variant	349	349	117	A/S	Gca/Tca	-	MODERATE	-	-1	-	transcriptome.gff3.gz	PY17X_0107300	RING zinc finger protein%2C putative
Py17X_01_v3	375865	C	T	1	Py17X_01_v3_375865_C/T	Py17X_01_v3:375865	T	PY17X_0107300	PY17X_0107300.1	Transcript	missense_variant	314	314	105	R/K	aGa/aAa	-	MODERATE	-	-1	-	transcriptome.gff3.gz	PY17X_0107300	RING zinc finger protein%2C putative
Py17X_01_v3	375872	T	A	1	Py17X_01_v3_375872_T/A	Py17X_01_v3:375872	A	PY17X_0107300	PY17X_0107300.1	Transcript	missense_variant	307	307	103	I/L	Ata/Tta	-	MODERATE	-	-1	-	transcriptome.gff3.gz	PY17X_0107300	RING zinc finger protein%2C putative
Py17X_01_v3	375876	T	G	1	Py17X_01_v3_375876_T/G	Py17X_01_v3:375876	G	PY17X_0107300	PY17X_0107300.1	Transcript	missense_variant	303	303	101	K/N	aaA/aaC	-	MODERATE	-	-1	-	transcriptome.gff3.gz	PY17X_0107300	RING zinc finger protein%2C putative
Py17X_01_v3	375893	A	T	1	Py17X_01_v3_375893_A/T	Py17X_01_v3:375893	T	PY17X_0107300	PY17X_0107300.1	Transcript	missense_variant	286	286	96	F/I	Ttt/Att	-	MODERATE	-	-1	-	transcriptome.gff3.gz	PY17X_0107300	RING zinc finger protein%2C putative
Py17X_01_v3	375896	C	G	1	Py17X_01_v3_375896_C/G	Py17X_01_v3:375896	G	PY17X_0107300	PY17X_0107300.1	Transcript	missense_variant	283	283	95	E/Q	Gag/Cag	-	MODERATE	-	-1	-	transcriptome.gff3.gz	PY17X_0107300	RING zinc finger protein%2C putative
Py17X_01_v3	375922	C	T	1	Py17X_01_v3_375922_C/T	Py17X_01_v3:375922	T	PY17X_0107300	PY17X_0107300.1	Transcript	missense_variant	257	257	86	R/K	aGa/aAa	-	MODERATE	-	-1	-	transcriptome.gff3.gz	PY17X_0107300	RING zinc finger protein%2C putative
Py17X_01_v3	375942	C	A	1	Py17X_01_v3_375942_C/A	Py17X_01_v3:375942	A	PY17X_0107300	PY17X_0107300.1	Transcript	missense_variant	237	237	79	L/F	ttG/ttT	-	MODERATE	-	-1	-	transcriptome.gff3.gz	PY17X_0107300	RING zinc finger protein%2C putative
Py17X_01_v3	375946	T	A	1	Py17X_01_v3_375946_T/A	Py17X_01_v3:375946	A	PY17X_0107300	PY17X_0107300.1	Transcript	missense_variant	233	233	78	N/I	aAt/aTt	-	MODERATE	-	-1	-	transcriptome.gff3.gz	PY17X_0107300	RING zinc finger protein%2C putative
Py17X_01_v3	376123	C	T	1	Py17X_01_v3_376123_C/T	Py17X_01_v3:376123	T	PY17X_0107300	PY17X_0107300.1	Transcript	missense_variant	56	56	19	S/N	aGc/aAc	-	MODERATE	-	-1	-	transcriptome.gff3.gz	PY17X_0107300	RING zinc finger protein%2C putative
Py17X_01_v3	377554	A	T	1	Py17X_01_v3_377554_A/T	Py17X_01_v3:377554	T	PY17X_0107400	PY17X_0107400.1	Transcript	missense_variant	12	12	4	K/N	aaA/aaT	-	MODERATE	-	1	-	transcriptome.gff3.gz	PY17X_0107400	uroporphyrinogen III decarboxylase%2C putative
Py17X_01_v3	377606	A	T	1	Py17X_01_v3_377606_A/T	Py17X_01_v3:377606	T	PY17X_0107400	PY17X_0107400.1	Transcript	missense_variant	64	64	22	I/L	Ata/Tta	-	MODERATE	-	1	-	transcriptome.gff3.gz	PY17X_0107400	uroporphyrinogen III decarboxylase%2C putative
Py17X_01_v3	377672	G	A	1	Py17X_01_v3_377672_G/A	Py17X_01_v3:377672	A	PY17X_0107400	PY17X_0107400.1	Transcript	missense_variant	130	130	44	D/N	Gat/Aat	-	MODERATE	-	1	-	transcriptome.gff3.gz	PY17X_0107400	uroporphyrinogen III decarboxylase%2C putative
Py17X_01_v3	378092	T	A	1	Py17X_01_v3_378092_T/A	Py17X_01_v3:378092	A	PY17X_0107400	PY17X_0107400.1	Transcript	missense_variant	355	355	119	Y/N	Tat/Aat	-	MODERATE	-	1	-	transcriptome.gff3.gz	PY17X_0107400	uroporphyrinogen III decarboxylase%2C putative
Py17X_01_v3	378281	G	A	1	Py17X_01_v3_378281_G/A	Py17X_01_v3:378281	A	PY17X_0107400	PY17X_0107400.1	Transcript	missense_variant	544	544	182	D/N	Gat/Aat	-	MODERATE	-	1	-	transcriptome.gff3.gz	PY17X_0107400	uroporphyrinogen III decarboxylase%2C putative
Py17X_01_v3	378282	A	G	1	Py17X_01_v3_378282_A/G	Py17X_01_v3:378282	G	PY17X_0107400	PY17X_0107400.1	Transcript	missense_variant	545	545	182	D/G	gAt/gGt	-	MODERATE	-	1	-	transcriptome.gff3.gz	PY17X_0107400	uroporphyrinogen III decarboxylase%2C putative
Py17X_01_v3	378294	C	A	1	Py17X_01_v3_378294_C/A	Py17X_01_v3:378294	A	PY17X_0107400	PY17X_0107400.1	Transcript	missense_variant	557	557	186	T/K	aCg/aAg	-	MODERATE	-	1	-	transcriptome.gff3.gz	PY17X_0107400	uroporphyrinogen III decarboxylase%2C putative
Py17X_01_v3	378481	ATT	A	1	Py17X_01_v3_378482_TT/-	Py17X_01_v3:378482-378483	-	PY17X_0107400	PY17X_0107400.1	Transcript	frameshift_variant	745-746	745-746	249	L/X	TTa/a	-	HIGH	-	1	-	transcriptome.gff3.gz	PY17X_0107400	uroporphyrinogen III decarboxylase%2C putative
Py17X_01_v3	378484	A	AAT	1	Py17X_01_v3_378485_-/AT	Py17X_01_v3:378484-378485	AT	PY17X_0107400	PY17X_0107400.1	Transcript	frameshift_variant	747-748	747-748	249-250	-/X	-/AT	-	HIGH	-	1	-	transcriptome.gff3.gz	PY17X_0107400	uroporphyrinogen III decarboxylase%2C putative
Py17X_01_v3	378514	C	A	1	Py17X_01_v3_378514_C/A	Py17X_01_v3:378514	A	PY17X_0107400	PY17X_0107400.1	Transcript	missense_variant	777	777	259	H/Q	caC/caA	-	MODERATE	-	1	-	transcriptome.gff3.gz	PY17X_0107400	uroporphyrinogen III decarboxylase%2C putative
Py17X_01_v3	378583	G	T	1	Py17X_01_v3_378583_G/T	Py17X_01_v3:378583	T	PY17X_0107400	PY17X_0107400.1	Transcript	missense_variant	846	846	282	L/F	ttG/ttT	-	MODERATE	-	1	-	transcriptome.gff3.gz	PY17X_0107400	uroporphyrinogen III decarboxylase%2C putative
Py17X_01_v3	378635	A	G	1	Py17X_01_v3_378635_A/G	Py17X_01_v3:378635	G	PY17X_0107400	PY17X_0107400.1	Transcript	missense_variant	898	898	300	K/E	Aaa/Gaa	-	MODERATE	-	1	-	transcriptome.gff3.gz	PY17X_0107400	uroporphyrinogen III decarboxylase%2C putative
Py17X_01_v3	378696	T	C	1	Py17X_01_v3_378696_T/C	Py17X_01_v3:378696	C	PY17X_0107400	PY17X_0107400.1	Transcript	missense_variant	959	959	320	I/T	aTt/aCt	-	MODERATE	-	1	-	transcriptome.gff3.gz	PY17X_0107400	uroporphyrinogen III decarboxylase%2C putative
Py17X_01_v3	378881	A	G	1	Py17X_01_v3_378881_A/G	Py17X_01_v3:378881	G	PY17X_0107400	PY17X_0107400.1	Transcript	missense_variant	1144	1144	382	K/E	Aaa/Gaa	-	MODERATE	-	1	-	transcriptome.gff3.gz	PY17X_0107400	uroporphyrinogen III decarboxylase%2C putative
Py17X_01_v3	378899	G	A	1	Py17X_01_v3_378899_G/A	Py17X_01_v3:378899	A	PY17X_0107400	PY17X_0107400.1	Transcript	missense_variant	1162	1162	388	A/T	Gcc/Acc	-	MODERATE	-	1	-	transcriptome.gff3.gz	PY17X_0107400	uroporphyrinogen III decarboxylase%2C putative
Py17X_01_v3	380489	G	T	1	Py17X_01_v3_380489_G/T	Py17X_01_v3:380489	T	PY17X_0107500	PY17X_0107500.1	Transcript	missense_variant	1495	1495	499	L/I	Ctt/Att	-	MODERATE	-	-1	-	transcriptome.gff3.gz	PY17X_0107500	G-protein associated signal transduction protein%2C putative
Py17X_01_v3	381169	G	A	1	Py17X_01_v3_381169_G/A	Py17X_01_v3:381169	A	PY17X_0107500	PY17X_0107500.1	Transcript	missense_variant	1307	1307	436	A/V	gCt/gTt	-	MODERATE	-	-1	-	transcriptome.gff3.gz	PY17X_0107500	G-protein associated signal transduction protein%2C putative
Py17X_01_v3	382636	T	C	1	Py17X_01_v3_382636_T/C	Py17X_01_v3:382636	C	PY17X_0107500	PY17X_0107500.1	Transcript	missense_variant	404	404	135	N/S	aAt/aGt	-	MODERATE	-	-1	-	transcriptome.gff3.gz	PY17X_0107500	G-protein associated signal transduction protein%2C putative
Py17X_01_v3	384292	G	C	1	Py17X_01_v3_384292_G/C	Py17X_01_v3:384292	C	PY17X_0107600	PY17X_0107600.1	Transcript	missense_variant	145	145	49	V/L	Gtt/Ctt	-	MODERATE	-	1	-	transcriptome.gff3.gz	PY17X_0107600	4-hydroxybenzoate polyprenyltransferase%2C putative
Py17X_01_v3	384351	C	A	1	Py17X_01_v3_384351_C/A	Py17X_01_v3:384351	A	PY17X_0107600	PY17X_0107600.1	Transcript	missense_variant	204	204	68	H/Q	caC/caA	-	MODERATE	-	1	-	transcriptome.gff3.gz	PY17X_0107600	4-hydroxybenzoate polyprenyltransferase%2C putative
Py17X_01_v3	384373	C	G	1	Py17X_01_v3_384373_C/G	Py17X_01_v3:384373	G	PY17X_0107600	PY17X_0107600.1	Transcript	missense_variant	226	226	76	Q/E	Caa/Gaa	-	MODERATE	-	1	-	transcriptome.gff3.gz	PY17X_0107600	4-hydroxybenzoate polyprenyltransferase%2C putative
Py17X_01_v3	384446	G	A	1	Py17X_01_v3_384446_G/A	Py17X_01_v3:384446	A	PY17X_0107600	PY17X_0107600.1	Transcript	missense_variant	299	299	100	R/K	aGa/aAa	-	MODERATE	-	1	-	transcriptome.gff3.gz	PY17X_0107600	4-hydroxybenzoate polyprenyltransferase%2C putative
Py17X_01_v3	384454	C	CCCAATACTTCCACTACCCCCACTATTT	1	Py17X_01_v3_384455_-/CCAATACTTCCACTACCCCCACTATTT	Py17X_01_v3:384454-384455	CCAATACTTCCACTACCCCCACTATTT	PY17X_0107600	PY17X_0107600.1	Transcript	inframe_insertion	307-308	307-308	103	P/PNTSTTPTIS	ccc/cCCAATACTTCCACTACCCCCACTATTTcc	-	MODERATE	-	1	-	transcriptome.gff3.gz	PY17X_0107600	4-hydroxybenzoate polyprenyltransferase%2C putative
Py17X_01_v3	384473	C	A	1	Py17X_01_v3_384473_C/A	Py17X_01_v3:384473	A	PY17X_0107600	PY17X_0107600.1	Transcript	missense_variant	326	326	109	P/H	cCc/cAc	-	MODERATE	-	1	-	transcriptome.gff3.gz	PY17X_0107600	4-hydroxybenzoate polyprenyltransferase%2C putative
Py17X_01_v3	384479	T	TTTCCAATGC	1	Py17X_01_v3_384480_-/TTCCAATGC	Py17X_01_v3:384479-384480	TTCCAATGC	PY17X_0107600	PY17X_0107600.1	Transcript	inframe_insertion	332-333	332-333	111	I/ISNA	att/atTTCCAATGCt	-	MODERATE	-	1	-	transcriptome.gff3.gz	PY17X_0107600	4-hydroxybenzoate polyprenyltransferase%2C putative
Py17X_01_v3	384493	A	ACTATTTACAATACTTCCACTACCCCCACTATTTACAATACTTCCACTACCCCCACTATTTCCAATACTTCCACTATCCACACCATTTACAATGCTTCCACTACCCCCACTATTTACAATACTTCCACCATTTCCATCATTTCGG	1	Py17X_01_v3_384494_-/CTATTTACAATACTTCCACTACCCCCACTATTTACAATACTTCCACTACCCCCACTATTTCCAATACTTCCACTATCCACACCATTTACAATGCTTCCACTACCCCCACTATTTACAATACTTCCACCATTTCCATCATTTCGG	Py17X_01_v3:384493-384494	CTATTTACAATACTTCCACTACCCCCACTATTTACAATACTTCCACTACCCCCACTATTTCCAATACTTCCACTATCCACACCATTTACAATGCTTCCACTACCCCCACTATTTACAATACTTCCACCATTTCCATCATTTCGG	PY17X_0107600	PY17X_0107600.1	Transcript	inframe_insertion	346-347	346-347	116	T/TIYNTSTTPTIYNTSTTPTISNTSTIHTIYNASTTPTIYNTSTISIISA	acc/aCTATTTACAATACTTCCACTACCCCCACTATTTACAATACTTCCACTACCCCCACTATTTCCAATACTTCCACTATCCACACCATTTACAATGCTTCCACTACCCCCACTATTTACAATACTTCCACCATTTCCATCATTTCGGcc	-	MODERATE	-	1	-	transcriptome.gff3.gz	PY17X_0107600	4-hydroxybenzoate polyprenyltransferase%2C putative
Py17X_01_v3	384538	A	G	1	Py17X_01_v3_384538_A/G	Py17X_01_v3:384538	G	PY17X_0107600	PY17X_0107600.1	Transcript	missense_variant	391	391	131	T/A	Aca/Gca	-	MODERATE	-	1	-	transcriptome.gff3.gz	PY17X_0107600	4-hydroxybenzoate polyprenyltransferase%2C putative
Py17X_01_v3	384563	T	C	1	Py17X_01_v3_384563_T/C	Py17X_01_v3:384563	C	PY17X_0107600	PY17X_0107600.1	Transcript	missense_variant	416	416	139	L/S	tTg/tCg	-	MODERATE	-	1	-	transcriptome.gff3.gz	PY17X_0107600	4-hydroxybenzoate polyprenyltransferase%2C putative
Py17X_01_v3	384629	G	GGAATACAAAGAACGA	1	Py17X_01_v3_384630_-/GAATACAAAGAACGA	Py17X_01_v3:384629-384630	GAATACAAAGAACGA	PY17X_0107600	PY17X_0107600.1	Transcript	inframe_insertion	482-483	482-483	161	R/RNTKNE	agg/agGAATACAAAGAACGAg	-	MODERATE	-	1	-	transcriptome.gff3.gz	PY17X_0107600	4-hydroxybenzoate polyprenyltransferase%2C putative
Py17X_01_v3	384644	A	AAAGTACAAAT	1	Py17X_01_v3_384645_-/AAGTACAAAT	Py17X_01_v3:384644-384645	AAGTACAAAT	PY17X_0107600	PY17X_0107600.1	Transcript	frameshift_variant	497-498	497-498	166	E/ESTNX	gag/gaAAGTACAAATg	-	HIGH	-	1	-	transcriptome.gff3.gz	PY17X_0107600	4-hydroxybenzoate polyprenyltransferase%2C putative
Py17X_01_v3	384647	A	AAG	1	Py17X_01_v3_384648_-/AG	Py17X_01_v3:384647-384648	AG	PY17X_0107600	PY17X_0107600.1	Transcript	frameshift_variant	500-501	500-501	167	N/KX	aat/aaAGt	-	HIGH	-	1	-	transcriptome.gff3.gz	PY17X_0107600	4-hydroxybenzoate polyprenyltransferase%2C putative
Py17X_01_v3	384654	T	A	1	Py17X_01_v3_384654_T/A	Py17X_01_v3:384654	A	PY17X_0107600	PY17X_0107600.1	Transcript	missense_variant	507	507	169	N/K	aaT/aaA	-	MODERATE	-	1	-	transcriptome.gff3.gz	PY17X_0107600	4-hydroxybenzoate polyprenyltransferase%2C putative
Py17X_01_v3	384666	A	AAATGAAAGTACAAAT	1	Py17X_01_v3_384667_-/AATGAAAGTACAAAT	Py17X_01_v3:384666-384667	AATGAAAGTACAAAT	PY17X_0107600	PY17X_0107600.1	Transcript	inframe_insertion	519-520	519-520	173-174	-/NESTN	-/AATGAAAGTACAAAT	-	MODERATE	-	1	-	transcriptome.gff3.gz	PY17X_0107600	4-hydroxybenzoate polyprenyltransferase%2C putative
Py17X_01_v3	384669	G	T	1	Py17X_01_v3_384669_G/T	Py17X_01_v3:384669	T	PY17X_0107600	PY17X_0107600.1	Transcript	missense_variant	522	522	174	E/D	gaG/gaT	-	MODERATE	-	1	-	transcriptome.gff3.gz	PY17X_0107600	4-hydroxybenzoate polyprenyltransferase%2C putative
Py17X_01_v3	384697	A	ACAAATGAAAGTG	1	Py17X_01_v3_384698_-/CAAATGAAAGTG	Py17X_01_v3:384697-384698	CAAATGAAAGTG	PY17X_0107600	PY17X_0107600.1	Transcript	inframe_insertion	550-551	550-551	184	T/TNESA	aca/aCAAATGAAAGTGca	-	MODERATE	-	1	-	transcriptome.gff3.gz	PY17X_0107600	4-hydroxybenzoate polyprenyltransferase%2C putative
Py17X_01_v3	384725	C	A	1	Py17X_01_v3_384725_C/A	Py17X_01_v3:384725	A	PY17X_0107600	PY17X_0107600.1	Transcript	missense_variant	578	578	193	T/N	aCc/aAc	-	MODERATE	-	1	-	transcriptome.gff3.gz	PY17X_0107600	4-hydroxybenzoate polyprenyltransferase%2C putative
Py17X_01_v3	384766	G	A	1	Py17X_01_v3_384766_G/A	Py17X_01_v3:384766	A	PY17X_0107600	PY17X_0107600.1	Transcript	missense_variant	619	619	207	V/I	Gtt/Att	-	MODERATE	-	1	-	transcriptome.gff3.gz	PY17X_0107600	4-hydroxybenzoate polyprenyltransferase%2C putative
Py17X_01_v3	385048	G	A	1	Py17X_01_v3_385048_G/A	Py17X_01_v3:385048	A	PY17X_0107600	PY17X_0107600.1	Transcript	missense_variant	901	901	301	D/N	Gat/Aat	-	MODERATE	-	1	-	transcriptome.gff3.gz	PY17X_0107600	4-hydroxybenzoate polyprenyltransferase%2C putative
Py17X_01_v3	385216	A	G	1	Py17X_01_v3_385216_A/G	Py17X_01_v3:385216	G	PY17X_0107600	PY17X_0107600.1	Transcript	missense_variant	1069	1069	357	I/V	Att/Gtt	-	MODERATE	-	1	-	transcriptome.gff3.gz	PY17X_0107600	4-hydroxybenzoate polyprenyltransferase%2C putative
Py17X_01_v3	385388	A	C	1	Py17X_01_v3_385388_A/C	Py17X_01_v3:385388	C	PY17X_0107600	PY17X_0107600.1	Transcript	missense_variant	1241	1241	414	K/T	aAg/aCg	-	MODERATE	-	1	-	transcriptome.gff3.gz	PY17X_0107600	4-hydroxybenzoate polyprenyltransferase%2C putative
Py17X_01_v3	385417	A	C	1	Py17X_01_v3_385417_A/C	Py17X_01_v3:385417	C	PY17X_0107600	PY17X_0107600.1	Transcript	missense_variant	1270	1270	424	K/Q	Aaa/Caa	-	MODERATE	-	1	-	transcriptome.gff3.gz	PY17X_0107600	4-hydroxybenzoate polyprenyltransferase%2C putative
Py17X_01_v3	385615	G	A	1	Py17X_01_v3_385615_G/A	Py17X_01_v3:385615	A	PY17X_0107600	PY17X_0107600.1	Transcript	missense_variant	1468	1468	490	V/I	Gtt/Att	-	MODERATE	-	1	-	transcriptome.gff3.gz	PY17X_0107600	4-hydroxybenzoate polyprenyltransferase%2C putative
Py17X_01_v3	386813	G	A	1	Py17X_01_v3_386813_G/A	Py17X_01_v3:386813	A	PY17X_0107700	PY17X_0107700.1	Transcript	missense_variant	2045	2045	682	T/I	aCt/aTt	-	MODERATE	-	-1	-	transcriptome.gff3.gz	PY17X_0107700	spindle assembly abnormal protein 6%2C putative
Py17X_01_v3	386820	C	A	1	Py17X_01_v3_386820_C/A	Py17X_01_v3:386820	A	PY17X_0107700	PY17X_0107700.1	Transcript	missense_variant	2038	2038	680	A/S	Gcc/Tcc	-	MODERATE	-	-1	-	transcriptome.gff3.gz	PY17X_0107700	spindle assembly abnormal protein 6%2C putative
Py17X_01_v3	387200	C	A	1	Py17X_01_v3_387200_C/A	Py17X_01_v3:387200	A	PY17X_0107700	PY17X_0107700.1	Transcript	missense_variant	1818	1818	606	M/I	atG/atT	-	MODERATE	-	-1	-	transcriptome.gff3.gz	PY17X_0107700	spindle assembly abnormal protein 6%2C putative
Py17X_01_v3	387439	T	A	1	Py17X_01_v3_387439_T/A	Py17X_01_v3:387439	A	PY17X_0107700	PY17X_0107700.1	Transcript	missense_variant	1579	1579	527	T/S	Aca/Tca	-	MODERATE	-	-1	-	transcriptome.gff3.gz	PY17X_0107700	spindle assembly abnormal protein 6%2C putative
Py17X_01_v3	387457	T	G	1	Py17X_01_v3_387457_T/G	Py17X_01_v3:387457	G	PY17X_0107700	PY17X_0107700.1	Transcript	missense_variant	1561	1561	521	N/H	Aat/Cat	-	MODERATE	-	-1	-	transcriptome.gff3.gz	PY17X_0107700	spindle assembly abnormal protein 6%2C putative
Py17X_01_v3	387543	C	G	1	Py17X_01_v3_387543_C/G	Py17X_01_v3:387543	G	PY17X_0107700	PY17X_0107700.1	Transcript	missense_variant	1475	1475	492	C/S	tGt/tCt	-	MODERATE	-	-1	-	transcriptome.gff3.gz	PY17X_0107700	spindle assembly abnormal protein 6%2C putative
Py17X_01_v3	387773	G	T	1	Py17X_01_v3_387773_G/T	Py17X_01_v3:387773	T	PY17X_0107700	PY17X_0107700.1	Transcript	missense_variant	1245	1245	415	D/E	gaC/gaA	-	MODERATE	-	-1	-	transcriptome.gff3.gz	PY17X_0107700	spindle assembly abnormal protein 6%2C putative
Py17X_01_v3	387914	T	G	1	Py17X_01_v3_387914_T/G	Py17X_01_v3:387914	G	PY17X_0107700	PY17X_0107700.1	Transcript	missense_variant	1104	1104	368	E/D	gaA/gaC	-	MODERATE	-	-1	-	transcriptome.gff3.gz	PY17X_0107700	spindle assembly abnormal protein 6%2C putative
Py17X_01_v3	387955	T	C	1	Py17X_01_v3_387955_T/C	Py17X_01_v3:387955	C	PY17X_0107700	PY17X_0107700.1	Transcript	missense_variant	1063	1063	355	I/V	Ata/Gta	-	MODERATE	-	-1	-	transcriptome.gff3.gz	PY17X_0107700	spindle assembly abnormal protein 6%2C putative
Py17X_01_v3	388089	C	T	1	Py17X_01_v3_388089_C/T	Py17X_01_v3:388089	T	PY17X_0107700	PY17X_0107700.1	Transcript	missense_variant	929	929	310	G/D	gGt/gAt	-	MODERATE	-	-1	-	transcriptome.gff3.gz	PY17X_0107700	spindle assembly abnormal protein 6%2C putative
Py17X_01_v3	388483	C	T	1	Py17X_01_v3_388483_C/T	Py17X_01_v3:388483	T	PY17X_0107700	PY17X_0107700.1	Transcript	missense_variant	535	535	179	V/I	Gta/Ata	-	MODERATE	-	-1	-	transcriptome.gff3.gz	PY17X_0107700	spindle assembly abnormal protein 6%2C putative
Py17X_01_v3	388594	T	A	1	Py17X_01_v3_388594_T/A	Py17X_01_v3:388594	A	PY17X_0107700	PY17X_0107700.1	Transcript	missense_variant	424	424	142	M/L	Atg/Ttg	-	MODERATE	-	-1	-	transcriptome.gff3.gz	PY17X_0107700	spindle assembly abnormal protein 6%2C putative
Py17X_01_v3	388605	C	T	1	Py17X_01_v3_388605_C/T	Py17X_01_v3:388605	T	PY17X_0107700	PY17X_0107700.1	Transcript	missense_variant	413	413	138	R/K	aGa/aAa	-	MODERATE	-	-1	-	transcriptome.gff3.gz	PY17X_0107700	spindle assembly abnormal protein 6%2C putative
Py17X_01_v3	388818	CTATTACTACTATTACTAT	C	1	Py17X_01_v3_388819_TATTACTACTATTACTAT/-	Py17X_01_v3:388819-388836	-	PY17X_0107700	PY17X_0107700.1	Transcript	inframe_deletion	182-199	182-199	61-67	NSNSSNS/S	aATAGTAATAGTAGTAATAgt/agt	-	MODERATE	-	-1	-	transcriptome.gff3.gz	PY17X_0107700	spindle assembly abnormal protein 6%2C putative
Py17X_01_v3	389014	T	G	1	Py17X_01_v3_389014_T/G	Py17X_01_v3:389014	G	PY17X_0107700	PY17X_0107700.1	Transcript	missense_variant	4	4	2	N/H	Aac/Cac	-	MODERATE	-	-1	-	transcriptome.gff3.gz	PY17X_0107700	spindle assembly abnormal protein 6%2C putative
Py17X_01_v3	393589	C	A	1	Py17X_01_v3_393589_C/A	Py17X_01_v3:393589	A	PY17X_0107800	PY17X_0107800.1	Transcript	missense_variant	49	49	17	Q/K	Caa/Aaa	-	MODERATE	-	1	-	transcriptome.gff3.gz	PY17X_0107800	conserved Plasmodium protein%2C unknown function
Py17X_01_v3	393604	AATG	A	1	Py17X_01_v3_393605_ATG/-	Py17X_01_v3:393605-393607	-	PY17X_0107800	PY17X_0107800.1	Transcript	inframe_deletion	65-67	65-67	22-23	ND/N	aATGat/aat	-	MODERATE	-	1	-	transcriptome.gff3.gz	PY17X_0107800	conserved Plasmodium protein%2C unknown function
Py17X_01_v3	393671	T	C	1	Py17X_01_v3_393671_T/C	Py17X_01_v3:393671	C	PY17X_0107800	PY17X_0107800.1	Transcript	missense_variant	131	131	44	I/T	aTt/aCt	-	MODERATE	-	1	-	transcriptome.gff3.gz	PY17X_0107800	conserved Plasmodium protein%2C unknown function
Py17X_01_v3	393740	G	A	1	Py17X_01_v3_393740_G/A	Py17X_01_v3:393740	A	PY17X_0107800	PY17X_0107800.1	Transcript	missense_variant	200	200	67	S/N	aGt/aAt	-	MODERATE	-	1	-	transcriptome.gff3.gz	PY17X_0107800	conserved Plasmodium protein%2C unknown function
Py17X_01_v3	393780	G	GTGTAATGTGCATAATAAT	1	Py17X_01_v3_393781_-/TGTAATGTGCATAATAAT	Py17X_01_v3:393780-393781	TGTAATGTGCATAATAAT	PY17X_0107800	PY17X_0107800.1	Transcript	inframe_insertion	240-241	240-241	80-81	-/CNVHNN	-/TGTAATGTGCATAATAAT	-	MODERATE	-	1	-	transcriptome.gff3.gz	PY17X_0107800	conserved Plasmodium protein%2C unknown function
Py17X_01_v3	393788	T	G	1	Py17X_01_v3_393788_T/G	Py17X_01_v3:393788	G	PY17X_0107800	PY17X_0107800.1	Transcript	missense_variant	248	248	83	V/G	gTg/gGg	-	MODERATE	-	1	-	transcriptome.gff3.gz	PY17X_0107800	conserved Plasmodium protein%2C unknown function
Py17X_01_v3	394033	A	T	1	Py17X_01_v3_394033_A/T	Py17X_01_v3:394033	T	PY17X_0107800	PY17X_0107800.1	Transcript	missense_variant	493	493	165	T/S	Act/Tct	-	MODERATE	-	1	-	transcriptome.gff3.gz	PY17X_0107800	conserved Plasmodium protein%2C unknown function
Py17X_01_v3	394253	A	C	1	Py17X_01_v3_394253_A/C	Py17X_01_v3:394253	C	PY17X_0107800	PY17X_0107800.1	Transcript	missense_variant	713	713	238	N/T	aAt/aCt	-	MODERATE	-	1	-	transcriptome.gff3.gz	PY17X_0107800	conserved Plasmodium protein%2C unknown function
Py17X_01_v3	394398	AAAT	A	1	Py17X_01_v3_394399_AAT/-	Py17X_01_v3:394399-394401	-	PY17X_0107800	PY17X_0107800.1	Transcript	inframe_deletion	859-861	859-861	287	N/-	AAT/-	-	MODERATE	-	1	-	transcriptome.gff3.gz	PY17X_0107800	conserved Plasmodium protein%2C unknown function
Py17X_01_v3	394819	A	G	1	Py17X_01_v3_394819_A/G	Py17X_01_v3:394819	G	PY17X_0107800	PY17X_0107800.1	Transcript	missense_variant	1279	1279	427	T/A	Acg/Gcg	-	MODERATE	-	1	-	transcriptome.gff3.gz	PY17X_0107800	conserved Plasmodium protein%2C unknown function
Py17X_01_v3	394882	A	G	1	Py17X_01_v3_394882_A/G	Py17X_01_v3:394882	G	PY17X_0107800	PY17X_0107800.1	Transcript	missense_variant	1342	1342	448	I/V	Att/Gtt	-	MODERATE	-	1	-	transcriptome.gff3.gz	PY17X_0107800	conserved Plasmodium protein%2C unknown function
Py17X_01_v3	395035	C	A	1	Py17X_01_v3_395035_C/A	Py17X_01_v3:395035	A	PY17X_0107800	PY17X_0107800.1	Transcript	missense_variant	1495	1495	499	L/I	Ctc/Atc	-	MODERATE	-	1	-	transcriptome.gff3.gz	PY17X_0107800	conserved Plasmodium protein%2C unknown function
Py17X_01_v3	395051	G	A	1	Py17X_01_v3_395051_G/A	Py17X_01_v3:395051	A	PY17X_0107800	PY17X_0107800.1	Transcript	missense_variant	1511	1511	504	S/N	aGt/aAt	-	MODERATE	-	1	-	transcriptome.gff3.gz	PY17X_0107800	conserved Plasmodium protein%2C unknown function
Py17X_01_v3	395341	G	A	1	Py17X_01_v3_395341_G/A	Py17X_01_v3:395341	A	PY17X_0107800	PY17X_0107800.1	Transcript	missense_variant	1801	1801	601	V/I	Gtt/Att	-	MODERATE	-	1	-	transcriptome.gff3.gz	PY17X_0107800	conserved Plasmodium protein%2C unknown function
Py17X_01_v3	395417	G	A	1	Py17X_01_v3_395417_G/A	Py17X_01_v3:395417	A	PY17X_0107800	PY17X_0107800.1	Transcript	missense_variant	1877	1877	626	R/K	aGa/aAa	-	MODERATE	-	1	-	transcriptome.gff3.gz	PY17X_0107800	conserved Plasmodium protein%2C unknown function
Py17X_01_v3	395438	A	C	1	Py17X_01_v3_395438_A/C	Py17X_01_v3:395438	C	PY17X_0107800	PY17X_0107800.1	Transcript	missense_variant	1898	1898	633	K/T	aAa/aCa	-	MODERATE	-	1	-	transcriptome.gff3.gz	PY17X_0107800	conserved Plasmodium protein%2C unknown function
Py17X_01_v3	395477	A	G	1	Py17X_01_v3_395477_A/G	Py17X_01_v3:395477	G	PY17X_0107800	PY17X_0107800.1	Transcript	missense_variant	1937	1937	646	N/S	aAt/aGt	-	MODERATE	-	1	-	transcriptome.gff3.gz	PY17X_0107800	conserved Plasmodium protein%2C unknown function
Py17X_01_v3	395561	G	T	1	Py17X_01_v3_395561_G/T	Py17X_01_v3:395561	T	PY17X_0107800	PY17X_0107800.1	Transcript	missense_variant	2021	2021	674	S/I	aGc/aTc	-	MODERATE	-	1	-	transcriptome.gff3.gz	PY17X_0107800	conserved Plasmodium protein%2C unknown function
Py17X_01_v3	395565	C	CAATGGAAATAGTAACAATGGAAATAGTAACAAT	1	Py17X_01_v3_395566_-/AATGGAAATAGTAACAATGGAAATAGTAACAAT	Py17X_01_v3:395565-395566	AATGGAAATAGTAACAATGGAAATAGTAACAAT	PY17X_0107800	PY17X_0107800.1	Transcript	inframe_insertion	2025-2026	2025-2026	675-676	-/NGNSNNGNSNN	-/AATGGAAATAGTAACAATGGAAATAGTAACAAT	-	MODERATE	-	1	-	transcriptome.gff3.gz	PY17X_0107800	conserved Plasmodium protein%2C unknown function
Py17X_01_v3	395576	T	G	1	Py17X_01_v3_395576_T/G	Py17X_01_v3:395576	G	PY17X_0107800	PY17X_0107800.1	Transcript	missense_variant	2036	2036	679	I/S	aTc/aGc	-	MODERATE	-	1	-	transcriptome.gff3.gz	PY17X_0107800	conserved Plasmodium protein%2C unknown function
Py17X_01_v3	395591	G	GCAACAATGGAAATAGCAACAATGGAAATAGTAA	1	Py17X_01_v3_395592_-/CAACAATGGAAATAGCAACAATGGAAATAGTAA	Py17X_01_v3:395591-395592	CAACAATGGAAATAGCAACAATGGAAATAGTAA	PY17X_0107800	PY17X_0107800.1	Transcript	inframe_insertion	2051-2052	2051-2052	684	S/SNNGNSNNGNSN	agc/agCAACAATGGAAATAGCAACAATGGAAATAGTAAc	-	MODERATE	-	1	-	transcriptome.gff3.gz	PY17X_0107800	conserved Plasmodium protein%2C unknown function
Py17X_01_v3	395600	A	G	1	Py17X_01_v3_395600_A/G	Py17X_01_v3:395600	G	PY17X_0107800	PY17X_0107800.1	Transcript	missense_variant	2060	2060	687	N/S	aAt/aGt	-	MODERATE	-	1	-	transcriptome.gff3.gz	PY17X_0107800	conserved Plasmodium protein%2C unknown function
Py17X_01_v3	395675	A	G	1	Py17X_01_v3_395675_A/G	Py17X_01_v3:395675	G	PY17X_0107800	PY17X_0107800.1	Transcript	missense_variant	2135	2135	712	E/G	gAa/gGa	-	MODERATE	-	1	-	transcriptome.gff3.gz	PY17X_0107800	conserved Plasmodium protein%2C unknown function
Py17X_01_v3	395753	A	G	1	Py17X_01_v3_395753_A/G	Py17X_01_v3:395753	G	PY17X_0107800	PY17X_0107800.1	Transcript	missense_variant	2213	2213	738	Y/C	tAt/tGt	-	MODERATE	-	1	-	transcriptome.gff3.gz	PY17X_0107800	conserved Plasmodium protein%2C unknown function
Py17X_01_v3	396254	A	C	1	Py17X_01_v3_396254_A/C	Py17X_01_v3:396254	C	PY17X_0107800	PY17X_0107800.1	Transcript	missense_variant	2714	2714	905	Q/P	cAa/cCa	-	MODERATE	-	1	-	transcriptome.gff3.gz	PY17X_0107800	conserved Plasmodium protein%2C unknown function
Py17X_01_v3	396266	A	C	1	Py17X_01_v3_396266_A/C	Py17X_01_v3:396266	C	PY17X_0107800	PY17X_0107800.1	Transcript	missense_variant	2726	2726	909	N/T	aAt/aCt	-	MODERATE	-	1	-	transcriptome.gff3.gz	PY17X_0107800	conserved Plasmodium protein%2C unknown function
Py17X_01_v3	396303	A	G	1	Py17X_01_v3_396303_A/G	Py17X_01_v3:396303	G	PY17X_0107800	PY17X_0107800.1	Transcript	missense_variant	2763	2763	921	I/M	atA/atG	-	MODERATE	-	1	-	transcriptome.gff3.gz	PY17X_0107800	conserved Plasmodium protein%2C unknown function
Py17X_01_v3	396340	A	G	1	Py17X_01_v3_396340_A/G	Py17X_01_v3:396340	G	PY17X_0107800	PY17X_0107800.1	Transcript	missense_variant	2800	2800	934	K/E	Aaa/Gaa	-	MODERATE	-	1	-	transcriptome.gff3.gz	PY17X_0107800	conserved Plasmodium protein%2C unknown function
Py17X_01_v3	396424	A	G	1	Py17X_01_v3_396424_A/G	Py17X_01_v3:396424	G	PY17X_0107800	PY17X_0107800.1	Transcript	missense_variant	2884	2884	962	N/D	Aac/Gac	-	MODERATE	-	1	-	transcriptome.gff3.gz	PY17X_0107800	conserved Plasmodium protein%2C unknown function
Py17X_01_v3	396463	A	G	1	Py17X_01_v3_396463_A/G	Py17X_01_v3:396463	G	PY17X_0107800	PY17X_0107800.1	Transcript	missense_variant	2923	2923	975	K/E	Aaa/Gaa	-	MODERATE	-	1	-	transcriptome.gff3.gz	PY17X_0107800	conserved Plasmodium protein%2C unknown function
Py17X_01_v3	396485	C	T	1	Py17X_01_v3_396485_C/T	Py17X_01_v3:396485	T	PY17X_0107800	PY17X_0107800.1	Transcript	missense_variant	2945	2945	982	P/L	cCc/cTc	-	MODERATE	-	1	-	transcriptome.gff3.gz	PY17X_0107800	conserved Plasmodium protein%2C unknown function
Py17X_01_v3	397027	A	C	1	Py17X_01_v3_397027_A/C	Py17X_01_v3:397027	C	PY17X_0107800	PY17X_0107800.1	Transcript	missense_variant	3487	3487	1163	K/Q	Aaa/Caa	-	MODERATE	-	1	-	transcriptome.gff3.gz	PY17X_0107800	conserved Plasmodium protein%2C unknown function
Py17X_01_v3	397242	C	A	1	Py17X_01_v3_397242_C/A	Py17X_01_v3:397242	A	PY17X_0107800	PY17X_0107800.1	Transcript	missense_variant	3702	3702	1234	N/K	aaC/aaA	-	MODERATE	-	1	-	transcriptome.gff3.gz	PY17X_0107800	conserved Plasmodium protein%2C unknown function
Py17X_01_v3	397252	A	G	1	Py17X_01_v3_397252_A/G	Py17X_01_v3:397252	G	PY17X_0107800	PY17X_0107800.1	Transcript	missense_variant	3712	3712	1238	N/D	Aac/Gac	-	MODERATE	-	1	-	transcriptome.gff3.gz	PY17X_0107800	conserved Plasmodium protein%2C unknown function
Py17X_01_v3	397255	G	GC	1	Py17X_01_v3_397256_-/C	Py17X_01_v3:397255-397256	C	PY17X_0107800	PY17X_0107800.1	Transcript	frameshift_variant	3715-3716	3715-3716	1239	E/AX	gaa/gCaa	-	HIGH	-	1	-	transcriptome.gff3.gz	PY17X_0107800	conserved Plasmodium protein%2C unknown function
Py17X_01_v3	397258	A	T	1	Py17X_01_v3_397258_A/T	Py17X_01_v3:397258	T	PY17X_0107800	PY17X_0107800.1	Transcript	stop_gained	3718	3718	1240	K/*	Aag/Tag	-	HIGH	-	1	-	transcriptome.gff3.gz	PY17X_0107800	conserved Plasmodium protein%2C unknown function
Py17X_01_v3	397259	AGG	A	1	Py17X_01_v3_397260_GG/-	Py17X_01_v3:397260-397261	-	PY17X_0107800	PY17X_0107800.1	Transcript	frameshift_variant	3720-3721	3720-3721	1240-1241	KE/KX	aaGGaa/aaaa	-	HIGH	-	1	-	transcriptome.gff3.gz	PY17X_0107800	conserved Plasmodium protein%2C unknown function
Py17X_01_v3	397266	C	CA	1	Py17X_01_v3_397267_-/A	Py17X_01_v3:397266-397267	A	PY17X_0107800	PY17X_0107800.1	Transcript	frameshift_variant	3726-3727	3726-3727	1242-1243	-/X	-/A	-	HIGH	-	1	-	transcriptome.gff3.gz	PY17X_0107800	conserved Plasmodium protein%2C unknown function
Py17X_01_v3	397268	A	AC	1	Py17X_01_v3_397269_-/C	Py17X_01_v3:397268-397269	C	PY17X_0107800	PY17X_0107800.1	Transcript	frameshift_variant	3728-3729	3728-3729	1243	E/DX	gaa/gaCa	-	HIGH	-	1	-	transcriptome.gff3.gz	PY17X_0107800	conserved Plasmodium protein%2C unknown function
Py17X_01_v3	397273	G	A	1	Py17X_01_v3_397273_G/A	Py17X_01_v3:397273	A	PY17X_0107800	PY17X_0107800.1	Transcript	missense_variant	3733	3733	1245	V/I	Gta/Ata	-	MODERATE	-	1	-	transcriptome.gff3.gz	PY17X_0107800	conserved Plasmodium protein%2C unknown function
Py17X_01_v3	397275	A	AATGTTGACATTATGGATTCGAAGAATTTGATTGAT	1	Py17X_01_v3_397276_-/ATGTTGACATTATGGATTCGAAGAATTTGATTGAT	Py17X_01_v3:397275-397276	ATGTTGACATTATGGATTCGAAGAATTTGATTGAT	PY17X_0107800	PY17X_0107800.1	Transcript	stop_gained,frameshift_variant	3735-3736	3735-3736	1245-1246	-/MLTLWIRRI*LX	-/ATGTTGACATTATGGATTCGAAGAATTTGATTGAT	-	HIGH	-	1	-	transcriptome.gff3.gz	PY17X_0107800	conserved Plasmodium protein%2C unknown function
Py17X_01_v3	397415	A	G	1	Py17X_01_v3_397415_A/G	Py17X_01_v3:397415	G	PY17X_0107800	PY17X_0107800.1	Transcript	missense_variant	3875	3875	1292	N/S	aAt/aGt	-	MODERATE	-	1	-	transcriptome.gff3.gz	PY17X_0107800	conserved Plasmodium protein%2C unknown function
Py17X_01_v3	397430	A	G	1	Py17X_01_v3_397430_A/G	Py17X_01_v3:397430	G	PY17X_0107800	PY17X_0107800.1	Transcript	missense_variant	3890	3890	1297	N/S	aAt/aGt	-	MODERATE	-	1	-	transcriptome.gff3.gz	PY17X_0107800	conserved Plasmodium protein%2C unknown function
Py17X_01_v3	397533	AGAT	A	1	Py17X_01_v3_397534_GAT/-	Py17X_01_v3:397534-397536	-	PY17X_0107800	PY17X_0107800.1	Transcript	inframe_deletion	3994-3996	3994-3996	1332	D/-	GAT/-	-	MODERATE	-	1	-	transcriptome.gff3.gz	PY17X_0107800	conserved Plasmodium protein%2C unknown function
Py17X_01_v3	397540	CCTAATTATG	C	1	Py17X_01_v3_397541_CTAATTATG/-	Py17X_01_v3:397541-397549	-	PY17X_0107800	PY17X_0107800.1	Transcript	inframe_deletion	4001-4009	4001-4009	1334-1337	PNYA/P	cCTAATTATGct/cct	-	MODERATE	-	1	-	transcriptome.gff3.gz	PY17X_0107800	conserved Plasmodium protein%2C unknown function
Py17X_01_v3	397565	A	G	1	Py17X_01_v3_397565_A/G	Py17X_01_v3:397565	G	PY17X_0107800	PY17X_0107800.1	Transcript	missense_variant	4025	4025	1342	Y/C	tAt/tGt	-	MODERATE	-	1	-	transcriptome.gff3.gz	PY17X_0107800	conserved Plasmodium protein%2C unknown function
Py17X_01_v3	397582	G	GATGAAAAAT	1	Py17X_01_v3_397583_-/ATGAAAAAT	Py17X_01_v3:397582-397583	ATGAAAAAT	PY17X_0107800	PY17X_0107800.1	Transcript	inframe_insertion	4042-4043	4042-4043	1348	D/DEKY	gat/gATGAAAAATat	-	MODERATE	-	1	-	transcriptome.gff3.gz	PY17X_0107800	conserved Plasmodium protein%2C unknown function
Py17X_01_v3	397682	A	ATGATGG	1	Py17X_01_v3_397683_-/TGATGG	Py17X_01_v3:397682-397683	TGATGG	PY17X_0107800	PY17X_0107800.1	Transcript	inframe_insertion	4142-4143	4142-4143	1381	H/HDG	cat/caTGATGGt	-	MODERATE	-	1	-	transcriptome.gff3.gz	PY17X_0107800	conserved Plasmodium protein%2C unknown function
Py17X_01_v3	397705	A	AGCAATG	1	Py17X_01_v3_397706_-/GCAATG	Py17X_01_v3:397705-397706	GCAATG	PY17X_0107800	PY17X_0107800.1	Transcript	inframe_insertion	4165-4166	4165-4166	1389	S/SNG	agc/aGCAATGgc	-	MODERATE	-	1	-	transcriptome.gff3.gz	PY17X_0107800	conserved Plasmodium protein%2C unknown function
Py17X_01_v3	397712	G	GCAA	1	Py17X_01_v3_397713_-/CAA	Py17X_01_v3:397712-397713	CAA	PY17X_0107800	PY17X_0107800.1	Transcript	inframe_insertion	4172-4173	4172-4173	1391	S/SN	agt/agCAAt	-	MODERATE	-	1	-	transcriptome.gff3.gz	PY17X_0107800	conserved Plasmodium protein%2C unknown function
Py17X_01_v3	397713	T	TGGC	1	Py17X_01_v3_397714_-/GGC	Py17X_01_v3:397713-397714	GGC	PY17X_0107800	PY17X_0107800.1	Transcript	inframe_insertion	4173-4174	4173-4174	1391-1392	-/G	-/GGC	-	MODERATE	-	1	-	transcriptome.gff3.gz	PY17X_0107800	conserved Plasmodium protein%2C unknown function
Py17X_01_v3	397723	G	GGCAACT	1	Py17X_01_v3_397724_-/GCAACT	Py17X_01_v3:397723-397724	GCAACT	PY17X_0107800	PY17X_0107800.1	Transcript	inframe_insertion	4183-4184	4183-4184	1395	G/GNC	ggc/gGCAACTgc	-	MODERATE	-	1	-	transcriptome.gff3.gz	PY17X_0107800	conserved Plasmodium protein%2C unknown function
Py17X_01_v3	397729	T	A	1	Py17X_01_v3_397729_T/A	Py17X_01_v3:397729	A	PY17X_0107800	PY17X_0107800.1	Transcript	missense_variant	4189	4189	1397	C/S	Tgc/Agc	-	MODERATE	-	1	-	transcriptome.gff3.gz	PY17X_0107800	conserved Plasmodium protein%2C unknown function
Py17X_01_v3	397937	T	C	1	Py17X_01_v3_397937_T/C	Py17X_01_v3:397937	C	PY17X_0107800	PY17X_0107800.1	Transcript	missense_variant	4397	4397	1466	I/T	aTa/aCa	-	MODERATE	-	1	-	transcriptome.gff3.gz	PY17X_0107800	conserved Plasmodium protein%2C unknown function
Py17X_01_v3	398019	T	A	1	Py17X_01_v3_398019_T/A	Py17X_01_v3:398019	A	PY17X_0107800	PY17X_0107800.1	Transcript	missense_variant	4479	4479	1493	D/E	gaT/gaA	-	MODERATE	-	1	-	transcriptome.gff3.gz	PY17X_0107800	conserved Plasmodium protein%2C unknown function
Py17X_01_v3	398060	C	A	1	Py17X_01_v3_398060_C/A	Py17X_01_v3:398060	A	PY17X_0107800	PY17X_0107800.1	Transcript	missense_variant	4520	4520	1507	T/N	aCt/aAt	-	MODERATE	-	1	-	transcriptome.gff3.gz	PY17X_0107800	conserved Plasmodium protein%2C unknown function
Py17X_01_v3	398063	A	G	1	Py17X_01_v3_398063_A/G	Py17X_01_v3:398063	G	PY17X_0107800	PY17X_0107800.1	Transcript	missense_variant	4523	4523	1508	N/S	aAc/aGc	-	MODERATE	-	1	-	transcriptome.gff3.gz	PY17X_0107800	conserved Plasmodium protein%2C unknown function
Py17X_01_v3	398208	G	C	1	Py17X_01_v3_398208_G/C	Py17X_01_v3:398208	C	PY17X_0107800	PY17X_0107800.1	Transcript	missense_variant	4668	4668	1556	K/N	aaG/aaC	-	MODERATE	-	1	-	transcriptome.gff3.gz	PY17X_0107800	conserved Plasmodium protein%2C unknown function
Py17X_01_v3	398225	C	T	1	Py17X_01_v3_398225_C/T	Py17X_01_v3:398225	T	PY17X_0107800	PY17X_0107800.1	Transcript	missense_variant	4685	4685	1562	S/L	tCg/tTg	-	MODERATE	-	1	-	transcriptome.gff3.gz	PY17X_0107800	conserved Plasmodium protein%2C unknown function
Py17X_01_v3	398228	A	C	1	Py17X_01_v3_398228_A/C	Py17X_01_v3:398228	C	PY17X_0107800	PY17X_0107800.1	Transcript	missense_variant	4688	4688	1563	E/A	gAa/gCa	-	MODERATE	-	1	-	transcriptome.gff3.gz	PY17X_0107800	conserved Plasmodium protein%2C unknown function
Py17X_01_v3	398315	G	A	1	Py17X_01_v3_398315_G/A	Py17X_01_v3:398315	A	PY17X_0107800	PY17X_0107800.1	Transcript	missense_variant	4775	4775	1592	G/E	gGa/gAa	-	MODERATE	-	1	-	transcriptome.gff3.gz	PY17X_0107800	conserved Plasmodium protein%2C unknown function
Py17X_01_v3	398321	G	T	1	Py17X_01_v3_398321_G/T	Py17X_01_v3:398321	T	PY17X_0107800	PY17X_0107800.1	Transcript	missense_variant	4781	4781	1594	C/F	tGt/tTt	-	MODERATE	-	1	-	transcriptome.gff3.gz	PY17X_0107800	conserved Plasmodium protein%2C unknown function
Py17X_01_v3	398386	G	C	1	Py17X_01_v3_398386_G/C	Py17X_01_v3:398386	C	PY17X_0107800	PY17X_0107800.1	Transcript	missense_variant	4846	4846	1616	V/L	Gtt/Ctt	-	MODERATE	-	1	-	transcriptome.gff3.gz	PY17X_0107800	conserved Plasmodium protein%2C unknown function
Py17X_01_v3	398539	G	A	1	Py17X_01_v3_398539_G/A	Py17X_01_v3:398539	A	PY17X_0107800	PY17X_0107800.1	Transcript	missense_variant	4999	4999	1667	D/N	Gat/Aat	-	MODERATE	-	1	-	transcriptome.gff3.gz	PY17X_0107800	conserved Plasmodium protein%2C unknown function
Py17X_01_v3	398541	T	A	1	Py17X_01_v3_398541_T/A	Py17X_01_v3:398541	A	PY17X_0107800	PY17X_0107800.1	Transcript	missense_variant	5001	5001	1667	D/E	gaT/gaA	-	MODERATE	-	1	-	transcriptome.gff3.gz	PY17X_0107800	conserved Plasmodium protein%2C unknown function
Py17X_01_v3	398570	A	C	1	Py17X_01_v3_398570_A/C	Py17X_01_v3:398570	C	PY17X_0107800	PY17X_0107800.1	Transcript	missense_variant	5030	5030	1677	Y/S	tAt/tCt	-	MODERATE	-	1	-	transcriptome.gff3.gz	PY17X_0107800	conserved Plasmodium protein%2C unknown function
Py17X_01_v3	398842	T	C	1	Py17X_01_v3_398842_T/C	Py17X_01_v3:398842	C	PY17X_0107800	PY17X_0107800.1	Transcript	missense_variant	5302	5302	1768	F/L	Ttt/Ctt	-	MODERATE	-	1	-	transcriptome.gff3.gz	PY17X_0107800	conserved Plasmodium protein%2C unknown function
Py17X_01_v3	398851	A	G	1	Py17X_01_v3_398851_A/G	Py17X_01_v3:398851	G	PY17X_0107800	PY17X_0107800.1	Transcript	missense_variant	5311	5311	1771	N/D	Aat/Gat	-	MODERATE	-	1	-	transcriptome.gff3.gz	PY17X_0107800	conserved Plasmodium protein%2C unknown function
Py17X_01_v3	398858	A	G	1	Py17X_01_v3_398858_A/G	Py17X_01_v3:398858	G	PY17X_0107800	PY17X_0107800.1	Transcript	missense_variant	5318	5318	1773	E/G	gAa/gGa	-	MODERATE	-	1	-	transcriptome.gff3.gz	PY17X_0107800	conserved Plasmodium protein%2C unknown function
Py17X_01_v3	398899	A	T	1	Py17X_01_v3_398899_A/T	Py17X_01_v3:398899	T	PY17X_0107800	PY17X_0107800.1	Transcript	missense_variant	5359	5359	1787	M/L	Atg/Ttg	-	MODERATE	-	1	-	transcriptome.gff3.gz	PY17X_0107800	conserved Plasmodium protein%2C unknown function
Py17X_01_v3	398929	A	G	1	Py17X_01_v3_398929_A/G	Py17X_01_v3:398929	G	PY17X_0107800	PY17X_0107800.1	Transcript	missense_variant	5389	5389	1797	I/V	Att/Gtt	-	MODERATE	-	1	-	transcriptome.gff3.gz	PY17X_0107800	conserved Plasmodium protein%2C unknown function
Py17X_01_v3	398947	G	A	1	Py17X_01_v3_398947_G/A	Py17X_01_v3:398947	A	PY17X_0107800	PY17X_0107800.1	Transcript	missense_variant	5407	5407	1803	D/N	Gat/Aat	-	MODERATE	-	1	-	transcriptome.gff3.gz	PY17X_0107800	conserved Plasmodium protein%2C unknown function
Py17X_01_v3	399293	C	T	1	Py17X_01_v3_399293_C/T	Py17X_01_v3:399293	T	PY17X_0107800	PY17X_0107800.1	Transcript	missense_variant	5753	5753	1918	T/I	aCt/aTt	-	MODERATE	-	1	-	transcriptome.gff3.gz	PY17X_0107800	conserved Plasmodium protein%2C unknown function
Py17X_01_v3	399296	A	G	1	Py17X_01_v3_399296_A/G	Py17X_01_v3:399296	G	PY17X_0107800	PY17X_0107800.1	Transcript	missense_variant	5756	5756	1919	D/G	gAc/gGc	-	MODERATE	-	1	-	transcriptome.gff3.gz	PY17X_0107800	conserved Plasmodium protein%2C unknown function
Py17X_01_v3	399326	A	G	1	Py17X_01_v3_399326_A/G	Py17X_01_v3:399326	G	PY17X_0107800	PY17X_0107800.1	Transcript	missense_variant	5786	5786	1929	E/G	gAa/gGa	-	MODERATE	-	1	-	transcriptome.gff3.gz	PY17X_0107800	conserved Plasmodium protein%2C unknown function
Py17X_01_v3	399523	A	T	1	Py17X_01_v3_399523_A/T	Py17X_01_v3:399523	T	PY17X_0107800	PY17X_0107800.1	Transcript	missense_variant	5983	5983	1995	I/L	Ata/Tta	-	MODERATE	-	1	-	transcriptome.gff3.gz	PY17X_0107800	conserved Plasmodium protein%2C unknown function
Py17X_01_v3	399544	T	A	1	Py17X_01_v3_399544_T/A	Py17X_01_v3:399544	A	PY17X_0107800	PY17X_0107800.1	Transcript	missense_variant	6004	6004	2002	S/T	Tcc/Acc	-	MODERATE	-	1	-	transcriptome.gff3.gz	PY17X_0107800	conserved Plasmodium protein%2C unknown function
Py17X_01_v3	399545	C	A	1	Py17X_01_v3_399545_C/A	Py17X_01_v3:399545	A	PY17X_0107800	PY17X_0107800.1	Transcript	missense_variant	6005	6005	2002	S/Y	tCc/tAc	-	MODERATE	-	1	-	transcriptome.gff3.gz	PY17X_0107800	conserved Plasmodium protein%2C unknown function
Py17X_01_v3	399770	A	C	1	Py17X_01_v3_399770_A/C	Py17X_01_v3:399770	C	PY17X_0107800	PY17X_0107800.1	Transcript	missense_variant	6230	6230	2077	H/P	cAc/cCc	-	MODERATE	-	1	-	transcriptome.gff3.gz	PY17X_0107800	conserved Plasmodium protein%2C unknown function
Py17X_01_v3	399857	C	G	1	Py17X_01_v3_399857_C/G	Py17X_01_v3:399857	G	PY17X_0107800	PY17X_0107800.1	Transcript	missense_variant	6317	6317	2106	A/G	gCc/gGc	-	MODERATE	-	1	-	transcriptome.gff3.gz	PY17X_0107800	conserved Plasmodium protein%2C unknown function
Py17X_01_v3	399941	A	C	1	Py17X_01_v3_399941_A/C	Py17X_01_v3:399941	C	PY17X_0107800	PY17X_0107800.1	Transcript	missense_variant	6401	6401	2134	Q/P	cAg/cCg	-	MODERATE	-	1	-	transcriptome.gff3.gz	PY17X_0107800	conserved Plasmodium protein%2C unknown function
Py17X_01_v3	401062	T	C	1	Py17X_01_v3_401062_T/C	Py17X_01_v3:401062	C	PY17X_0107900	PY17X_0107900.1	Transcript	missense_variant	1442	1442	481	D/G	gAc/gGc	-	MODERATE	-	-1	-	transcriptome.gff3.gz	PY17X_0107900	GTP-binding protein%2C putative
Py17X_01_v3	402014	C	T	1	Py17X_01_v3_402014_C/T	Py17X_01_v3:402014	T	PY17X_0107900	PY17X_0107900.1	Transcript	missense_variant	692	692	231	G/E	gGg/gAg	-	MODERATE	-	-1	-	transcriptome.gff3.gz	PY17X_0107900	GTP-binding protein%2C putative
Py17X_01_v3	403676	AGC	A	1	Py17X_01_v3_403677_GC/-	Py17X_01_v3:403677-403678	-	PY17X_0108000	PY17X_0108000.1	Transcript	frameshift_variant	117-118	117-118	39-40	KH/KX	aaGCac/aaac	-	HIGH	-	1	-	transcriptome.gff3.gz	PY17X_0108000	conserved Plasmodium protein%2C unknown function
Py17X_01_v3	403681	A	ATC	1	Py17X_01_v3_403682_-/TC	Py17X_01_v3:403681-403682	TC	PY17X_0108000	PY17X_0108000.1	Transcript	frameshift_variant	121-122	121-122	41	T/IX	aca/aTCca	-	HIGH	-	1	-	transcriptome.gff3.gz	PY17X_0108000	conserved Plasmodium protein%2C unknown function
Py17X_01_v3	403724	A	G	1	Py17X_01_v3_403724_A/G	Py17X_01_v3:403724	G	PY17X_0108000	PY17X_0108000.1	Transcript	missense_variant	164	164	55	N/S	aAt/aGt	-	MODERATE	-	1	-	transcriptome.gff3.gz	PY17X_0108000	conserved Plasmodium protein%2C unknown function
Py17X_01_v3	403899	CGATAATATTGGTAAT	C	1	Py17X_01_v3_403900_GATAATATTGGTAAT/-	Py17X_01_v3:403900-403914	-	PY17X_0108000	PY17X_0108000.1	Transcript	inframe_deletion	340-354	340-354	114-118	DNIGN/-	GATAATATTGGTAAT/-	-	MODERATE	-	1	-	transcriptome.gff3.gz	PY17X_0108000	conserved Plasmodium protein%2C unknown function
Py17X_01_v3	403943	G	A	1	Py17X_01_v3_403943_G/A	Py17X_01_v3:403943	A	PY17X_0108000	PY17X_0108000.1	Transcript	missense_variant	383	383	128	G/D	gGt/gAt	-	MODERATE	-	1	-	transcriptome.gff3.gz	PY17X_0108000	conserved Plasmodium protein%2C unknown function
Py17X_01_v3	403999	T	C	1	Py17X_01_v3_403999_T/C	Py17X_01_v3:403999	C	PY17X_0108000	PY17X_0108000.1	Transcript	missense_variant	439	439	147	S/P	Tca/Cca	-	MODERATE	-	1	-	transcriptome.gff3.gz	PY17X_0108000	conserved Plasmodium protein%2C unknown function
Py17X_01_v3	404110	G	A	1	Py17X_01_v3_404110_G/A	Py17X_01_v3:404110	A	PY17X_0108000	PY17X_0108000.1	Transcript	missense_variant	550	550	184	V/M	Gtg/Atg	-	MODERATE	-	1	-	transcriptome.gff3.gz	PY17X_0108000	conserved Plasmodium protein%2C unknown function
Py17X_01_v3	404256	T	A	1	Py17X_01_v3_404256_T/A	Py17X_01_v3:404256	A	PY17X_0108000	PY17X_0108000.1	Transcript	missense_variant	696	696	232	F/L	ttT/ttA	-	MODERATE	-	1	-	transcriptome.gff3.gz	PY17X_0108000	conserved Plasmodium protein%2C unknown function
Py17X_01_v3	404477	G	A	1	Py17X_01_v3_404477_G/A	Py17X_01_v3:404477	A	PY17X_0108000	PY17X_0108000.1	Transcript	missense_variant	917	917	306	G/D	gGt/gAt	-	MODERATE	-	1	-	transcriptome.gff3.gz	PY17X_0108000	conserved Plasmodium protein%2C unknown function
Py17X_01_v3	404498	C	T	1	Py17X_01_v3_404498_C/T	Py17X_01_v3:404498	T	PY17X_0108000	PY17X_0108000.1	Transcript	missense_variant	938	938	313	T/M	aCg/aTg	-	MODERATE	-	1	-	transcriptome.gff3.gz	PY17X_0108000	conserved Plasmodium protein%2C unknown function
Py17X_01_v3	404520	AATGGGTGG	A	1	Py17X_01_v3_404521_ATGGGTGG/-	Py17X_01_v3:404521-404528	-	PY17X_0108000	PY17X_0108000.1	Transcript	frameshift_variant	961-968	961-968	321-323	MGG/X	ATGGGTGGc/c	-	HIGH	-	1	-	transcriptome.gff3.gz	PY17X_0108000	conserved Plasmodium protein%2C unknown function
Py17X_01_v3	404529	CAAAA	C	1	Py17X_01_v3_404530_AAAA/-	Py17X_01_v3:404530-404533	-	PY17X_0108000	PY17X_0108000.1	Transcript	frameshift_variant	970-973	970-973	324-325	KM/X	AAAAtg/tg	-	HIGH	-	1	-	transcriptome.gff3.gz	PY17X_0108000	conserved Plasmodium protein%2C unknown function
Py17X_01_v3	404545	AGTGATAATG	A	1	Py17X_01_v3_404546_GTGATAATG/-	Py17X_01_v3:404546-404554	-	PY17X_0108000	PY17X_0108000.1	Transcript	inframe_deletion	986-994	986-994	329-332	SDNG/S	aGTGATAATGgt/agt	-	MODERATE	-	1	-	transcriptome.gff3.gz	PY17X_0108000	conserved Plasmodium protein%2C unknown function
Py17X_01_v3	404564	A	G	1	Py17X_01_v3_404564_A/G	Py17X_01_v3:404564	G	PY17X_0108000	PY17X_0108000.1	Transcript	missense_variant	1004	1004	335	D/G	gAt/gGt	-	MODERATE	-	1	-	transcriptome.gff3.gz	PY17X_0108000	conserved Plasmodium protein%2C unknown function
Py17X_01_v3	404848	T	G	1	Py17X_01_v3_404848_T/G	Py17X_01_v3:404848	G	PY17X_0108000	PY17X_0108000.1	Transcript	missense_variant	1288	1288	430	Y/D	Tat/Gat	-	MODERATE	-	1	-	transcriptome.gff3.gz	PY17X_0108000	conserved Plasmodium protein%2C unknown function
Py17X_01_v3	404861	A	T	1	Py17X_01_v3_404861_A/T	Py17X_01_v3:404861	T	PY17X_0108000	PY17X_0108000.1	Transcript	missense_variant	1301	1301	434	Y/F	tAt/tTt	-	MODERATE	-	1	-	transcriptome.gff3.gz	PY17X_0108000	conserved Plasmodium protein%2C unknown function
Py17X_01_v3	404947	GAAAA	G	1	Py17X_01_v3_404948_AAAA/-	Py17X_01_v3:404948-404951	-	PY17X_0108000	PY17X_0108000.1	Transcript	frameshift_variant	1388-1391	1388-1391	463-464	EK/X	gAAAAa/ga	-	HIGH	-	1	-	transcriptome.gff3.gz	PY17X_0108000	conserved Plasmodium protein%2C unknown function
Py17X_01_v3	404956	GAAAAAAAAGAAAAA	G	1	Py17X_01_v3_404957_AAAAAAAAGAAAAA/-	Py17X_01_v3:404957-404970	-	PY17X_0108000	PY17X_0108000.1	Transcript	frameshift_variant	1397-1410	1397-1410	466-470	EKKEK/X	gAAAAAAAAGAAAAA/g	-	HIGH	-	1	-	transcriptome.gff3.gz	PY17X_0108000	conserved Plasmodium protein%2C unknown function
Py17X_01_v3	404988	C	A	1	Py17X_01_v3_404988_C/A	Py17X_01_v3:404988	A	PY17X_0108000	PY17X_0108000.1	Transcript	missense_variant	1428	1428	476	F/L	ttC/ttA	-	MODERATE	-	1	-	transcriptome.gff3.gz	PY17X_0108000	conserved Plasmodium protein%2C unknown function
Py17X_01_v3	404990	A	G	1	Py17X_01_v3_404990_A/G	Py17X_01_v3:404990	G	PY17X_0108000	PY17X_0108000.1	Transcript	missense_variant	1430	1430	477	N/S	aAt/aGt	-	MODERATE	-	1	-	transcriptome.gff3.gz	PY17X_0108000	conserved Plasmodium protein%2C unknown function
Py17X_01_v3	404992	T	C	1	Py17X_01_v3_404992_T/C	Py17X_01_v3:404992	C	PY17X_0108000	PY17X_0108000.1	Transcript	missense_variant	1432	1432	478	Y/H	Tat/Cat	-	MODERATE	-	1	-	transcriptome.gff3.gz	PY17X_0108000	conserved Plasmodium protein%2C unknown function
Py17X_01_v3	404993	A	C	1	Py17X_01_v3_404993_A/C	Py17X_01_v3:404993	C	PY17X_0108000	PY17X_0108000.1	Transcript	missense_variant	1433	1433	478	Y/S	tAt/tCt	-	MODERATE	-	1	-	transcriptome.gff3.gz	PY17X_0108000	conserved Plasmodium protein%2C unknown function
Py17X_01_v3	405060	A	T	1	Py17X_01_v3_405060_A/T	Py17X_01_v3:405060	T	PY17X_0108000	PY17X_0108000.1	Transcript	missense_variant	1500	1500	500	L/F	ttA/ttT	-	MODERATE	-	1	-	transcriptome.gff3.gz	PY17X_0108000	conserved Plasmodium protein%2C unknown function
Py17X_01_v3	405268	A	T	1	Py17X_01_v3_405268_A/T	Py17X_01_v3:405268	T	PY17X_0108000	PY17X_0108000.1	Transcript	missense_variant	1708	1708	570	I/L	Ata/Tta	-	MODERATE	-	1	-	transcriptome.gff3.gz	PY17X_0108000	conserved Plasmodium protein%2C unknown function
Py17X_01_v3	405342	GGAA	G	1	Py17X_01_v3_405343_GAA/-	Py17X_01_v3:405343-405345	-	PY17X_0108000	PY17X_0108000.1	Transcript	inframe_deletion	1783-1785	1783-1785	595	E/-	GAA/-	-	MODERATE	-	1	-	transcriptome.gff3.gz	PY17X_0108000	conserved Plasmodium protein%2C unknown function
Py17X_01_v3	405367	A	G	1	Py17X_01_v3_405367_A/G	Py17X_01_v3:405367	G	PY17X_0108000	PY17X_0108000.1	Transcript	missense_variant	1807	1807	603	K/E	Aaa/Gaa	-	MODERATE	-	1	-	transcriptome.gff3.gz	PY17X_0108000	conserved Plasmodium protein%2C unknown function
Py17X_01_v3	405370	G	GAAA	1	Py17X_01_v3_405371_-/AAA	Py17X_01_v3:405370-405371	AAA	PY17X_0108000	PY17X_0108000.1	Transcript	inframe_insertion	1810-1811	1810-1811	604	E/EK	gaa/gAAAaa	-	MODERATE	-	1	-	transcriptome.gff3.gz	PY17X_0108000	conserved Plasmodium protein%2C unknown function
Py17X_01_v3	405677	G	A	1	Py17X_01_v3_405677_G/A	Py17X_01_v3:405677	A	PY17X_0108000	PY17X_0108000.1	Transcript	missense_variant	2117	2117	706	G/E	gGa/gAa	-	MODERATE	-	1	-	transcriptome.gff3.gz	PY17X_0108000	conserved Plasmodium protein%2C unknown function
Py17X_01_v3	405853	G	A	1	Py17X_01_v3_405853_G/A	Py17X_01_v3:405853	A	PY17X_0108000	PY17X_0108000.1	Transcript	missense_variant	2293	2293	765	D/N	Gac/Aac	-	MODERATE	-	1	-	transcriptome.gff3.gz	PY17X_0108000	conserved Plasmodium protein%2C unknown function
Py17X_01_v3	405965	T	C	1	Py17X_01_v3_405965_T/C	Py17X_01_v3:405965	C	PY17X_0108000	PY17X_0108000.1	Transcript	missense_variant	2405	2405	802	V/A	gTc/gCc	-	MODERATE	-	1	-	transcriptome.gff3.gz	PY17X_0108000	conserved Plasmodium protein%2C unknown function
Py17X_01_v3	405970	A	G	1	Py17X_01_v3_405970_A/G	Py17X_01_v3:405970	G	PY17X_0108000	PY17X_0108000.1	Transcript	missense_variant	2410	2410	804	T/A	Acg/Gcg	-	MODERATE	-	1	-	transcriptome.gff3.gz	PY17X_0108000	conserved Plasmodium protein%2C unknown function
Py17X_01_v3	405973	G	T	1	Py17X_01_v3_405973_G/T	Py17X_01_v3:405973	T	PY17X_0108000	PY17X_0108000.1	Transcript	missense_variant	2413	2413	805	D/Y	Gac/Tac	-	MODERATE	-	1	-	transcriptome.gff3.gz	PY17X_0108000	conserved Plasmodium protein%2C unknown function
Py17X_01_v3	405990	T	TGACGATGCAGACGATGCAGACGATGCA	1	Py17X_01_v3_405991_-/GACGATGCAGACGATGCAGACGATGCA	Py17X_01_v3:405990-405991	GACGATGCAGACGATGCAGACGATGCA	PY17X_0108000	PY17X_0108000.1	Transcript	inframe_insertion	2430-2431	2430-2431	810-811	-/DDADDADDA	-/GACGATGCAGACGATGCAGACGATGCA	-	MODERATE	-	1	-	transcriptome.gff3.gz	PY17X_0108000	conserved Plasmodium protein%2C unknown function
Py17X_01_v3	406782	T	A	1	Py17X_01_v3_406782_T/A	Py17X_01_v3:406782	A	PY17X_0108100	PY17X_0108100.1	Transcript	missense_variant	795	795	265	K/N	aaA/aaT	-	MODERATE	-	-1	-	transcriptome.gff3.gz	PY17X_0108100	diphthine methyltransferase%2C putative
Py17X_01_v3	406814	T	C	1	Py17X_01_v3_406814_T/C	Py17X_01_v3:406814	C	PY17X_0108100	PY17X_0108100.1	Transcript	missense_variant	763	763	255	I/V	Att/Gtt	-	MODERATE	-	-1	-	transcriptome.gff3.gz	PY17X_0108100	diphthine methyltransferase%2C putative
Py17X_01_v3	407205	A	G	1	Py17X_01_v3_407205_A/G	Py17X_01_v3:407205	G	PY17X_0108100	PY17X_0108100.1	Transcript	missense_variant	610	610	204	F/L	Ttt/Ctt	-	MODERATE	-	-1	-	transcriptome.gff3.gz	PY17X_0108100	diphthine methyltransferase%2C putative
Py17X_01_v3	407851	T	C	1	Py17X_01_v3_407851_T/C	Py17X_01_v3:407851	C	PY17X_0108100	PY17X_0108100.1	Transcript	missense_variant	380	380	127	N/S	aAc/aGc	-	MODERATE	-	-1	-	transcriptome.gff3.gz	PY17X_0108100	diphthine methyltransferase%2C putative
Py17X_01_v3	408236	C	T	1	Py17X_01_v3_408236_C/T	Py17X_01_v3:408236	T	PY17X_0108100	PY17X_0108100.1	Transcript	missense_variant,splice_region_variant	239	239	80	S/N	aGt/aAt	-	MODERATE	-	-1	-	transcriptome.gff3.gz	PY17X_0108100	diphthine methyltransferase%2C putative
Py17X_01_v3	408258	T	C	1	Py17X_01_v3_408258_T/C	Py17X_01_v3:408258	C	PY17X_0108100	PY17X_0108100.1	Transcript	missense_variant	217	217	73	N/D	Aat/Gat	-	MODERATE	-	-1	-	transcriptome.gff3.gz	PY17X_0108100	diphthine methyltransferase%2C putative
Py17X_01_v3	408272	A	G	1	Py17X_01_v3_408272_A/G	Py17X_01_v3:408272	G	PY17X_0108100	PY17X_0108100.1	Transcript	missense_variant	203	203	68	V/A	gTg/gCg	-	MODERATE	-	-1	-	transcriptome.gff3.gz	PY17X_0108100	diphthine methyltransferase%2C putative
Py17X_01_v3	408323	T	A	1	Py17X_01_v3_408323_T/A	Py17X_01_v3:408323	A	PY17X_0108100	PY17X_0108100.1	Transcript	missense_variant	152	152	51	E/V	gAg/gTg	-	MODERATE	-	-1	-	transcriptome.gff3.gz	PY17X_0108100	diphthine methyltransferase%2C putative
Py17X_01_v3	408386	T	C	1	Py17X_01_v3_408386_T/C	Py17X_01_v3:408386	C	PY17X_0108100	PY17X_0108100.1	Transcript	missense_variant	89	89	30	K/R	aAa/aGa	-	MODERATE	-	-1	-	transcriptome.gff3.gz	PY17X_0108100	diphthine methyltransferase%2C putative
Py17X_01_v3	409299	G	A	1	Py17X_01_v3_409299_G/A	Py17X_01_v3:409299	A	PY17X_0108200	PY17X_0108200.1	Transcript	missense_variant	163	163	55	G/S	Ggc/Agc	-	MODERATE	-	1	-	transcriptome.gff3.gz	PY17X_0108200	conserved Plasmodium protein%2C unknown function
Py17X_01_v3	409343	G	C	1	Py17X_01_v3_409343_G/C	Py17X_01_v3:409343	C	PY17X_0108200	PY17X_0108200.1	Transcript	missense_variant	207	207	69	E/D	gaG/gaC	-	MODERATE	-	1	-	transcriptome.gff3.gz	PY17X_0108200	conserved Plasmodium protein%2C unknown function
Py17X_01_v3	409398	G	A	1	Py17X_01_v3_409398_G/A	Py17X_01_v3:409398	A	PY17X_0108200	PY17X_0108200.1	Transcript	missense_variant	262	262	88	D/N	Gat/Aat	-	MODERATE	-	1	-	transcriptome.gff3.gz	PY17X_0108200	conserved Plasmodium protein%2C unknown function
Py17X_01_v3	409716	A	G	1	Py17X_01_v3_409716_A/G	Py17X_01_v3:409716	G	PY17X_0108200	PY17X_0108200.1	Transcript	missense_variant	580	580	194	T/A	Act/Gct	-	MODERATE	-	1	-	transcriptome.gff3.gz	PY17X_0108200	conserved Plasmodium protein%2C unknown function
Py17X_01_v3	409840	A	G	1	Py17X_01_v3_409840_A/G	Py17X_01_v3:409840	G	PY17X_0108200	PY17X_0108200.1	Transcript	missense_variant	704	704	235	N/S	aAt/aGt	-	MODERATE	-	1	-	transcriptome.gff3.gz	PY17X_0108200	conserved Plasmodium protein%2C unknown function
Py17X_01_v3	410048	G	T	1	Py17X_01_v3_410048_G/T	Py17X_01_v3:410048	T	PY17X_0108200	PY17X_0108200.1	Transcript	missense_variant	912	912	304	E/D	gaG/gaT	-	MODERATE	-	1	-	transcriptome.gff3.gz	PY17X_0108200	conserved Plasmodium protein%2C unknown function
Py17X_01_v3	410351	A	T	1	Py17X_01_v3_410351_A/T	Py17X_01_v3:410351	T	PY17X_0108200	PY17X_0108200.1	Transcript	missense_variant	1215	1215	405	K/N	aaA/aaT	-	MODERATE	-	1	-	transcriptome.gff3.gz	PY17X_0108200	conserved Plasmodium protein%2C unknown function
Py17X_01_v3	410355	A	G	1	Py17X_01_v3_410355_A/G	Py17X_01_v3:410355	G	PY17X_0108200	PY17X_0108200.1	Transcript	missense_variant	1219	1219	407	N/D	Aat/Gat	-	MODERATE	-	1	-	transcriptome.gff3.gz	PY17X_0108200	conserved Plasmodium protein%2C unknown function
Py17X_01_v3	410559	G	C	1	Py17X_01_v3_410559_G/C	Py17X_01_v3:410559	C	PY17X_0108200	PY17X_0108200.1	Transcript	missense_variant	1423	1423	475	V/L	Gtt/Ctt	-	MODERATE	-	1	-	transcriptome.gff3.gz	PY17X_0108200	conserved Plasmodium protein%2C unknown function
Py17X_01_v3	410715	C	G	1	Py17X_01_v3_410715_C/G	Py17X_01_v3:410715	G	PY17X_0108200	PY17X_0108200.1	Transcript	missense_variant	1579	1579	527	Q/E	Caa/Gaa	-	MODERATE	-	1	-	transcriptome.gff3.gz	PY17X_0108200	conserved Plasmodium protein%2C unknown function
Py17X_01_v3	411256	A	G	1	Py17X_01_v3_411256_A/G	Py17X_01_v3:411256	G	PY17X_0108200	PY17X_0108200.1	Transcript	missense_variant	2120	2120	707	E/G	gAa/gGa	-	MODERATE	-	1	-	transcriptome.gff3.gz	PY17X_0108200	conserved Plasmodium protein%2C unknown function
Py17X_01_v3	411276	A	G	1	Py17X_01_v3_411276_A/G	Py17X_01_v3:411276	G	PY17X_0108200	PY17X_0108200.1	Transcript	missense_variant	2140	2140	714	I/V	Ata/Gta	-	MODERATE	-	1	-	transcriptome.gff3.gz	PY17X_0108200	conserved Plasmodium protein%2C unknown function
Py17X_01_v3	411359	G	A	1	Py17X_01_v3_411359_G/A	Py17X_01_v3:411359	A	PY17X_0108200	PY17X_0108200.1	Transcript	missense_variant	2223	2223	741	M/I	atG/atA	-	MODERATE	-	1	-	transcriptome.gff3.gz	PY17X_0108200	conserved Plasmodium protein%2C unknown function
Py17X_01_v3	411555	T	C	1	Py17X_01_v3_411555_T/C	Py17X_01_v3:411555	C	PY17X_0108200	PY17X_0108200.1	Transcript	missense_variant	2419	2419	807	Y/H	Tac/Cac	-	MODERATE	-	1	-	transcriptome.gff3.gz	PY17X_0108200	conserved Plasmodium protein%2C unknown function
Py17X_01_v3	411582	G	T	1	Py17X_01_v3_411582_G/T	Py17X_01_v3:411582	T	PY17X_0108200	PY17X_0108200.1	Transcript	missense_variant	2446	2446	816	A/S	Gcg/Tcg	-	MODERATE	-	1	-	transcriptome.gff3.gz	PY17X_0108200	conserved Plasmodium protein%2C unknown function
Py17X_01_v3	411594	G	A	1	Py17X_01_v3_411594_G/A	Py17X_01_v3:411594	A	PY17X_0108200	PY17X_0108200.1	Transcript	missense_variant	2458	2458	820	E/K	Gaa/Aaa	-	MODERATE	-	1	-	transcriptome.gff3.gz	PY17X_0108200	conserved Plasmodium protein%2C unknown function
Py17X_01_v3	411660	G	A	1	Py17X_01_v3_411660_G/A	Py17X_01_v3:411660	A	PY17X_0108200	PY17X_0108200.1	Transcript	missense_variant	2524	2524	842	E/K	Gaa/Aaa	-	MODERATE	-	1	-	transcriptome.gff3.gz	PY17X_0108200	conserved Plasmodium protein%2C unknown function
Py17X_01_v3	411671	G	GATGGAA	1	Py17X_01_v3_411672_-/ATGGAA	Py17X_01_v3:411671-411672	ATGGAA	PY17X_0108200	PY17X_0108200.1	Transcript	inframe_insertion	2535-2536	2535-2536	845-846	-/ME	-/ATGGAA	-	MODERATE	-	1	-	transcriptome.gff3.gz	PY17X_0108200	conserved Plasmodium protein%2C unknown function
Py17X_01_v3	411678	GAGGCGGA	G	1	Py17X_01_v3_411679_AGGCGGA/-	Py17X_01_v3:411679-411685	-	PY17X_0108200	PY17X_0108200.1	Transcript	frameshift_variant	2543-2549	2543-2549	848-850	EAE/X	gAGGCGGAa/ga	-	HIGH	-	1	-	transcriptome.gff3.gz	PY17X_0108200	conserved Plasmodium protein%2C unknown function
Py17X_01_v3	411690	G	GGAAGA	1	Py17X_01_v3_411691_-/GAAGA	Py17X_01_v3:411690-411691	GAAGA	PY17X_0108200	PY17X_0108200.1	Transcript	frameshift_variant	2554-2555	2554-2555	852	E/GRX	gag/gGAAGAag	-	HIGH	-	1	-	transcriptome.gff3.gz	PY17X_0108200	conserved Plasmodium protein%2C unknown function
Py17X_01_v3	411693	G	A	1	Py17X_01_v3_411693_G/A	Py17X_01_v3:411693	A	PY17X_0108200	PY17X_0108200.1	Transcript	missense_variant	2557	2557	853	A/T	Gcg/Acg	-	MODERATE	-	1	-	transcriptome.gff3.gz	PY17X_0108200	conserved Plasmodium protein%2C unknown function
Py17X_01_v3	411695	GGA	G	1	Py17X_01_v3_411696_GA/-	Py17X_01_v3:411696-411697	-	PY17X_0108200	PY17X_0108200.1	Transcript	frameshift_variant	2560-2561	2560-2561	854	E/X	GAa/a	-	HIGH	-	1	-	transcriptome.gff3.gz	PY17X_0108200	conserved Plasmodium protein%2C unknown function
Py17X_01_v3	411701	T	TGGAA	1	Py17X_01_v3_411702_-/GGAA	Py17X_01_v3:411701-411702	GGAA	PY17X_0108200	PY17X_0108200.1	Transcript	frameshift_variant	2565-2566	2565-2566	855-856	-/GX	-/GGAA	-	HIGH	-	1	-	transcriptome.gff3.gz	PY17X_0108200	conserved Plasmodium protein%2C unknown function
Py17X_01_v3	411704	GGCA	G	1	Py17X_01_v3_411705_GCA/-	Py17X_01_v3:411705-411707	-	PY17X_0108200	PY17X_0108200.1	Transcript	inframe_deletion	2569-2571	2569-2571	857	A/-	GCA/-	-	MODERATE	-	1	-	transcriptome.gff3.gz	PY17X_0108200	conserved Plasmodium protein%2C unknown function
Py17X_01_v3	411730	C	T	1	Py17X_01_v3_411730_C/T	Py17X_01_v3:411730	T	PY17X_0108200	PY17X_0108200.1	Transcript	missense_variant	2594	2594	865	A/V	gCg/gTg	-	MODERATE	-	1	-	transcriptome.gff3.gz	PY17X_0108200	conserved Plasmodium protein%2C unknown function
Py17X_01_v3	411753	A	G	1	Py17X_01_v3_411753_A/G	Py17X_01_v3:411753	G	PY17X_0108200	PY17X_0108200.1	Transcript	missense_variant	2617	2617	873	S/G	Agc/Ggc	-	MODERATE	-	1	-	transcriptome.gff3.gz	PY17X_0108200	conserved Plasmodium protein%2C unknown function
Py17X_01_v3	412303	A	ATATCGAAAAAGGAAATAT	1	Py17X_01_v3_412304_-/TATCGAAAAAGGAAATAT	Py17X_01_v3:412303-412304	TATCGAAAAAGGAAATAT	PY17X_0108200	PY17X_0108200.1	Transcript	inframe_insertion	3167-3168	3167-3168	1056	H/HIEKGNI	cat/caTATCGAAAAAGGAAATATt	-	MODERATE	-	1	-	transcriptome.gff3.gz	PY17X_0108200	conserved Plasmodium protein%2C unknown function
Py17X_01_v3	412349	T	G	1	Py17X_01_v3_412349_T/G	Py17X_01_v3:412349	G	PY17X_0108200	PY17X_0108200.1	Transcript	missense_variant	3213	3213	1071	F/L	ttT/ttG	-	MODERATE	-	1	-	transcriptome.gff3.gz	PY17X_0108200	conserved Plasmodium protein%2C unknown function
Py17X_01_v3	412396	G	A	1	Py17X_01_v3_412396_G/A	Py17X_01_v3:412396	A	PY17X_0108200	PY17X_0108200.1	Transcript	missense_variant	3260	3260	1087	C/Y	tGt/tAt	-	MODERATE	-	1	-	transcriptome.gff3.gz	PY17X_0108200	conserved Plasmodium protein%2C unknown function
Py17X_01_v3	412409	T	TGATG	1	Py17X_01_v3_412410_-/GATG	Py17X_01_v3:412409-412410	GATG	PY17X_0108200	PY17X_0108200.1	Transcript	frameshift_variant	3273-3274	3273-3274	1091-1092	-/DX	-/GATG	-	HIGH	-	1	-	transcriptome.gff3.gz	PY17X_0108200	conserved Plasmodium protein%2C unknown function
Py17X_01_v3	412411	A	AAATGG	1	Py17X_01_v3_412412_-/AATGG	Py17X_01_v3:412411-412412	AATGG	PY17X_0108200	PY17X_0108200.1	Transcript	stop_gained,frameshift_variant	3275-3276	3275-3276	1092	Y/*MX	tat/taAATGGt	-	HIGH	-	1	-	transcriptome.gff3.gz	PY17X_0108200	conserved Plasmodium protein%2C unknown function
Py17X_01_v3	412429	A	G	1	Py17X_01_v3_412429_A/G	Py17X_01_v3:412429	G	PY17X_0108200	PY17X_0108200.1	Transcript	missense_variant	3293	3293	1098	D/G	gAt/gGt	-	MODERATE	-	1	-	transcriptome.gff3.gz	PY17X_0108200	conserved Plasmodium protein%2C unknown function
Py17X_01_v3	412431	A	G	1	Py17X_01_v3_412431_A/G	Py17X_01_v3:412431	G	PY17X_0108200	PY17X_0108200.1	Transcript	missense_variant	3295	3295	1099	K/E	Aaa/Gaa	-	MODERATE	-	1	-	transcriptome.gff3.gz	PY17X_0108200	conserved Plasmodium protein%2C unknown function
Py17X_01_v3	412432	A	T	1	Py17X_01_v3_412432_A/T	Py17X_01_v3:412432	T	PY17X_0108200	PY17X_0108200.1	Transcript	missense_variant	3296	3296	1099	K/I	aAa/aTa	-	MODERATE	-	1	-	transcriptome.gff3.gz	PY17X_0108200	conserved Plasmodium protein%2C unknown function
Py17X_01_v3	412443	G	A	1	Py17X_01_v3_412443_G/A	Py17X_01_v3:412443	A	PY17X_0108200	PY17X_0108200.1	Transcript	missense_variant	3307	3307	1103	D/N	Gat/Aat	-	MODERATE	-	1	-	transcriptome.gff3.gz	PY17X_0108200	conserved Plasmodium protein%2C unknown function
Py17X_01_v3	412447	A	G	1	Py17X_01_v3_412447_A/G	Py17X_01_v3:412447	G	PY17X_0108200	PY17X_0108200.1	Transcript	missense_variant	3311	3311	1104	D/G	gAt/gGt	-	MODERATE	-	1	-	transcriptome.gff3.gz	PY17X_0108200	conserved Plasmodium protein%2C unknown function
Py17X_01_v3	412465	A	G	1	Py17X_01_v3_412465_A/G	Py17X_01_v3:412465	G	PY17X_0108200	PY17X_0108200.1	Transcript	missense_variant	3329	3329	1110	E/G	gAa/gGa	-	MODERATE	-	1	-	transcriptome.gff3.gz	PY17X_0108200	conserved Plasmodium protein%2C unknown function
Py17X_01_v3	413318	G	C	1	Py17X_01_v3_413318_G/C	Py17X_01_v3:413318	C	PY17X_0108300	PY17X_0108300.1	Transcript	missense_variant	220	220	74	Q/E	Caa/Gaa	-	MODERATE	-	-1	-	transcriptome.gff3.gz	PY17X_0108300	conserved Plasmodium protein%2C unknown function
Py17X_01_v3	413386	G	T	1	Py17X_01_v3_413386_G/T	Py17X_01_v3:413386	T	PY17X_0108300	PY17X_0108300.1	Transcript	missense_variant	152	152	51	T/K	aCa/aAa	-	MODERATE	-	-1	-	transcriptome.gff3.gz	PY17X_0108300	conserved Plasmodium protein%2C unknown function
Py17X_01_v3	414302	G	A	1	Py17X_01_v3_414302_G/A	Py17X_01_v3:414302	A	PY17X_0108400	PY17X_0108400.1	Transcript	missense_variant	22	22	8	G/S	Ggc/Agc	-	MODERATE	-	1	-	transcriptome.gff3.gz	PY17X_0108400	heptatricopeptide repeat-containing protein%2C putative
Py17X_01_v3	414350	C	A	1	Py17X_01_v3_414350_C/A	Py17X_01_v3:414350	A	PY17X_0108400	PY17X_0108400.1	Transcript	missense_variant	70	70	24	Q/K	Caa/Aaa	-	MODERATE	-	1	-	transcriptome.gff3.gz	PY17X_0108400	heptatricopeptide repeat-containing protein%2C putative
Py17X_01_v3	418452	C	G	1	Py17X_01_v3_418452_C/G	Py17X_01_v3:418452	G	PY17X_0108500	PY17X_0108500.1	Transcript	missense_variant	186	186	62	D/E	gaC/gaG	-	MODERATE	-	1	-	transcriptome.gff3.gz	PY17X_0108500	sorting assembly machinery 50 kDa subunit%2C putative
Py17X_01_v3	418695	A	T	1	Py17X_01_v3_418695_A/T	Py17X_01_v3:418695	T	PY17X_0108500	PY17X_0108500.1	Transcript	missense_variant	429	429	143	K/N	aaA/aaT	-	MODERATE	-	1	-	transcriptome.gff3.gz	PY17X_0108500	sorting assembly machinery 50 kDa subunit%2C putative
Py17X_01_v3	418700	G	T	1	Py17X_01_v3_418700_G/T	Py17X_01_v3:418700	T	PY17X_0108500	PY17X_0108500.1	Transcript	missense_variant	434	434	145	C/F	tGt/tTt	-	MODERATE	-	1	-	transcriptome.gff3.gz	PY17X_0108500	sorting assembly machinery 50 kDa subunit%2C putative
Py17X_01_v3	418703	A	G	1	Py17X_01_v3_418703_A/G	Py17X_01_v3:418703	G	PY17X_0108500	PY17X_0108500.1	Transcript	missense_variant	437	437	146	N/S	aAt/aGt	-	MODERATE	-	1	-	transcriptome.gff3.gz	PY17X_0108500	sorting assembly machinery 50 kDa subunit%2C putative
Py17X_01_v3	418948	G	A	1	Py17X_01_v3_418948_G/A	Py17X_01_v3:418948	A	PY17X_0108500	PY17X_0108500.1	Transcript	missense_variant	682	682	228	E/K	Gaa/Aaa	-	MODERATE	-	1	-	transcriptome.gff3.gz	PY17X_0108500	sorting assembly machinery 50 kDa subunit%2C putative
Py17X_01_v3	418953	A	AAATTATGTACATCAAAAT	1	Py17X_01_v3_418954_-/AATTATGTACATCAAAAT	Py17X_01_v3:418953-418954	AATTATGTACATCAAAAT	PY17X_0108500	PY17X_0108500.1	Transcript	inframe_insertion	687-688	687-688	229-230	-/NYVHQN	-/AATTATGTACATCAAAAT	-	MODERATE	-	1	-	transcriptome.gff3.gz	PY17X_0108500	sorting assembly machinery 50 kDa subunit%2C putative
Py17X_01_v3	418972	G	GAACAAAACCAAAGTAACTATGAAAAGGAAAATGAACAAAACCAAAGTAACTATGAAAAGGAAAATA	1	Py17X_01_v3_418973_-/AACAAAACCAAAGTAACTATGAAAAGGAAAATGAACAAAACCAAAGTAACTATGAAAAGGAAAATA	Py17X_01_v3:418972-418973	AACAAAACCAAAGTAACTATGAAAAGGAAAATGAACAAAACCAAAGTAACTATGAAAAGGAAAATA	PY17X_0108500	PY17X_0108500.1	Transcript	inframe_insertion	706-707	706-707	236	E/EQNQSNYEKENEQNQSNYEKENK	gaa/gAACAAAACCAAAGTAACTATGAAAAGGAAAATGAACAAAACCAAAGTAACTATGAAAAGGAAAATAaa	-	MODERATE	-	1	-	transcriptome.gff3.gz	PY17X_0108500	sorting assembly machinery 50 kDa subunit%2C putative
Py17X_01_v3	419190	A	C	1	Py17X_01_v3_419190_A/C	Py17X_01_v3:419190	C	PY17X_0108500	PY17X_0108500.1	Transcript	missense_variant	924	924	308	K/N	aaA/aaC	-	MODERATE	-	1	-	transcriptome.gff3.gz	PY17X_0108500	sorting assembly machinery 50 kDa subunit%2C putative
Py17X_01_v3	419276	A	G	1	Py17X_01_v3_419276_A/G	Py17X_01_v3:419276	G	PY17X_0108500	PY17X_0108500.1	Transcript	missense_variant	1010	1010	337	N/S	aAt/aGt	-	MODERATE	-	1	-	transcriptome.gff3.gz	PY17X_0108500	sorting assembly machinery 50 kDa subunit%2C putative
Py17X_01_v3	419326	G	T	1	Py17X_01_v3_419326_G/T	Py17X_01_v3:419326	T	PY17X_0108500	PY17X_0108500.1	Transcript	missense_variant	1060	1060	354	A/S	Gct/Tct	-	MODERATE	-	1	-	transcriptome.gff3.gz	PY17X_0108500	sorting assembly machinery 50 kDa subunit%2C putative
Py17X_01_v3	419515	G	A	1	Py17X_01_v3_419515_G/A	Py17X_01_v3:419515	A	PY17X_0108500	PY17X_0108500.1	Transcript	missense_variant	1249	1249	417	V/I	Gtt/Att	-	MODERATE	-	1	-	transcriptome.gff3.gz	PY17X_0108500	sorting assembly machinery 50 kDa subunit%2C putative
Py17X_01_v3	420360	C	G	1	Py17X_01_v3_420360_C/G	Py17X_01_v3:420360	G	PY17X_0108600	PY17X_0108600.1	Transcript	missense_variant	142	142	48	E/Q	Gaa/Caa	-	MODERATE	-	-1	-	transcriptome.gff3.gz	PY17X_0108600	conserved Plasmodium protein%2C unknown function
Py17X_01_v3	421776	C	T	1	Py17X_01_v3_421776_C/T	Py17X_01_v3:421776	T	PY17X_0108700	PY17X_0108700.1	Transcript	missense_variant	550	550	184	V/I	Gtt/Att	-	MODERATE	-	-1	-	transcriptome.gff3.gz	PY17X_0108700	proteasome subunit alpha type-2%2C putative
Py17X_01_v3	425285	AG	A	1	Py17X_01_v3_425286_G/-	Py17X_01_v3:425286	-	PY17X_0108800	PY17X_0108800.1	Transcript	frameshift_variant	375	375	125	E/X	gaG/ga	-	HIGH	-	1	-	transcriptome.gff3.gz	PY17X_0108800	conserved Plasmodium protein%2C unknown function
Py17X_01_v3	425288	G	GATGAAAAAAGTGTTGAAAAGGGAAA	1	Py17X_01_v3_425289_-/ATGAAAAAAGTGTTGAAAAGGGAAA	Py17X_01_v3:425288-425289	ATGAAAAAAGTGTTGAAAAGGGAAA	PY17X_0108800	PY17X_0108800.1	Transcript	stop_gained,frameshift_variant	377-378	377-378	126	S/R*KKC*KGKX	agt/agATGAAAAAAGTGTTGAAAAGGGAAAt	-	HIGH	-	1	-	transcriptome.gff3.gz	PY17X_0108800	conserved Plasmodium protein%2C unknown function
Py17X_01_v3	425301	T	TGTTGAAGAA	1	Py17X_01_v3_425302_-/GTTGAAGAA	Py17X_01_v3:425301-425302	GTTGAAGAA	PY17X_0108800	PY17X_0108800.1	Transcript	inframe_insertion	390-391	390-391	130-131	-/VEE	-/GTTGAAGAA	-	MODERATE	-	1	-	transcriptome.gff3.gz	PY17X_0108800	conserved Plasmodium protein%2C unknown function
Py17X_01_v3	425312	A	G	1	Py17X_01_v3_425312_A/G	Py17X_01_v3:425312	G	PY17X_0108800	PY17X_0108800.1	Transcript	missense_variant	401	401	134	N/S	aAt/aGt	-	MODERATE	-	1	-	transcriptome.gff3.gz	PY17X_0108800	conserved Plasmodium protein%2C unknown function
Py17X_01_v3	425317	G	GAA	1	Py17X_01_v3_425318_-/AA	Py17X_01_v3:425317-425318	AA	PY17X_0108800	PY17X_0108800.1	Transcript	frameshift_variant	406-407	406-407	136	E/EX	gaa/gAAaa	-	HIGH	-	1	-	transcriptome.gff3.gz	PY17X_0108800	conserved Plasmodium protein%2C unknown function
Py17X_01_v3	425320	G	GGGAAATGACGATA	1	Py17X_01_v3_425321_-/GGAAATGACGATA	Py17X_01_v3:425320-425321	GGAAATGACGATA	PY17X_0108800	PY17X_0108800.1	Transcript	stop_gained,frameshift_variant	409-410	409-410	137	E/GK*R*X	gag/gGGAAATGACGATAag	-	HIGH	-	1	-	transcriptome.gff3.gz	PY17X_0108800	conserved Plasmodium protein%2C unknown function
Py17X_01_v3	425352	A	C	1	Py17X_01_v3_425352_A/C	Py17X_01_v3:425352	C	PY17X_0108800	PY17X_0108800.1	Transcript	missense_variant	441	441	147	E/D	gaA/gaC	-	MODERATE	-	1	-	transcriptome.gff3.gz	PY17X_0108800	conserved Plasmodium protein%2C unknown function
Py17X_01_v3	425372	A	G	1	Py17X_01_v3_425372_A/G	Py17X_01_v3:425372	G	PY17X_0108800	PY17X_0108800.1	Transcript	missense_variant	461	461	154	N/S	aAt/aGt	-	MODERATE	-	1	-	transcriptome.gff3.gz	PY17X_0108800	conserved Plasmodium protein%2C unknown function
Py17X_01_v3	425376	A	C	1	Py17X_01_v3_425376_A/C	Py17X_01_v3:425376	C	PY17X_0108800	PY17X_0108800.1	Transcript	missense_variant	465	465	155	E/D	gaA/gaC	-	MODERATE	-	1	-	transcriptome.gff3.gz	PY17X_0108800	conserved Plasmodium protein%2C unknown function
Py17X_01_v3	425391	G	GGAGAGTAACGAAAAAAATGTTGAA	1	Py17X_01_v3_425392_-/GAGAGTAACGAAAAAAATGTTGAA	Py17X_01_v3:425391-425392	GAGAGTAACGAAAAAAATGTTGAA	PY17X_0108800	PY17X_0108800.1	Transcript	inframe_insertion	480-481	480-481	160-161	-/ESNEKNVE	-/GAGAGTAACGAAAAAAATGTTGAA	-	MODERATE	-	1	-	transcriptome.gff3.gz	PY17X_0108800	conserved Plasmodium protein%2C unknown function
Py17X_01_v3	425420	A	G	1	Py17X_01_v3_425420_A/G	Py17X_01_v3:425420	G	PY17X_0108800	PY17X_0108800.1	Transcript	missense_variant	509	509	170	N/S	aAt/aGt	-	MODERATE	-	1	-	transcriptome.gff3.gz	PY17X_0108800	conserved Plasmodium protein%2C unknown function
Py17X_01_v3	425425	A	G	1	Py17X_01_v3_425425_A/G	Py17X_01_v3:425425	G	PY17X_0108800	PY17X_0108800.1	Transcript	missense_variant	514	514	172	N/D	Aat/Gat	-	MODERATE	-	1	-	transcriptome.gff3.gz	PY17X_0108800	conserved Plasmodium protein%2C unknown function
Py17X_01_v3	425426	ATTC	A	1	Py17X_01_v3_425427_TTC/-	Py17X_01_v3:425427-425429	-	PY17X_0108800	PY17X_0108800.1	Transcript	inframe_deletion	516-518	516-518	172-173	NS/N	aaTTCt/aat	-	MODERATE	-	1	-	transcriptome.gff3.gz	PY17X_0108800	conserved Plasmodium protein%2C unknown function
Py17X_01_v3	425433	G	GAA	1	Py17X_01_v3_425434_-/AA	Py17X_01_v3:425433-425434	AA	PY17X_0108800	PY17X_0108800.1	Transcript	frameshift_variant	522-523	522-523	174-175	-/X	-/AA	-	HIGH	-	1	-	transcriptome.gff3.gz	PY17X_0108800	conserved Plasmodium protein%2C unknown function
Py17X_01_v3	425434	T	TGTTGAGGAGA	1	Py17X_01_v3_425435_-/GTTGAGGAGA	Py17X_01_v3:425434-425435	GTTGAGGAGA	PY17X_0108800	PY17X_0108800.1	Transcript	stop_gained,frameshift_variant	523-524	523-524	175	C/C*GEX	tgt/tGTTGAGGAGAgt	-	HIGH	-	1	-	transcriptome.gff3.gz	PY17X_0108800	conserved Plasmodium protein%2C unknown function
Py17X_01_v3	425441	A	AAAAAAATG	1	Py17X_01_v3_425442_-/AAAAAATG	Py17X_01_v3:425441-425442	AAAAAATG	PY17X_0108800	PY17X_0108800.1	Transcript	frameshift_variant	530-531	530-531	177	D/EKNX	gat/gaAAAAAATGt	-	HIGH	-	1	-	transcriptome.gff3.gz	PY17X_0108800	conserved Plasmodium protein%2C unknown function
Py17X_01_v3	425444	G	GAAGAGAGTGA	1	Py17X_01_v3_425445_-/AAGAGAGTGA	Py17X_01_v3:425444-425445	AAGAGAGTGA	PY17X_0108800	PY17X_0108800.1	Transcript	stop_gained,frameshift_variant	533-534	533-534	178	C/*RE*X	tgc/tgAAGAGAGTGAc	-	HIGH	-	1	-	transcriptome.gff3.gz	PY17X_0108800	conserved Plasmodium protein%2C unknown function
Py17X_01_v3	425445	C	CGATAAGAATGTTGAGGAGAGT	1	Py17X_01_v3_425446_-/GATAAGAATGTTGAGGAGAGT	Py17X_01_v3:425445-425446	GATAAGAATGTTGAGGAGAGT	PY17X_0108800	PY17X_0108800.1	Transcript	inframe_insertion	534-535	534-535	178-179	-/DKNVEES	-/GATAAGAATGTTGAGGAGAGT	-	MODERATE	-	1	-	transcriptome.gff3.gz	PY17X_0108800	conserved Plasmodium protein%2C unknown function
Py17X_01_v3	425482	A	G	1	Py17X_01_v3_425482_A/G	Py17X_01_v3:425482	G	PY17X_0108800	PY17X_0108800.1	Transcript	missense_variant	571	571	191	N/D	Aac/Gac	-	MODERATE	-	1	-	transcriptome.gff3.gz	PY17X_0108800	conserved Plasmodium protein%2C unknown function
Py17X_01_v3	425484	C	G	1	Py17X_01_v3_425484_C/G	Py17X_01_v3:425484	G	PY17X_0108800	PY17X_0108800.1	Transcript	missense_variant	573	573	191	N/K	aaC/aaG	-	MODERATE	-	1	-	transcriptome.gff3.gz	PY17X_0108800	conserved Plasmodium protein%2C unknown function
Py17X_01_v3	425495	G	A	1	Py17X_01_v3_425495_G/A	Py17X_01_v3:425495	A	PY17X_0108800	PY17X_0108800.1	Transcript	missense_variant	584	584	195	S/N	aGt/aAt	-	MODERATE	-	1	-	transcriptome.gff3.gz	PY17X_0108800	conserved Plasmodium protein%2C unknown function
Py17X_01_v3	425498	A	G	1	Py17X_01_v3_425498_A/G	Py17X_01_v3:425498	G	PY17X_0108800	PY17X_0108800.1	Transcript	missense_variant	587	587	196	N/S	aAc/aGc	-	MODERATE	-	1	-	transcriptome.gff3.gz	PY17X_0108800	conserved Plasmodium protein%2C unknown function
Py17X_01_v3	425520	A	C	1	Py17X_01_v3_425520_A/C	Py17X_01_v3:425520	C	PY17X_0108800	PY17X_0108800.1	Transcript	missense_variant	609	609	203	E/D	gaA/gaC	-	MODERATE	-	1	-	transcriptome.gff3.gz	PY17X_0108800	conserved Plasmodium protein%2C unknown function
Py17X_01_v3	425602	AGT	A	1	Py17X_01_v3_425603_GT/-	Py17X_01_v3:425603-425604	-	PY17X_0108800	PY17X_0108800.1	Transcript	frameshift_variant	692-693	692-693	231	S/X	aGT/a	-	HIGH	-	1	-	transcriptome.gff3.gz	PY17X_0108800	conserved Plasmodium protein%2C unknown function
Py17X_01_v3	425606	A	AAATAT	1	Py17X_01_v3_425607_-/AATAT	Py17X_01_v3:425606-425607	AATAT	PY17X_0108800	PY17X_0108800.1	Transcript	frameshift_variant	695-696	695-696	232	K/KIX	aaa/aaAATATa	-	HIGH	-	1	-	transcriptome.gff3.gz	PY17X_0108800	conserved Plasmodium protein%2C unknown function
Py17X_01_v3	425615	G	T	1	Py17X_01_v3_425615_G/T	Py17X_01_v3:425615	T	PY17X_0108800	PY17X_0108800.1	Transcript	missense_variant	704	704	235	S/I	aGc/aTc	-	MODERATE	-	1	-	transcriptome.gff3.gz	PY17X_0108800	conserved Plasmodium protein%2C unknown function
Py17X_01_v3	425696	G	A	1	Py17X_01_v3_425696_G/A	Py17X_01_v3:425696	A	PY17X_0108800	PY17X_0108800.1	Transcript	missense_variant	785	785	262	R/Q	cGa/cAa	-	MODERATE	-	1	-	transcriptome.gff3.gz	PY17X_0108800	conserved Plasmodium protein%2C unknown function
Py17X_01_v3	427662	A	C	1	Py17X_01_v3_427662_A/C	Py17X_01_v3:427662	C	PY17X_0108900	PY17X_0108900.1	Transcript	missense_variant	436	436	146	S/R	Agt/Cgt	-	MODERATE	-	1	-	transcriptome.gff3.gz	PY17X_0108900	T-complex protein 1 subunit zeta%2C putative
Py17X_01_v3	427663	G	A	1	Py17X_01_v3_427663_G/A	Py17X_01_v3:427663	A	PY17X_0108900	PY17X_0108900.1	Transcript	missense_variant	437	437	146	S/N	aGt/aAt	-	MODERATE	-	1	-	transcriptome.gff3.gz	PY17X_0108900	T-complex protein 1 subunit zeta%2C putative
Py17X_01_v3	432487	G	A	1	Py17X_01_v3_432487_G/A	Py17X_01_v3:432487	A	PY17X_0109000	PY17X_0109000.1	Transcript	missense_variant	1219	1219	407	V/I	Gtt/Att	-	MODERATE	-	1	-	transcriptome.gff3.gz	PY17X_0109000	ornithine aminotransferase%2C putative
Py17X_01_v3	432506	G	A	1	Py17X_01_v3_432506_G/A	Py17X_01_v3:432506	A	PY17X_0109000	PY17X_0109000.1	Transcript	missense_variant	1238	1238	413	R/K	aGg/aAg	-	MODERATE	-	1	-	transcriptome.gff3.gz	PY17X_0109000	ornithine aminotransferase%2C putative
Py17X_01_v3	433641	A	G	1	Py17X_01_v3_433641_A/G	Py17X_01_v3:433641	G	PY17X_0109100	PY17X_0109100.1	Transcript	missense_variant	32	32	11	Y/C	tAt/tGt	-	MODERATE	-	1	-	transcriptome.gff3.gz	PY17X_0109100	conserved Plasmodium protein%2C unknown function
Py17X_01_v3	433768	A	T	1	Py17X_01_v3_433768_A/T	Py17X_01_v3:433768	T	PY17X_0109100	PY17X_0109100.1	Transcript	missense_variant	159	159	53	L/F	ttA/ttT	-	MODERATE	-	1	-	transcriptome.gff3.gz	PY17X_0109100	conserved Plasmodium protein%2C unknown function
Py17X_01_v3	433837	C	A	1	Py17X_01_v3_433837_C/A	Py17X_01_v3:433837	A	PY17X_0109100	PY17X_0109100.1	Transcript	missense_variant	228	228	76	N/K	aaC/aaA	-	MODERATE	-	1	-	transcriptome.gff3.gz	PY17X_0109100	conserved Plasmodium protein%2C unknown function
Py17X_01_v3	433848	C	A	1	Py17X_01_v3_433848_C/A	Py17X_01_v3:433848	A	PY17X_0109100	PY17X_0109100.1	Transcript	missense_variant	239	239	80	T/K	aCa/aAa	-	MODERATE	-	1	-	transcriptome.gff3.gz	PY17X_0109100	conserved Plasmodium protein%2C unknown function
Py17X_01_v3	434052	A	T	1	Py17X_01_v3_434052_A/T	Py17X_01_v3:434052	T	PY17X_0109100	PY17X_0109100.1	Transcript	missense_variant	443	443	148	N/I	aAt/aTt	-	MODERATE	-	1	-	transcriptome.gff3.gz	PY17X_0109100	conserved Plasmodium protein%2C unknown function
Py17X_01_v3	434166	G	A	1	Py17X_01_v3_434166_G/A	Py17X_01_v3:434166	A	PY17X_0109100	PY17X_0109100.1	Transcript	missense_variant	557	557	186	S/N	aGt/aAt	-	MODERATE	-	1	-	transcriptome.gff3.gz	PY17X_0109100	conserved Plasmodium protein%2C unknown function
Py17X_01_v3	434255	C	A	1	Py17X_01_v3_434255_C/A	Py17X_01_v3:434255	A	PY17X_0109100	PY17X_0109100.1	Transcript	missense_variant	646	646	216	Q/K	Caa/Aaa	-	MODERATE	-	1	-	transcriptome.gff3.gz	PY17X_0109100	conserved Plasmodium protein%2C unknown function
Py17X_01_v3	434265	C	T	1	Py17X_01_v3_434265_C/T	Py17X_01_v3:434265	T	PY17X_0109100	PY17X_0109100.1	Transcript	missense_variant	656	656	219	S/F	tCc/tTc	-	MODERATE	-	1	-	transcriptome.gff3.gz	PY17X_0109100	conserved Plasmodium protein%2C unknown function
Py17X_01_v3	434580	G	A	1	Py17X_01_v3_434580_G/A	Py17X_01_v3:434580	A	PY17X_0109100	PY17X_0109100.1	Transcript	missense_variant	971	971	324	R/K	aGa/aAa	-	MODERATE	-	1	-	transcriptome.gff3.gz	PY17X_0109100	conserved Plasmodium protein%2C unknown function
[truncated: 78,946 more rows]

## Sheet: N67_vs_plasmoDB-YM.HighImpact
CHROM	POS	REF	ALT	N67	Uploaded_variation	Location	Allele	Gene	Feature	Feature_type	Consequence	cDNA_position	CDS_position	Protein_position	Amino_acids	Codons	Existing_variation	IMPACT	DISTANCE	STRAND	FLAGS	SOURCE	geneSymbol	geneDescription
[truncated: 79,946 more rows]
